# Supplementary material for: Resistance gene enrichment sequencing refines the Brassica napus NLRome
Source: Plant Physiol. 2024 Nov 28;197(3):kiae631. doi: 10.1093/plphys/kiae631 (PMC11884775; doi:10.1093/plphys/kiae631)
Supplement: kiae631_Supplementary_Data [file kiae631_supplementary_data.zip]

Archive with 12 entries (12 files):
- PP2024LTR02190R1_File S1.txt
- PP2024LTR02190R1_File S2.gff
- PP2024LTR02190R1_File S3.txt
- PP2024LTR02190R1_File S4.txt
- PP2024LTR02190R1_File S5.gff
- PP2024LTR02190R1_Table S1 and Table S2.xlsx
- PP2024LTR02190R1_Table S3.tsv
- PP2024LTR02190R1_Table S4.tsv
- PP2024LTR02190R1_Figure S1.png
- PP2024LTR02190R1_Figure S2.png
- PP2024LTR02190R1_Figure S3.png
- PP2024LTR02190R1_Figure S4.png
