# Supplementary material for: Resistance gene enrichment sequencing refines the Brassica napus NLRome
Source: Plant Physiol. 2024 Nov 28;197(3):kiae631. doi: 10.1093/plphys/kiae631 (PMC11884775; doi:10.1093/plphys/kiae631)
Supplement: kiae631_Supplementary_Data [file kiae631_supplementary_data.zip › PP2024LTR02190R1_File S1.txt]

>.::GWHANRE00000001:1423576-1430142(-) 
AGAACACAATAAATTGTTAAACATCAATATCATCTACGTTAAGTATACGAACAACACAAATTCAAACATCACAAAAAATATTTACATAACCATTATAATATAATTTAATCAAAAAATACAATTAAAAAAATTAAAAAGAATATTTATATACTTAATATTTGAAAATAAAAGATATTTTTGCTAAAATTGTACTTACCTGGCCAAGGAGATCGACCATCTTTTTACGGATCGATCGAATGTTGAGCATGTGGTTGATCCGAAAATACACTGCAGTTTAATAAAATCTCTAAAACATTTATTCCAACACTCAAAAGATAGTTTTGCTAAATATGATAATTAGATAGCCAATAAAATTACAAAAAAATATTTCAATAGTAAAAAATATGTTAATTTAACGTGTTAAAATTTAAAAATAAATTTTAATTATGACATGCATTTAACATTTATATAAATATATATCATAGCCTAAATATAAATAATTTAACAACTTAAATTAGAAAAAGTAAAAATCCCGGGCGTAGCCCGGGTTAATCCCTAGTCCATTAAACGACGACGTTTCCAAAAAAGGAGGATCAAGCTTGGCTTTATAGAGAGATTTTACGTAACATCCCGACTGTGATATGTGAAAAGGCTTAAGAAAATTGATTTGGCTATCTATCTCATCAAAGTTGACTTACCTTTTCCGGAGCACATCCTGAAAGAACTCCAGAGTTAAGCGTGCTTGAGCTGGAGTAGCGGAAGGATGGTTGACCTATCGGGAAGTGATTCGTGATAGCGTGCGAGTGAAGCCAAAGCACGGGGAAAGGTCGGGTGGTGATTGCAGGGTCAGTAAACAATGATTTCGAGCCTTTGGAAAATTAACGGATCGACCGTCAGACGGGATGGGGCACACGGGCTGAGAGAGCGGGCGTGGGTGGCCCATTAACCGTGGGCGGGTCGGGGCGTTATATTTTATTTGAAAGGTAGAAGAACGTTGACTCCAAACGTTGACTTCAAATAAAATATCTTTTTTCTTTTTTTTTTTCCGTGCGCCAATCATTTTATTCAGTTCATCATCTCCACAGCAAAGATTCAAAATCTCTAACGCTACAATGGTGGTGTCTTCCTCCTTCGTACAATCATCACCCCCGCAGCATCAAGTCTTCATCAATTTCCGAGGGAAGCAGCTGCGGAACGGTTTCGTAAGCCACCTGGAGAAGGCCCTGAGAAAAGATGGAATCAATGTTTTTATCGACAAAAACGAAACCAAAGGTAAAGATCTCAGCATTCTCTTTTCGAGGATCGAAGAGTCCAGGATCGCGCTGGCCATCTTCTCAACGCTCTATACGGAGTCGAACTGGTGCTTGAACGAGCTGGAGAAGATCAAGGAGTGCGTTGACTTGGGGAAGCTTGTGGTCATCCCCATCTTCTACAAGGTGGAGACTGACGATGTGAAGAATCTCAAGGGAGTGTTTGGTGACAAGTTTTGGGAGTTGGCTAAGACTTGTAGAGGTGAAAAGCTTGATAAGTGGAAAGAAGCTTTAGAGGATGTCCCCAAAAAGTTAGGATTCACTTTAAGTGAAATGAGGTACGGATCGGGTGTTTTGATACCGATAGATTGGCTCATAATCATATATGTCCTAATAATTATTTTTTCACTTTGTTTGCAGTGATGAAGGTGAATACATTAGTAAAATTGTAGGTCAAGTGATGAAAGTGCTCTCTGATGTTTCGGCTGGTCTTGAAAGAGATGTCCCCATTGAAGATCCTTCTGAAGCTGATCCTGACTCATCTCCTCTTTATGGAATCGAAACACGACTTAAGCAGCTGGAAGAGAAGTTAGAGTTCGATTGCGAGAGTACACTCACGGTTGGTGTTGTTGGGATGCCGGGGATTGGTAAGACAACTTTGACGAAGATGCTGTACGAAAAGTGGCAACACAAGTTCCTGCGCTGTGTTTTCCTTCACGATGTCCGTAAACTGTGGCAAGACCGCATGATGGATCGGAACATTTTCATGAGAGAGTTGTTGAAGGATGATGACTTGAGCCAACAAGTCGCTGCTGACCTGTCGCCTGAATCCTTGAAGGCACTTTTACTCAGTAAGAAATCTCTTGTTGTTCTCGATAACGTAACCGACAAGAAACAGATTGAAGTTCTTCTTGGCGAATGCGATTGGATTAAAAAAGGTAGCTTGATTTTTATCACGACCAGCGACAAGTCGGTGATCGAAGGGAAGGTTGATGATACATATGAGGTTCTGAGGTTGAGTGGGAGAGAAAGCTTTCAGTACTTCAGCTATTTCGCTTTTGGTGGTGGTAAGCACTACTATACTCCCAAGGGAAATTTCATGAACCTTTCTAGATTGTTTGCGGATTACGCCAAGGGCAACCCGTTAGCTCTCAAGATATTAGGTGTTGAGCTTAACGGAAAAGACGAGACTCACTGGGAAGATAAACTCTCCAAGCTGGCACAAAGTCCGGACAAGACTATACAAAATGTGTTGCAGATAAGCTATGATGGACTTAGTGAGCTTCATAAAAATGTCTTTCTAGATGTAGCCTGTTTCTTTAGATCTGGGGATGAGTATTACGTGAAGTGTTTAGTGGAGTCTTGTGACAGTGAAATAAAGGATCTTGCCAGCAAATTTTTTATTAACATTTCTGGCGGACGAGTTGAGATGCATGATTTACTGTATACATTCGGCAAGGAACTTGGTTTACAAGGTTCGCGGAGGCTGTGGAACCATAAAGGCGTTGTTGGTGCGCTGAAGAAAAGAGCAGTAAGATAAAACCTTTTATCTAGACTGTTCTGAGAGACTTTTACTTGTGCTAACATCTTTGTTTTTAATTGGTTATAAGCAGGGAGCAGAGAGTGTGAGAGGTATTTTTCTCGACATGTCTGAACTGAAGAAGAAACTTCCTTTGGAAAAATGCACCTTCAGTGGGATGCGTAATCTTAGGTACCTTAAATTCTATAATTCTTGTTGCCATCGTGAATGTGAAGCTGGCTGCAAACTAAGCTTCCCTGAGGGACTTGAGTTTCCCTTGGATGAAGTACGGTATCTCTACTGGCTGAAATTCCCTTTGAAGAAACTTCCAAAAGACTTCAACCCCAAGAATCTTACGGATCTTAGCCTGCCTTACAGCGAGATTGAAGAGATATGGGAGGGTGTTAAGGTGTGTCTCTGTTTAAATTTGTTTCACCCGTCATGTTTTATATCATCTCCAACCGATCACTCTATTTATTTCTTTCAAAATAGAGTAAGTCGGAATTGGATTCTACTTCACTATTTTATTTTCAAATGAAAAATAAAATGATGAACAAAAAATTAATGCATTGTTTTATTCATGGAATAAATTTATTATTTACTTATAAAGTGAAAATAGAATACAGTTGAAAACTTCTTTTAAATTATATTTTAAAGTAAAAAAAATAGATTGTAGTTAAAGATGCTAAAATAGAGTGTCTAGAGATGCTTTTAGCATTTGTAGAGGTTCATAGCTTTTATAACTGTTCATTGCAGGCTACACCGAAGTTAAAGTGGGTTGATCTAAGCCACTCAAGCAAGTTAAGCAAGTTGTCTGGGTTGCAAAATGCGGAAAGTCTCCAAAGAGTGAGTCTCGAAGGCTGCAAGAGTTTACAGGAGTTGCCCCGGGAGATGAACCATATGAAATCTCTTGTTTTCCTCAACATGAGGGGATGCACAAGTCTCCGGTTTCTTCCGCATATGAATCTCATCTCCATGAAAACTCTCATCCTCACCAACTGCTCAAGTCTCCAGGAGTTCCGGGTTATTTCGGATAATCTCGAAACTCTGAAGTTAGATGGAACTGCCATAAGTCAACTTCCTGCAAACATGGTGAAGCTCCAGAGACTGATGGTACTGAACTTGAAAGACTGCATAATGTTGGAGGCTGTTCCAGAATCCCTGGGGAAGCTGAAAAAGCTGCAAGAACTGGTGCTATCTGGTTGTTCGAAGCTCAAGACTTTTCCAATTCCCATTGAAAACATGAAACGCTTGCAGATTTTGTTGCTGGATACGACAGCAATTACAGACATGCCGAAGATATTGCAGTTCAATAGCCAAATAAAATGTGGTATGAACGGTCTATCCTCATTGCGTCATCTATGCTTAAGCAGGAACAATATGATCACCAACCTGCAAGTAAACATCAGTCAACTACATCATCTGAGATTGCTCGACGTGAAGTACTGCAAGAATCTCACATCTATTCCATTGCTTCCACCAAATTTAGAGGTCTTAGATGCACATGGCTGCGAGAAACTGAAAACAGTAGCAACCCCCTTGGCGCTTCTTAAGCTTATGGAGCAGGTTCACTCTAAATTCATTTTCACCAACTGCAACAACCTTGAACAAGTTGCAAAGAACAGCATCACAGTGTATGCTCAAAGGAAAAGCCAGCAAGATGCAGTTAGATGCTACAAAGAGGTCTCATTCCTCACTTTATCTAATCAAATCCCTATAACAGTTACATGTTGTGGTTTCGGCCCCTGGGGGTTTATGTACTTTGGCCCCAACCTTATAGCATTCAAAAAAAAAATATATATATATATATATATATATATATGATTGATTTTGTTGGTTTATACAAAATATATTGTGTTAAAATATATATATATATATATTTATATATCTATAACAGTTTATGATTGATTTTGTTGGTTTATGTGTTACTTTTCCAGGGGGTTTATGTACTTTGGCCCCAACCTTATAGCATTCAAAATATATATATATATATATATATATATATGTACAAAATATATTGTGTTAAAAAAAATCTATTTATATATCTATAACAGTTTATGATTGATTTTGTTGGTTTATGTGTTACTTTTGCAGGGCAATGTTTCAGAAGCTTTGCTTATCACTTCCTTTCCAGGGAGCGAAGTCCCATCATGGTTCAACCATCGTACAATTGGATCTTCCTTGAAGCTCAAGTTTCCGCCACATTGGTGCGACAACAGGCTTTCAACAATAGTTCTATGCGCTGTTGTCTCATTCCCTTGCACACAAGATGAAATCAACCGTTTTTCAATAGAGTGCACTTGCGAATTCACAAACGAACTTGGGACATGTGTACGTTTCAGCTGCACTCTTGGTGGAGGTTGGATCGAACCGCGCGAGATTGATTCGGACCATGTGTTTATCGGTTACACCAGCTGCTCACACCTAAGAAATCATGTGGAAGGGTCGGGAGAACATCATAAATGTGTTCCTACAGAGGCTTCAATCGAGTTCGAAGTGAGAGATGGAGCAGGGGAGATTGTGAATTGTGGTTTAAGTTTGGTATACGAGGAACCAAACCATGCCGTTACTGAAGGAGACTATAATGGAACTTCTTCAAGAAGAGATTTCTCAGTTGGAGAGAGTATAGTGAGTTTTGCTGTTCGGTTTGTCTCCACTGTTTTGAAATATCTATGGCTACTTGTTGCATTCTTTTTGGTTTATGGGTTTGCTAAATTTTTCTTTTTTTACTAAATAGGTTGTATTTTCTTGGTCATCATTAAGTTTGTAAACTAAATTTGTTTTGTGAAGTTTGTGACTTAATCTTTTTCCCACTTCATCATCGCTTGATCAACATGATGAGTTTCCTCTACTCTGCTACTTCGGTTGATCAGATCAGGTATCTCCATCATATACAATGGACAGACTTATAATCTTTTCTACTTTCTTGGTTAAAGTTGGGTTTCTTGTTAGGCTCTTTCTTTGCTCATTTAGGCATGGGCTTTTGTAATTTATGATGGGTTACTTTTGCAACAGTCAACATATAATAGCAGATGTTCATGTGACGTCGTTTTCATCCAGCTTACTTCATTAGAGATTCAGAGATTTGAATTTTGTCTTATCATCTTTTTTTTTTCTGAGAACATCTTATCATCATTATTATAAAATTCAATTGGCCATTAGGCGTTCACATAACAATGGTAAGTTTTTGTTAATAATCATAGTCATATATAACAAGGTTTTTGAGAAATCTCATTCAAATGGCAATCTTATTAGATTTGATCAAATCTTCCCACGGTAGAAGAACTCCATCATTGCATTTGGCATCATTGTATCTCTACTCTCTCTTGGCCACACAGACCACCTTTGTCAAATTACTTTTTTTATTTATTAATGCTTAGTCTGAAAATTCAAATTGATTGAAAGACGACAATGTGTGCAAAACAGCGATTCCCTTATTTGGTCAAGTTCCCATTACCCACTGGTCAACGTTCAGAGACACTTTCTTATTATTTGCCCCAAAAGAGAGAGTTGACTAGAATTGGTCAGTGGGTCTAACCCATATCATTATATAGTTGCATTTTTATCTATATGGAAACCATATAATCCGTACATAACATCTCTCTATATTTGCCCATCATCGAAGTTCCGGCTTGAACATACCTTAACAGCAGAAACAGTTATACGAGATTTTCGTAGTGATTGTAAAAACTAAGAGAAACTTCCAAGACATTGAAATGATTGCTTACTATGTATGATTTATGTAACCAAAATACTTATAACAGAAAAAATAAAGAAAAGCTTGTGAATATTCTATCATGTAAAACTGTATAAATTAC

>.::GWHANRE00000001:1434417-1441991(+) 
AAGTAATATTAAAATGTAAAACTTTATTTTATGCCACATGTCATCTTTCGGGAGAAATTTTTTCCGCTGATGTGGACGCCATAAAACGGTAATGTTACATTATGGAGATAAGCCGTCTTTTTTTTAAGTGAAAAATAATAATCTTACATATGTTTAATGTAGTTTTTTCATTTTTTATGCTGTATGTTTACATATTTTTTACAATTTGTCTATATTTTATATTTTAAGATAGATGTTTAAATATTTATGTATTTTTCCATTTTTAATGTAAAACGGCAATGTTTAATAGAAGAACTTAGACAAATATGTTTAATGTAGTATTTCCATTTTTATGTTGTATGTTTTACATATATTTATTATTTTCGAAATTATATATAATTTTTTTTGTTTTTTTTATAAAACGGTAATGTTACATTATGTAGATAAGCCGTCTTTTTTTTAAGTGAAAAATAATAATCTTACATATGTTTAATGTAGTTTTTTCATTTTTTATGCTGTATGTTTACATATTTTTTACAATTTTCGAAAATAAGTAATATTAAAATGTAAAACTTTATTTTATGCCACATGTCATCTTTCGGGAGAAATTTTTTCCGCTGATGTGGACGCCATAAAACGGTAATGTTACATTATGGAGATAAGCCGTCTTTTTTTTAAGTGAAAAATAATAATCTTACATATGTTTAATGTAGTTTTTTCATTTTTATGCTGTATGTTTACATATTTTTTACAATTTTCGAAAATAAGTAATATTAAAATGTAAAACTTTATTTTATGCCACATGTCATCTTTCGGGAGAGATTTTTTCCGCTGATGTGGACGCCCTATGGAGATTCAAAAGCTCCCTTTTATTAGTAGAGAGTAGTTTTTTCATTTTTTATGCTGTATGTTTACATATTTTTTACAATTTTCGAAAATAAGTAATATTAAAATGTAAAACTTTATTTTATGCCACATGTCATCTTTCGGGAGAGATTTTTTCCGCTGATGTGGACGCCCTATGGAGATTCAAAAGCTCCCTTTTATTAGTAGAGATTCCCTCCTTGGGAGCTGTGCTGCTGCTGCGATAGGATTCTTCACGATTCTCGTTACGCTATTACTTGCGTTTTACAGAAGATTCAGATCCAATCGACGGAACGTGACAGTGGCGTCATCTTCTTCGACGAGCACCACTCTATCTAGCGATTTCGAAGCAGTGCCTAATGGATTACGAATACGCGCCGTCTACATCTACTGCGAAGAGACGTTACAGTACACCTTCGCTAGCCACCTCTCCGTCGATTTCCGCCGGAAACGCATTGCTGCGTTTGTGAATTGCGATTTGAATCCGGATGTGGCAGAGGGAGCGAGCGCTTCTGTGGTGGTTTTCTCCAAGAGCTACTCGTCCTCCGCCTCATGCCTTGACAAGCTCGTGACGGTTCTTCGGTGCCGGAGGAATACCGGCCAGATGGTGGTGGTTCCGGTGTTCTACGGCATTAGTCCATCAGATGTTGCCGTGCGGGTGCACGGCTCAGCTGATCGGATAAGAGAGTGGAGCAACGCTCTCAGAGAACTGAGAGAGTTGCCAAGCCACCAGTGTAGGTAATCAAGAACATAGCATGTTGAATCCATCTCATGTTAGTAGCATTGTTCTATTATATTTATCAATGTTAAAAAAAATAGCTTTATATGAGATTATTGATTAGGCTGACGCCTAAACAGGGACGCCATCGAACACTGATACTTATACATACATCAGAATCTTAATGAATTTTTTACTAATCAATGTAAACAGTGAGGAATCTGATGAGGGCCAAGTGGTGGAAGAGATTGTCAAAGATGTGTATGAAAAGCTCTTTCCTACTGAACAGGTTGGAATCAACTCAAGGCTGGTGGAGATAGAACAGTTGCTTTGCAAGCAACCATGGGGTATACGCCGCATCGGGATTTGGGGTATGCCTGGCATAGGCAAGACGACGCTTGCTAAAGCAGTTTTCGACGACATCTCTGGAGGCTATGAGGCTTCTTGTTTCATCAAACACTTTGACGAAGCTTTCAATGAGAAGGGACTTCACCGTTTGTTGGAGGAACATTTTGGGAAAATCCTCAAGGAACTGCCTCGTGTATGCAGTAGCATTACAAGACCTAGTCTCCGAGGGGAGATTTTAAGCAAGAAGAGGACTCTTGTTGTTCTTGATGATGTGAAAAATCCCTTAGCTGCCGAGTCTTTCCTCGGAGGGTTTCATTGGTTTGGTCCGGGTAGTTTAATCATCATAACCTCCAGAGATAAACAAGTGTACCGCCATCGTCAGATAAATCATGTGTATGAGGTTCGGAGCTTAAGCGAGGACGAGGCTTTGCAGCTGCTATCTCAGTGTGCATTTGGTAATGACATAAGAGATCAAAAACGCATGGAACTATCGATGGAAGTGATTGACTACGCTAGGGGAAATCCATTTGCTCTAAGCTTTTACGGCAGAGAGCTGAAGGGAAAGAAACCGTCAGAAATGGAGGCGACATTCCTCAAACTCAAGCTACGTACTCCACATAAGATTCATGATTTATTCAACAGCAGCTACAAAACACTTGACGACAGCGAGAAGAACATTTTCTTGGACATTGCTTGTTTCTTCGTGGGAGAAGATGTTGACTATGTGATGCAACTGCTTGACGGATGTGGCTTCTTTCCACATGTTGGGATTGATGTTCTTGTGGAGAAGTGTCTGGTGACTATTTCAGAAAACAGAGTGATAATGCATAGAATAATCCAAGACTTTGGCAGAGAAATAATCAACGGGGAATCAGTACAGATAGAGCGCCGTCGGAGACTGTGGGAGCCTTGGACCATCAAGTTTCTACTTGAGGACGACAAACTTGAAGCAAATGGATATCCCAGAGAAACCTGCAAACGTCCTTTGGTGTGATTTATTATGAAATTTTCAGATAAAACTTGTTTGCTTCTGGAGATAAACGATATTCATGATTTTTTTTTTCTGCTTACCTTATATTTCAGGGCACTGAAGACATCGAGGGCATATTTCTAGACACATCGAGTTTACTCTTTGATGTGAAGCCCACTGCTTTTGATAATATGCTTAACCTTAGATTCCTCAAGATTTACTGTTCCAGTCATGAAAACCAATATGGTCTCGGCCTTCCAAGAGGACTTGAGTCTCTGCCATATGAGCTAAGACTTCTCCACTGGGAGAACTATCCTTCAGAGTCCTTGCCACAAGAATTTGACCCATGCCACCTAGTAGAACTCAATATGTCTTACAGTCATCTTCAGAAACTTTGGGAAGGAACCAAGGTAGGCTTACTCATATCTCTTGTTTTATACATTCTTCCAAGTTTGTACTAATTCATTTCCAACTTAATTTTCTGCTCAGAACCTCGACATGTTGAAGACGTGTAAGCTTTGTTATTCCCAGCAGCTGACTGAGGTTGACGATCTTTCTAAAGCTCAGAATATCGAGCTAATTGATCTCCAAGGCTGTACAAAACTGCAGAGATTTCCAACCACTGGTCAACTACGTCATCTCCGAGTTGTAAATCTTTCAGGTTGCACAGCGATCACAAGTGTCCCAGAGGTTTCACCTAACATTGTGGAACTACATCTCCAGGGAACTGGCACAAGAGAATTACCAATATCTCTTGTGTCCCCTTCCCAAGAAGATAACCTGAACCTTGAGAAATTAACAAGCCTGGCTCAAGTCATCTCATCAAATCAGCATCTTGACAAACTTGTTTTGCTGAATATGAAAGATTGTTTTCATTTGCAAAGCTTGCCTCACATGTTTCATTTAGAAACTCTTGAAGTTCTTGATTTGTCTGGATGCTCGGAGCTCAAGAGTATACAAGGATTCCCACGAAACTTAAAAGAGTTGTATCTTGTTGGCACTGCTGTCACAAAACTACCACCCCTTCCCTGGAGTATAGAAGTCTTGAATGCACATGGTTGTATGTCTCTTGTATCAGTTCCTTTTGGTTTCGAGAGACTTCCTAGGTATTACACATTCAGTAATTGCTTTGCTCTTTCTGCACAAGAGGTCAGAGAATTTGTAGCTAACGCTCTGGCTAATATAGAACGCATCGCGAGAGAGTATCAGCCGGAACTCAAGAAATCTCTGGCTTTCAGCTTCACTGTGCCTTCGGCTGTAAGTAAAAATTTCACTTGTGATCTGCAACCAGGGTCTTCTGTGATGATACAACTGGGTTCTTCTTGGAGAAGCACACTCGGTTTTGCTGTCTTAGTCGAACTTTCATTTTTGGAGGATTACCAGGAGGCCACTGGTTTTGGAATCACTTGTGTTTGCAGATGGAAAGACAAGGAATTCGTCTCTCATAGGCTTGAAAAAAACTCTCACTGTTGGAGTCCAGAGGAAGGTGTTCCGAAAGATCACATGTTTGTCTTCTGTGATTTAAACATGCATCGGAGCACCTGCGAAGGAAATGATCCCGGTATATTGGCTGATCTTGTCGTATTTGAATTCTTTACTGTGAACAAACAGAAGAAGCCTCTGGATGAGAGTTGCACAGTGAAGAAATGTGGAGTCCATGTGATTACTGCCGTAAATGGAGATGCAAGTTGTAACATGACTCAAGAGAGTTTTGGTAACGAGGTTGAAGAAGAGTTGAGGGTGGTCTTTGATGTCTTGGACAAGAATGATAGAACTTTGTTTCTTTACATTGCACGTCTGTTCAACGACGAGAAAGCTGATTTCTTAACACCGCTTATCCCTAGCACTGGCTTGGAGATTAGTTCTAGGCTCAAGTTCTTAGCCAGTAACTCTCTCATACATATATCTCCATTTGGTATCACAATGCGGCATAGCTTACGTCAGAAAATAAGTAGGGAGATCGTCCATAGACAACCCACGTTGGGGAAGGACTTAATAAAGGACTCCACGTCACCTGCTTGGAAATACGACGTCTTTATAAGTTTCAGCGGGGAAGATGACAGTAATAACAAACTCAGCAACCTTCTTGCAAAGTTCAAAGGTAAACTAATGAGTACACCCCATAGATGCAAGTCGGTCACACCAGAGCTTGTGCAAGCAATAAGAGCATCGAAAGGTTCGATTGTCTTGCTCTCAAAGAGCTACGCCTCTTCGAGTAGGTGCTTGGATGAGCTGGTAGAGATTATGAATTGCAATAAAGAGCTGGCTCAAAAAGTAGTGGCCATATTCTACAACGTGGCTCCTTCCGATGTTAGGCTTCAGAGTGGAGACTTTGGGAGGGCCTTTCAAACTACGTGCATAGGCAAATCAGAGGATGAGAAACGGAAATGGGCGCAGGCTTTGGCCGACTTAGCGAATATGGACGGAGTGAATTCACGCAAATGGTATGTTTTAGTCCCATTTTTTTATGATTGGATGTCTCAGGTTAGTTGTTTTCTTTAGTCTTTGTGCAATGGTCTTTCTCCTTGTTAGGGCTAATGAAGCAAACATGTTCGAAAAAACTGACTCTGACGTTCTGGAGAAGATAGATCATAAAAGATCAAATGAGTCTGGCGATATGGTTGGAGTTGAAGAACATGTTACAGACGACGGTTTTGGGTCGGGTTGGGAATCTGAGGAAGTGGATAAAACAGTTGGGACAGCGGGTTTCATGACAAAAGGTAAAAAAGAGTGAAAACAACTGTTTAGTAAACTCTCTTGGCAAGTCCAAAGAAGTACAATTCATTCTCTGTATGGTATTGATTCGCAGGGGAAGAGATAAACGCAAGTATGGTTGCTATGCCAGTGGAGCCGTCACATCTGTTTAAACAAGAAGGGAGAGTGATAAGATCCGGAGCGTGGAGTCCTAGCTTCCTCGATCGTATCCCCTTTGCCGAGCTTTATACTGGAGAAGTCCCAAGTCCTAGCTTCCTCGATCGTATCCCCTTTGCCGAGCTTTATACTGGAGAAGTCCCAAGTCCTAGCTTCCTCGATCGTATCCCCTTTGCCGAGCTTTATACTGGAGAAGTCCCAACTGCCGTTTTACAAGGGCTGGGCAATATCCGCTCAGTGCTCCAATCTAGAAGATCTATATAACTGTAAGTTTACTGGTCGAGCAAAACATAAGCAAAGTGTCCCTTTGGTTTCGTGTTTCTTTTAGCATTCATTTGTAACGTAGATACACAGATATATGAACTGTATGTTGCGTATATACATAGAAGTAAATCAACTGTATCTATCAGATAATCATAAAACTTTTTGATGTTAAAACATACTAAGAATCAAAATTGTAAGACTTAACTTTGATTTCAGTTGCGTTTATGTTTTCCAAATCTTGCCATACTATGATGTACATTACGCAACCATGTGTTGACTATCTTCGCTTTCCTCATTGTATACGCTTGCTGCTCTTGAACTTGTTTTAGCATTCCTCTTGAGCTACACGTTTTCCTTTTAACTCTGCTTTAGACAGGCCATGGCCTTGTACTAGTATGTATGGCAGATGATGTTCGAGTTTGACACTAGCATGTTCCAGTTAAGCCTATTGGTTAAGGGTCATATTGGGGTGGCGGATATTACAGGTTACAGGTGCGTTAAACCAAGTTCAATCTCGTATGACTGCGAACTCCGCCTATCGTGACTCAGGGATCACATGAAGATGCTTCGCACTGTTTATTCAGAACTTTCAGTTAAAGAACTATAAACGAGATAGAAATCAAAACTGAATAACGAAATTTAAACTGATAATATGGAGGTTTAATTCTCAGGACAAAGGTCTCAAGAAAGATTATAGAAAAACTAAAGGATTCAACACAAGGTCTCAGCAAAAATCCAACAAAAGTAAACAACTTCATCATCATGAAGATTTCTCTCCTTATTCTTGCTTGGAGGCAAGAGCAGCAGCTTGACCTCTGAGACGACCAGTTCTCCTTGCAGCAATAAGACCAACCTTTTGTCCGGGTGGTGCATCACGACGAACGGTACTAGCGTGACCAATATGTTGATGGTTACCTCCTCCGTGAGGATGCTCAACAGGGTTCATAGCCACACCACGAACCTTAGGCCAGCAGTTCCTCTTCACACGGTACTTGTGGTACGCGTTACCCGCCTTGAGCATCGGCTTCTCAGTTCTCCCACCACCAGCGACTTGACCAATCATGGCCCTGCATCCACTTGGGACAATCTTCTTCGAACCAGATGGCAACTTAACCCTGTCAAAATACAACATGTAATTGTCAGAAACAAGAAGCTATGGTCTACAAGCAGCAATTTCTATAATCATTTCTGATCACAAAAACTCGATCAATCAAATCATTTCTACTATGGCATGGAACAACTAAATTAGACTCGGTTTATACTAAACCGGACTATACATTTGAATTAATCATCAAATCTATTAGAAGATAAGCATAGCTCATGATAAAAATTTATTCCAATAAAATGCCGTTTATACTAAAGCGGTTTATACTAAACCGAACTATACATTAGAATTTAATCAAATCTATTAGAAGATAAGCATAAGATCATAATAACAATTCATTACAAGCAAAAGACCATTTCTATAATCATCTCAAGTGAACCAAATGATTAATGAAAATTAGCAGCAACCATTCCTAATGCGATATTAAATATAACCAGTTTAATTAGAATCGGTTT

>.::GWHANRE00000001:2400753-2412274(+)
AATCTCTCTTACATTTTCTTAAATTAAATGCTTTAGAAAAACTCGATTAATAATCTATTTCGTGTAAATTTCTTTCACTGTTAGATTTTATTTCTTATTATAATGTGTCACAATTTATTTTTATGAAAATGCAAAGCTCTTCATTTAAACTTTTTAGGTTAAAGGTTAACAAGATACAAATTTAGATTTTCTATCGTAGTTCTTTCAGTTTTATTAATCATCATTTTGAATTTTCCTTTTCTGATATTTTTATATATTTTTGACTATAATTTTTTTTTATTTTCTTTTATATATTACATTTGTTTATCATTTTCTGTAACTAGTAATGTTTTAATTTGTTGTAAGACTTTATACTATATATTTCTAGTTAAGTTGTTTAGGTTTTATTGGCTTTGGTTTCTCATTTTTCTGAATTTTTGTTGTCTATAATTTTTGATTTTATTGATTGGACAAATGAATTGAATAACAAATAATGTATAATAAAAATAAAAATAAAATAAAATAAAATCTTAAAATAGCATTAATTAAATGGTAAAATGATTAACTTACTATAAATTCTAAACTTTTATTCAAACTCTAATCTCTAGATAATGAATTGTAAATATTAATCATTAAACTCAAACTCAAATATAAAATATTTTTTAAAGAAAAGTTCATTTATGATGTTTCATAAATTTTTCTTTTTTTGTGTTACTTTTTAATATTATATTGAAAATCTGTTTTGAATTAATTCAAAAAGACAAGTTAGCAAAAAAATTAGTTCAAAAAGACACAAACAAAATCATATCCCTTCACATATGTCTTTTCGTGACCTTGTTCCTTGTTCTTTCTTTTTTCTTTTCGGTCGAATTCCATGTTCTTTCTTTCTCATCTTGTCTTTTAATTACAATGTCACTCTCACTGCGAATCTGCCAGGAAATTTCAGTTGGAGTTGGATCCTCCCATATATATAATAACATAGACCACGTCTGTCTCTACTCCACTCACTTCCACTAAAAACATGGACGTCACCGATTTTTTCACCGGCGAAATAGCGACGGAGCTACTAAAACAGCTCGTTCTGATCTCAGCCAAAGCGTGGAAATACAAAAGCATCGCCGACAGGCTCATCATCTTGATCGAGACCATCCAGCCCACGATCCACGAGATCCAGTACAGCGGCGTGGAGCTCCCTCCACACCGCCAAGCTCAAATCGGTATGCTCGCTGGTACCTTAGAGAAAGGCAAGAAACTCACGGAGAGAGTCTTGAGCTCCCGTCGATGGAACATGTATCGACAGTTCACACTAGCGAAGAAGATGGAGAAGCTGGAGAAGACGATATCTGATTTTATGAAGAATCAGATATTGACTCATATCTTAGCCGATGTTCATCAGCACCGTACTAACGCCGATGTGAGGTTTGATAGAGTTGAGAGGAGCCTCACTGGCCTCGAGGAGCAGTTGGGTTCGATGAAGATCGGAGGAGGAGGGATGATAACAGATGCGATGAAGATAGCTGAGGCTACGATGGAGATTGAGACGAGCGATGATTGTGAGAAGTTTGGGGTTGGGTTGGAGATGGGAAAGAGGAAGGTGAAGAAGATGATGTTCAACGCTGAAGGAGGGCTTTTTGGGATTAGTGGCATGGGTGGTGTCGGTAAGACAACTCTTGCTAGAGACCTTGAACATGACAACGAAGTCCGATGTAAGTATTCTTCTCGTGTCCTGTCTCTCTAAATAGATGGTAGGTGTTAAATAGACGCTCTGTATTAGGCTTAGTAATAAGGCTGATTATTGGGGGTGACTTGTTAAATTATTTATTATTTATTATATATTTTATAGAGATTAGATTTTTAAATTTATTAGTTTTAGTTATACAAAGATTGTTTTAATGAACTATAAAACTTAGATATACAAAAGAAAAAGAAATCAGCCAGCTTTGTAAATTTACATTAACATTATTACTTGATTTAACCAATTTACATCAAATTTGTATCGAATTAAATCAACTTTGATCAGTTTTAACTGATTTAGACGTTTAAACCAAATTGAGCCATTTAAAAGTGGATTTTAAAAAAAAAATTGTTTCGGCTATAACCAATTTGTTGCTTAGGCATTGCCTAAATCAATTTTAGAACATTGGTTATGACATTTTTTTTTGTTAAATCACTGCTTTTTTTGTCAGGTTACTTCGAGAACAGGATTTTGTTTCTGACTGTATCACAATCCCCGATTCTTGACGAGCTGAGAACACGTATATGGGGGTTTTTAACTGGTTGTGAAAGTGTAAATAATGTTCCGGACTGGAATTTACAGTATAACGGTGGGGTTAAAACAAAGAAGCTGGTGATTCTTGATGATGTTTGGACAAGAAAAGCTTTGGACAGCTTGACTTCTAACCTTCCTAGTTGCACAATTCTTGTTGTTTCACGGTCCAAACTTGCAGATCCTAATGCTACTTATGATGTGGAAGTACTAAGGGAAGATGAAGCTATCTCTCTCTTCTGTCTCTGTGCGTTTGGTCAGAAAACTATCCCTCCTGGTTTCGACAAAGACCTTGTTAAGAAGGTAATGTTAATGGTTTCTCTCTTCTATAACTGATTCATGGCTTAGTGTGATGTATATTTAATGCTTTTTCGATCCTCCTCAGGTTGCTGGTGAGTGTAAAGGTCTACCTTTGGCTCTCAAAGTTACGGGCGCTTCACTAAAAGACCGCCCTGAAATGTATTGGCAGGGCGCATTGCAGAGGTTATCAAAAGGTGAACCTGCTGATGAAACTCACGAGACTAGATTGCTTCTTCACATGGAAGCTAGTCTAACAGGTCTAGACGAGACAGCCAGAGAGTGTTTCTTGGATCTTGGCGCATTCCCTGAAGACAGGAAGATTCCTGTTGATATTCTCATCAACATGTGGATTGAAGTACATGATCTAGACGAGGCAGTTGCTTTTGCCACTCTTGTTGATTTGTCACACAAGAATCTCCTTACTCTTGGGAAAGATCCACGGTAAGAGATCACATTACTTGTAGCTAGGCCTGAGCATTTCATGTATAGGTTCAGTTTATTTCGGTTTCTGGTTATAGAAATATAGGTTATTTTTGTTTTTGGTTCAGTTCAGATAATAAAGTTGGGAACCAACTAATATCCGAAACAATTTTGGGTCCAATCTGATTCCCGCTCGGTTCTGTTTTTCGGTTAATTCGGATTAAAAACTCGGATAATTTGTATTTTTGTATTTTTGGATAAAAATATCGGCTAAGACAGATAATTTTAAATATTTCGGATAAAAATTATTCTGGTAATTTTTTCTCGGGTTATTTGGTTTATAAATAACATTTTTAAAATATTTTTATTATTTTAAAGTTTAAACTAGTTGATATTTATAACTAACTGAACGTAACTATTTTATTATTTTAAAATTATATTATACAAATTTGGATACATGTTCGGTTCTCAATTCAGTTTAAAATTTTTAATTCTAGAGATATAAAATCCATTCGGGTAATTTATAATATCTGAACTTTAACCGAACCTTGTTTTCGATTTGGTTTGGTTCTTTGGTTCCGGATAAATGTGTCCAAGCTTACTTGTAGCTCTGAACTCTTTATATGATTCAAAGTTCTATGTAATCATCATCACTTTATATTAATTTTGCAGGCTTGGTTCTACGTATGCAAGCTACTATGATGTATTTGTGACACAGCATGATGTTCTGCGAGACTTGGCACTTCATTTATCCAACAAAGGGAAAATAAACAGAAGAAAGCGATTGCTGATGCCGAAAAGAGAGAAAGAGCTTCCAAAAACATGGGGAAAGAACTGTGATGAGGAATACAATGCTGAGATAGTCTCTATTCATACATGCAAGTGATCTTATAACTGCAATATTTATATTACTAGGTTCTCTTGTCCTATAATCACAAGGATCATAATGTTGATAGGCTTTGTGTTTTTGTTGCAGGGGAAATGGATGACATGGACTGGTCTGACTTTGACATGGACTTCCCTAAGGCAGAGGTTCTGTTGCTGAATTTCTCTTCAGACAAGTATGTTTTGCCTCCTTTCCTCAGCAAGATGACCCGGCTTAAGGTCCTGGTGATCATCAACAACGGCATGTCCCCTGCGATTCTCCGTGACTTTTCAATGTTTGCCAACTTGTCGAAACTAAGGAGTCTCTGGCTCGAGAGAGTTCACGTCCCTGAGCTCTACAACACAACAATCCCCATGAAACATCTCCACAAGATGTCTCTGATTCTCTGCAAGATCAATAACAGTTTTGATCAGACCGGAGTTGACGTCTCCAGTATCTTCCCAAAGTTGGGAGATCTGACGATAGATCACTGTGATGATCTCGTGACACTGCCTTCAAGCATCTGTAAGATGACCTCTCTTAACTCATTAAGCATAACAAACTGTCCACGCCTCGGTGAATTGCCTAAGAACCTCAGCAAGCTACAAGCTCTTGAGCTTCTGAGGCTATATGCTTGTCCCGAGCTAAAGGCGTTGCCTGATGAAATCTGTGAGCTTCCTCAGCTTAAGTACCTCGACATCTCACAATGCGTCAGCATGAGTTGTCTTCCGGAGGATATAGGGAAGCTGAAGATGCTCGAGAAGATCGACATGAGAGAATGTTATATCTCTGGTAGAGTGAGGTCGGCCGTTTCGTTGGAGTCTCTGCGCCATGTGATTTGCGACAAGGACGTTACGTTTATATGGGAAGAAGTTGAGAGGGCTGTTCCAGGGTTAAAGATTGAAGCTGCTGAGAAATGTTTCAGCTTAGATTGGCTCGACGAGTAAAACCGTAGACTCACTGAGAAATTGTAACTTGTTTAGGGGGTTAATGTAAGCTTCTTCTCCCCTAGTGTTAGTTAATATTATGCTTTTGTAATAAGGTCTCTCTGTACAGTTTCCACCAACTTAATCTTTGTGTTAGATTGATTAAAAGTGTTATATATAAATTCTGCAATTTAAAAAAAACCAAAAACATTGCTAACAAGTTATTTGGTTGATCCATGAAACACTAGTTAGTAGACAAGTTTGTGCAAGATCATTCTCTACAGGAGAGTGATTTATTGGTCTTCAAGTTCAACTGAGCGTCTGAGCTTGAAGTACTGATTTTTTATGGTGATACACGATACACCTTATGTGAGAGACCCGGACCCCACTTGTTATTTCGTCAGGAAATGACTTGACCTCAAAAAATAAAGAAGTCTTTGGCAACAAATTATTATGTACACAGTACAGCCACTTGTAAATTATATTTGATTTTTAAATTTTTTTATGTAATTTAAATGGTTTGAATCCGAATCAAATCTGCAAAAAAATCTGAACCAAAATTTATAAATATTGAAATAAAAGTTTAAATCTCCAATCCAGAACAGTCACCATCCTTATTTTTATAAATAAGGTCTATGTGTACAGTTTCCACCAACTCAGTCGGTATAAGTCTCTAATTTTTTGTATCTTATTCTGAATCTTTGTATTAAAATGATTACAACTGTTATATATTCATACGCAATGTAAAAAAACAAGACATTGCTAACTAGTTACTTGGTTGATCCATGAAACACTTGTTTAGGACAAGTTTGTGCAAAGATCATTCTCTACAGGAGGGTGATTTATTGGTCTCTTGAAGTTCAACTGAGCGTCTGAGTTTGAAGTACTGTTCTTTGATGGAGACATGTCGCTTGAACCCCAGGAAGTGATGATGCAGGTGGGTCAAAACAAAATGGCTCCCACTTGAAGTATAGCTTTGGTTCAGTTTTAACATAACCGGTTAATTTTGGTTTGGTTATACAAAATTAGAGATAAACATTCCCGGTTATTATAAATTTTAAACGGCTCTCTCGAGAATATAGCCGTTACGGACTTTCCGAATAGAGAATTGGGGACAAACGAAGCCCTAATCTGACTCTGCCCCCTTTGTAGTATAAATCAACGCCTAAGTTTCACAGGTTTCTCCACCAAATTCAATCTGCTCTCATCTCGCATCATCAGCTTACCAACAACTATTCGCTCTCTCTATCTACTCGAATTTACTGCTTTATCTTATTCGTCTTTGATTTGATTTCGTTTAATTGAGATCTTGTTATCCGTTTCCTGTATCATCGCTGTCTTGCTTTCTGTTTCTTTGTTTTCTCTGTGTGTTTGTGTTAACAATGGATGCAGGTATGAACACATCTACGCACTTGAAGGCTCAAGCTCGGTGCCCACTTCAAGAACACTTTCTTCCCAGGAAGAGTTCCAAGGAAAACGTAAGTTTCCTCAGATTCGATTCCAGTTACATGATCCCGTCCTGCCATCTGAGAATTAGAGTTGCGAATTTACGGGATTCTCTTTTCAATTGATCAAAGTCGATTCCTTTTTTTGCAATCAAGAATTAGGGTTTCGATTTGGGGGTTATTGTTTATCTTGCATCTAGATTTGTTTCGGATATTGGATGAATTGTTTTGATTATGTGGGTTTTGTAATAAGAAACTGATCATGTGTATTTGATTCTTTCTTGCAACTGTGTATTGATTTGTTTTTTTTTAAATTCTACCAGCTTGACAGATTCATACCCAACAGATCAGCAATGGACTTCGACTATGCTCACTACGCTCTTACCGAAGGTAGGAACGGGAAAGATCAGGTAGCAGCAGCGGTAAGCTCACCCTCCAGAGAGGCCTACAGGAAGCAACTCGCTGAGACGATGAACCTGAACCACACTCGGATTCTCGCCTTCAGAAACAAACCTCAAGCTCCAGTCGAGTTGCTTCCTACAGACCACTCTGCTTCTCTTCACCATCAGCCCAAATCCGTTAAGGCTCGTAGATACATTCCTCAGGTTTGTGTTATTATTGCGCTGTAAGTAAAAAGATCCGTATCTACTTTGTTGTTGTATTGATCTGTTGTTTTAATTTTTTAACAGACTTCTGAGAGGACATTGGATGCACCTGACATTGTGGACGACTTCTACCTCAACTTGCTTGACTGGGGCAGTGCTAATGTCCTAGCCATTGCGTTGGGACACACTGTTTATCTGTGGGATGCTTCCAGCGGGTCCACTTCTGAGCTTGTCACCATTGATGAGGAGAAAGGACCTGTCACGAGTATCAACTGGGCACCTGATGGTCGTCATGTCGCACTTGGACTCAACAACTCCGAAGTGCAGCTGTGGGATTCTGGATCCAACCGTCAAGTAAGTTACACAATCTCCTCTCGCTTCAGTTTGAGATAGATTGTTTGTCATCATGTCTTAAACCTGATGTGTTGTGCTTTTTTTATTGCAGCTGAGGACATTGAAGGGTTGCCACCAGTCTAGAGTAGGATCATTGGCGTGGAATAATCACATCCTGACGACGGGAGGGATGGATGGACAGATCGTCAACAACGACGTGCGAATCAGATCACACGTTGTGGAAACTTACAGAGGTCACACTCAAGAGGTCTGCGGGCTAAAGTGGTCAGGATCCGGACAGCAACTAGCGAGTGGTGGCAACGACAATGTTGTACACATATGGGATCGTTCAGCCGCCTCTTCAAACTCGACCACTCAGTATTTGCACAGGCTCGAAGAACATACGTCTGCAGTTAAAGCCCTTGCGTGGTGCCCTTTCCAAGCGAATCTGCTTGCTACTGGTGGTGGTGGAGGAGATAGGACGATAAAGTTCTGGAACACTCACACAGGAGCTTGCTTGAATTCAGTTGACACCGGCTCCCAAGTTTGTTCGTTGCTGTGGAGCAAGAACGAAAGAGAGTTGCTTAGCTCACACGGGTTTACACAGAACCAGCTTACGTTGTGGAAGTACCCATCTATGGTGAAAATGGCTGAGCTCACTGGTCATACATCAAGAGTTCTATACATGGCCCAGGTAAAACTTGATCAAATTCCATTTCTAATGTTTGCTGAAAGTGGTTTGAGTTTTTGAGGTCTTTAGTTCTAAACTTTGTTTTATTTGTCTGTGTTTTCTACAGAGCCCAGATGGTTGTACCGTAGCTTCAGCTGCAGGAGATGAAACTCTGAGATTCTGGAATGTTTTCGGAGTACCAGAGACGGCCAAAAAAGCAGCTCCAAAAGCAACTCATGAGCCGTTTTCTCATGTGAACCGTATTCGTTGAAGAAACTGTGAAGAGAAGACTAACAGCAACAAAGAAAGTCAAGCAGTGATTGTTACATAAGACTAACAACAAAGAAAATCAAGCAGTGATTGTGAAATAAGATGTTTTTGTTTTCGTTTTTTTGGGTTTGTAATAAGTAAAGTGCATATACTGAGTCAAACTTCGTTGTTTGAATATATTTTAAATAGAAAGAAATTCATTTTTACACTCTTATTCTCATACTCAATAAGTCTACTAACTTGTACATTCACATTATCTACTCGTTGACTTGGATTTATAGAATTGGACTTGTGAAGTCTGATCATTAAAGCAAGTGTCACCAATAAGAAAGCAAGATATAGAGTTTGTGTTCTTGGATTGCATATAAAAAAACGTGATTCAGCTTTATGTCTGAGTCCTAAGGGAAAAAGAAACAAGTTTTGGATGATGCCTAGTGGAAAGAGCTGGAGAAGAAAGAACATCAATGAGACAATGCGTCGTCGTTTCAAATTAAAAATATTAAATTTACCAAACAACCCTTAAACGTTTCTATAATCCTAATTTAACCCGAAGAACTATGAAATTGTTCAGTTATAGCCCAGTTGATAAAGCGTCGTCGTTTCGCACTAAAACCCTAGATCCATCTCCACCCTCCACAGTAATCAATCGAGCACGGAAGAGAGAGATGGGAAAAGAGATGGAGTCGCCGAAGGAGCAGAGCTCGTACACCGTTGAGCAGCTCGTCGCCGTCAATCCCTTCAACCCCGAAATCTTACCCGATCTCGAAAACTACGTCAACGAGCAGGTTAATCGCTTATCAATTGATATACGCATTTTACTGGATTCTGATTTCTCAATGATTGTTTCAGGTTACATCGCAAACGTATAGCCTGGATGCGAATCTATGCTTGCTTCGGCTCTATCAGGTACTCTTCATAACTCCCCCAAGAGATTTTTAGTCTCTCCTAACTCGTGCCGTTGGTTATGTTGATGCAGTTTGAGCCTGAGCGCATGAACACTCACATCGTGGCTCGAATCTTGCTCAAGGTATAGCAGACTGACTCTACCTTGTGATTTGTGGCTTATATTAAAACTAATCTCTGTGGTTTTGTTTTTTTTTGAAGGCTCTTATGGCTATGCCAGCTCCAGACTTCAGCCTTTGCCTCTTCTTGATTCCTGAAAGAGTGGTAATGTTCACTTCTTTCACTCTCAGCTCTTTCTTTGTACTGATGATTCATGGAGTGTGAACCTTTTTGGATTCGTGGGGATTAATAGATGGATTTGTTTTGAATTGTGTGTTTTGCAGCAAATGGAGGAGCAGTTCAAGACGCTTATTGTTCTCTCACACTACCTTGAGGTATGCAAAACATCTATGTTAGCTGGAGACTTTTTTGAGAGCCGCGAAAGGTGTGTAGTTGAGTGTTTAGAGTATTTGTTTTGCTTTTGCAGACTGGGAGGTTCCAACAGTTCTGGGATGAAGCTGCCAAGAACCGTCACATTCTTGAGGCTGTTCCAGGTATAATCAACTTTCTGAATCATAAATAAGTCGTATGGTTAAAATCAAGTTCTGTGTATTACATTTTATGATTTGTGTGTGGATGTCTTATATGCAAGAGATGAAATGCAGGTTTTGAGCAAGCTATCCAAGCGTATGCGAGTCACCTTCTTAGCTTAAGCTACCAAAAGGTTCCAAGATCTGTGCTTGCCGAGGTATGATGTTGACTAAGCTTATGATTCTTGACACATGGCTTGCTTTTCACCATAGGATAGCTTAACCCACCAAATTGTAGAACTTTGGATGGAAAGTCTTATTATTTTGGTGACCTTTGCTTGTCGATAAAATGCCCTTGCTCATTATTTATGAAAATGATACACAGGCTGTTAACATGGACGGTGCATCTCTAGACAAGTTCATTGAGCACCAAGTGGCTAACAGTGGATGGATTGTAGCGAAGGAAGATGGAAGTATCGTCTTACCACAGAACGAATTTAACCATCCGGAGCTGAAGAAAAACACAGGTGAGAATGTTTCCTTGGAACACATTGCCCGCATCTTCCCCATCCTTGGTTGAACCAGTTTGTGAGGACTCTTTGAAATTTTCCTTTTTGTCTCCCTGTCTTTTTCATGTACTACAACACTTTAAGACACTGTAATGTGATCTTTGCATTAACAATTATAAGTAGTTGCTCGATTTGACTGCACTGCAAAGATTATTGGATGCCATAGTTTTATACAGGGCCCTTTGAGCTTTTTAGTTCTCTACCGTCCAAAAGTCTTATGTTACCATATCAGTGCGTTTCAGTAGAGCCGTGTTTGACCCTACGATGGTAGAAGAAAAGATTCAACAATCATTTGCTTGTTCTAATTTGAATCAGCTTAAGGTCTCTTTGAATATGAGAACGGGCAGATTAATTCTTATTTGAGGTGTTCTTGTCCTATCTCTAACACCAGATCACATCGGAACATTGACAGCCATCCATTTGGAAGCTCACATGTTTGACAACAGATCATCAAATCACGTGCTCCTTTTTCTCCTTTCCCATGTACATATTTTCGACTCTCCATTTTTTTTCACCTCGTTGTTCTATTGGTTAATAATATATAACTCAGCTTAGATACTAGATACTTAGATAGCGTCCTCAGATGATCGCTTAAAATATTGCATACTAAAAAATGATTTCGAGGACTAATCTGGTCTAAAATACGGAATAATGGTGTTTCGTAGTGGTAATATAAAGTTAGCATTTAAACAAATGAACGAAACAAAATAAGTACAGAAAATGTTGAATTGCTTAACTATCGCTATTAATAAAGTTGAAAACAGTGATAATATCGTTGATGAATTTTTTGGTCGACATCAATGAACCAAAATTTGATTGTATAATGTTCACATAATTAACTTTTTTATTGTGATACTATTACGTAAATGAAATGAAATAAAATATTAATGAATTATTATTATAGATACGTGTCGGATAAAATGAAAAATACGTGAAATAAAAGCGAAATAGAGGAGGAGAAAGGCAACAAAATTTCAGACAAGTCGTGAACATAAAAACTGGACAACAAATCACAAAATACGACAGGGAAAAGGAAAGGAAAGGAGCTGAAGAAACTGCAAATCTTCGTTTATGTAACCATTCTATGTCTTCTTCTTTTTTATTCTCTATTTCAATCAATTTGAAATTTTTTTAATTTTTTTTGGTTTCCCTTCTGCTCTTCGAATCTCTCATTTTGGTTTCCTAAGAAAAATCGAAGAAAGGGTTTCCCTTTAATGGTTAATGTTTCCTCGAATTGATTTCAAATCTTATCATGTATTTGTTTTTTAATCAACCGTCTTTTTGGAATTTCTTATTTGTTTCTTCTTTTGGATTGGTTTGCTTTTCGTATTAAAAAAATTAGTTGCTTGTTCCGTGTAGTTTAGTGTTGCTTGTTTCAAAGGTTTTTTTAATCAATTCGCA

>.::GWHANRE00000001:5900992-5916202(+)
AAAACTATTTAGTTAGTGTGTTTGGCCTCCACTTTTTGACTTTATGATTGTGATATATCATTTTTCTAATGCGGATTTGTTGGTATTTTACAACTCAAGCATTTGACTTTCTTAACTTTTTAGACTATACATTTCGTTGTATAGTATCAAACATGCATAAATTTAATGCATATGCGGTGGCAAATGATCTGGTAATGCCTTTGTATTGGATTATTAATTATTTAACATGCAAGAGTTATTTCTGTAATAAGTTTACATTGGAACTTTACTTCAAGGCTCAATGAATCTTATCACAAGTCAAACTTTAGCTTTTACATTTTCAAGAATACTTCCTACGAAAAAAACTGATTTTGATATTGTTGTACTGATGAAACTCTTTTTGGAGAAACCTAACTTGCACTACAGAGATTCAGTTCCCCATTCTTGACAATTGCTTAAGAAGTTAAGATCAGCCACTTGAAACTACAAAATTATATACAGTCTCTGTAGTAGTTCACGGAGCTAAGATAGATTTGTAACATGATTCCGTCTGAATCTAACCCTTGTATGAAATCAACTTTCTATAATTAGCTATTTCCAGAGATTAGACTTGTGCAGGCTCCATGTAACAAAGAAGAGAACACTCCTAATCAGCAAAAGAGATTTCTTCGTTTGTTCTTTTCCCGTTCAGTAGCTCTTCTTCTTGTGGACAGAAACAGCCTCTTTTGGACACAACAGCTTCATCCATATCGTTTCATTTAGATCTCTTGAGGAAAAATCAAATACACTTTGTTTTCTTCTCATCAGGTTTCCTTTAAATACATATGAGCAATACGACATCGTAACACAAGACTCGATTATTAGAAAGCAGACTAAAGATAACGAAACTCTCTTTCTCACTGAGAGTCCCCCACACTCGTTCATTCTCCACTTCGCTCGCCCACCTCGCCCAGTGCGCTTGTTCTCTTCTTGATCGTCCTTGCCAGCATACGAAAGCCAAAGGCACTGCTAACCTATTAGAATGGCGCGTGTCTGCCCCTCGGAAACTGATAAACACGTCTTATTTCCCGCCGGGAAGGATCCACGGAGAGCAAAAGTATCTCTATGGTTAGAAACTGAAGGATAAGGTTTTGGAATCAGTGGGTGAAACAGTAACTCTTTTGACTATGAACAGTAACTCTTCACAGTGGGTAATATACACTATGAATCGCACTCAACTTGCTCCCACTTGAAATTCGAAAACGCAGAAACGATTCTCCGTCACAGAAATGGACAGACTCCGCGCTCTCCGCCGTCAGGGATTGCGCGATTTCGAGCCGTCACTCCCGCCGCGATTTATGGATAGAATCCTCGACCGTATGAAGAAATCTTCGAGTCGGAGGGGGATAAGCCGCCGCCGGCTAGAACGGTGTTCTAGCTCCTTAGCTGAAGATCTATCAGTCTCGACTTCTTCTTTCACGACGCGCTCTCTGGAGTTACCCGATAGGACTAGTTTCCGTCTCTTAGCAGGAGGCGGCGATGGCGAATTGGATCGGATTTACAAGTCCCTTGGCGTTTCTGGTCCCGACGATTTGGCGATTTCTTTTGACGCGTGGGAGGCTTGCAAGACGCGTTCCTCCTCTGGTATTGTTAATAGGTTTCAGCCTCAGGCCGATGTTTTGAGTAGTGGTGTTGATTCACTGGATCGGGACGATACTGGTGGTGTGGGCAGGTTCTTCAAGGAGCATGCGAGTGAAAAAGCTAGTGAGAAAGAGCATGGCGAGATGAATCTCAAGGAAGTTGAAACTCCTTTCCAGCCAAAACTATCTGAGCATTGCGTTACGGGGTCTGACCCTATATTAGTTATTTATTGTGGTGACAACCAGGTCTCCGAGGAGATATACCTCATCAGCTACATCTTCAACGAGTTGTGTGCCCGTGGCTTTGCCCCTTTGAGATATGATATGAAAAAGAGCACTGTGACTGAAAATCAGAAACTGCTACACATATCACGGGTTGGTATTATCATTTTCTCGATGAACTTTGCTCATTCCAGAGAGTGTCTGGATGGATTCGTGGCAGTCATGGATCATTTGAAAGCTAACGAGCTTGTGCTTATTCCTGTGTTTTTTAAAGTAAGTGTTTCAGACGTCAGGGGCCAAAGTGGCTCTTTTGGAAAAGCATTCACACGACTTGGGGATTCAGTCATGGCCTCCCAAGTTCTGAAATGGAGGGCGGCTATGATCAAATTAGCTTCCATCATTGGATATGCGTATAAGAAGGGGTATATTGCTTTCTCTTTTTTTTTTGCAATATTTTTTATATTTGTATGGTGTGGTATATGACTCTGATTCTGATGTTTTCTCTGTGCAGGGATGAGGTTATTCTGGCCAAGAATATTGTCAGAGATGTCTGTTTGCCGCTCAGTTCCGAAACCAACATGAAGCTAAGAGGAACGAGGCTTTCATTAAAAAGTATATTGTCTCTGCTGAATCGTTCTCAACCCTCATCTTCACAGATTGTTGGACTTTGGGGTATGGCTGGCATAGGGAAGACTACCATCACGAGAGACTTTTTCAGATCACAAGCTGAGCAATATGACGTGTGCTACTTTCTGCCTGACTTTCATCTATTGTGTCAAACAAAAGGGCTGAGTTATTTGCGTGATGATTTCTTCTCGAAAATATTTGGCGCAGAGAAAGTTTTCGTAGACGCATGTGATACAAAACCAAGCGTCACAAGGGATAGGTTCCTCGGTAAAAAGGTTCTGATTGTTCTTGATGGTGTGAGTAGTGCCAAAGATGCAGAAGTTTTGGTTGGAGGGTTTGGCTGGTTTTCTGGTGGACATACAATCATCTTAACATCTAGGAATAGGCAAGTTCTTGTACAGTGTAACGCCAAAGTGATTTACGAGATCGAGAAGCTACCCAAGCTTGAGTCTCTTCACCTTTGTTGCAAGTTTGCCAGTAAAGAAAATTGTAAAGGAAGAATGTCGTTGACATCGGAGCTTGTGGACTACGCTAGTGGCAATCCTTTGGCTCTGCGAGTCTTAGGTTTGTCTATTCAAAATCAATCTATGAAAGATCAGAAACAACATCTGAGAAGACTGCGTCAACATCCTCCAGTCAAAATTCTGAATGCATTTAAAATAAGTTTTAATGGACGAGATGATGACGAGAAGAGCATATTTTTGGACCTGGCTTGTTTTTTCAGAGGGGAGGATAGAGATCGTGTGGTGAAAATCCTTGATGGTTGCGGTTTTTCTACAGATTTAGGAATCTATGGTCTCATTGATGAGTCTCTCATCAGCCTTGTAGATAACAAGATAGAAATGCCCAACATTTTCCAAGACGCGGGTCGATTTGTTGTTTGTCAAGAACACGAAGAGCCAGGCAACCGTAGCAGATTGTGGGATTCTAGTGACATTGCTGGTGTCCTGAAAAATAATACAGTAAGTCTTTGAAAATGTGTAATGATATTCTATTTAAACTTAAGATTGAGGTTCCTTTCTTCTCTCAGAAAAAAACTGTTTGCCATTTTTTTCAGGGAACAGAAGCAACTGAGGGAATATTTCTGGATGCATCTGGCTTGACATTTGATTTGAGCTCTACTGCATTTGAGAGGATGTATAGACTTAGATTGCTCAAGATCCACTGTCCAACTTCTGTAAATCATTGCAAGGTTTGTCTACCTGAAGGCCTCCACTCTTTGCCTGATGAGCTACGCCTACTCCACTGGGAAAAATATCCTCTTGGATCGTTACCTCGGAACTTCAACCCTAAAAATCTTGTAGAACTGAACATGCCATATAGCAACTTGACAAAAGTATGGAAAGGAACAAAGGTATGTCTTGACATTATGGTACAATCTGCTGCATACATGAAGTAGTTAGCATTTACTTGATGACTCATCTTGTTTTTTTTGTGCTGTAATCAGAATCTTGAGAAGCTAAAGAGGATCATTCTGAGTCACTCTCAACAGTTGACTAAATTCCCAAGGCTTTCAAAGGCCAGGAACCTTGAGCATATTGATCTCGAAGGATGTACGAGTCTGGTTAAGGTTAACTCATCTATTCTTCATCATCACAAGCTTACTTTCTTGAGTCTGAGAAACTGTTCTCGTTTGCGAGTTATGCCTACCACGGTTCATCTAAAATCTCTTGAGGTTCTTAATCTATCTGGCTGCTCAGAGCTCGAGAACCTTCAGGATTTCTCATTAAACCTGAAAGAAATATATCTAGCTGGGGCTGCTATTAGAGAAATTCCGTCGTCGATTGGGGATCTCACTAGACTTGTTACATTAGATCTGGAGAACTGTGAAAGTCTCCAGCACCTGCCACCGGGGATAAGTAACTTGAAAGCCATGATGACACTTAAGCTGTCTGGCTGTTCAAATCTGAAGAGCCTTCCAGTTCTTGATGCATTATTTCTCCAAGATTCACAACGTTCTAACACAAGGATAACCATGGAAGAATCTGTGTCCATAAACCTTCACTCTGCTATTCAAGAATCAAGGTTAGATGGCTCTAAAACCCTTCTGAAGTTAGATAATTTGCAACTGAGATCAGATATTCACGGTTCTTTTTTCAGCAGAGAAGCATTCTTACCAGCATTTGAATATCTATCAAACAACGGAATACCACAAGAAAGCTGGACACGGGTCACTGTTATTCCGTTCCCCTCACCCATTTTACACTCATTGGCGTCTAGGCTATATGCGCTAGTATCGTTGTTCCTTTGTAATGCTTACCTGGTGGATATACCTGAAGATATATGTTGGCTTGCTTCGGTGATGAGACTAGATCTTGGTGGAAACTCTTTCAGCCAGATTCCTAAAAGCATCAAGGAGTTTCGTAAACTACATAGCCTTAATTTGCGCCATTGCAAAAACCTCAAATCGCTACCTGAGCTTCCTAGAAGTCTAGTAACCTTGAACGCCCATGGCTGCGTGTCTCTCAAATCATTTCCAACGAGTTTCGAGCAGTTCCCAAGGCACTTCACATTCAGTAATTGCTTTAATCTGTCCCCAAAAGTGGTTAGAGAATATATAGGAAAAGCTCTTGATAGCGTTAAAGGCATGGCCAAGGGGATTCTGCAGGTATCCTCTCTATTTCAGTTTCTATCTGTCTCTGCCTCTCTTTTTTCGTCTATATTTCCCTCACATACGTTTTTAGACTCACATTTCGCATATACATATGATATTTTTAGGCTTCACTGGAACAGGAACACATCAACGATCCTGCATTCAACATCTGTATACCTGCCTCTGCAGGCCAGCAATCCTCGGTTAATTTTCAAGCTGGTTCTTCTGTAAGGATACAGCTAGCTCCTGGCATGTTAAAGACTCTCTCAGGCTTTGTTTTATCAGTAGTAGTTGAATTTTGGGATAATTATAGCAACACTGCTGGTTTTGGCATCAAGTGTATATGCAGGAAGAGCAGAATAGACCTCTCGCCTAGATTAGAGAGAATTTTCCATTGTTGGGCTCCAAAGGAACCTATCACCGTTCAACGGGATCATATGTTTGTTTTTGGGAGTGTGAAAATGCATCATGCAGAAGCTGTTAACCATGATTTCCTGTCTGATTCAGTGACCTTTGAGTTCCATCCTGTCAATTCGGAGAACCAGCTCGTAGATGATAGCTGCACAGTGAAGAGATGTGGAGTGTATTTAATCACCGATGCGACAAGTAATACGGCTCTAAGCGCAAAACGCCCTTCTTCTTCCATGGATCCAGGGGGGCTTTCTAGCATGGAGCATGTGGCACCGCCATATAAGAAATGTCGATTGAAGGGAGTTATTGAAATTGTTATTCTAAGCTTAAGAAAAAGGAAGCGAGAACTGAGCGTCCCTACAGTCAAAAACGTTTCTACGGTAAAATCCCTGTCCCTGAGAGTTCATTGAGCCCTATGGCCTCATATGGTGCCCCGTAAAGCTAGTAGTTGCAGTCTTGCAGACATTGATTTTTCCTTCCATCAACCTCATCATACACTGAAACTGGTCCAAGGAACTTGAACCTGATGTCTGTTTACGTATTTTGGTGATCTATTTCCTTATTCAAATCCTTTCCATCTATTTTTCACAGGTAAGACGTCTGTGCAGATCGTATGTTCGCACTGGAAGCTGTGCAGTGGGTCCTAGTTGTTCTTTTGATCATCCGAACTGGGTGTTAACACACAAGACCGCATCTTCCATTCCTTCCGAGAGTCCACCCATGGATATGCTAGGACTTTCTTCATATGGTAAGCCATCAGATAAGCGCGTGGAAACATCAACTGAGAAACCCAAAAGACTCTCTGTGTCTGAGTCAAGACAAGCAACCTCTGGTATAGACACCATTGATGCAGAGCAGGAAGAAGAGTAAGCTTTGTCTCAAAAAGAGTGTTAAGCTTTGATGATTGGTTATGGAGAATCAGAGTAAGTCATTTTCATTTATGTCAACTCTCGAGCATTATTTTTATTGCAGAGGTAAATTAATCTTACGCGAGGTTTTTGTATTTATACTGTCGATAGGTATAGGCGAAATGTGATAGCGCGCACTTAGTGCAAAACGGCAAGCTTCTTGCATGGATCCAGTGGAGCATATGGAATCACCATATAAGAGATGCCGATTAATGAGTGTTACTGGAACTGTCTTAAGAAAAGGAAACGAGAACAGAGTGTCTCTGGAGACAAACCGTTATAAGTTAAAATCTGAGTCTTCCATTGACTTACATATAAGTAGGTAGCTTTCTGATGCAATTTTGAAGACGCTCAAATTGATTTAATGCTGATTTGTATTACGTATGGCTTCCGGCCCTTCGATAACTGTTTTCACCATTTGCTTCTTCCTCGATTAACTGATGGTTTTACGAATATGAATGATGATTCCATTTCCAGGCTAGCTTAATTTTTGCAGGTTCATCTTGGTCCAGTTTCTGCTCGCTTCGAACATGATCATAACTACAGAAATCTTGAGCAGAATGAGGAAAAAGAGTTAGGCTGTCACAAGGTTTTAAGGACTGAGACCGAGTCCAACTCTTACCTAAAAGACTCACAGACCTCTATCCGTAAACCTACTCTCAGTCAGCTGCTCGGGTTCAACAGGTTTCCAAGGCTCGATCTTTTGAGAAGATAGGGAACAAAAGAGTTTGGAGATAGCGATGGATCCAAACCAAGACGCCCGGGCTTATATAGTCCATGAAACAAAGACGGGTCTTATACTCATTAAGTCATAGCAAATGTGTAAGATTTGATGATTGGTAATGAAGAACCAGTATTTATACTATTGAGATTTACAAAACAGAAATAGTTGACAGATGTTCTAGGAAAATTATATTTTGTCATTAAAATGAAACAAATTCCAAATATCTAAGCAAATAATCGGATCGTATTATGACAATTAATAACATTTCTTTTTAATAGATGACGTGGATATCCGATCCGCCGTAGATTAAATCTTCGCAGTGAACCCGCACTGCTCACCACCACCACCCCTCGGACCATCATCACACCGCGTCTCGACCCAGAGGGCTTCCTCAGTCCTCCACAACTCTCCCTTGCGTTCTTACTTCTCTCTCCAGATCCAAACTCTCACCATTCTCATCACAAAGAGAACTACAATCTCGATTCACTCTCTCCCAAATCTCTAATCCGATTTCGAGATTCAATCCTCCCCCAGATCACCTTTTGTTTCGGTTCATGATTCTGATTCCGTGAGAGACCTTATGGATTCGCATCCTTCCTTAATCGGAAGGTCCATCGGCAACAGCAACCGATCCAGCGTAGATCTCGGCCGTTCAACGCCTTCCTCTCCTTCCCCTTCATCGCTAACCAAATCGATCTCCGATGCAAGTAGCCAGAGCCTCTCTTCGATCCTCAACAACCCGCACGGAGGCAAATCCGGCGTCTACGGCTCCGACGCCTCCTGGGTTGGTTGGTGGTCATCCTCAACCTCCGTAGCTCCCTCCGAGTTCGCGCCCGTCGCTTCGACCAAGCTCCCCGGGTCGGACCTCACCAGATCCGACTTCCACGGCTACGTTTCCTCGATCTCCGACTCTCACGCTAGGTTCGAGGATATCATTAACCACGCCAAGGAAGAGAGCTCCGGGTTCGATCAGGAGAGCCACGTGTCCGGTTTGGCTTCGTGTCTCCGCGAGGTTCCTTCGCTCTACTTCAAGGAGGATTTCGCGTTGGAGGACGGAGCTACATTTCGCTCCGCGTGTCCTTTCTCGACGTTGACGGAGAATCTAGCGCTTCAGGAGAAGCTGTCGCAGTATCTCGATGTGGTGGAGATGCATCTTGTGAAGGAGATCTCGGTGAGGTCTGATTCGTTCTTCGAGGCGCAGGGGCAGTTGCAGGATTTGAATGTGAAGATTGTTGAGGGGTGTAGTAGGATCCGTGAGTTGAAAGAGACTATTAGGCTTCTTGATAGGAACTTGGTGGATTCTGCTAGGCAGATTCAGGAGCTGAGCTCGACTAGGATTAATATGTTGGAGCTGCAGCGTAAATTGAGGGTCATTTTGTATGTTAACCAAGCTCTCTCTGCACTCAAATTGGTAATTGTTCTTAGACTGATTCGCTTTGAGTAGTGTCAAGTTAGCTACTTTTGAGTGTTTCCACTGTTTTCCTGATAGAAGTTTGATTCTTTATTGTTCAGCTTGTTGCGTCCGCAGATTGTGCTGGAGCGTTGGATATAACTGACGATCTCCAGAACTTGTTGGTAAGTCATCTGTGACTGATGTGGGGGGGGGGGGGGGGGGGGGGGGGGGGGGTACTGTTAGATGGTTAGATTGATCTTTCGTAAGAAGCTAAAATTGTTTTATATCCTTATCAGGCCGGGGATGAGCTAACTGGTCTACATTGCTTCCGTCACCTTCGAGATCATGTCACTACTTCCATAGAGTCCATAAACAGGTGCGAATATGATAACTGACTAAAATAGGCATTGTTCAGTTTGACTGTACTGCTCTTTTAGGAGAAGCGCTAAATTTTTTTGAGCTTTTGTTTGCCGGCAGTAAAATGTTTCTTATATTCGTGGATAGAATGGAACACAATGAGACCCAGTCGGATTTCATGTTAATTGTGCCAAGTACCATACCAAACCAGCCAATCTAGTGATTATGTTTTTAGTTTTGTTGTTGAGCCTCTTGAATTTTTATCAGATAGTAAGGCAGTTGATATCAGGTTCTTGCAGCTCTGTTTTTTTCCTTCTGTGATATTCTTTGGCAGCTAGTTATTCATAGCAAATAGTATTTCTGTAACCTGCAAAGGTCACTGTTTCTTACTGTAAATCAATCATTTCATGCGGCAGACATTTTCTCCGTCTGATGATTATGAATACACCCAGGCTTGTAGGCATTTGTATCAATTAAATGTTTAGTATACTGATTTTCTTTAGTAATGCTGCTTGGTAAAAGATTTAGTAGTTCACTGTTTTAGTTCACCTTCTATATTTAACTATCCTGTTTCTCTAGTACTCTCTTTTATTTGGTCTAATGTCTGATGACTTGTTGATTTTTTCTTTGTAGTATTCTCACAGCTGAATTTATGCGTATCTCAATACACAATACTGGGGAAATAGATGTACTGATTTTATCTGCTGCAAAAAAACGTGGATCCATATCTTCTAACGGGGAGATGAGTGAAGTAAGTCTCATCCGATACAGATGCATATTTTTGATGAATTTGGGCGCTTTTTGTACCATGTGGAGCTTAAAACTGAATAAATCTTTACCTGTGAGAAGCGGTAGATTAATCAGAAAATAAGTGGAAGAATATCCAGCATGACTCGTAATAATAATCTTCCACCTTTGCAGGTTAAGATAGAAGAAGAAGATACGTCTACCTTATGTGATCGGCTTCTTCCTCTAGTAATTGGATTGCTAAGAACGGTGAGTGGCCGTTCCTTTATTTTTTTCAACACATGCTAGCACTGAGGTTCACAATGGTTTTTTGTTTTAATATCTTCGTTAGTGCTATCTCTGGTCATTATTGTTTGATTCGTATTAATTGTTTAGTCTGAATTATGTTTCTCATTTGTTTTTCTTTGAACTGTTTATTGTAGGCAAAGTTCCCATCAATTTTGAGGATGTATCGTGAGGCACTGACATCTGAAATGAAAAACGCAATCAAGAACGCAGTTGCTGAGCTGCTTCCAGTTCTTGTTGCAAGATCGCTCGAATCTGATTTTTCACATGGGGAGCGCTCAGTAGATGTTGATGGTGAGATTATAATTATTATTACTATGTATTAAGATTGTCATGTGACTTAGTTTATGTCTGATACATAGTTGAACATAAGTTTAGTACTTGAAAATACTGTGTATTTACATGTGCTTGTTTTTTTTTGTCCTCTAACTTAGTAACTTGATCTGAGACCCGGCAGGGACGTAGTATACATGGAAATTAGTTAACTGATGAAGAATGTTGGCTGAAGATTTATTTTTATCCTTCTCTTAGGATAATGTATTTTATTTCGCTGGTAGTTTGTCTCTCCGGAATCCATTCTTATTCCTAGTGCGTATACAGGTGGTGGATTATCTCTCGCGAGCAAGTTGAGGGCGCTGTCATCTGAGGCATTTGTTAATCTCTTAACTGCTATTTATAGGATTGTTCAGGTAATATATGCATCAATTATGAAATATCTTTTATTTAAACACGTATATGTCTGTTTATGTTACACCATTGGCAGCATCTTTATTTTGACTTTGATACATATACCTTATTGAGGCTAAGAACGTTTCACCCCCCGAACCAATTAGATGATTGGTTAAGATGTAACATGATTTCATTTCATTTAGTGAATGCAGGCACATCTTGTTCGGGCTTCGGAAGTGAAAAGGGCAATTGAATGGATCCTCTGCAATATCGATGGACATTATGCAGCTGATTCCGTTGCAGCTGCAATTGCTGTTGGTGCTGTAGCGGCCGAATCAATCCAGGAAACAGGTTTCCAAGGCGAGCTGTCTTCTCCATTGGGTAAGGCTACCTTAAAGGCTTCTCCATTGCAGAGAAAAACAAGCGACACATCAAGCTTGATAAATATGTCAAGAAACTTCAGGTTTTCTGGTTTATTTGTTTATTTATTTATTCCAAATTGTCGCAGTTGCCTGTAACACAAACCTTTGTTATTCTTGAAACTAAAGTAGGTTTTCTATTTCTCTTATTTATATAGAGCCGATGTCTTGAGAGAAAACACAGAAGCTGTCTTTGCGGCCTGTGAGGTTACTCATGCTAGATGGGCAAAGCTACTAGGAGTCCGTGCTCTTCTTCATCCAAAATTAAAATTGCAGGAGTTTATGAGCATTTATGATCTCACCCAAGAATTTATAACAGCTACAGAAAAGGTGTTTGTTCAAAACTTTTCTTTCATAAAAGAGATAAGAAATTGCATTGCTATTCTTGCCTGACATTCTTATGGAAATTATCAGATTGGCGGACGGTTGGGATCTAGTATTCGTGGGACGCTGCAATCACAAGCCAAAGCCTTTGTAGATTCCCAGCATGAAGCTCGGGTTAGTCTATGTATATATATACCTTTAGAAGTTTTACAGAAAGGACATCTACATCTTTGTTTACTTCCATGGCTTACAAAAAAAAGTGGGAGAAAATAGTTACACTAAGAGCAATATGCCCAAAGCCATCTCTATACTTTGTGCAGCAGAAAAGTTAAACTTACATTTAATAACAGAGTAGTGTTGAGCTATATTGACTTCATCCCATAGATCCATAGTCCGTAATTATTTTACCACCTAACTTCTTTCATTATCAAGTGTTCTGGTCGTTATTCTAAGTTTTATCTTACTTTGTTGTAGATGACAAAACTGAAAGCTGTCCTTGATCAAGAAACATGGGATGAGATGGATGTTCCCGAAGAATTCCAATCCATAATCAGTTCTCTTTTCGCATCCCAGGAGTTGATTTCTAGGAAAGCTGATGATGCTGATACTTTAACATACCACCGAAACCCACTCACTCCCAATGGGTCGCTCCCTTCAGGAACTGAAGATCAAAATACTGAACTACGAAATGAAAATTCTGAATCTAGTGAAGGTCCTGCAGTTAGTAATGCACAAGTGAAATCTACAGTTTCACCTGAATCTCTTGAAAGAAGCAAGGCTGGTGTATCTTCAGTTGCGAAAGCGCACGTAAAATCTAACCTTTTCTATCAAGGAGTTGGTTACCACATGGTAAACTGGTTAGTTTTCCTGTTATTCAGCGTTATGTTACATATCCGTTTTCTCTAGTAATTCGAATGGCTGTTGATCAATGAATATTTCTCTCTATATATATTTGTACCGTCTGCTAGGTTTGATTCCTTAATGTTTAGGTTTAGCTGCTGTCCCGGCTGTTAATTTTGCTTATGCTGATGCAATTCCTTGAATGTCTGCAGTGGGTTAATATTACTCAAGATGTTGTCAGAATACATTGATATGAATAATTCTTTGCCAGCTTTGTCCTCGGAAGTTGTTCTTCGTGTTGTTGAAGTGCTGAGATTTTTCAACACTAGGACATGCCAACTTGTTCTGGGTGCTGGTGCTATGCAGGTAAAAATATGCTTTAAATGTAGAAAATAGTAATGGTAATTGCTGATTAGTTTTATTGAGTTTTCTAACCAATGATCTGTGATCTTTTGCGTAACCAAATGTACACACCTGACCTATTTGTCTTTCGCAATTGAACTTTTTGACATAAATTTTGGTTCTTGTTTACGCAAAACAGATGTGATCTGTAATATTGACCGTTTGAGTGGGAATTTTCATGCTATAGGTTTCTGGTTTAAAGTCCATAAAGGCAAAACACTTGGCACTTGCAAGTCAAGTAATCGACTTCACTTACACTATTATTCCTGGTAGGTGATATTTTGTCATTTCTTTCTAATTGTTGCAGTTATAATGTGTGTTTAGCGGAGTTAATAATGTATCGTTCTTTTTCTGGTCCTAGAATCCAGAAGAATTATGTTTTCAAAAGTACCCGAGACGAGAAAGCCACTCTTGTCAGTAGAGATTGATAGAGTCGCTCAGGTATGTTTTTCTCTTTGACTGCTGCCTCTTTTTTCGCTTAACTCTTACAGGTTCTAAGGTTTTAGATGTCGTTGCACGCCTGATAAGAATGTAGTTGAAACAAAATTCACACTAGTTAATCATCTCTAGGTGCCTAGAATATAAGTGTTAAGATGGCGGTTTTAATGTATATTTCCATTATTTCTGGTTTGTCGCCGATTTTCAGGATTATAGGGTTCATCGAGATGAAATATACGCAAAACTGGTCCAGATAATGAGAGAAAGACTATTGGCGCATCTTCATGGGTTGCCGAAAGTTGTTGAGAGCTGGAACAGACCGCCAGACACCAATAAACAAACTAAAGAATTTGCTTGGCCACTCACAAGGGTATTTATTCTCATTCCCTAATCTCATAAAGATAATAAATGTTTAATGTGCATATAATTTTACAGGAAGTTGGCTACCTTCATCGGGTCTTATCTGAGACATTGCATGAAGCAGATGTTCAAGCAATCTTCAGGTGAGCATATACGCAACTTCCACAGGAAAGACTAAGGATGCAGAAAATAGTACTTTGGACTAGAGCTGACGTATTGTAGGATAGTAGGCAACCAGTTGTTTAGAATTAGAGTGGAGTCAAGTTAACAAAACAAGCAATCTTGTGCTAAGGCACCTCAGATTGGCAGAGATCTCAATAACTTTCAAATAGTTACATTTTAGATCTAAAGAACTTAAATTTATGGCTACAGAGATTTAAGTTTTCGAAATTTTCTGTTTGTTGTCCTTGTTGCCAAGTGCCAACCATGCGTCGAATTACTTGCAGTGTTTCACTCGTCTTTTAGCTTTATAGTATAAGACAACAGATTATTGTTTCTTTCTTATAAATGCGTAAGGCAGGAAGTACTCTTGCAGGTCACTTATTTTACATTACACCTTAAGACAATTTTCGTGGCTTTTGTAGGCAGGTGATTTCAATCATCCACACACAAACTTCTCAAACGCTTTCCAACTTGGAAATAAGCTCTCCAGAGGCAAAGAAAAGGTAAGCTTTATATCCTTCTTTTCTAAAAACTAAGCCAACTCAACTTCTGTGATTAACATGCGTCTGGTTATAATCAGGCTGAAGCTTCACGTTGAGCTGATCCTCAAATGCATCCGATCGTTACCATCGGACAATGCAAATGAATCAGGCATCCCAAACTGGGGACAACTAGATGAGTTCTTTGCACAACACTTCAAAGAGGAAGAAGAGGGACGCGAAGCTGAGTGATGAAGGATGGATTAAAAAAAAAAGAATTTTGGTATGAGGATGGATTACTCGTCTTTGTAGATTTAACTTACAGGTAAACAAATTCCTTATTTCTGCTGCCTCCATCACGAATGAACCACTCTGCAACCAAAAACATTGAGTAGAATACAAAATATGATCTATAATGTGCTCATCGGGTTTCATCTTGTTTGAGGGTTTTGTTCAGCTACTGTAGAGTTATGACGGGTTGAACCTCTGTATCGTAACGATCTCTGTTCTCGTTTGGATTTTTCAGGTTTACCTCCATGTTGCTTTTTTTTTATTATCCTCTTTTATTTTATGCGAGTTGTAAGAGGTAAAAACGAGTGAGTGGACAAAAGTTTTTAAAAGAGGCAGTAGATTTAGACGTATATATTTCTTTCTTTTCAGTTGGAGAAACTTTTTTAATGTGATTATATTCAGTGTATTCATTTGAAATAAAGGAAGTTTGTTTTGAGGGTTGTTCCAAATTGTAATCACATGTTAGAAATGTTAATAAAGAAAAACTGTTATATGTATTCAATAGTAATGGTCGAAGGCCGAGGTATCATAAAAGTCATCTCCAAAACACAAACTCATATGTGACAGCAATGATTCAGAGTCTTACAAAACTCACAAGTAGAAGTTAATGTTCCAGTGGATCAAATGAAACAGCCTTACAAAGAAAAACCAATTGAGAGATGACATGCAAGCAAAACCAATCAATGTATAACCTGGTCGTGTTTCCACTCTATTTCAGCACAAAGCAAATTTAAACTGCAATAAGGAATCATTCAATTACTACTTTTGAACGACACCGTTTTGGATTGCCTAGACCTCTCTCTCTCTCCCATGGCCACCGTCGGGCTTCTTCGGTCTCTCCGCCGCCGAGAAGTCTACGTAGTTTCTGTCTCTTCGGCGTATAGATTCGTATAGCCTTCCTCATTGAGCTCTTTCTTTCATTTACTGTTTATCTTGAGAACTTGAGGTTGTTTGTAATTGC

>.::GWHANRE00000001:9405286-9410010(+)
AACACTCTTTAGCAAGTCAACGCAAAAGTCTATTCGAGAGAGATTTGGCATAACGTTTCAATTAAATATTATTACTTTTAGGGTACTATATTCAGAGAAGCTTCTCAACAATGGAAGCAGGAAACCAGGAAACAAATGCTGTTATATCTGAAGAAGTCAGGAAGTGTTGTTCATCTATCTGATCTCTTAATATTCATCCAAACATAAAGACTTTCTGGTGGAGAATGGCACATGGGGGAATATAATCTTTGGAGGAGAGGAGTAAAAATGGACAAAACATGTCCGGTTTGTGAAGAACAGATGGAAACGCTAAACTATGCGTTTTTTCAGTGCAGAGTGGCCTAGTGGATGCTTCATGGAAGTCTTCTAGAGAGGAGATGGGATTTGGCTGGTCTTTACACAGAAGAGAAGGCACCCAAATCATGCATGGATCCTCAGCAGAAGCGCCTATGAATTCTACTTTAGAGGCTGAAGCAATAGCCCTCCTGAACAAATGGGCCGACTAAACTACTGTAAGGTTGCCTTCATGAGAGATTGTAAGAGTTTATTTGATGAGTTAAATCAGTTCAAAACTGAACAAACCATCAGAAATTTCCGTATCACAGAGGCTGCCTTTGTGCTACAGGATATCCTTGAGATCTCAAGACATAGAGATTACACTTTTCATTACATATCTAGAGATAATCTTAATGTTGTAGACTCCCTTGCTAAACAAGCTAGGCTACATAAGAAAAACTATGTTGTATGTTGGAAGTTTTAATGTGTTTAATGAAAATGTTGACAAAAAAATATATATTCATGAGGATATCTTTAGTATCATGAGTTGTTTAAAGATCTACTCGTTTACTTGGACCAAGTCACAACAAGCTTATTGTAGTTGACTTGACTTTATGAATCAACTCTCACCGTATCGGTATGATCAGATCGACCGCAGCAATTATCGACTTAAAATTAGTTTGCTCAGAGAGAGGAAGTGAAGAAAGAGCGAGAAATCTTCCAAATGGATTGCATCTCATCTCTAGTCGTGGGCTTAGCGCAGGCGTTGTGTGAATCTATGAATATGGCAGAGAGAAGAGCAGGACATAAGACTGATCTTAAGCAAGCCATCAGTGATCTCGAAACAGCCACAGGTGAACTGAAGGCCATACGTGACGACCTGAATCTACGCATCCAACGAGACAATCTAGAGGGTCGAAGCTGCACAAACCGTGCTAGAGAGTGGCTCAGTGCGGTGCAAGCAGCAGAGGTAAGAACAGAATCGATTCTAGGGAGGTTTATGCGTCGGGAACAGAGGAAAAGAGCGCGGAGGAGATGCCTCAGTTGCTTAGGTTGTGCTGAGTACAAACTGAGCAAGAAGGTTTTGGGTACACTGAAGAGCATCAATGATCTGAGACAACGCTCTGAAGATATAGAAACAGATGGTGGGTCGATTCAAGAGACTTCTATGGAGATACCTATCAAGTCCGTGGTTGGGAACACCACAATGATGGAACGGGTGTGGGAACTTCTCAGTAAAGAAGAAGAAGAAAGAGGAATCATTGGGATTTATGGACCTGGTGGGGTTGGGAAGACAACGTTAATGCAGAGCATTAACAACGAGCTGATCACAAAAGGTCATCAGTACGATGTACTGATATGGGTTACAATGTCCCGTGAATTCGGAGAGTGTACAATTCAGCAAGCTGTTGGAGCGCGGTTGGGTTTATCTTGGGATGAGAAGGAGACAGGGGAAGGTAGAGCTTTCAAGATATACAGAGCTTTGAAACAGAGACGGTTCTTGTTGTTGCTTGATGATGTCTGGGAAGAGATAGACTTGGACAAGACAGGAGTTCCTCGACCTGACAGGGAAAACAAATGCAAAGTGATGTTCACGACACGGTCCATGGCATTATGCAGCAAAATGGGTGCGGAATGCAAGCTGAGAGTGGATTTTCTTGAGAAGCAATATGCGTGGGAGCTCTTTTGTGGTAAACTTGGGAGAAGAGATCTCTTGGAGTCACCGTTGATTCGCCGGCACGCTGAGACCATTGTCACTAAATGCGGTGGATTGCCACTAGCGTTGATCACTTTAGGAGGAGCCATGGCTCACAGAGAGACTGAAGAGGAGTGGATTCACGCCAGTGAAGTTCTGAATAGATTTCCAGCAGAGATGAAGGGTATGGACTATGTATTTGCCCTTTTAAAATTCAGCTACGACAACCTAGAGAGCGATCTGCTTCGAACTTGTTTCTTGTACTGCGCTTTATTCCCAGAAGATCACTCTATTGAGATCGAACAGCTTGTTGAGTACTGGGTCGGAGAAGGGTTTCTGATCAGCTCCCATGGCGTTAACACTATATACCAGGGATATTTTCTGGTTGGAGATCTTAAAGCGGCGTGTTTGTTGGAAACCGGAGATGAGAAGACGCAGGTGAAGATGCATAATGTCGTTAGAAGCTTTGCACTGTGGATGGCATCTGAACAGGGGACTTATAAGGAGTTGATCCTAGTAGAGCCAAGCATGGGACTTACTGAAGCTCCCAAAACAGAAAGATGGCGACATACGTTGGTGATTTCGTTGTTGGATAACAGACTCCAGATGTTGCCTGAAAATCCCATATGCCCGAATCTGACAACATTGCTGCTCCAGCAGAACAGCTCTTTGAAGAAGATTCCAGCAAACTTTTTCATGTATATGCCTGTTCTCAGGGTCCTTGACTTGTCCTTCACAAGTATCACTGAGATCCCACTGTCTATTAAGTATTTGGTGGAGTTGTATCATCTAGCTCTGTCGGGAACAAAGATAAGTGTGCTGCCTCAAGAGCTTAGGCATCTTAGAATGCTGAAGCATCTAGACCTACAAAGAACGCAGTTTCTCCAGACAATCCCACGAGATGCCATATGTTGGCTAAGCAAGCTCGAGGTTCTGAACCTATACTACAGTTACGCTGGTTGGGAACTGCAGAGCTATGGAGAAGATGAAGAAGAACTTGGATTTGCCGACTTGGAACACTTAGAAAACCTCACCACACTCGGTATCACTGTTCTCTCACTGGAGAGCCTGAAAACACTCTACGAGTTTGACGCCTTGCATAAATGTATACATCATCTGCACGTCGAAGAATGCAATGGTCTCCCCCACTTCGATCTCTCATCACTCTCAAACCACGGTGGGAACATAAGAAGACTTAGCATTAAAAGTTGCAATGACTTGGAGTACCTGATCACACCTACAGATGTTGATTGGCTTCCAAGTCTAGAGGTTCTGACGGTACACAGCCTCCACAAGTTAAGCAGAGTGTGGGGAAGTTCTGTAAGCCAAGAGAGTCTGCGGAACATCCGTTGCATCAACATTTCACACTGCCACAAGCTAAAGAACGTCTCATGGGCTCAGCAACTCCCAAAGCTAGAGACGATTGACCTGTTCGACTGCAGAGAGCTAGAGGAACTGATTAGTGACCATGAGAGTCCATCCATTGAAGATCTAGTATTGTTCCCAGGCCTGAAGACTTTGTCAATTAGGGATCTACCAGAACTAAGCAGCATCCTTCCATCTCGATTTTCTTTCCAGAAACTAGAAACTCTAGTCATCATAAATTGCCCCAAAGTGAAGAAACTGCCATTTCAGGAAAGGGTCCAGCCAAACTTGCCAGCAGTTTACTGTGATGAGAAATGGTGGGACGCACTGGAAAAAGATCAACCAATCACAGTGCTTTGTTGTTCACCACGCTTTGTTCCAAATTGATACGAAAGCTAGGAGCATTCTATACATATCAACATCTGTCAGTAATGTACATGAAAACAAATGAATGTTAAACTCTTTTGCAAAAAAAATATTAAGAGCTTGAGCAGACTTTACCAACACTGTCGCCTTTAGCATGTCGCTTTAGAGTAGAGAAGTAAACATAAAAAAGCAGCCACAGAATTTAGCTTAACAGGTCATGGAGAGTGCAAAAACAATACTATAGAAAATGAAATCAGATTAAACGGTATAAGAATGACTAGAAACCTGATAATTTTATCGATCAAACTTGCAAAAGTTTCAAATTCGCATTGCCAACAACTTAAATAAGCATTCACTATCCCATAGGGAAGGAGTTCAGAGAAAAAAAGAAAGGAAAAAGAAACCCAAAACTCCAGCTGAGTTCAGTCGAACATGAAGTTGAAATGTGAGCAGCTCACAGGAGCACCAGCCCAAGTTCTGATGGCTTTAAGGCACTTCTTAGACGATAATTGTAGAGATAATAGTGAAGCTGCCCATCTCCTGGCCCAAACTTCAGCTCTTTGAGGAAACTCTCATTGTGCATAACATCCAATGCATTGAATACATCAAAACCCTTCTGTTTGGCGACTATTAGAGCATCATTCATCAGCTGAAGAAAAGTCGTCTTCGTAGCCACATTGTAGTACGAATAAGCAGCTTTCAGTGTTGAATAGTTGGGGTTGCCGAGAATTGTTGAAGGAAGAGTGTAGAAGCTGCAGAAATCAGTAACATCATGGGTCTCTGGGCTTTCTACAAGGTAACTGTCCACAACATCCTCCCTTGGGAGAAGCCAGTGCTCAACATCATTCTCATCAAAGTCTGTAGCAACGATAAACTGGCTAAGATAATTCCTGAGTAACCGTGTCACAGCAGGGACATCACAGGGCTCCATTTTCCTAAACCCAGGAGTAGCAGGTACGTCTGGTAACTTGTACAGTTTAATGGTCCTGCTCATAGTCATTCTTGCACCAAGCCTTGAAAA

>.::GWHANRE00000001:9972054-9976988(+)
TATTAAAAAGTTTTTTGAGTATTTTATGTTAGAATGTTTCCTCTGATCAGAGATCATCTAGTACCAAAGACGCAAAATTCAAAGGCGGATAGTCTAGCACGCAGTGTCAGGAATTAATCGTTTTTCGTTGTTTACATAGATCAAGATCTCTCGTCTGGTTCATAAAATCAGTATGAATCTATATAAGTTGATGATAAAAAAAAACTAGTATGAGTCTGCATAAGTTTAAGTTGATAATAAAAAATGATGTGTAGAGCCATAATTAACAACTAGCCTATGGGCGTAAAGGCTAATTATCTCTTAAAAATTCATTGACTGCATTCACCGCATCCTCACCAACTATTTCCCAAGCATCCAAAAAGGTCCGCGGAAAACCCATCTGATTATGGGGCTTTAATCATCAGGAAATTCATTTTCTGCTGAAGATAGAAGGCCCACCAAAGAGAGAGAGAGAGAGAGCATGGGGTCCCTATTCTTCGATCCTAGCATGCTAGTAAAGAAGGAGACAATCATGTCCCTTAATATGTACGAGACGTTATCCCGCCAATGTCGAATTGCATTCCCTGCGAGAAGGAAGAGCTTCACGACGGAGCGGCCGTGGGTGATTGGGAAATCCCTAATCCCAAACAAGATAAGAGAAAAAGTTAGGTGGTTTTTGCAAAGCAAGAATCGATATTTGTTACTAGAGAAACAGAAGAAGTGAACGGAGGAGCTGCAGAGTGGTCGCCATTGTCCTTCCATTAACGGAGGAGCTTGAAGAAGGATGAGGTCTCCCAAGACAGGCTCATGTCTTGAAAATTAGTGTACTTTTTGCCCAAATGATTAAATATAGTAGATCTTAATTTCCTTTGGAACACTATCATTACCATACTTATTAAACATTGATATTGTTTGTGAGACTTGTAATCATTGGAATGCTATTTTTCTAATGCAGAACTTTTAGCTTTTCCCGGGGTTTAGCTGGTTCTCTTTGGAACATCTGCAACTAAATCTCTCTTCTATGGAGTGTTTGTCCCCATTCTTGGGGGAGATTTTGCGTCCTATGTGTGACTCCATGTGCTCCCGGGTCGGTAATGCCATAAGGTTCAAATCCAACGTCCAAGCTCTTAACAGTGTGATGGAGAGATTAGTTGAGCTTAGGGGCAACATAAATGAAGACCACAAAGATAAATCCTTTAGTCTCAAGCTAATGGGGTGGCAAAGAAAGTCTGATGAGGTTATCACTGAAGCAAGGTCCGAACTTGACGAACGGGTTCCATGCGGTATGTCCTTGAAATCCAGGCTGAGCAGGAAACTCGTCACGATTCTCAACGAAGCTAGAATGCTCGAAAAGGAAGGTTTAGATCTTTTAGACATGATAGCTGTGGCTACTGCACATGAAAGAGTTGAACATGTTCCAGGAGTTTCAGTACTTCATCAAACAACGGCTTCAAATATGTTGGGTAAAATTATAGATGGTTTGAGGAGCAGTGAGGTTCAGAAGATTGGTATTTGGGGTATGGGTGGAGTAGGGAAAACGACATTGGTGAGGACGTTGAACAATAAGCTTCATGAAGAGACTGCAACTCAACCATTTGGCTTGGTGATCTTTGCTACAGCATCCAAAGACTTTGATCCAAGAACGGTCCAAAAGCAGATTGCTGAGAGACTGGATATCGACACCAGGTTGGAAGAAACTGTAGAGAGGCTGGCAAGAAGGATCTATGCGAGGCTTGAGAAACAGACCAACTTCCTTCTTATTCTTGATGACGTGTGGAAAGATATTGATTTAGATCTTCTGGGCATTCCAGAAGAGAAGAAGGGTTCAAAAATCATTCTCACTTCCAGGTCTCTTGACGTCTGTCGTAGCATGAGGACAAATCTTGATATTAGGGTTGATTGCTTGTGCGAAGAAGAAGCTTGGGAACTGTTTTGCCAGAATGCAGGAGAGGTTGCGAGATCAGAACGTATTGAGCGCTCAGCAAAAGCCGTTTCACGTGAATGTGGCGGGTTGCCCTTGGCTATCATCACAGTGGGGACAGCTATGAGGGGAAAGACAGATGTCAAGTTGTGGGAACACGCCTTGGAGCAGTTAAGTAGATCTGTACCTTGTTTCAGAAGCATTGAAGAGAAGGTCTTCCTGCCTTTGAAATTGAGCTACGACTTCTTGGAAGAAAAGCTAAAATCTTGTTTTCTTATGTGTGCTTTGTTTCCTGAAGACTACTCCATTGACGTTAAGGAGCTTGTGATGTACTGGATCGCTGAAGGATTCATGGATGAACAAGATTCCCATGAGGAATCCATGAACGAAGGAATCACAATTGTAGAGAGCTTAAAAGACTACTGTCTATTAGAGGATGGTTGGCGCAGTGAGACAGTTAAAATGCATGATGTTGTCCGAGATTTTGCGATATGGACTATGTCTTCCTCACAAGATGATTGCCACTCGCTAGTCCTGTCTGGTAAAGGTTTGCAAGAGATTAGGCAAGACAAATTTGCTCCTTCGCTTCGAAGGGTTTCTTTGATGCACAATAATCTCGAAAGGCTTCCTGGTCTCTCAGAGAAGTACTGCATGGAGGCCTCAACCTTACTGCTACAGGAGAACTATCTTCTACAAGAAGCATCAGATGGGTTCTTGCAAGCATTCCCAGCTCTTAGGATTTTGAATCTAAGTGGGACATGCGTGAACTCCCTGCCCCATTCCTGTTTGCAGCTTTCCAAACTTCATTCTCTTTTCTTAAGAGGATGTACTAACCTTACCGAACTACCTTCTCTAGAAACTCTTGCTAAACTTGAGCTACTGGATCTACATGGCTCCCGTATCAAAGAATTCCCAAAAGGGCTAGAAAAGCTGGAGAGCTTTAAACACCTTGATCTTTCAGGAACAGTTCACCTCAAAACTATTCCAGCTGGAATTGTTTCGCGGTTATCAAGTTTGGAGACACTAAACATGAAATTAAGTAACTACCATTGGAGTGTAAAAGGAGAAGAACAAGAAGGCCAAGCAACACTTGAAGAGATTGCATACCTTGACTGTCTACAGGTGCTGTCTATAAGTCTTATTTGTTCGCCGTCTTTTCTGAAGAAGAGCAACCCTTGGATCAAAAGACTAAAGAAATTTCAAATTAATGTGGGCTTTAGCTACGTTTTGCCTATGATACACGATGAGAGGACACTAGCAATAAGTAGTCTCAACTTATCACAAGTATCCATGGAGTGGCTCTTGGCTTGTACAACCTCTGTAATACTGAACAGTTGTCAAGGGCTCCAAGGAATGATGAAGAAATTGGTCACTGGCAGCAAGACATTCGTGAATCTGAAATCTCTAACGATTGTGAAAACTAGTATCAACTCTAGTGGTGGTGGGATTGAGAAGGCAACCACCAAAAGTCGAGACACACTTCCATTTCTGGAGGAACTTCGTCTGCACGAAGTTAACTTTGTATCCCTTTCGGAGTTACAAGCACAGCTAGGGTTGAGATTGGTAGCTCTTAAACTACTTCTGGTCAGCAAGTGCAATAACCTTAAAACACTCGTTGAGATAGACATGTTCACTATGCCAAACCTGGAGGAGATGGAAATTAGCGACTGTGACTCCTTGCATCATCTACGCCAAACTATTGATGGTCCACAAGAACCTCTCCTACCAAAGTTACGTGTCATGAAACTGAGAAATCTTCCAGAGCTGGAGAGTGTTTGCTACGAAAAAGAGACTTGGGAGTGTCTCGAACAGGTGAAAGTCATGAACTGTGGTCGGCTATATACTTTACCCATAAGCTCCAAAACTTGTGGAAGAATCAAGGAAATAAAAGGAGCTGTGAGTTGGTGGAAACATTTGAGATGGGATGATCCTTCTTCTACTTTAAAAACTCTTGATCCTTGTTTCAAGCCATTAAGATTACTAGGTGAAGAAATGGCACCCATATTTGGGGAGCACTACTTGTGGGACAGTTGATGAAGAATCTAGCTAGGTCCATCACCCCAAGAGCTACTGTATTTTCTCAATGTGTTCGAATATTTCAATTGTGGATGTGCAAAGACTATCTTGTTTATGTGGGTGTGTCTTTCCTTTGTTCGAGTCTTGAAAGTGTGTGCGCGCAAAACTATATCAACAATAAGTTCAGTGCTTGAAAGGATAAACATCAAGACACTGCAATAAGTCAACAAAGTGGAGTATTATTACAGTACGAACCCCTAAAGCATGTAGAGTCTGAATCAAAGAGAAGAAAGGTTCTTCATATATTCACACAAAGGAACAAAATATCATTTGCAACTACTACTACATCCACACAGCTGTTGCGTAACCGTCCTCTACTACTTGTTCCCTCTGCCCTCAAACCATTATCCATCGTTATCAGACTTTGTGACATTGGATCTCCTAATCTTCATCGGTAGGCTTAGAGGAACCAGCCTTCTTGTTAGGGAGAAGGAGATTGTGGATGTTAGGCATCACTCCTCCATTAGCAATCGTCACATCTCCAAGTAACTTGCTTAGCTCCTCGTCGTTCCTCACAGCAAGCTGAATGTGTCGAGGCACAATCCGAGTCTTCTTGTTATCTCTTGCCGCGTTCCCAGCAAGCTCAAGCACCTATACAAATCAATCACACACCAAATTAACAAACCCATGTTTACAGATCCGTTAAACAAACCTCAATCACACTCAAGATTAAACCTTTCCTACATGAAATCGAAAACCCAGAAACCTAGATGCGCTAGATCATCAAATTCGAAAACAAGGAAGCAAATCTAAATCGGTGATCAATATCGATTAAAAGAGGCTGTGATTTACCTCGGCGGCGAGGTATTCAAGAACGGCGGCGAGGTAAACCGGAGCTCCTGCTCCAACACGCTCGGCGTACTTTCCGGCCTTGAGGAATCGGGCGATACGACCAACGGGGAATTGGAGCCCCGCCTTGCTACTGCGAGATGTAGCCTTCTTCGCCGCGCCAGATCCG

>.::GWHANRE00000001:12349599-12358056(+)
GTTTGGGGTTTTGTTGCCTTGGAAGCTCGGTTACGGTCAAAGGAGGTATTAGAGCGGGAAAAAAAAGAAGAGAAATATCGCCTTTCATCCCCCCAGCCGACTCAGAGAAAGCTTTAGTTTTCGCGGTCAACCCACTAACCCGTGACGGGTCCGTCAACTGCGACAGCCTTAGTTGGGCTCAAACGCGGGCCAAGGCCCGTAATGCATCTCTACACGAAACTTCCTGTTTTTGTTGGTGATGAAGTCAACGGTGGTGGTTATACAAAAACCTCTTTAGTTCATGATCTAACACCAACATCGATGTGATCTTCATCTTGTCTCTACCATCTCTAATGGATTCTGCTGCGTCTCCTTCATCCCTTCCATCCTCTGTGTCTCACAACTGGGAATATCGTGTCTTCCCGAGCTTCTGCGAGGAAGAAATTAGCAGAGGCTTTTTCGGTTACTTCAAGAAAGAGTTTGAAAGAAAGGGAATCAAACTATTCATTGACAGGAGGGAGTCTTTTGGTCCTGGGCTCATAGAAGCTATAAGAAGATCGAGGATAGCAATTGTTATTTTATCGAAGCACTACGCTTCATCAACTTTGCGTCTGGACGAGTTAGTGGAGATCATGAAATGCAGGGAAGAGTGTTGGATCAATAAAAGGCATTGGCCTTTATTATATAATGTGAATACAATGACATTGGGCTTCTGATGATTTAAGCCCAAAAATATGTCAAGTAAATGAATGATGGCTATGGGATTTGTCCCACATCGGCCAGGAGAAGAGTAATAGAGATGTTTATATATTGCCAAGCACTTGGTGTTGGTTAAACAGCTCAGAGGAAGAGAGAGTTCCCCACGCGCGCGCCGCCGTTCGGCCGGCTCGGCTCGGCTCGGGCTCGGGTGGAGGGTCTCTGGCCTGATAAGAACTATTTTTTTTGGACCAAGTTAAGCTCAAAAAACAGCATACAATTTTATTTAAAACGACAAGTAGTTTGTCTAGAAAATAAAAACGTCATGCATGTTATCTTCTCGAAAGTTTTAAACGAGATAAGAGAGAGTCTTGAGGAAGAAGTTTCGGAACTCAACTTCCCTCGATCTCCGCGAGATTCTCGTCCACGTGCAGCAGCTGTTGCGGGAAGTGGGTTGTCTCCGTCTCTTTAAATATCGCCTCTCATCTTCATTCATTTCTTAACTTTTTTCACAGCAAAATACCAGCAAAAACTCCTACGCGTAAGTCTAGAGAGTGTTTCGTAGATTATTAGTTCGTAGAGGTTCTTCACGAGTACTGCGTGATAACCTTACATGGTTTTATCCTGGGACTCATATTCGTACTGATCCGTCGCACTAACGGAGCGAATATTAAGAGTTAAGGAAAGAGATTCGTCTCGACTCCATGCCTTCGTTTCCATTTCGGTTTTGAATCGTCTATTTTTTCCTTAACATCGTATTTATATTATCGTTTAACTCGAACCGGTTTTACGGCTTCTACAAAGAGTTGGGTCAAATAGTGGTTCCTTTTTTTTATGAAGTGGGAGCTGCAGATGTGAAGAAGCAGAGTGGATATTTTGGATCTGTCTTTGAGAAAGCTTGTGTGGGGAGATCAGTGGAGGACGTTGAGAAATGGAAACGAGCTCTGAACGAACTGTCCTTTATCTTTGGTTATCTTTCAGGGAACTGGTTAGTCATTTTGATTCCTCCTAAATTTTGTTCACATGCCAAAGTATATGTGCAGATTAAAATCTATCAACACTGCTCTAATGATGCGATCTAGAAGAATAATCTAATCTATTAATTTAGGATCATATTTTTATCTACTTACAAAATTAGTTAATAATAAATCAACTATAAATTTTATTTTTTTGATTATAACAAAAACGGTTGAAAAAAAATCTAACAAGATCTTACCAAAAAATTTAAATATTTTTATAAAATAACACATTAGTTAATTTTGTTATTTGTAATATAATATTATCATAAATCAGTGGTAACTAAAATTTTATTATAAAAAAAAAGAAAATAAAAATTCTATACTATTTTTATAATTCTATAATTATATTTTGTATTATATAAAAATAGTGTCATATGAATTAAATATGATAAATTATATTAAATAGGTAAATTAACAATTTTTCTATTTTTAAATTGTTTCATTTAAATAAATCATGACTCATCATTAAAATGGGAGAAAATTCGTAAACTATATAATATTTTTATACAAAAATAGATTTATTAACATATGTTAAACTTTTATGTATACAACTATATATTATCTTTTTATTTATTTTTAAACTCTCAACAATATATTGTTTAAAAATGTATATACAAAAATATAATAGTGTATGATAACCTTTAGTTCATATACTATTTAAAAAATAGGTTATTAGAAAACTATAAAATTTTAGTAATTCATTTAAAATATTAATGAAAAGTCAAATTTTGACTATAAATTTATGTTTTATTATAATTATAACAAAATCTGTTGAGAAAAATTTAGAAAATATTACCAATTCAAATATTTTCTATAAAATAATATGTTATTGTAGTAACAAAAAAATAAAAATTCATATAATCTTCCAAACTCAAAAATAGTTGTTTAATTTTCCAAAGTTTAATGACAAAATATAAAATTTTAAAAATAAATATTTTAACTCAAAATGATAATTTTTCAAATTTTATGAAAGATAAAATCATAGATGATAAAGAATATTTTTTTAAATGCACCACGAAAAACCAAACTATATATGTTGTAAAAATTGAAAGCAAATAATTTTAATTCTTAATGAAAAAAACATAATATCATAACATCCAAAAAATATCATATATCAATAAAATTTACTAAAATAATAGGATTGCAATATTTAAACAAAACAGTGTTTTTATTTATAAATCCCGTAAAATGCTAAAAAGATATATGTTAAAGTATATATTTTAAACATAACATGTAAATATAAGTTATCTTATACATATTTATTTTCTAAAATATAAATAATTAAATTTTAAAAATTTATTATATGCAAAATGTATAAATTAAAGAAAAAACATATTTTAAAGGAGTTTCTCTATTTGGTTATTTTAGATTGTTATTTTATGGAGGAATTACATGCTTACCACTTTCATGGTATTATTATTCATCTTTACCACCACTAAAAGGATATTTTCAAAATACATTGTTCATTGAGTGGCAAAAGACTCTTATATTCATGTTCTCTATATATGTAACAAATATTTATTTAAATAAATAAATAATATAAAAATATTTTTTTATGTTTCCGAATTATAATTTCTCAAATTCAAACTTTTGTGTAATTAATTTTTTGGAATTTTTTAATTTTTTCAGAATTCTTTTTTGAAAATTGAAAATTTAGTTTTAAACTAACTTTTTAAAAAAGAATTTATTTTTTAAGTATTTATTTATATATTTATTGGAATCTTAAATTTTATATTCCAAAAACCCTACCGCACCATTCAACTTTAAACCTTAAGTCTAGATTAGTTAAACCTTAGGAGTATAAATTTTTTTTACCCTTCATTAAAAACGAGGGTAAAAGTGGTTAGCGTAAACATGAAAAGTAGTAATATGAATGTGATATTTGTGGTAATTTCCATTATTTTATTGTACCTAACTAGAAAATATATTAGTAAGTAATAAAAATTAATAACAAAGTAAAATTTATTAAACAAATTATTATATATTAATAATGCCGAATAAAAATATAAAAAATAATATGAAAGAGTTACACAATATATAACACTAAAATAGAAATTATATATTTAAAATATTTGTAATAATATCAAATACATTTATAAAATGAAAAAAAAATCTGCATGGACATTCTCATTAAGAGCACTAGTGTAGTATATTATTTTATGGAATGTCTAAAGTATTTGTTAGTCAAATATATATTAACAAGTTCTGATCTCTCCCTTGTTAGGAAAAGTGAGGATGATATGATGGAAGAAGTTGCAAATAATCTTTCAAACATGTTAAATAAGGCTGCCCCATCAACGGATTTCGATGGATTTGTTGGAATGGAGAATCATATCACACAGATAAGTTCACTGTTGTCATTAGATTTCGTTGATGACGTGAGGATGGTTGGAATCTGGGGTCCTGCAGGAATTGGGAAAACAACCGTAGCCCGAGCCTTATATTGGAAACTCTCTAATAATTTTGAAGTCACTGATTTTATGGAGAGTATAAGGGGAAGTCCTGAGAACCATCATCCGTTCGTTTTGAATTTACAAGAACAATATAGGAAAGTGCTTTTAGTTCTCGATGATGTACATGATTCAAAGCAGCTAAAAGCCATGGCTGGCAATCCTCAGTGGTTTGGCCGCGGAAGCAGGATTATCATCACAACGAATGATAAGAAACTTTTGAAGGCACATGGGATCGACCAAATATACCATGTGGAATTTCCATCAACATTGGAAGCTCTTGAAATCTTCTGTCTATATGCTTTTGATCAAAAGTCTCCCTATGATGGTTTTGAGGAGCTCTCCATGGAAATTACAGGACTTGCCGGCAATCTTCCTTTGGGTCTAAGTGTTTTTGGTTCATATCTACGAGGCATGTCAAAAGGAGAGTGGATGCATGCACTTCCTAGACTTAGGACAAGTCTCGATGCAAACACTGAGAAAGCATTAAGGTGCGACTATGAGACATTGTGTGATAAAGAAAAAGCTTTATTTCTCCATATAGCATGTTTTTTCAAAGGTGAGAGAACAAGCAATCTGGGAGAGTATTTTAGCAACTTGGACATCAGGCGTGGGCTTCAAGTCTTAGCTGAAAAATCTCTCATATCTATAGACAATGGGGCACGATTAGTGATGCACAATTTACTAGAACTACTGGGTTTAGAAATATCCCGTAAAGAATACATAGATGAGAATAGGAGACGTGCTCGGGAGATTGGTGATGTCCTCGCCGATGATACAGTAAGTTTTTACAATCTCCTCGCCTTGCTCATTTGATAATTCTCTCACAAGTTTCTGTGTATTGAGAACTTAGATGTATTAGATATGGAAAGGGTTGTTATGCCAATGTCATTAACCTACTTCTAGCTGATACACTAGCTATATATTGTAATATGTTCGCCTCTAATAAGACTTACATTCCACAATCTATATATTTTGGATCTTTTTCAGGGATATGTATCTGCTCGAGGCACAGATCACGTCTTAACTGCAATCAAGGACGAAATAAGCATTGACGAGAGAGCCAATGAAAGGACACTTGACTCTTTACCGGCTCTTTCTCCTTTGCCTTCCAATTGTACACACCATGTCTTTGCTAGTTTTCGCGGGGTAGATGTTCGTAAAAGTTTCCTCCGTCACATGCTAATGGTGCTCAGAAACAAAGGAATCACCCTATTCACTGATATTGAAATCGAGACGGGCACATCGATTGTTCATGAACTCAAAGAAGCTATACACCGATCGAGGATCTCAATTATCCTAATATCAAATAAGTATGCTTCTTCAACGTGGTGTCTGGACGAGTAGGTGGAGATCATGAAGTGTAGGAAAAAGTTGAGTCAAACAGTGATTCCCATTTTTTATGAAGTGGAACCATCCGATGTGAAGTGTCAGAGGGGATACTTTGGATCTCTCTTTGATAAAACTTGTGTGGGGAGATCAGTGGAAGACGTTGAGAAATGGAAACGAGCTCTGGACGAAGTGTCCAATATCTTTCGTTATGTTTCAAGGAGCTGGTTAGTCATTTTTATGTCTTAATCATTTTGGCACGTCATTGTATATTTGTAGTGGCTTTTTTCATGACTTTCTTTTTGGTTTGATATTATTTTTTTCTAGGGAAATGGAAGAAATTATCGAAAAAGTTGCTAACAATCTTTCAGACTTGTTATATGAGGATGTACCATCAGGGGATTTTGACGGATTAGTTGGGATGGAGAATCATATCATGCAGATAAGTTCATTGTTGTCACTAGATTCCGATGACGTGAGGATGGTTGGAATCTGGGGTCCTTCAGGAATTGGAAAAACGACCACCGCCCGAGCTTTATATAGGAAGCTCTCTAGTAATTTCACACACACTGCTTTCATGGAGAGCATAAAAGCAATTCGTGAAGAAATACACACTGACGACCATGCCTACATGTTGTATTTACAAGAAAAACTTTTGTGTCAAACCTTCAACCATATGGGTTTGGAGATACATCACTTGGGAGTGGCGGAAAAAAGGCTGAAGGATAAGAAAGTGCTTGTCGTTCTCGATGATGTAGATGATTTAAAGCAGCTAAAAGCCATGGCTAAAAAGACTCAGTGGTTTGGCAATGGAAGCAGGATTATCATCACAACAACTGATAAGAAACTTTTGAAGGCACATGGGATCAATGATATTTACCACGTGGAGTTTCCATGTGCATCTGATGCTCTTGAAATCCTATGTCTACATGCTTTTGGTCAAAAGTCCCCATATCTTGGTTTTGAGGAGCTCGCCATGGATGTTACACAACTTGCCGGTGATCTTCCGTTGGGTCTAAGTGTTTTTGGTTCATATCTGCGAGGAAGGTCGGAAGAAGAGTGGACAGCTGCACTTCCTAGATTTAGGACAAGTCTCGTGCCAGAACTTAAGGATATATTAAGGTGCGACTACGAGGCATTATGGGATAAAGACAAATATTTATTCCTTCATATAGCATGTTTTTTCAATGGTAAGAAAACTACCAACATGGTAAAGCATCTTAGCAACTTGGACGTCACCCACGGGCTTCAGATTTTGACAGAAAAATCTCTCATATCTATAGACAAAGATGGACGCTTGGTGATGCATAGTTTGCTTGAACAACTAGGTAAAGAAATTGCCCACAAAGAATACAGAGATGAGTATGGGAGATGTAAGTTCGTAGTGGATGCTGGGGAGCTTGGTGACAGCATTGAGGGGAGCACCTATAAAGGGATCGTTGATCCTTTCAAGGGTCTTTCTCCGTTTCCTTCCCGTTGTTCACACCAAGTCTTCCCAAGTTTTTGTGGGGTAGATGTCCGAAAAGCCTTCCTCACTCACACGCTGAAGGAGTTCAAAAACAAAGGAATAACTGTATTCACTGATAATAACGATATTAAAAGAAGCATGTCGATTGGTCCTGAGCTCAAAGAAGCTATAAAAGGATCGAGGGTCTCGATTGTTATAGTGTCAAAGAATTATGCTTCTTCAACGTGGTGTCTGGACGAGTTGGTGTTGATCATGAAGTGTAGGGAAGAGTTGGGTCAAATAGTAATGACCATGTTCTATGACGTAGAACCAACCGATGTGAAGAAGCAGACGGGATATTTTGGGTCTGTCTTTGAGTCAACTTGTGTGGGGAAATCAGTGGAGGACGTAGAAAGATGGAAACAAGCTCTGAAGGAAGTGGCCACGATCGCGGGTTTTGATTCAACCATCTGGTTAGTCATTTTGACTTCTCCTAAATTCTTCTTTTTACATGCCAAAGATGTATGTGTAGATTAAACTATGTTAAACCTACTCACAGAAATTCCATAATTCAATTTTTCAAATGGTTCTTTGTTATGATGTGATCTATATTAAGGAAACAAGTATAACTCTATTTATGTAAAGGACTTCATAGTCATTAGCTTGTACAAAACCCTACAACCCTTGTACCTATATATAACTCTCTGTACATCTTTGTCTAATAATAAGAATCATATTCTATATGGTATCAGCAGCTTACGATCTACACAAAACCTAAATTTTTTTCCTATTCATCTCTTTCAATGGCGGCTAACAACAGCTCAGTGTTATTCACTGAACACAACATCCCCAACACCCCAGGCCTCCTTACCATCAACATGGCTAATGTCACTAAACTCACCTCTGATAACTACTTGATGTGGAGCATCCAAATACAGGCGCTTCTTGATGGCTATGGACTTGCAGGCCATATCGACGGATCCCGTCCCATACCACCACCACAACTCACGGTCAATGAAGTGACTACTGAAAACCAAGACTATGTCTTATGGAAACGCCAAGATCGCCTAATCTTCAGTGCACTCATCGGAGCTCTCACCACCAACCTTCAACCGCTTGTCTCCAGAGCAGTCACAGCCGTCGAGATCTGGACGACACTAGCAAACACGTATGCTAAACCTAGCCGTGGTCACATCAAACAGCTGCGAGATCAGGTACGGGCCTGGAAGAAGGAAGACAAGAAAATTGACACATACATTCAAGGCTTGACGACAAGATTCGATCAACTTGCACTCCTAGGCAAGCCGTTTGATCATGAAGATCAGATTGATGCGATCTTAGGGGGTCTTCCTGATGAATACAAGACTGTTAAGGATCAGATTGAAGGACGTGACGTACCTCCTTCCATCACTGAGATTCATGAGCGATTGATCAATCATGAACTACGCCTGTCATCTCTCTCACCGCAACCTGGCTCCACCTTTCCTGTTACTGCAAACATAGCACAACAACGCTCCAACAACAACCGCAACCCTCG

>.::GWHANRE00000001:12360973-12364978(+)
TCTTCATGGTGGCACTCTTCTCAAAGACTTGACAGAATACCGGTCAGTTGTCGGGAGTCTTCAGTACCTAGCGTTCACACGCCCAGACATCTCTTATGCTGTCAGTAGACTCTCTCAGTTCATGCACCGCCCCACGACAGAACATTGGCAAGCAGCGAAGCGCGTCTTACGATATCTAGCAGGCACAACAACTCATGGCATCCTTCTCTCTCGACGGTCACCTCTCACACTTCATGGGTTCTCCGACGCAGATTGGGCTGGTGACACTGATGACTACATCTCCACAAATGCATACATCATCTACCTTGGATCAAATCCGGTTTCTTGGTCTTCGAAGAAGCAAAATGGTGTTGCGAGATCCTCAACAGAAGCAGAATACAGGGCTGTTGCGAACACAGCTTCAGAAATATGGTGGCTCTGCTCTCTTCTCCATGAACTTGGCATCCGCATTCCGATAGTCCCTGTGATCTATTGTGATAACATAGGAGCAACCTATCTTTGTACTAACCCTGTTTTCCAATCCAGGATGAAGCACATTGCACTTGACTACCACTTCATACGCCAGCTCATTCAACTAGGTGCGCTAAGAGTCTCACATGTCTCCACACACGACCAACTAGCCGACGCCTTGACAAAACCATTAGCTCGCTCCAAGTTCAATCATGCTTGTTCCAAGATTGGAGTGACTCAAGCCCCTCCATCTTGCGGGGGTGTATTAAGGAAACAAGTATAACTCTATTTATGTAAAGGACTTCATAGTCATTAGCTTGTACAAAACCCTACAACCCTTGTACCTATATATAACTCTCTGTACATCTTTGTCTAATAATAAGAATCATATTCTATAATCTAGATAATCCTGAAATTAATTCTCATCAAGGGCACTAGTATAGTATATTATTTTATTGGATGTCTGTAGAGGTAATAATTAGCTAATGTTTGTCAAGTAGATATCTTAACAAGTTTTGATCTCTCCCTTGTTAGGAAAAATGAAGCAGAAATGATCGAAAATGTTGCTACCGATATTTCAAACAAGTTAAATATGGCTACGGCGTCAAGAGATTTCGATGGATTAGTTGGGATGGAGAATCACATCACACAGATAAGTTCAATGTTGTCATTAGATTCCAATGACGTGAGGATGGTTGGAATCTTGGGTCCTGCAGGAATTGGGAAAACGACCATCGCCCGAGCCTTATATAACAAACTCTCTAATAGTTTCACACACACTGCTTTTATGGAGAGTATAAGGGGAAGTGGTGAGAGAACACACAGTGACGATTATGCATTCATGTTGCATTTACAAGAACAATTTTTGTCTAAAACCTTCAACCACAAGGATTTGAAGATACATCACTTGGGTGTGGCGGAAGAAAGGCTGAAAGACAAGAAAGTGCTTTTAGTTCTCGATGATGTAGTTGATTTGAAGCAGCTAAAAGCCATGGCTGGCAATTCTCAGTGGTTTGGCTGCGGAAGCAGGATTATCATGACGACAAAGGCTGCACGTCTTTTAGAAGCACATGGTATTGACCATATATACCACGTGGGGCTTCCATCATTAGCACAAGCTTATGAAATCTTTTGTCTATATGCTTTTGGTCAGAAGTTCCCGTATGATGGTTATGAGGACCTCGCCATGGAAGTTACAGGACTTGCTGGTGATCTACCTTTGGGTCTACGTGTTTTTGGTTCACATCTGCGAGGAATGTCCAAAGAAGAGTGGATAGAGGCACTTCCTAGACTTAGGACAAGTCTCGATGGAGACATTGAAAAGGTTTTAAGGTTCAGCTACGAGGCCTTATGCGATAAAGATAAAGATTTGTTTCTTCATATAGCATGTTTATTTGAAGGTGAGAGCATTAGCTACCTTGAAAAGTGTCTTGCACACAGTGACTTGGATGTCAGGCACGGTCTTAAGGTCTTGGCTAATAATTCTCTCATATCTATAACTGAAGAAGAACGCTTGGTGATGCATAATTTGGTCGAACAACTCGGTAAAGAAATCGTCCGCCAAGAACACAAAGATGAACCTGAGAGACGTAAATTCTTGGTGGATGCTCGGGAGATTTGTGACGTGCTTACCGATAATACAGTAAGTTTGACAGTCTTTCTTCACCTATCATTTGACGCTAATCGTATATATGTCATTAACTGCCTTATGTAACACTGTTTCAGGGCTCTAAATCTGTTTTGGGTATAGATCTCGACATAATGGCAATCAAGGATGAATTATGCATTGACAAGAGAGCCTTTGAAGGGATGACTCGACTCCAGTTCTTAAGATTTAAAAGTCCCTATGGTTCCGGCAAGAACAACAAGTTGATCTTGCCCCAGGGTCTGAACAATCTACCTCGTAAGCTTAGACTCCTATGTTGGGATGAGTTTCCTTTGAGATGTTTGCCTCCTGATTTTGCTGCTGAGTTTCTAGTCATCCTTGAGATGCGGAATAGCTCTATTGAGAAGCTTTGGGAAGGATCTCCTGTAAGTTGTTTTAAATTATTTTGTTTTTGGAAATTAAACATATTATGTGTGTGTTTTAATTTGTCTACTTGCATTATCCATATGTACATCGGCTTCGACACCTCAAGCTGATGGATATGTCTTACTCCTTAAAATTGAAAGACATACCTAATGTGTCAAATGCCACAAATCTTGAGACATTAATACTCAATGGTTGTGAAAGTCTGGTGGAGATTCCTACTTGGTTCAAGAATCTCTCACGTCTCACACACCTAAAGATGGTGGGATGCAAGAAGCTCAAGGATCTTCCAACCAACATCAACATGGAATCTCTCTATCACCTAGACCTCAGTCACTGCACACAACTGAAAACATTTCCAGAAATTTCCACAAGAATTGGGTATCTTGATCTGGAAAATACTGGTATAGAAGAAGTTCCATCATCTATAAGGTCTTGGCCAGATTTTGCTAAATTGAGCATGCGAGGTTGCAAAAGCCTGAGGATGTTCCCAGATGTTCTTGACAGTATGGAAGAGTTGAACTGAGTGATACCAAATAAATTTGTTTGGTCGCGAAATGGAGGCGTTTGGGACCTCAATGGGTTTAAGAATCATTGTTGACGAATTATTTGCAAGGTGGTGGTCACTTTCTACTTCAATAATGTCTTCTTATTTCCTAGCTTTAAGAGGCATTTGTTACTATGCCATGATCAACATCATTGTCAAGATCGACTCTAGCTGATTGTAAGAATAATGAACTGCCATAAGTAAAGAAACTGAAACTATTTCTTTTGGAGACCGAGTCTGCTCATTAAGAATGCAAAAAGAGAGGCCACTACGATGGGAAAAGCAATGAGAACAAACGCTACAACAGCCAATGAGTCATATTTGTAACCTAAGGCCATGTTTATTGCAGGGTTCTTAGGATGAGGTTAGCGTAAAATAAGAACTGTTTCTTAACTTTAACTAAGAAAAACTAAGAACCGTCTCTTAAAACTCTTATTTAAGAACCGGTTCTTAGTTTTTCTTAGTTAAAAGTTAAGAGACGGTTCTTATATTACGCTAAAAATCTCACCCTAAGATCTCTCTAATAAACATGCCCTAATAAATCCTCCAAGAAAGTTGAAACTCTCTTCCAAATACTATAATCTCTTTGTCAACATCTCCGTACTGACATTCATTTTTTAATAGATAATTGTATGTTAAACAATTATGACCAAAATAGCTACAAATATTTCACAATTATATTTAGGTTTAAGCTTCTACATATTATTTTTACAAAACACAATATTTTTACATGAAAAGTATTACATATGTATTTTCTTTTAATTTCTTGATACAACTCAACTTTTTATTATCCTTATTACATCTTATCTTATGATGCCACAATAATTTTTAATTTTGATGTTGTTGTCGTACACGAGTATGTGTGAATATGATGAATATGTGTTTGTATGTATAAGATAAATATATAAATATTAAACATATTTTTTTCTATTGAAAATAAAATAGTTGTATAAAAATATAAAAGAAAAACTTATTATCA

>.::GWHANRE00000001:13555118-13561471(-)
AATTTAAAGATAGTATAAATTAAATATATATAATTTAATGTTGTAATACTATACCTCCATATGTTAAATATTTTAACATCTTAACTTTTAGAATTATAAAGATTTTTTTTTAAATAACAAAATCATATTATCTAACAATGATTAATCTTTACTACCTTAAACCAATGAAAACAAATTTTAAACTATATAGTTTATTTTAAAAATTAAACAAAACTAAATGTTTAATTATTTACTCAATAATATAAATCTATGAAGCGGAAACTTTAATTTTTAAAAACTTTCTAAATTTGTGAAATGTTACAATATCTTTGAATATGAAAATAAAACAATATTTTACTAATCTTTATATATATTTATGATTTTAATAATGAAATAATAATCCGAAAATATATATATAAGAAGATACAAATACATGTGAAAGTTTGAAACAATCTATTCAATGAAAAAAATATACCGTAAACTTATTATGTTTTTAGAAATCGATAGACACATATATTATAATATATACTAATTTAGAATTGAAAATAAAATATTTATATAAAAATAAATGAAAACAAAAATCCGCACGGTTGCGCGAGTCGGGATCTAGTTGTACTATTTAAAAACCAAAATAAAATAAAAGATTATGGAAAATAATGAAATAAACCGGACTGATTTTAATGCAAATTGACCAAACCATAGCTTCTCCAAGTGACAATTTGAAAAAGGAAAAAAAAAACTCATTTTAAACCGGACTGATCAAATTGATTAAAAGGGAAATTTCATTTTCAAAGCACAGGAAATATCCAAGAACTTCGGTTTATAAAACTTACAAGAATGGTGGAACCTACATGATAGCTTTCTCTGTGAAATAACATAGTATTTTCTAGGAAAATATAACTTTATTTCCATTTAAGCTTAGTCAATAACGTCTAACATGGTATACAAAACCTCTTTGTAAATCGTTACCCTCTATCTCGCAGAGTCTCTATGATCTATAGATCTTTTCTCTAGCGTAGTAATGGATCTTTACCTTCTCCTTGTGACAGTTGCTTCTACCATGTTTACGCTTTTGTGTAGTAAAATCTTTTCTATTGTTTATGCAAAGTTCATAGTCCAAGAAAACAAAATAATTGCTTACTCTTCTTCATCTCCACCATCTCCAAAGTCGTCTTTGCCACGTAACTGCATACATGATGTCTTCCCGAGCTTCCACGGAGCAGATGTCCGTAAATCCTTTCTCAGTCATTTTCTCAAGGAGCTTGGGAGCAAAGGAATCAACCTGTTCACTGATTATTAGAGTCCCACATCGTGTGGGATGATGGTCCTTGGGCAATATATAAGTGTATGGGTAAACCTCCACTCTTGAGCTAGCTTTTGGGTGTGAGTTAGGCCCATCACTAATATGGTATCAGAGCCCATGGTAAAAGCCCAGCAGATGATTTCCCATATAAACAGTTTCCTACTTATGTAGTCTGTACAAATGGCCCATCTTGCTGTGGTATGTCCGAGATGTTGGACTTGGGCTGTTTCCGATTGGACCGTTTCCCATCCACATCTCGAGAGGGGCTATTAGAGTCCCACATCGTGTGGGATGATGGTCCTTGGGCAATATATAAGTGTATGGGTAAACCTCCACTCTTGAGCTAGCTTTTGGGTGTGAGTTAGGCCCATCACTAATACTGATAAAGAGATCCCTAGAGGAGAGTTTATAGGCCCTGAGCTCAAGAAGGCAATCCAAGGATCAAGAATTGCGATTGTGTTGCTCTCGAAAAGATACGCTTCTTCATCGTGGTGTCTCGACGAGTTAGTGGAGATTATGAAGTGTAAGGAAGAGTTAGGTCAAACAGTGATGCCCATTTTCTATGAAGTGGATCCAAGTGATGTCAAGAAGCAGGCTGGTGAGTTTTGGAAAGTCTTTAAAGAAACATGTAAAAGTAAAACAAATGAGGTTATTGGAAAATGGAGTAAAGCTCTAGCAAAAGTGGCCACACTCGCTGGTTACCATTCAAATAACTGGTTCGTCAAATCTTTCCAAACACAAATTAAACTATCTTTGAACAATTTAATTGACTTTGATATATTTTGAATATGTTGTATAAGGGATAATGATGTAAAAATGATAGAAGATGTTGCCACTGAGGTTGCAAACAAGTTGTTTAACTCCACGCCGTCAAGAGATTTCGAAGAATTCATTGGGATGGAAGCTCATATGGAGAAGATTTCGCCGGTTTTACGCACAGATTTGGATGAAGTGAGGATGATAGGGATTTGGGGGCCGGCTGGGATTGGCAAGACCACCATTGCTAGGTGTCTGTTTAATCAACTATCAGATACATTTCAATACAGTGTCTTTATGATGAATGTCAAAGCAATGCATACTCCACCGGTTTGTTCAGACGACTACAACGTGAAGTTGCACTTGCAGCAAAAGCTTTTGTCTCAACTAATCAACGAGAAGGAGGAGGATTTCAAGATTTCTCACTTGGGAGTTGCACGAGAAAGACTGAGTGACAAGAAAGTTCTTGTTGTTCTTGATAACGTTGATCGGTTAGTACAACTAGAAGCCATGGCAAAAGAAACTCGGTGGTTTGGTCATGGAAGTCGGATTATCATTACGACGCAAGATCGAAAGATTCTGAAGGCACATGGGATCACTCAAATATACAAGGTTGATTTTCCATCAGATCGTGAGGCTATTCAGATGTTTTGTATGTATGCTTTTGGTCAAAAGTCCCCTGAAGATGGTTTTGAGAGACTTGTACGGGAAGTTACAAGACTCGCCGGTAGACTCCCATTGGGACTAAGGGTTATGGGATCTTATTTTCGAGGAATGTTGAAGGAGGAGTGGGAAAACGCACTACCAGGGCTAAGGATGTGCCTTGATGGAGAAATTGAGAGCATTTTGATGTTCGGTTATAACGCACTATCTCATGAAAATAAAGATTTGTTTCTTCACATAGCCTGCTTTTTCAACAATGAGTGGATAGAGAAAGTGGTAGAGCATCTTTCAAAGAGATTTACTGATGTGAGGCAACGGCTTAACGTCTTAGCTGAGAAGTCTGTCATATCTTTGGAAAGTGAACGTGTGAGTATGCATGATCTGCTAGTCCAGCTAGGTAGAGATATTGTCCGCAAACAGTCCACGGAGCCTGGACAACGCCAGTTTTTGGTCGATAACAGAGAGATTTGTGAAGTACTTGCTGATGATGCAGCGGTAATTTTTGCTATTAGTGTTTTATTGCACTACTTCTCGTTATAAATTGAGTCTGTTTGATAAACTGCAATCATCTCTACCTTATTTTTGGCTCTGTTTTCAGGGTAGTAGAAGTGTTATTGGCATAATATTCCGTGGAGACGAAATATATATGAGTGAGAGAGCCTTTGAAGTAATGTCTAATCTCCAGTTCTTAAGATTAAACGTGGGACCTGATGGTGGAGGAGAAGCATTTCATCTATTTGGTGAACCAAGCTATTTATCTCGTAAACTTAGATTACTAGATTGGAGCTATTTTCCGATGACATGTTTGCATTGTATTCCCAACCCAGAGCTCCTCGTGGAACTAATCATGTATGGCAGCAAACTTGAGAAGTTGTGGGATGGAACTAAAGTAAGTAACATAAGAATTATCATATGTTTTTAACAAAGTTGTTATCATTATTATTGATCAGATTTTTACAGCTATGTAACTTGAAAAAGTAGACTAATAGCATTTAAAAAATGTGTTCTTGTTGATATTTTCTGTCAGCCGCTTAGGAATCTCAAGTGGGTGGATCTGAGTGATTCAAAAAACTTGAAGGATGTTTCTAGTCTCTCAACTGTCACTAGTCTACAGGAATTAGATCTCACAGGATGTTCAAGTTTAGTGGAGCTTCCATCTTCTATTGGGAATGCCATTCATCTCATGAAGTTGCATCTCGGTGAATGTTCAAGTTTGGTAGAGCTCCCTTTCTCTATTGGGAATGCCATTCATCTCGAAAAGTTGGATCTCACTGGATGTTCAAGTTTGGTAGAGCTTCCTTCCTCTATTGGGAATGCAACTAATCTCGAGTTTCTGTCTCTTCGTAGTTGTTCAAGGTTGGTGGAGCTCCCCTCATGTTTTGGTAATATAAGAAACCTTGAGGAATTGGATTTAAGTGATTGCTCAAGTTTAGTGGGAGTCCCTTCCTCTATTGGAAACACCACTAATCTCAAGCATTTGAAGTTTAGTAGATGCTCAAGTCTTGTGGAACTTCCTGCCTCTATTGGAAACCTCCATAAACTATACTCTTTGATTTTGAAAGAATGTTGCAAGCTGGAGGTTCTTCCTGTCAACATCACTGATTGCTCCTTGATGAAAAGTTCTCCTGAGATCTCAACAAACATCAAATCTATGTATCTTAGTGGAACTGCGAATAAACAAGTGCCTTCATCTATCAGGTTGTGGTCTCGTCTAGATGAATTGTCTTGCATATATGACGTGCATCTGTCATACTACGAGAACTTCAAGGAGTTCCCTCACGTTCTTGACATCCTAACAGGTCTGCTCATGAGCAACACAGAAGTACAAGAGAGTTCTCCTTGGATCAAGAGAATCTCTCGTCTTTGTCAACTTGTAGTCAAGGGATGCAAGGAGCTTTTGTCACTCCCACAGCTTCCAAGTTCATTATCAGAGCTAGACGCAGAAGATTGTGAGGGTATAGAGACACTAGATTTCTCCTTTTTTAATCAAAAGATTGCTCTCAACTTCGCCAACTGCTTCAAACTGAATAAAGAAGCGAGAGATGTCATCATCCAGACGTCGACTAATTATATAACGATGTTACCCGGTAAAGAAATGCCTAACTACTTCAATTATCAAGCTAATGGAGGTTCCCTAGTAATAAAGTTGAATGAGAGGCCTTTCCCTTCACCAATGATATGTAAGGCTTGCATATTGCTGGTTAGTAAAGATGAGGTTGAAGCTGCTAAAGGTCAAAGGGTGTATGTACATCATCGGATCAAACAGAATAGCCTCGATGTCCCGTGCAATCGAAGTGAACTCGTTCTGTTTCGTCCTTTAACGGAACGAACATCTGTACATCTTTGAACTCGAAGCAGACGTGACTTCAGACGAGCTTTGCTTTGAGTTTGAGGTCGAACATGACGAGTTTTGGGTAGACAGTGACGAATGGATGATAAAAGAATGTGGAGTGCATTACATTAATACCAGTTGATGGGATGAGATATGTAATGTTGTGTTTTTTGTGTATGATTACCAATCATCTTATTGTGGTGCGTTATGAGCAGTTACTTTTAGTTTCCTGATTAGGATATGGTTTAGGATAAACGAATCTATCTTATACTCAAATGATTCTATATGTATAATGTATCTCTAAGTTGTGTATTATATGCTGTTTTATTTATAAGACTAAAGCAGAGTTAATATTTATGTTATGTTTTTGAATAATGACTATAAATTTAATTAATTATTTAAAAATAAAATTTAAAAAGATCTCTATAATATTTTATTATTGTGAAGTATTTAAAAAAAAGTTAAAATCTATTTAGTGGCAAAATAATCTCATATATAATGTTGTATTCTATTAAAATGGTCTAATATATAAGTAATAATCAAAATAATTTTATAGAAATGTTTATGAATAGTTAAATTTTGAATGTTATAAATAGTAAATCACAGGTAAGGGTAAGTCTTATCTATATATATATTTTGTTTTAATAAGATTTAACCAGTTATATTTGTATATTTAACTTTCAGAAAACTGTTTTCTCTAAGCACAAACGATTGTGGTAGAGAATATTAGAAAAACTTTACTGAATTTGGGTTTCCCTGAATCCATTAAAGTGGCTGAATTGGGCTGTTCTTCTGGACAAAACACTTTCTTGGCCATGTCTTGAATCGTCAATACGATCATAGCTTACAGTACCAAGAAACAAGTCGAACCCCACCAGAAATTGATTGTTGCCTAAACGATCTTCCAAACAATGATTTCAATATGACCTTTAAGTGTGCTACTTCCTTCAAGGAGAATCTAAAGATGGATGTTAAGGGAAGGTGCTTCGTCTCAGGAGTCCCCGGTTCTTTTTACTCGAGGCTATTTCCAAGCAAATCTCTTCACTTTGTGTATTTTTTTTTTCTTTTGAATAAATTTTTATTCAACCCGATAACGGGATTCAGTTCCGGTTACAAGCATGATTTGAACAAAATTCCCAAATCAACCTATTACATCCTAGTTTCGCCCGCCCACTGAACCCGGCACGTTTCACTATTGTGTTCTAAGAATCCGTAAGACTCAGTTGCTGTTCTCGACCATTGGCGATAACCCTGAAAATGTGAGGTTCTCCTTGTCGCCTCGGATGCCAGGACTTTCCGGGTCGCCTTTGGCGTAGCTAG

>.::GWHANRE00000001:15780380-15787785(+)
CGCTCTTAAGGAGAATAAAATCAAAAATGTGCCAAATTGTCCCATCAAATAGTGATTACTGTAGTATGGCTATATTCTTTAGTTTATGTTCTCTTATGTATATACACCAAATTCTCCCTTTCATTATTACCTTCTATGTTGTAGTGGAGTTTTATGTAATTTTACATATCCTCCTTGCATGATTCTGCAAATATTTTTGAAAAACAACCATCTACCTAATTACCACTCTATCTATGTGTAAACACCCAAATGACTCTACAATTTATTCAATACTCATAGTTATTTGTTTTCAAACAATTTTTTTCTTTTTGCTTAGAATTTTCAAACAATATTTCAATTTATCCAGTGCTTACAATTGCCTTACAATTTCAAACAACAATTTATTCAGTGCTCACAGTATTTGTTTGAACAGAAAACCAGAAGCAATCATTTATCGGATTTCTCAAATAAGTTTTGTTATCCATTCATTTTTTTTTTTGTTAAAGGATCCTTTAGAACTTTTGTCTTGTTTTAAGAGTGACTTTAATTTACAAAAATGAAAATTGTAAAATAATTGTAACAAATATAATATAATATATTTTATTATTTTCTTAAATGCAAAGAAAAGTATTTAAAGTGGTTAATATAAGGTATGAGCTTTGATTTTTTTTAAATAAGAAAATGCTAATAATAATAATAATTTATTGTAAAAATAGTAATATGAAATATAAACGTTGTAAAATGATGTTCGAATAAGACACATAACAAATACTGTTATACAATTATACGATATATATAACATCAAATATCCAGAAAATGACAAAAATCCGTATCAGTCAAATTCAAGTTTACCTTTATTATGCCCTTTTACAAAAACAAGTTTTACCTTAATGGTTCCTAACTCTAAACACACGAGCGAAATGCGTCGATCACACATGCACAAACGTGTCTCTCAGCGGCTTTGTATCATCTTGGTGAACATGCGTGCTATTTCCATGCACGAAAAACGTCACGATGTTTGTCTGTAAATACCAAAAGGAAAATGACGTGTAAAGAAACTTGCGCAAAACCCAAACATAGCTTTTGCCGAAACCTCGGCATCTTCTCTCTGAAACCTTATCTTCGCTCTCCTCTTTCACGCCATGGCCGCCTTCTCCGTCAACGGCCAGCTTATCCCGGGCACCTCAAGCTCCACTTCTATCTGTACCCGTCGGAAGCTCTTATCTCTCCCCTCTTCTGGCCTCCCCCGTATCTCCTCGCCGTCTCCTCGCGTCCCATCCATAAAATGCAGTAGTAGCCGAGATACAGAAGCCCCTCCAAAGGACCTCCTCCTTAAAAACCTAGCGAAGTCTCTCGCCGTAGCCTCTGTCTCCTCCGCTGCGTCCTTCTTCCTTTTCGGAATCTCGAATCTTCCGTCGTCGTTTCTAAGCAGCGGCGGAGGAGGAGGAGGAGGCAATGGAAATTTCGGCGGGGGAGGCGGCGGCGGTGGAGACGGTGGATTTTGGGGGAAATTGTTATCTCCAGCGCCTGCTGTTGCCGACGAGGAACAGTCACCGGATTGGGATTCTCACGGCTTACCGGCGAACATCGTAGTTCAATTAAACAAGCTAAGCGGGTTCAAGAAGTACAAGGTCTCCGACATTGTCTTCTTTGATCGGAGGAGACAATCCACGATCGGCACTGAGGACTCCTTCTTCGAGATGGTATCGATCCGGCCAGGTGGAGTCTACACCAAAGCTCAATTGCAGAAGGAGCTCGAAACCCTTGCTACTTGCGGTATGTTCGAGAAAGTCGACTTGGAAGGGAAGACCAAGCCCGACGGAACCTTAGGAGTCACCATCTCCTTCGCGGAGAGCACGTGGCAGTCCGCAGATAGGTTCAGGTGTATCAACGTGGGTCTAATGGTGCAGTCAAAGCCAATTGAGATGGATGCAGACATGACGGATAAAGAGAAGCTTGAGTATTACAGGAGCTTGGAGAAGGATTACAAGCGGAGGATGGATAGGGCCAGGCCGTGTTTGTTGCCTGCGCCTGTGCATGGCGAGGTGATGCAGATGTTGAGGGATCAAGGGAAAGTCAGTGCGAGGTTGTTGCAGAAGATTAGGGACCGTGTTCAGAAGTGGTACCAGGATGAAGGGTATGCTTGCGCTCAGGTTGTGAATTTCGGGAATTTGAACACTAAGGAGGTTGTCTGTGAAGTTGTGGAAGGAGACATCACTCAGGTGGTTATTCAGTTTCAAGACAAGCTTGGTAATGTCGTTGAAGGTAACACTCAGGTTCCTATCGTGCGCAGGGAGTTGCCCAAGCAGGTATCTGTCTCAACTCTCACAAAGCTTCCCATTTTGAGACATGTTATGGTTGATCTCATTTGTTATGTTAGTGTTGGTGATGGTATCTATGTTTTGTTGATAGCTTCGCCAAGGCTATGTTTTCAACATTGAAGATGGGAGACAAGCTCTGAGGAACATCAACTCGCTAGGGTTGTTCTCTAACATTGAAGTGAATCCACGCCAAGATGAGAAAAACGAAGGGGGCATTATCGTTGAGATCAAACTGAAAGAGCTCGAACAGAAGTCAGCTGAAGTCAGTACTGAATGGAGTATAGTTCCTGGACCTGGAGGCGCTCCCACTCTGGTATGAATCCTTCCTTACTGGAATAAGTACAGATTTGATTGGTTTTAATAAAACATTGTAATTGATTTTACTTTGTTATTGTTTATATGCATCAGGCCTCATTCCAGCCAGGTGGGTCTGTTACTTTCGAACATCGAAACATCCAGGGTCTTAACAGGTCTCTCATGGGGTCAGTGACCACTAGCAACTTCTTGAATCCTCAGGTACATTTTGGCATGCTTACATATTTTACTAATATCTTCCTTAGCTTTTTTTCTTGACACCATATCTATCACTGCTTCTGCGTGCCTGCAGGATGATCTTTCCTTTAAGCTCGATTATGTACATCCATATCTGGACGGTGTTTACAATCCTCGTAACCGTACATTCAAAACGAGCTGCTTCAACAGCCGCAAACTTAGCCCTGTGTTCACTGGAGGACCAGGTGTTGACGAAGTACCACCAATTTGGGTTGATCGAGCTGGAGTGAAAGCTAACATAACTGAGGTAAGCTTGCCAATACTCTGTGGCGTAGTCCTCGTGTTCTGTCCTACAGAATATTTTAAATCAAACATATTCTTTCTTGCAGAACTTCACCCGTCAGAGCAAGTTTACATATGGGCTTGTGATGGAGGAGATAACAACTCGAGATGAAAGCAGCCACATCGCTGCAAATGGTCAGAGACTACTACCTAGTGGAGGAATCAGTGCTGATGGACCTCCGACAACTCTCAGCGGTACCGGTATTGACCGGATGGCCTTTCTACAAGCCAACATCACCCGTGACAACACCAAGTTTGTCAACGGGGCTGTTGTTGGGGAGAGGAACGTGTTCCAGGTGGATCAAGGATTGGGTATTGGAAGCAAATTCCCCTTCTTCAACCGTCACCAATTGACGTTGACAAGATTCATTCAGCTTCAGCAGGTGGAAGAAGGCGCTGGGAAGCCACCGCCACCGGTTCTAGTCCTTCATGGACACTATGGTGGTTGTGTTGGCGATCTTCCAGGCTACGAAGCCTTTGTTCTTGGAGGTCCTTATTCTGTCCGTGGCTACAACATGGGGGAGCTCGGTGCGGCCAGAAACATCCTCGAGGTAAAACAGCAAACACCACGAAACTAAAACACTCGACAAAAACATAAGTCTCTGATTTTGTTTGTTTCATGGATTGCAGCTTGGTGCTGAGATTAGAGTACCTGTGAAGAACACGCATGTGTATGCATTTGCTGAGCATGGGAACGATTTGGGAAGCTCCAAGGACGTGAAAGGGAACCCAACAGCAGTGTATAGGAGAATGGGACAAGGTTCATCATACGGTGTAGGAGTGAAGTTAGGTCTGGTACGAGCTGAGTATGCTGTAGATCACAACAATGGAACTGGTGCTTTGTTTTTCCGGTTTGGAGAGAGGTATTAAGGTAACGAGAAGTAAGTTCGTGTAACTCACTTTAGGCTTTGCCATTTTTCTCTTTTAGGATTTGTTCAAGCCCTTGTGCATTTTTTTTCTCTTTCTTTTGCGGATTCTAAATCTCCTTTTGTTGGTTCCCTTTCAAATAATTGTTTAATGTTAAGAGTTTTACTTGTGTTGTTAAGTTATGCTGAGAAGTTTCTTCATCCTTATTGTTTAAGGTTTGAAGTGCAAGTGAGGGAATACGTTGAGCTTCTTAATACTAATTTTTGAGAAGAAAATTTTATAATTTGATTATAAGTTTAATCCGCGCTTTACTTTTCTAGTAGTTGACAAATGAGAATCTATATGGGTACTATATCACGTCTGCTTGGCTTTATCATATAAAATTACCAGCAGGAGATGGTGGGTCATAGAATAGTAGGAGGCAACAAAATTTGATCAAGTGTCAATACAAACATCCACAAAGTCGGCTTCATGGCTAGCAAGGTTGACCACAAAAGAAACAAAGAATATCTTATTTGGAGATCTTTCAATTCGATTTGAGATGGTTGATGCGATCACTGGATTCATTGTCGGAAAGATGGGCGACTATCTCATCAAAGAAGCGTCGATGTTGATGACAGTCAAAGATGATCAGGAAGAGCCTGTCGTTGGTTTTGAAGATGATTTTAAGCTTCGTTTGGCAAAGCTTCTTGATGATGAGGGTGATGGGGGCAAGCGATATATTATCTCGATATTTGGCATGGGAGGTATCGGGAATACTGCTCTTGCTAGGAAGCTCTACAACTTGGGGGATATAAAGAGAAGATTTGAGTATCGCGTCTGGACCTATGTCTCTCAAGATTATAATACACGAGATATGCTTTTAAGAATCATAAGATCTCTAGGAGTTGCTTCTGGGGAAGAGCTTGAAAGGATCAAGATGTTTACAGAGGAGGAGGAGCTAGAAGCTTACCTTCATGATCTTCTAGACGGAAGAAGGTACTTGGTGGTGGTAGATGATATATGGAAGCAGGACGCGTGGGAGAGCCTTACCGTGCAATCATGGATGGGAGAGTCCATGTTCATAAGTTAAGGTTTTTGACGTTTGAAGAAAGCTGGAAACTGTTTGATCTGAAAGCATTCATGAATATGCAATGGGTCGTCGATGAGGATCTGCATAGAATTGGCAAAGAAATGGTTCAAAAATGCGATGGTTTACCTCTTGCTATTGTCGTTCTTGTTGGGCTATTGTCTAAGAAGAGGCCAAACGAGGGGCATGAGGTGTATGCCAGTGTCTGGCGATTCCTAAAGGATGACTATATTCACATATCCACTGTATTTTATTTAAGTTTCAACGAGCTGCATCATGAGTTGAAACTCTGCTTTCTTTATCTTAGCGTCTTCCCTGAGGACTATGAGATTGATGTGGAGAAATTAATACATTTACTTGTCGCTGAAGGGTTTATACAAGAGGATGGAGAAATGATGATGGAAGACGTGGCTCGGCATTACATGGAAGAGCTGATAGACAGAAGGTTAGTGGAAGCTGTGAGGAGAGCAAGAGGAAAAGTGGTGTTTTGTAGAATCCATTATCTTCTTAGAGACGTGGCTATCAAGAAAGCAAAAGAGATCAACTTTGTAAATGTTGTTTATAACGAGCATCATTCTTCAACTACTTGCAGAAGAGAAGTGGTTCACCATCTTATGGACAACAACTACTTGTGTGACAGACGTGTGAACAAACGGATGCGGTCTTTCTTGTTCATTGGAGAGCAGAAGCGAATGCTGGGAAGTTATGTTAAGACCACAAACTTGAAACTGAAGCTACTTAGAGTGCTTAATCTCAGAGGGCTTCTGTTTGATTGTGAAGGATACATCCCATTTATGAGTTTACCAGATGTGATATGCGAGTTAATACACTTGAGGTATCTTGGTGTAGCTGATACTGGTCTTAGACATTTACCATCTTTGATCTCCAACTTACAGTTTCTACAGACACTAGATGCATCAGGCAACCGGTTTGAGGGAATGACTGATCTACGTAGGCTCACGTCACTAAGGCACCTCATGGGAAGATTACTAATAGGAGATGCGGTTAACCTTCAGACTTTAAGGTGTATCTCCTCCTATAGCTCGAGTAAACTACAACATAAGTCATTCAAAAACCTTCGAGACTTGGAGATATATGATTCCGGGTATGTAGAGCTGAGAAGAGTTCGTTTGGACTTGAGTTCCTTCTCTATACTGAAAAATCTTCCTGCCTTAACTCTTGAGAGTACCGACCTTCAGAATATCATCAGAAGCAGTTGTGTTCCACATGGATGTGTTCTTTCCCAGTCTTGAGTCTGTAACATTTTCCGGAACAAATCTCGAGGAAGACCCAATGCCTGCTTTGCAGAAAACTGCCCAGACTGGAAGATTGTGATTGCTCGGGAGTAAAGATGAGCATCAGTGCACAAGGTTTTGCTCGGCTGAGGAAGCTTGCATTGTTCAGGGTAAGATTAGATGCATTGTGGATAGAAGAAGCAGCCATGCCTAGTTTGGTCCATCTGAATCTGATCAACAGATTAGGACCAAGAACAAAGCTGATGATTCCAGATCGATTCTTGGCACTTGTTCGAGGCTACTAGATTATAAGCTTATGATTCCATATCTAACTTTTGGGCCCTGCTACATAATTTCAAGAATGTGATAAGCTTTTGGAAGAAGAAAAAACTACTCATGGGGTTGAATCACTGCCACGCACACACACGTCATGTCATCACACTAGGCTAGAATATCATGGTTTCTTCTTAAAAGAAAATGTAATTACAAGAGCTTTTCTGAAGAAAAATTGCACTGTAACCATCAATAATTGCTTAATGTTATTGTTCTGCTTGGGTTGTTTGAGTTGTGCTGAGAATCGGGAAAGAGTTTTCTTCTTTGAGATCCCCTAAACTTTTTGTTTTATTTTTTAAATAACAAAAATGTGAGCCAAAAGTTTGATACGTATTTTATTGGGAAATTGGGTTGTATAACCATCAAACAGATTATAATTCAATGGCTAACCAAAAAACCTACATCACCTATACACTTTCCTTCTTATACATAATATTACCATATTACCCTCAGATACAACCGGTTGAAACCTGCAAGAAAAAATAAAGAAAAGTTAATAATAATAATAATACTCAAATGTAACGTGTGGCCCTTGAAAATCACACATTCTCTCACATGTGCTTTATTTTGGTAACTTTACAGTAGATGAAATTCTTCTTCCCAGATTTTTTCTTGAATTGATTTCTTCTCACGAGAAGAACAATCAACTGTGGTAAAAAAGAGGCAACGATGAAGGCGTTGACGGTGAGAACACACACACCAACTCTTTAATTTTTTCTCCCATCTCTTAACTCACTGATTCTTACAATCATGCTTTTGTTTTCATA

>.::GWHANRE00000001:15785801-15793734(+)
ATTTACTTGTCGCTGAAGGGTTTATACAAGAGGATGGAGAAATGATGATGGAAGACGTGGCTCGGCATTACATGGAAGAGCTGATAGACAGAAGGTTAGTGGAAGCTGTGAGGAGAGCAAGAGGAAAAGTGGTGTTTTGTAGAATCCATTATCTTCTTAGAGACGTGGCTATCAAGAAAGCAAAAGAGATCAACTTTGTAAATGTTGTTTATAACGAGCATCATTCTTCAACTACTTGCAGAAGAGAAGTGGTTCACCATCTTATGGACAACAACTACTTGTGTGACAGACGTGTGAACAAACGGATGCGGTCTTTCTTGTTCATTGGAGAGCAGAAGCGAATGCTGGGAAGTTATGTTAAGACCACAAACTTGAAACTGAAGCTACTTAGAGTGCTTAATCTCAGAGGGCTTCTGTTTGATTGTGAAGGATACATCCCATTTATGAGTTTACCAGATGTGATATGCGAGTTAATACACTTGAGGTATCTTGGTGTAGCTGATACTGGTCTTAGACATTTACCATCTTTGATCTCCAACTTACAGTTTCTACAGACACTAGATGCATCAGGCAACCGGTTTGAGGGAATGACTGATCTACGTAGGCTCACGTCACTAAGGCACCTCATGGGAAGATTACTAATAGGAGATGCGGTTAACCTTCAGACTTTAAGGTGTATCTCCTCCTATAGCTCGAGTAAACTACAACATAAGTCATTCAAAAACCTTCGAGACTTGGAGATATATGATTCCGGGTATGTAGAGCTGAGAAGAGTTCGTTTGGACTTGAGTTCCTTCTCTATACTGAAAAATCTTCCTGCCTTAACTCTTGAGAGTACCGACCTTCAGAATATCATCAGAAGCAGTTGTGTTCCACATGGATGTGTTCTTTCCCAGTCTTGAGTCTGTAACATTTTCCGGAACAAATCTCGAGGAAGACCCAATGCCTGCTTTGCAGAAAACTGCCCAGACTGGAAGATTGTGATTGCTCGGGAGTAAAGATGAGCATCAGTGCACAAGGTTTTGCTCGGCTGAGGAAGCTTGCATTGTTCAGGGTAAGATTAGATGCATTGTGGATAGAAGAAGCAGCCATGCCTAGTTTGGTCCATCTGAATCTGATCAACAGATTAGGACCAAGAACAAAGCTGATGATTCCAGATCGATTCTTGGCACTTGTTCGAGGCTACTAGATTATAAGCTTATGATTCCATATCTAACTTTTGGGCCCTGCTACATAATTTCAAGAATGTGATAAGCTTTTGGAAGAAGAAAAAACTACTCATGGGGTTGAATCACTGCCACGCACACACACGTCATGTCATCACACTAGGCTAGAATATCATGGTTTCTTCTTAAAAGAAAATGTAATTACAAGAGCTTTTCTGAAGAAAAATTGCACTGTAACCATCAATAATTGCTTAATGTTATTGTTCTGCTTGGGTTGTTTGAGTTGTGCTGAGAATCGGGAAAGAGTTTTCTTCTTTGAGATCCCCTAAACTTTTTGTTTTATTTTTTAAATAACAAAAATGTGAGCCAAAAGTTTGATACGTATTTTATTGGGAAATTGGGTTGTATAACCATCAAACAGATTATAATTCAATGGCTAACCAAAAAACCTACATCACCTATACACTTTCCTTCTTATACATAATATTACCATATTACCCTCAGATACAACCGGTTGAAACCTGCAAGAAAAAATAAAGAAAAGTTAATAATAATAATAATACTCAAATGTAACGTGTGGCCCTTGAAAATCACACATTCTCTCACATGTGCTTTATTTTGGTAACTTTACAGTAGATGAAATTCTTCTTCCCAGATTTTTTCTTGAATTGATTTCTTCTCACGAGAAGAACAATCAACTGTGGTAAAAAAGAGGCAACGATGAAGGCGTTGACGGTGAGAACACACACACCAACTCTTTAATTTTTTCTCCCATCTCTTAACTCACTGATTCTTACAATCATGCTTTTGTTTTCATATTGTTTACGTTTTTAAATCTTGCAAATGCGATGGGATTATCGCATCAGAGTTAGATCCATGATAGATATCCACTGATGAAGAATAATGACGGCAGATCTGTAAAGTGTTGCTGTGTCAGAAAAAAAGGAGTAGATGAAGACGATCTCTATATGGTAGTAAAGAATAATGAAAGTGAGCCAATGAATGCGTATCAGTATGTCTAAGAATGAAGAATTGAATAGTATAGTATATATTCTTTAGGGTAGCTATTTGTGTAAAGATACCATACTATTTGAGACGAAATGCTATACTATTCCTTAAAATGTAATAATATGCCATGTTTTCAATTTCGATAGTTATTTTCACTGTCATTTTTTGTGATTGATTGTAATATGAAATTCATTTTTAAATGTTACACAAATTTAATTATTTGGAATCTTCACTATTACCAATTCTAGTTTAGAAATCTAAATTCTATTATTTAGAGGAATGGTGGTGAAGTTGAGATTTGCATTAGATTTTGAGATTTGGGTTTACAGTTTAGGGTTTTGGGTTTATATTTAGGTTTAGGATTTAGTAATTAGTGTTTAGGATTTAGTAATTTCGTTCTTAAACTTGGTCATTTGGAAAATGTAAATGGAGTAGACCAGTACATCTATACTATTGATATGTGTTCCATACTATATCGTCTACATTGAGAAAATTGACAACATATTATATAGATTTTGTTTGGGTTTATATTTTAATTATTTGGGTTTAGATTTAGTAACTAGGGGTTTGTCTAGGGTTTTAGTTTTTAGGGTTTATATTTGGGTTTAGGGTTTAGTGATTAGGGTTTAGGGTTTATATTTGGGTTTAGGGTTTAGTGAATAGGGTTTAAGGTTTATATTTGGGTTTAGGGTTTCGCGATTAGGGTTTAGGGTTTAGTGATTAGTGTTTAGGGTTTATATCTATGTTTAGGGTTTAGTGATTAGGGTTTAGGGTTTATATTTGGGTTTAGGGTTTAGTGATTAGGATTTAGGGTTTAGTGATTAGTGTTTAGGGTCTATTTCTAGATTTAGGGTTTAGTGATTAGTGTTTAGGGTCTATTTCTGGATTTAGGGTTTAGTGATTAGGGTTTATATTTGAGTTTATGGTTTAGTGATTAGGGTTTAGGGTTTGGTAATTTTCTTTTCAAACTAGAGTTTAGGGTTTAGGGTTTATATGTATTGTCTTCAAATTTGATATTTCTCTTTTATGCCATTTTGTATGATTGCTCGTAATATTAAAGTAGTTTCATTCAAATGTTTGACAATGTTAAGGTCATGTCTAGTTCAAGAACGTCTTTTTCATCAACAAGTACTTTTATTTCTTCTTCTACTATTTTACATATGATTCCCAACTAACATAAATAGAACAAATATTTGTATATTATTTAATACAATGTTCCATACTATGTATGTATAGTACTTGAAAATATTATAAAATATTATATATTTCGGATTTTGAATTTCTTTTAAATATATATTATAGCTTAGATTTGAGTTTAAGATTTAATGGCCATGATTTAGAGTTTAGTATTTAGGGGTTGGGTTTAGAGTTTAGTATGATATTTTCCATCTTTATATACTATAGTTTAATATCACAAAATATTATATATATTTTCAGATTTTAATTTTATTTAAAATTATAAATATATAATATAGTTTACATTTGAGTTTGGGTTTAGTGGTCCATTTAGGCTTTAATATTTAAAAGTTGGAGTTAATGAAATGTTTGTGGTGATATGAAGTAAAATTAATGAAATGTTTGTGGTTATGTATATGTGATGTGGCTATGTTATATTCCTTTTGTTGGTGACAGTTTGCATTAATTATTGGCCACACTTAGATTTTGTCAAAGTCATCTCCACATCTTGAAGCCACCGGCAACTTGTATGAATCAAGGGTAAAACCGGTGGAAATAAAACACAATTGATAGATACTCTGCACTTAATTTCTTTTCCAAACTTGGTCATTTCACAAATTCACCCAATTTTATTTGACACAACATTTTTATAATTGTCAAAAAGAATTTTTTTTGGTAAACTTCTAATTGTCAAACTTTGGGGATTAAATACGACATTTCAGAATATATACGACTAGTTCCAACATATATTGCAAAACTGAAACTTTCAAAAATCGTAAGAAAGGTTGACTTATGTGAATTTATATTGGTCTCACGTCTACTTCTAACTTTAATATATATATTTACAAACAGGGCATAATAATGCCTCTAAAAGATTACGAGGGGATTAAATTTGATCAAGTACTAAAAACAAACAACAGCAAAGTCAAGTGTCACAAGAGATTAAACATATCTTCATCAATCTTGTTTATATTTTCCTTGGATTCAACTCCATCTTGTTGAGATGGTAGATGCCATAACAGGTTTTGTGGTGGGAAAGATGGGTAACTATCTCATCGAAGAAGCGTCCATTTTGATGGGAATCAAAGACGAACTAGAGGAGCTGAAGGCGGAGTTGACCTGCATCCGAGGCTATCTAAAAGATGTTGAAGCTCGAGAAAGAGAAGATGAAGTTTCAAAAGAATGGACAAAACTGGTTTTAGACATAGCTTATGATGTCGAAGATGTTCTGGACAGCTATAACCTGAAAGTAGAACAAAGATCACAAAGGCAAGGCTTGATGAGATTGACCAACAAAATAGGAGAGAAGATTGATGCGTACAATATAGTTAGTGATATCAAAACCCTGAAGATAAGAGTCTTGGATGTTACTCGCAAGAGGGAGACTTATGGGATAGGCAACTTCAATGAGTCTCGAACAGGAGAAGGTACTTCAACTTTTCTCACCATGAGGCAGCTTCGACGTGCTCGATCCGTTGATCAGGAAGAGATTGTCGTTGGTTTGGAAGATGATTTTAAGTTTCTCTTGGCAAAGCTTCTTGAAGATAATGGGGATCAGAATAGATATATGATCTCCATATTTGGCATGGGAGGTCTTGGAAAGACTGCTCTAGCCAGAAAGCTTTACAACGCTGACAATGTGAAGACAAGGTTTGCTTACCGCGCGTGGACCTCTGTTTCCCAAGTATATAAGACTAGAGAGATGCTTCTGAGAATCATAAGATCTTTAGGAGTGGCTTCTAGTGAAGAGATGGAAAGGATCAAGATTCTTGCGGAGGAGGAGTTAGAAGTTTACCTTCACGGTCTTCTACAAGGGAAAAGATATCTGGTGGTAGTAGATGATATTTGGGAGAGAGAAGCGTGGGAGAGCCTGAAGAGAGCGCTACCTAGCAACCATAAAGGAAATAGAGTTATCATTACCACGCGTATCAGAGCTGTTGCTGAAGGCGTGGACCAGAGAGTCTATGCCCATGAGCTAAGATTCTTGACATTTAATGAAAGCTGGGAATTGTTTGAGCAGAAAGCATTCAGGAATATGCAACGGGTCGATGAAGATCTTCAGAAAGTCGGAAAACAAATGATTAAGAAATGCCACGGATTACCACTTGCTATAGTTGTTCTTGCTGGCCTTATGTCTAGGAAGAGGCCAAACGAGTGGAATGATGTGTGTGCCAGTTTCTGGAGACGCCTAAAGGATGACTCCATCCGCGTCTCCACTGTGTTTGACCTAAGTTTCAAGGAGCTGCGACACGAGTTGAAACTCTGCTTTCTTTACCTTAGCGTCTTCCCAGAGGACTATGAGATCGATGTAGAGAAGTTGATACACTTACTTGTAGCAGAAGGGTTTGTACAAGAGGATGGAGAGATGATGATGGAAGATGTGGCTCGGTATTGTATCGAAGAGCTGATAGACAGAAGCCTAGTGGAGGCAGTAAGAACAGAAAGAGGAAAAGTGAAGTCTTGTAGAATCCATGATCTTCTGAGAGACGTGGCTATCAAGAAAGCCAATGAGGTCAACTTTGTACATATTTATAACGACCAACTGTTGTCTACTACTTGTAGAAGGGAAGTCGTTCACCATCATATGGACTCTTACTCGTGCGAGAGACGTGTGAACAAAAGGATGCGATCCTTCTTGTTCTTCGGAGAAAGAAACAGAACACTATGGGGTTCTGTCAAACCCATTACCTTGAAACTAGAGCTACTTCGAGTGCTTCATCTCGAAGGGCTTCATTTACCAGATGTTATCGGAGAGTTAATCCACTTGAGATACCTTGGGATCGCTGACACTTTTATCAGGAAATTACCAGCTTTTATCTCCAACTTGCGGTTTCTACAAACTCTTGATGCATCGGGAAATGACTCCTTCAGGAAAGTCACTGATCTCCGTAGGCTCACATCACTGAGGCATCTCATGGGAAGATTCGTTGGAGATTTGCTAATAGGCGATGCAGTTAACCTTCAGACATTGAGGTCTATCTCTTCCTACAGCTGGATCAAACTGAAACAAGAGTTGCTCACAAATCTTCGGGAGTTGGAGATCTACGACTCCGTGTGGGTGGATCAGATAAGAGTTCCTTTGGACTTGTCTGCCTTCTCTAAATTAACAAAACTTCGTGTCTTAACGCTGAAGGTACCCACCTTCAAGTTATCGTCTGAATCAGAGGAAGCAGTTCGGATCAAAACACTAGTTAAGCTGACACTGCGTTGCCACATAAGGAGACTTCCCGAAGACATGGATTTTATATTTCCTAGTCTTGAGTCTCTGAAGCTTGTCGGTTTACATCTCGAGGAAGACCCAATGCCTGCGCTAAAGAAATTGCAGAGACTGGAAGATGTTATCTTGGATTCTTGTTATTTCTCAGGCGAAAAGATGAGGATCAGCGAACAAGGTTTTGGTCGGCTAAGGAAACTTGTGTTTTACATTGACGGATTAGATGAGTTACAGATAGATGACGAGGCTATGCCCAGTTTAATGGAGCTGAAACTAAGAACCAGAGGACGGCAGATGAAGCTGATGATCCCAGATCGCTTGCGGGCAGTTCTTGATCCTCCGTACATCAAATTATCCCCGAGTGTATAGATGCCAAGATGTTGTGATTGATTAATTGATCCATTTGCAAAATGAAAGATGGACTATAGAATATGGAGCAACGAGTTTTATCTTTGAACGGTATGTGTGTCATTCTAAAGTGTGTGTTTATGTATGAGAAGAGGAGTCTTGATCATTTGACATCCCAAAATATCAAAAAATAAATAAATAACAAACTCATTTCTTTCTCTTCTATAAATATTTTTGGCTTATTTTTGTAGAGAAATTTACTAATGAGAAGCTGGTTAGTAAATTTGTATCAGTTTCTTAGTGGGTGTTATTGAATTAGTGCATTCAATGGAAATTAATAGAATTCAAATCTTAAGGGAAATCCACTGTTATTGGATTGAGTACTTGTTAGAGAGAATTCAAATCACCTGTTATTCAATCTTCATGAGATTTTATTGGAATTTAGTTTTAATGGAATTGAATGTAAAATTGTATGAAAGATAAGAGTAAACAAAATCCGACACTTATTGCTTGGATTTTGAGTTTCATCACGTTCAACTTGGCAAAGTAATTAGAAAGCAAACCTGTTTGGGTTAGGTTTTAATCTGACCCAAATAAATGAAGATGCAGACAAATTCTGAACGGCGAAATCAGTTCTCCGGTAATCCTCAGACTGATGTCTCTCGTCTCGCTTCTTCTGCCCTAAATTCAACCTCAAAGCCATTTTCAAGCTAATCCTCAAACTGATGTTCTCTCCGAGTAACATCATCATTGTGCAAGCTGTGGCAAAGCTTGGGATTTTCGCTTGTGGATTTGAAGCCAGAGTTCAAGCCATTCTCGACGCTACCTTTATCTGCTTCGTCTCCTTACTAATTCTAACGAAAAGATGTATGAACTTTGAATTACGGATGAAAAGTTTCACCTTTGATTTAAAGCATTGGCCTTTATGTACTTTTGTTGTTCTCATATGCTCTGTTGTAAATGCTCTTTAGGTAGTAGATGGGGGAATCGTTCACTTAGATGTTTGGTGAAACGTCCTGCA

>.::GWHANRE00000001:21653941-21659502(-)
TAAACTATTTTATTTGTCATATAAATAAATTTATTGTATTTATGTTATGCATTTTAATTTATAATTTTTGTATTGATCAATACTATTACAATTTAAATGTATATTGTTTATTTATTTTGTTTAGAAGCATACAATGGGTTACACCTATTAATAAAATTAAAATTAAGATTGATACAATGAGAAATTTTTAATAGATCATGAATGCAAAGAATTAAATTAATTAATGGGTATGTATAGTCTTTATCCCAAAACCCAAAATACCAAATTTTCATCAATGAGAATTATTTTTTTTTTGTAATCTTAAGAACATTTTGTAAAATAGTCATTTTCATTAAAAGAAGAAAAATAATATTATAGGTATTATTTGTTAGTGTTTGAAAAGGTATTATTTGTTAACTTATATTTTTGTAGTTGTTAGTATATTTAAGAGTCATTAGATGTGGTAATCATAGTTGGATTAAATATGATTGATCTTGTTTAATATAGTATTCTCGTATAGTTTAAGAAGTCGCTACATATTATTTTGATTTCTTCATCACAATAATCGTGATCCCACTATATTAGGGTTTTAATTTTGTTATGGTAACAGAAAAAAATAAATATGCATAGTTAGTTATTAATCGCATATAGTTAGAATAATTAATTGTATAACTAAAAATATAATAATTTGTTATAGATAGGTCCAACAACCTTATATATAGGGAAAAACCAAAATATAATAAAAAGAAAGGGTTCAAACAATTTTCATAGATAGATTTCTCAAAACTGCTTCCTTTTTAATATAATAGATGTTTTTAAGTTTTTGTGGGTTGAATTTAAATGGGCTGAATTTTGTATGGTTTGAGCTGGGATATGTAGGAGTCAACTCTTCTAATGGCTCTTCAGCAGAGTTTTCACTTCTAATTAAGCACACAAAAACACAACCGACATATAGAGACGTGGCAGATAAGGAAATAATAGAGTGCGTTAAGACTTGTCCACCCAAAGTTTTGTGAGTTGGTGTTCACTTGGACAAAAAAAAAACTCATCAGTTGGACGAAAGCGTTCTCCAGGAGCAGGTGATTCTTGGATCTTTTGTATTTTCGCATTTTTCACGTCTTTGTACAACGATTTGTGGATTGAATCCCTCAGAATATAGTTTATTCGAGTCCTTGAGTTTTGAAAAAAAAACAACAAATTATTACTACTGGATCCTCCTCCTGTGATTATTGACTGCTAGTTTCATTGTTGAACAGGAAATTAATGGCGGACTCACTTTTATCATTTGGAGTCGAAAAGCTTTGGGACCTCCTTGTCAGAGAGTCTGAGCGACTTCAAGGGGTTGATGATCAGATCAATGGACTAAAGAGTGATTTAAATATGTTGAAGTGCTTTTTGGAAGATGCAGAAGCCAAGAAACACACAAGTGCAATGGTGAGAAACACTGTGAAAGAGATCAAAGAAATTGTTTATGACGCAGAAGATATAATCGAAATCTTTCTTCTGGAGGAAGGACTAGGAAAAACAAGTAGCATCAGGAAGAGAGTGAGAAGATTTCCTCGCGTTATGGTGAAACGCATGGGGCTTGCTTTCGATATGAAAGCCATAAGCAATAGAATATCTAAGGTGATCCGTGATATGCAGAGTCTTGGCGTGCAACAAGTCATTGTCAATGAAACGTATGCACAGGAGAGACAAAAGGAAATGCGCCAAACTTTTTCCAGTGATACTGAAGACCATCTTGTGGGTTTGGAGGAGAATGTTGAGCAATTAGTTGGCTATTTGGCGGATGAAGATAGTAGCAGCCAAGTGGTTTCCATAACGGGGATGGGCGGTATTGGTAAAACCACCCTCGCAAGACAAGTTTTTAATCATGAGATAGTAAAAAGCCATTTTCCAGGACTCGCGTGGGTATCTATCTCACAACAGTTTACAAGGAAGTATGTGTGGCAGACGATCTTGCGGAAACTTAGGCGAGAATATAAGGTGTTAGAGATGACAGAAGATGAACTCCAAGAAGAACTTGTTCGGCTGTTGGGAATACAAAAGACTTTGATTGTCCTTGATGATATATGGAGAGAAGGAGACTGGGACATAATAAAACCAATATTTCCACGACACAAAGGTGAAATCTTGTGGTACATATATAAATTAGATACTTCTCTTATTATATTTCGTAGCTTTTTGTTTGGGTGAATAAAAAGAGGAAGGTCATTAAGCACTATGTCATTTTTTCTAGTAAGTTATGTAAAAACAGTTATATTTTCTGTAGGTTGGAAGATACTTCTTACTTCCCGCAACGAGGGTGTAGCATTACGAGCAGATCCAAAATGTTTCACTTTTAAGCCAAATTGTCTAACTCTCGATGAATGTTGGTATATTTTTCGGAGGATAGCATTTCCTAGGAGCGACACGGCCCGTGAGTTCTTAACTAAGACAACCTCTGAGTATTCTTTTTTCCAAGTAAAAAAACAATATGATGTTTTCTGCCTTGTATAAAACTGACTCCAGTATCTTCAAGACATGTGTTTTTTTTTTAACACTCTTGTAGAATGATTTGTAAACTTGATAATGTGTTTTGCAGAACTTAAGGTTGATGAAATGGAGAAGATGGGTAAGCAAATGATCAAACACTGTGGAGGACTACCTTTGGCAGTGAAACTGTTAGGAGGTTTGCTAGCTTCCCAATACACATTGCATCAATGGAAAAGGATATATGAGAATATAAGATCTCACATCATTGGAGGGACTAGTTACAATGGCGACAACAACAATTTGGTTTATCATGTATTATCTTTGAGTTTCGAAGAGTTGCCTAGTTGTTTGAAGCATTGCTTCCTCTACTTGGCTCATTTTCCAGAAGATTGTCCAGTAGATGTTGAGAAACTGGCCTACTACTGGGCCGCGGAAAGAATGCCAAAACCGGAGTATTATGAAAGAACAAGTGTTCGAGATGTTGTTGATGGCTACATAGAAGAGTTGGTTAAAAGAAATATGGTCATCTCCGAAAGAGATGGTATGACTTTGAGATTTGAAAAGTGTCACTTGCATGATACGATGAGAGAAGTTTGTCTTATTAAAGCCAAAGAAGAGAACTTTCTACAAATTGTTCATGGCACCACCTCTAAATCTTCTTGTAAATCTCGCAGACTCGCTATACATCGGCTTGATAAAACATTTGATGAAGAGATGGAGATAAACAATCCAAAACTTAGATCTCTCTTGGTTATCTTGAAGGACATGAGAACAGATTGGATGGTACCAGGTTTGCGCTTTACCGGGCTAAAGTTGATGAGGGTTTTAGATCTCTCTAAAGCTCAATTTGATGGAGGGGAGTTACCCTCAAGCATTGGAAATCTCATTCACTTGAGATACTTGAGTTTATATATGGCACATGTAACTCATCTACCTTCTTCTATGCGGAAACTGAAGTTGCTGATCTATTTAAACCTATGTGTTGATGCTAGATGTTCACTCTACATGCCCAATTTCTTGAAAAAGATGCGAGAATTGACAACCCTCTGGTTTCCATTGAGGATACATGACAAGGTAAAGATGGAATTGGGCAATCTAGTCAATCTGGAGACGTTAGAGAATTTCTCAACAGAGCATGGGAGTGTGTGTGATATCCAGGGAATGACAAGGCTCAAAACCCTCTCTATCTCATTCAATGGCAAGGGGTGTACTATGGAAACCCTATCTTCATCTCTGAGTGAATTGAGACACTTGGAAAATCTTAATATATATGATGCTTATAAGTTGTATGCTCCCACAGTTGATGAAGAAGGATTTTGTTTTGATTGCAAGAATCTCAAACAGCTCAAGTTGAGTATATGTATGCCAAGGTTACCTGATGCGCAACGCTTCCCTTCTCACCTTAGAAGCATAACTTTACGTGGTTGTTGCTTAGAGGAGGATCCAATCCTGATTCTAGAGAAGCTTCTTCACTTATATGATGTCAGTTTACTAAATATATCTTTCTGTGGGAGGAGAATGGTTTGCTCGAGTGGTGGGTTTCCCCAACTGCATAAGCTTGAATTTGGTGGATTAGCTGAGTGGGAAGAGTGGATTGTAGAAGAAGGCTCCATGCCCTTTCTTCAAACTCTGACTATTCATAATTGTCGAAAGTTGATGGAGCTTCCTGATGGGCTGAGGTTTGTCACTTCCTTGGAAGAACTGGATATGAACACACATACATTAGAATTTTGGAAGAAATTGTCCATAGGAGGAGAAGAATACTACAAAGTCCAACACATACCTCTTTTGAATATCGTCTAACATAAAGAAAAGGGTAACTTTCCTCCTTTGAACTCTAAATGAGAAGCTCATATCTGTACCTTTGTTGTTTCAGAGAGGTGAGGCTTGATATCTTTTAATTTGTTTAGAGATTTTATTGTATTTTTGTTGTCACGCAACTAGGCTTCAGAATCTTTGTCGACAACATCGTTGACTTTGAGAACCTTCTATAACCAGATTCTGTTTTGCCAAGATATTTATTTGGACATAATCTATCAAAACACCGCCTGTGTATCTTTCAAAGTTAATCTTTTTCTCTTCCCTACAAGTTACTTGGTAGGTTTTCTTATTTTCTATTTTTTTTTGTCAAAAAATTGATAATGTTGAGGGACTCGAAACATAGACACTCGCTTGACCAAACACACTAACCACACGGCCAAGTTGTATTTCTTGTATGTTTAAACTACTAGAGATTTTTTTTTCTGTTTCAAGCTTGTGATTAGAATTCTCTTGCAATTATAACGAGGGACTTGTGGGTGAGACAGCTATGCCATTTGGATTTCTGTGAATACTCAGAGTTGATGACCAAGTACTCAGATACAATATCTACGATTATGCCTGATTTATCTACTAATAGTAGCAATCCCAGTAAATTCCAATGGACATGTCTTTTTATTATAAATTTGTTCATGCCCGTTTGTGGTACCTTTTCATTTATAACCGTTTTTTTTAAATTGTATATTTTTTTTTAATTTATGTCATTTCAGTTCTATTTATTATATATAAAATTTAATGTTTGCAACTGTCTAAAAATATACCATTACAACCTTTAAATGTTAACCATAGCAAGTTTTGGTATTCAAACATTGCAACATTTGGTGATCAACTTTTGAACGTAATTAATCATTGCAATCTTTAATAGTTAATAACTGCAATCTGGCTCTATATATATCGTAGTGTGAGCAATGAAAACTGCGACAACAAAGAAACCTCAAAATAAAAACGAAATGGTACTTTCATTTGGTACCTTCTAGTGGAGTCTCTTGAAAATACTGTTAGATTTAGAAGTATCTATTTCGTGATGATGCATCCTTCTCCACAAGGTCATCGTAAAATTGAATCCATAACTTAATTCCAAGTTAGTGATAGGGAAGATTGAACACCTTCAGAGACTTTATCAGAAGGATAATTAAAAGGCGTATGTTAAAGACAAAAAAAAACGGACAATACAAACATGTGGCTAACATATATCTACCGCGAGAGAGCAACACTCTCATAGGGAGACAAAAACAGTGACAGAAATCAACTTCATCACCGGTAAGAGAAGACAATTTGAAACAACTCAA

>.::GWHANRE00000001:22326792-22330408(+)
GATCGATCAAAATATTTGTATTCGAAGAACCGAATCAAACCCGTAAAGTTATACCAAACCCAAACCACATTGGGAAAATACTTAAATGGTCCAAAGCATTAATATTGGAATAGATAGCACCATACCCGACTTGAGTCAAAATATTTTGAGTAATCTGAAATTATACGAATCACAATCTATACTATCTAAAAACCTAAATATATGAAAAATACTAATTTAACTGAAATAAATTGAAATAACAAAACTTTCTAGATTTTAATTAGACTTAAACGTTCATTTGTATTAACTCTAGATTTTAATATTTTTTTGAACCAATAAAATTTAATATTCTTTGTCCAACCATTTTACCCAAATTTGATTACACATTTTAGATAATCAACAAACACGTACATGTTTATTGTAAAAAAAATTGACTGGATTATGGAAATGTTTATAAGAGGATTTAGAGATTAAATAAATTTAATTGGTCGTCTGATAATCTTTTAAATAAAGAGATTAAATATATCATATATATACTACATACCTAAAAGTCCTACAATTAATGACCTAGATTTTCTGAATCTATATTTGTTAATATCACGCATTTGTTTTCATTAAACTGATTTGTTAATATATTACATATACTTATAAATAAATGCAATGGCAAATCTCGTAATATCTAATGAAAACTAAGGGTAGAATCCTAATAGGGATTCTGCTTTAATAGTATAGATAACAAGATACATTAGAAATGATGTCAGAACATCTTAGAATAAGCGTGGATTCAGATAAAAAAAAAGATATTTGAATCTACTAACTGGAAACGAGTGTGAATGTGAATCAATAATTGTTGAAATCAAATTTGCACTATATCAAAATATCTTGTTTCGTGTGGACCAAGAGGAAAGTCTATCTTCAACTACTATCTGCACACACACTGTCTTCAATTTCTCTCTGCATCATATCTGATTTTCTCAGATAAGTAAAATTTCAGGTATCTGCTTTTTTATGTTCTTCTATAATGGGCAACTGCGTCTCCCTCTCGATATCTTCTGATCAATCGATGAAAAAGGTATGTCAATGGCTAGACATCCAAGTAGGCTATGTTCACAACCTCGAGAAGAATCTGACGGCTTTAGAGACAACCATGGAAGAGCTCAAGGCTAAGCGTGATGATTTATCAAGAAGGGTAACAAGAGAGGAGGATAGAGGTTTACAAAGGCTTTCTGAATTCCAGGTATGGCTTACTAGAGTTGAGACTTTTGAAAACGAAGCCAACAATCTTCTTATTGCTAGAAATGTTCAACTTCAAAGGCTTTGTCTTCTTGGTTTTTGCTCTAAGAGTTTAATATTGAGTTATCGTTATGGCAAAAGTGTTTCGATGACTTTAAGGGAAGTTGAAAAACTGAATAGTAAAGTTTTCGAAGTGATCGTTGAGCAAGCTCACACATTTGAGGTGGAGGAAAGACAGCTTCAGTCAACAATTGTTGGTCTGAAAGAAATGTTGGAGAACGCATGGAATCATCTCATGGAAGATCGAGTTGGTATTATGGGTTTTTACGGTATGGGGGGAGTAGGGAAAACAACTCTTATCACACAACTCAACAATAAGTTCAGTGGCATGACATGTGGATTTGATTTTGTGATTTGGGTTGTGGTGTCTAAAGAGTTACAAGTAGAGAAGATTCAAAGTGAGATCGCTCGAAAGGTTGGTCTTGATGGAGATGAATGGAAACAAAAAGAGAAAAGCAAAAAAGCCAAAAAGCTGATGTTATATACAATTTCTTAAGGAAAAAGAGATTCATGTTGTTTTTAGATGACATATGGGAGAAGGTGGATTTAGTTGAGATTGGAATCCCGTTTCCAACAACACAAAACCGATGCAAAGTGGCATTCACTACCCGTTCCAAGGCTATATGTGCGCACATGGGCGTTGAAGAACCAATGGAAGTCAAGTGCTTGTCGGAAGATGACGCATATGATTTGTTCCAAAAGAAGGTTGGACAAATAACATTAAGAAGTGATCCAGGGATCCCCGAACTTGCAAGAAAAGTTGCTAAGAAATGTTCTGGCCTACCGTTGGCCCTTAATGATGTAGGCGAGGCCATGTCATGCAAGAGGACGCTACAAGAATGGTGTTACACGATAGATGTCTTGACTTCATATGCCGTAGAGTTTTCTGGCATGAAAGATAAAATTCTTCCACTTTTGAAGTATAGCTATGATAATCTTGAGGTGGAGCAGGTCAAAATGTGTTTACTATATTGCGCTTTATTTCCCGAAGATGATAGAATTCCTAAAGAGAAATTGATAAGCTTATGGATATGCGAAGGGATAATAGACGGAAGTGGAGGGATAGAAAGAGCTGAGAACAAGGGTTATGATATAATTGGTAGTCTTGTTCGTGCATCACTGTTAATGGAGGTCAAATGGTATGGAACAAAGAATGTATGTATGCATGATGTAGTTCGTGAGATGGCCTTATGGATTGCATCTGATTTAGGAACACAAAAAGAGGCTTTCATTGTGCGTGCTGGTGTTGGGTTAACTGAAATGCCAAAGGTTGAGAACTGTAATGTTGTAAGAAGGATGTCACTGATGAAGAACAAGATTCACCATCTCTCTAGCAGTCGTTAATATCTCGAGCTCACAACATTGCTCCTAGAAAAAGCAAATTTGACAAATATCTCGAGTGAATTCTTCAAATCCATGCCAAGACTAGCTGTTTTGGATCTATCATATAATGGAAATCTGTTTGAACTGCCGTATGGAATATCTGATAGAGTAACCGATAGAATAGGAACGATTGTTTAGTCTGAGAATCCCCAAAAGTACCTATGAGCTTGAATCCGTTGAGTTCAACCAATGAACTAGCCGTAATCAAGAGTTTAAAGCCAAAGCTCTGTTTTTATAAATCAATAATAATGTGTCCCTCTTACAAAGCCAAGAGATGACTATATATAGCTAATGTAAAGTCCTAAGTCTTTAGGGTTTAAGACCTAACATAAAAAGGAAAACTAACGTTTATCTTAAGGTTAAAACGGAAAAGGAAAAGAAAGCCAAAACCGAAAAGGAAAGTAAGATCCACGCTGCATCAGGTCACCCGGGGTGAGGAAAGATCCGACCTCGGATCTTCAGGGTCGTCTTGAGCAACAAATGGGATGAGATGTTTAACGTTAAAAACGTCAGAGAACCTTGCATCCGGGGGCAATAGAAGACGATAAGCATTAGCATTAATCTTCTCGACTACTTCCAGAGGACCTATCTTCCGTGATTTCAACTTGTTATACTCTCCAGCCGCAAAACGCTCACGCGTGAGGACTGCCCACACACGATCTCCAACCTTGAACTGCACATCTCGTTTATGGCGATCAGCACTGGCTTTATATTTCGCCGAAGAGAGCTGTAGATTTTCGTGGACTTGAGCATGTATAGACGATACAGTAGCCACAAAATCCAAAGCTTGACCATGATCCCGGGACATATCCGGAGCCACGCCTAGAGCCAGGGGACCACGCGGAATGACACCATATACGACGCGGAAAGGACTGAAACGTGTACTCTTGTTGATAGCATGGTTGTGAGCGAATTCGACCTGGCATAAGACTGAATCCCAAGTCCTTATGTTGTCGACGAC

>.::GWHANRE00000001:28590935-28594748(+)
AATCTCCGTTTGGTGCTTTTAGATGCACACATTATTTATAGGGTTATAAAAAGCCATGCTCATCCCATTCTGAAAATACACATCCAATACAAACAATACAAATTGTTGTATTTCCATCTTGTAAATTTGGGACCTCCAGGGAAAAGTACCGGTTGAAAATTCTGACAGAGGAAACAGCTTCACCTTTCAAAGTCATACCTCTTCTAGATATTTTTACAATGGAAATATGGTTGACATGTTTGTTAATCCTTGGCATTGTAGTGGGCGTCATACTACTTGTGTTACTTTGCTATTGCGAGTTTACCAAGAAAAGTAATAACGACGACGACAAATCTGATGGAAGTGCATAAAAGAGACATATATACTTTTAAGAAACTCACAGTTTCTTTTTAAAAAAATATTTATATTTATGAAATATATTTTTTGGTTAGTTATTTATAATTCTCAGTTTGGATAATAATAAAAGATGAAATTGGTTAAAAAATAATAATATGATATTAGAGTTTAATCAAATAATCCAACTTAATTTATAATTGATATAACTCAAAAGTTGGTCCATTGATCATTGTTAAACATTTCAATATTAATTGTCAAAAACAAATATCTCGAAGGGATGTACTTGAGACAACGTCCCAAATTGAAAAATTGGAAGAATCTTACGTAATATGTAAAAGATATGTGCTAATCCCATTTCTACCATATAGTTTAGGTTTCATTGAAACCTATCTAAATTAATATTATGAACTTCCCAAATACTTTCTTCAGCTCTTCCTCTTTCGAGTCCCTGAGAAAGTGAGAAGTTAGCTTTGGCTTGCAAATGCCTTTCTACTTAAGAACAAAGTTTCATGCATTCCTTTCTTGATGCATGATTTTGAGTCTACTGACATGATAACCATATACATTCAACGAACGCGATTTTCATTAGTTTATAATTCATAACTTTGTCAAAGCAGCCGATTAATTTATCTTAACATTAATCACTTAATCACACGATCGAATAAAAAATGTGATAAGGAAATCTTAAAGATCCTTCAACAACTAACACTCCCATAAATAAACAAAAACACAACGTGCGGGTCAGTATGAGTACTAGCCATGGCTAACACGTTCCTCTCTATACATATGGTTATAAGTTATAACCTGCACCTTATTTGTCATTTGAGAGATTAGTTCGTGGCATTAAAGAAAAAAAGATGGGGAAAGATTTCAAAAGCATGGTCACAAGATGCATCTACGTATCAAAAGAGAACGATAACGCCAAGAAGCTGAAAACCATAACTGAGGAGCTCAGGGATCTACACAACAGTGTCATGAAACGAGTCAAAATGTACGAAGATCAGCAGAAGCTGAAGCGGCTCGAGAAAGTCCAGGTGTGGCTAAGACAATCCGACGCAGCCATCAAAGAGGCAGAAGAGATGTTGATGATGTACATGCCTTCTTCTGCATCGAATGGATCAAACGTGATGATGAGTAGTAGTCACAAGATAGACAAGAAGATTAGCAAGATGCTGAAAGAGGTTCAGGAGATAAAGAGCCGAGGAACATTTGATGTGGTGGTTGAAAACAGTGGCGTTGGTAGTGGTGGGTCGATGATGATCTCGACCGTTGATAGAGATGATCAGACGGTTGGTTTAGAAGCGGTTTCAGGGTTGGTGTGGAGGTGCTTGACGGTGGATAACACTGGGATTATTGGGTTGTACGGTGTGGAAGGTGTTGGGAAGACGACGGTGTTGACTCAGGTTAACAACAGGTTGCTTCAGCACAAGTCAAACGGGTTTGACTTTGTGATTTGGGTGTTTGTGTCCAAGAATCTGAATCTTGAGAAGATTCAAGACACGATTCGGGAGAAGATAGGGTTTCTTGATAGGTCGTGGACGAACAAGACCGAGGAAGAGAAAGCCGGTAAGATCTTTGAGATACTTAGCAAGAAACGGTTTGCTTTGTTTCTTGACGACGTTTGGGAGAAAGTTGATCTAGGTAATAACAAAGCATTACTTGTGACCCAAGAAAGATCAAGACTTGTGGCCCAAGTTTCTTTAGTTAACTTTTAAGATTTCAAATTTTGAACAGTGAAAGCTGGCGTGCCGCCACCCGATGGACAGAACAGGTCGAAGATTGTGTTCACGACCTGTTCAGACGAGGTTTGTCGGGAAATGGGAACACAAACGAAGATCAAGATGGAGAAGCTGTCATGGGAGAGAGCTTGGGACTTGTTTAAGAAGAATGCTGGAGAAGAGACGGTGAAGAGCCACCCGGACATAGCCAAGGTGGCTCAGGAGGTTGCAGCCAAGTGCGATGGCCTCCCATTGGCTCTGGTCACAATAGGCCGAGCAATGGCCTCTAAGAAAACACCTCAGGAATGGCGTGACGCTTTGTACATTTTGAGTAACTCCCCTCCAAATTTTTCAGGTCCAATTCTGTTAACTTCAAATATCCTTTGTTTAGTACTGCTACATTTTAAATTTCTTTTTAAAGTATTTCTAACTAACATTTCATTTAATCGTGTAACAGTTCTCAAGTTGCTGGACAGGAACTAGTTGATGTGCACTCGAGGTATTTATTTTTTTGGCATATTTTTAAAATGAATAAAGAAAATTTGTAAATCATTTCCCACGTACAAACTCTTTTTTTTTTTTCATGTAGGAACAATCTTGCTGTGCATGAGAGCAAAAAGATAGCTGCGTACATTTTGATTAGGGAGATTAATGATTGTAATTCATTTGTGTATCTTATTTGAGATTTTATGTCTTCTTTATGTCACCGGCTAGAGTTTGAAGAATTTGGTTGAAGGCTTGGAATGTTTTGAACTTTTGGTGGTTAATTATTGGTTTTGTATTTAATTTATTTTAACCGAAAAGGTTTGGTTCAAAAAAAAAAAAAAGGTTTGGTTCTCTTGAATACATATCTAGATAAATGATTTCTATCTAAAAGGAGAGTTAGGTGCTATTTAGCCTTGCTTTCCGCAATTATTGATCCTCCTGAAGGATATATGCTTGGCTAAAGGGAGTTAGGCAGCTATTTAGGCCATAATTGTACTCTTTCCTCTGATATATCAACTCACATAAAAAGAAGATTATTCATATGATATGTTGTCTTCATCACGGCACATACTTTTATATCTTTTGTTGTCTTCATCACGGCACAGACTTTATTTTCTGGAAGCTTCAAATTATCAACTCATGTTAAATTGTGAAGAAAGAAGAATTTTCAATGTTTATTATTCTACGTTACAGTGAAGAAGTATACATGTTCTTAAAAGTGGATCTGTGAAGAATTCTAAAATAGCTAATACTAAAAATTAGTATTTCAAAAGTAGAATACTTCACAGATAGATAAACGTGTTCTAAACAAACATCTTTGCGTATCTTAGGTCTAGCATTATATACAATAATGTTTATCTTAATCCAAAAAGCTTAATCTATCAAAAGTTCATTGTATCTAGATCCATTTCTGTTTGACAAAAAGAAAAATCTAGAGCCATCTTCATACCTACATCCTACTATATAATAACAGCTAAATTGGAGCATTTTAAGCTATGCTACATAGGCACAAATATTCTCATCCAACCAAACTGCCATGTCATTCCGGACTGAGCTTGGATTTTTAAAAAATTAATCAGCTTCACAGTCCTTTTGACCCATCGTGCAGCTGTCTCGATCCCGTTTCGCAGCCCAGCCCATTTGCCCAGCCCTTTGTCGATCCAATTTCATTCGCAGGCCCAGCCTATTTTTTATACATATAGCAAGTTTATTGTTCCATATATGATTCTTAGTATTTGAATAAACATATAACATATAAATCTAATAATATTAA

>.::GWHANRE00000001:29548120-29554619(-)
CTTTGAACCGACACAAACTCAGCAACTTATATAAGATTCACCCCCAATACACAGTGTTTCTAGGAGACATTTTAATCACTGTTCAGTGTGACAGTACCTGCTAGAGCAATGAGGAAGACGAAGAAGATGACAGGCCAGGCATGAGCAGGATCACGATCCTCAGGCAAGTACTCGTTGAGGAATCTCAGCTTAGCAGCTGGTTTACGGAGCTTACGCACCACGACAGAGTCTTCACTGACCAGAGTCTGCTGCACAACGTCCTTGCATCCCACGGCGAGATCCATTAGCATCTCTCCCCACGACTTCATAAACCCCGTGACCTGCTCCTTCAAACTCTCGGTCGATTCGGATCCGGACCCGGATCCATCCACCGACTCGAATCCCGACCTGGAATCTTGACCGATGGGAGATCCGTCGTCGTATTGTAATCCTCCGTCCATTAGACTCGCTAGCTCTTCTTGCCACGTAGGCACNNNNNNNNNNNNNNNNNNNNNNNNNNNNNNNNNNNNNNNNNNNNNNNNNNNNNNNNNNNNNNNNNNNNNNNNNNNNNNNNNNNNNNNNNNNNNNNNNNNNTTGATTGTTTGATCCCATCAAACAAAGCCAATGTGGTTTCTCAGTTATTGGTCTGGATCAGGAAGATGGTGATCAGACATTGATTTATGTTTCTTAGCTAGATTAGAATTTGTAAGTCACTCTAGTCGATTATCTAATTATTTTTTTTTTTGGACAATTTTTTTCCTTCAGATTGAATAAGTGTTAGCAAATCAGAGTGATTCAATAGAATCTGATCTGAACATAATTTTTTAGTATTGAATAATGAATATATTCAGATGAGTGTGTATTCAGATGAGTGTGTAGATACTACTAAATTATTCAAAAGGAAGATATTAAATTATTTGTGTTGAACTTGATTGATTCAATCCAGTAAAACCATACAACTGTCGTCTCGTGAGTGGCCCAATTTTATTAGAGTTGTGTACGGAGAAAACTCTTTAAAGTCAGTCATGACTAAGATTGTCGTGGCACTGGCCCCCCACACGACCCAGTGAACGAACAACAAAAGTCTGATGGGGAAAAATCAGAGAAACTCTCATGAAATTACACTGTTACTCGCAAGTGGTAAAGAGACAAACAATCATGACGAAGCCTGTGAGCTCCAGTTCTTCGCTGATGGTTCTCGTCCCAGTATCTCAGTACTGATTCTCTCCCATTCATGGCCACTTCTTCCTCTTGCAATTGGGTATTCGACGTCTTCCCGAGCTTCAGCGGAGAAGATGTCCGTAAAACATTCCTCAGCCACCTTCTCCTATCCCTCGATCGCAAACTAATCACTTGTTTCAAAGACAACGAGATAGAGAGAAGCCAGTCCATCGGCCTGAAGCTAGTACACGCGATCAGAGATTCGAGGATCGCTATCGTTGTCTTCTCCAAGACATACGCCTCTTCCACCTGGTGCTTGAACGAGTTGCTGGAGATCATCAAATGCAAGGAAGAGAAAGGGCAAATGGTGATTATTCCAGTGTTCTATGGTTTGGATCCATCTCATGTCAGGAAACAGACAGGCGAGTTCGGAGAGACGTTTCAGATGATTTGCAAGAACAGATCAGATGAGTTGCCTGATCTATGGAAAGGAGCTTTGACACATGTAGCAAATATCCATGGATATCACTCTGACAACTGGTACATACTTCTTCACTTCTTGATACTTGTCTTAAGGCTTGGGCATTTTATTGGAACCCGAAAATCCGAACCGAACCGAACCAACACGTAGATATCTGACATGAAATTGAACAAAAAAAAAGTTACAAGTATTTAGATGCATCCATATTTCCACTATTCGAAAGAACTGGAATCGAAAAAAACTTGTGACCCGAATAAGCCTAGACCCGAATAAATAGACTCGAGTAGACCCAACTCGATAAGAACTGTTTCATACCTGACCTACAAACATGAATATCCCATATTATGACTCCATGTGTTCTATTTTAGATATTTTATTTATGATATATATTGTAATGAATTTTGTTTGCAACCTTAATTGTTTTATAACATTTGCAAGTACTATGAAAAATTCAAATGTTAAGTTTAGAGTTAAAAAACATTGACTTTTAATTATTAATAGTTTATTTTAGTTGTTTTATAAAATTTTAGATAAATATAACGGATTTTGCCTAAATTTTGACGAAATTTCGATTAATAAAAAGGGGACCAAATTATACCCAAAATTTTACAGACATTTATAGATATAAAATATTTAAACCGAACCGACCCGAAGCTGAAAAAAAAAACCAAAACTTAGAAGTACATAGATGGGTCCAAATATCTAAGACCCGAAGGACTAGAATCCCATGAAAACCAACCCGAATCTGAAAATTTGAACTTCAAGGCCTCTTGTCTTTTGTCTTGTTTCTGGTTTTGAACCATCTCATTCTTGTCTTTATCAGGAGTAACGAAGCACATCTGATTGAAGACATCACCAATGATGTTTTGGGTAGACTTGTTAGTTTAACACCGTCAATGGGGTTTGCTGACTTTGCTGGAATAGAAGATCATATAGCTAAGATGAGTGTATTGTTGCAGTTGGAATCAGAGGAAGTGAGGATGATTGGGATATGGGGTCCCGTTGGGATTGGGAAGACTACCATTGCAAGAGCTCTGTTTGGTCGAATCTCTCGTCACTTCCAAAGTAGCATTTTCATAGACAGGGCTTTCGTATCAAAGACTATGGAAATCTTCAGGACAGCCAATCCAGACGACTACAACATGAAGTTGCGCTTGCAAGAATGTTTCCTGTCTGAGATTTTAAACAAAAAGGATATAAAGATACATCACTTAGGCGTGGTCGGAGAGAGGCTAAAGCACAAGAGAGTTCTTGTAGTACTTGATGATTTGAGTGATCAACTAGTGCTAGATTCCTTGGTTGGTGGAACTCAATGGTTTGGATGTGGGAGCAGAGTTCTCGTCGTTACAAAACACAAGCATGTACTGAGAGCTCATGGGATTGATCTTATTTACGAGGTTGGTCTCCCATCTGATGAGCTAGCTCTAGATATGTTTTGCACATATGCATTCAGGGAGAACTCCCAACGCGATGGATTTAACGAGCTTGCTTCTGAAGTGGCCAAATTCGCGGGTAATCTTCCTTTGGCTCTTAACGTTTTGGGGTTGTACTTGCGAGGGAGGGACAAAGAGGATTGGTTAGATATGTTGCCTAGGCTTCGGAAAGGACTAGATGGGAAAATCAAGAAAGCACTCAGAGTTAGCTATGATGGGTTAGGCTGCAAAGAAGATAAATCACTGTTTCGTCACGTTGCATGTCTTTTTAATGGTATGGAAGCCAATGACATCAAGATGTTACTTGCTGATAGTGGCTTGGATGTTAATATCGGGCTTAAAAACTTAATCGATAACTCGCTTATACATGAGAGAGGGAGCTGTGTGCATATACATTGTTTGGTACAAAGAATGGGTAAAGAAATCGTCCGTACACAGTCCAACAAGCCTAGAGAACGAGAGTTCCTGATGGATTCTAAGGATGTTTGTGATCTATTTAATGGTAACTCTGTAAGTGCTCCTTTCATAACACACTCTATATACTATTAAAGTCTTAGTTTAGTGACAAAAATGTAGCATAGTTGTATGAGATCTTCTATGTTTTCATCTTTTTCAGGATAGTAAAAAGGTTATGGGTATATCATTGAATCTAGCAGAGTTGTATGAACTGTTACGCATCGATAAGAAGGCCTTCAGAAGATTACGTAATCTCCGTTTCTTGAGAATATACAGGGACTCACTGGACTTGCATAAACAAGTGAGATTGCATTTACCAGGAGGCCTCGATTATTTGTCCCCTAAGCTCAAGTTGCTTTGTTGGGATGAATATCCATTGCCATGTTTGCCTTCGAGCTTTTGTGCTGAGCACCTTGTTGTGCTCAGAATGCGAAACAGCAAGCTCGAGAAACTGTGGAAAGAAGATGAGGTAAATTATGAGAATAATAGTTGACAGTGCCTTGCACATGATGTGTAACTTCTAGTTTTTGTTTTTGTTCAGTCACCTACATGCCTGGAGGTTATGGTGGCAGTTCCTCAGCCTATTTGGATGCTCAATGAAGTATATATGCAAGTTTGCACAGAGCTGGAGGCTCTTGTTCATACTGGCATCAACCTGGAATCTCTTTATAGGCTTGATCTTAGTGGATCCTCAAGGTTTAGGACTTTTCCTTATATCTCAACCAACATCTCATTTCTTATTCTAAACCAAACCGGTATCAAAGAAGTTCCTTGGTGGATAGAGAACTTCTCAAGGCTTGTATGCTTAGAGATGTGGGAATGCAAAAGTTTAAACTATATATCACCAAACATTTCCAAACTGAAACTGCTTGAGAAGGTTGACTTTTCAAACTGTGGGGCACTGACTGATGCTAGTTGGCTTGACCGTGAAGCAAACGCTATTCACACTAAGTTACCAGCGCTCAGTTTCATCAACTGCTTCAAATTAGATCAAGAAGCTCTCATTCAACAATCAGTTTTCAAGTACTTGATCTTGCCAGGTGGAAAAGTGCCTTCACATTTCACCAACCAAGCTACCGGAAGCTCTCTGGTCATCCATCTACTTCAGAGCTCTCTCTCTCAACAGCTCTTGGGGTTTAGAGCTTGCCTTGTGGTTGACGCCAACGAGCCTAAATCCAAAATTTCTAGCTGGATTATAAGTTGTCACCTCACAGGAAAAGACAGGAGCTCCTTTCGTTCCTCTGATTGTCAGCTTGACATAGAGTTGCCGCGTCAGATGGATAATCATCTGGTTATCTTCGACTGTTGTTTCCCTCTAAACAAAGACAATGATTCTCTAGCTGAACTGAACTACGATCCAGTGGATGTAGAGATTAAATTCACTAGTGACTCTTGTTGCGAAATTAAAGGATGTGGAGTACATTGTTTTTCGGACAAACAACTTAGTAATGTTTGTGAAGCTGATAAAAGCAACATGGTTACTGCTGAAGAGTTTGGAAAGAGCAGTACAGCGGCAAGGAGACGTAGGAAGCGTTTGCGGGTAAGCTTTAGGCTAATAATTATATAATCATGATCAACTGAGATAGTTTTAGAATAATAGATCACTGGTTTGTTTCTGCAGGTAACGGGAAAGACCATTCAAGAAAGTACGGACTTGAGCTGCAGCCAAACCGTCGAGGAACACTGGATGTATGTTTGAATCTTTGATTGCTAATCTTGGAGCACCTGTTAGGTCTAGAAGTTTGGACTCCCACTGCAAGGTACCCTCTAGATGAATTGAAGAGTTTTACAAAATAAATCATGTTCTTTATTCTTGTATATTAGCTTTCCTATGGATCATAAATTTTCTAGATTTTGATTGGTGGAATTGTGTAACTGTTTCACTTAGGCTCAGTTCAACAGAAAACTAACACAAAGAGGAAAATTAGATTAGCCGCTTCAAAAAGAAGTTATCCACTTGCACTCTCAGTGCTACTACATATGTGATCTTAAAATGAAGTATGGTTCTCTTTATAACCTATATATCAAATCTGAAAGTTTCAACCAAGAAATAAAAAAAAAGCAAGAAAACATCCACTTGGTGTTATTTACACAGTTTTTTTTATGATGGAATGAAGATAATGAAGAGCAACGTGTTTCTATAGTTCTATAACTCTGTTTACTTACCCTTTGGTAGTGCTAGTATTTGATAAACCAGTCTCCGGTTGATCCGGTTCATGAGTTTCTGTTCTTTCTTCTGTTATCTCTATTGGCCCCTGCGGCTCTCCAAATAGAGCAGAGAATATCTCCTTGTGACACTCATCACAGAAAAATAAGTAAGAGAAGTGCCCTTCGTTTGGGACTCTATGCACCGTTGCTTCTGGTATAACCCGGCTAATGTAATCCGTCACTGAAGGTGGTGCAACTCGGTCCTCCATACCCTAGTGACCACAAACAAAAATAAAATAAAAACTCACAACTCGGCAAAAAGGAGACTATTAGAGTAATTTGCCTTACAAACCTGCCATATGTGTATAGGTTTCCCAAACCCAACAAGCTCACATTCTGACTCGCTGTACATCGACATTAGCCAAGAAAGTACCCCGTTGGCTTTACACTTCTTCTGCAAGCGGAAGTCAGGAAGACTAAACCCCCAGTTTGACACGTGTAACACGGCTTCTTCCACAAACGGCTTAGCGGTTCCTTGGCGTGTAGACTCTTCCACGTTCCTTTGGTAATGTTCTTCAAAGACTGGATCTCTCATCACATGTTTGTCCTGAAATAGAAAAGTGTTTAGTCACTTACCACATTTAATAATAACAAAAATCTCTATATATATATACATATATTTTTGTTACTATTAGAACCGCACAACAGTTATTACGCACATTACCATTCATAGGTGATACTAAAAGGGGGAAAAGACCCTGACTTACCTTTTCACCTAATGAGATTGACATCCACTGATCCAGCGGCTGAAGATAACCGGAGAGAAAGGACCTACGGTAGA

>.::GWHANRE00000001:29555515-29562015(-)
TTGTTGACTTAGAGATGATTCTTTGTACTTTCAGGTTGCGCCTATACTTGCAGGTGTTGCTGTCGCTGCAGCTGCTTACGCTGGTAAATACGGAATCGAGGCATGGCAAGCGTTCAAGGCAAGACCACCAAGGCCTAAGCTTCGCAAGTTCTACGAAGGTGGTTTTCAAGCTGCTATGACTCGGAGAGAAGCTGCTCTCATTCTCGGTGTTAGGTTTGTTTCTTGGTCTCTTTGCCTCACTTATTAACTCTGGTAATTAAAAGAACTGACTTTGAGAGTCTTAGTGTTGACTATTAGCTATTTTCTTACTCAAAGGTTTACTGTTGTGTTGTGCATATGATTTTTGGTCATTTTAAAATTGTGGCTTGACATTGTGTGGCATGGTGGTATGAAACAGGGAGAGTGTAGCGGCAGAGAAGGTGAAGGAAGCGCACCGGAGGGTGATGGTGGCTAATCATCCAGACGCAGGAGGAAGCCATTACCTTGCGTCTAAGATCAACGAAGCCAAAGACATGATGCTTGGCAAATCCGAGAGCTATGGTTCTCCCTTTTGAAACCTTTTTGGTCAGATTGATTGTTTGATCCCATCAAACAAAGCCAATGTGGTTTTCTCAGTTATTGGTCTGGATCAGGAAGATGGTGATCAGACATTGATTTATGTTTCTTAGCTAGATTAGAATTTGTAAGTCACTCTAGTTCGATTATCTAATTATGTTTTTTTTTGGACAATTTTTTTCCTTCAGATTGAATAAGTGTTAGCAAATCAGAGTGAATTCAATAGAATCTGATCTGAACATAATTTTTTAGTATTGAATAATGAATATATTCAGATGAGTGTGTATTCAGATGAGTGTGTAGATACTACTAAATTATTCAAAAGGAAGATATTAAATTATTTGTGTTGAACTTGATTGATTCAATCCAGTAAAACCATACAACTGTCGTCTCGTGAGTGGCCCAATTTTATTAGAGTTGTGTACGGAGAAAACTCTTTAAAGTCAGTCATGACTAAGATTGTCGTGGCACTGGCCCCCCACACGACCCAGTGAACGAACAACAAAAGTCTGATGGGGAAAAATCAGAGAAACTCTCATGAAATTACACTGTTACTCGCAAGTGGTAAAGAGACAAACAATCATGACGAAGCCTGTGAGCTCCAGTTCTTCGCTGATGGTTCTCGTCCCAGTATCTCAGTACTGATTCTCTCCCATTCATGGCCACTTCTTCCTCTTGCAATTGGGTATTCGACGTCTTCCCGAGCTTCAGCGGAGAAGATGTCCGTAAAACATTCCTCAGCCACCTTCTCCTATCCCTCGATCGCAAACTAATCACTTGTTTCAAAGACAACGAGATAGAGAGAAGCCAGTCCATCGGCCTGAAGCTAGTACACGCGATCAGAGATTCGAGGATCGCTATCGTTGTCTTCTCCAAGACATACGCCTCTTCCACCTGGTGCTTGAACGAGTTGCTGGAGATCATCAAATGCAAGGAAGAGAAAGGGCAAATGGTGATTATTCCAGTGTTCTATGGTTTGGATCCATCTCATGTCAGGAAACAGACAGGCGAGTTCGGAGAGACGTTTCAGATGATTTGCAAGAACAGATCAGATGAGTTGCCTGATCTATGGAAAGGAGCTTTGACACATGTAGCAAATATCCATGGATATCACTCTGACAACTGGTACATACTTCTTCACTTCTTGATACTTGTCTTAAGGCTTGGGCATTTTATTGGAACCCGAAAATCCGAACCGAACCGAACCAACACGTAGATATCTGACATGAAATTGAACAAAAAAAAAGTTACAAGTATTTAGATGCATCCATATTTCCACTATTCGAAAGAACTGGAATCGAAAAAAACTTGTGACCCGAATAAGCCTAGACCCGAATAAATAGACTCGAGTAGACCCAACTCGATAAGAACTGTTTCATACCTGACCTACAAACATGAATATCCCATATTATGACTCCATGTGTTCTATTTTAGATATTTTATTTATGATATATAATTGTAATGAATTTTGTTTGCAACCTTAATTGTTTTATAACATTTGCAAGTACTATGAAAAATTCAAATGTTAAGTTTAGAGTTAAAAAACATTGACTTTTAATTATTAATAGTTTATTTTAGTTGTTTTATAAAATTTTAGATAAATATAACGGATTTTGCCTAAATTTTGACGAAATTTCGATTAATAAAAAGGGGACCAAATTATACCCAAAATTTTACAGACATTTATAGATATAAAATATTTAAACCGAACCGACCCGAAGCTGAAAAAAAAAACCAAAACTTAGAAGTACATAGATGGGTCCAAATATCTAAGACCCGAAGGACTAGAATCCCATGAAAACCAACCCGAATCTGAAAATTTGAACTTCAAGGCCTCTTGTCTTTTGTCTTGTTTCTGGTTTTGAACCATCTCATTCTTGTCTTTATCAGGAGTAACGAAGCACATCTGATTGAAGACATCACCAATGATGTTTTGGGTAGACTTGTTAGTTTAACACCGTCAATGGGGTTTGCTGACTTTGCTGGAATAGAAGATCATATAGCTAAGATGAGTGTATTGTTGCAGTTGGAATCAGAGGAAGTGAGGATGATTGGGATATGGGGTCCCGTTGGGATTGGGAAGACTACCATTGCAAGAGCTCTGTTTGGTCGAATCTCTCGTCACTTCCAAAGTAGCATTTTCATAGACAGGGCTTTCGTATCAAAGACTATGGAAATCTTCAGGACAGCCAATCCAGACGACTACAACATGAAGTTGCGCTTGCAAGAATGTTTCCTGTCTGAGATTTTAAACAAAAAGGATATAAAGATACATCACTTAGGCGTGGTCGGAGAGAGGCTAAAGCACAAGAGAGTTCTTGTAGTACTTGATGATTTGAGTGATCAACTAGTGCTAGATTCCTTGGTTGGTGGAACTCAATGGTTTGGATGTGGGAGCAGAGTTCTCGTCGTTACAAAACACAAGCATGTACTGAGAGCTCATGGGATTGATCTTATTTACGAGGTTGGTCTCCCATCTGATGAGCTAGCTCTAGATATGTTTTGCACATATGCATTCAGGGAGAACTCCCAACGCGATGGATTTAACGAGCTTGCTTCTGAAGTGGCCAAATTCGCGGGTAATCTTCCTTTGGCTCTTAACGTTTTGGGGTTGTACTTGCGAGGGAGGGACAAAGAGGATTGGTTAGATATGTTGCCTAGGCTTCGGAAAGGACTAGATGGGAAAATCAAGAAAGCACTCAGAGTTAGCTATGATGGGTTAGGCTGCAAAGAAGATAAATCACTGTTTCGTCACGTTGCATGTCTTTTTAATGGTATGGAAGCCAATGACATCAAGATGTTACTTGCTGATAGTGGCTTGGATGTTAATATCGGGCTTAAAAACTTAATCGATAACTCGCTTATACATGAGAGAGGGAGCTGTGTGCATATACATTGTTTGGTACAAAGAATGGGTAAAGAAATCGTCCGTACACAGTCCAACAAGCCTAGAGAACGAGAGTTCCTGATGGATTCTAAGGATGTTTGTGATCTATTTAATGGTAACTCTGTAAGTGCTCCTTTCATAACACACTCTATATACTATTAAAGTCTTAGTTTAGTGACAAAAATGTAGCATAGTTGTATGAGATCTTCTATGTTTTCATCTTTTTCAGGATAGTAAAAAGGTTATGGGTATATCATTGAATCTAGCAGAGTTGTATGAACTGTTACGCATCGATAAGAAGGCCTTCAGAAGATTACGTAATCTCCGTTTCTTGAGAATATACAGGGACTCACTGGACTTGCATAAACAAGTGAGATTGCATTTACCAGGAGGCCTCGATTATTTGTCCCCTAAGCTCAAGTTGCTTTGTTGGGATGAATATCCATTGCCATGTTTGCCTTCGAGCTTTTGTGCTGAGCACCTTGTTGTGCTCAGAATGCGAAACAGCAAGCTCGAGAAACTGTGGAAAGAAGATGAGGTAAATTATGAGAATAATAGTTGACAGTGCCTTGCACATGATGTGTAACTTCTAGTTTTTGTTTTTGTTCAGTCACCTACATGCCTGGAGGTTATGGTGGCAGTTCCTCAGCCTATTTGGATGCTCAATGAAGTATATATGCAAGTTTGCACAGAGCTGGAGGCTCTTGTTCATACTGGCATCAACCTGGAATCTCTTTATAGGCTTGATCTTAGTGGATCCTCAAGGTTTAGGACTTTTCCTTATATCTCAACCAACATCTCATTTCTTATTCTAAACCAAACCGGTATCAAAGAAGTTCCTTGGTGGATAGAGAACTTCTCAAGGCTTGTATGCTTAGAGATGTGGGAATGCAAAAGTTTAAACTATATATCACCAAACATTTCCAAACTGAAACTGCTTGAGAAGGTTGACTTTTCAAACTGTGGGGCACTGACTGATGCTAGTTGGCTTGACCGTGAAGCAAACGCTATTCACACTAAGTTACCAGCGCTCAGTTTCATCAACTGCTTCAAATTAGATCAAGAAGCTCTCATTCAACAATCAGTTTTCAAGTACTTGATCTTGCCAGGTGGAAAAGTGCCTTCACATTTCACCAACCAAGCTACCGGAAGCTCTCTGGTCATCCATCTACTTCAGAGCTCTCTCTCTCAACAGCTCTTGGGGTTTAGAGCTTGCCTTGTGGTTGACGCCAACGAGCCTAAATCCAAAATTTCTAGCTGGATTATAAGTTGTCACCTCACAGGAAAAGACAGGAGCTCCTTTCGTTCCTCTGATTGTCAGCTTGACATAGAGTTGCCGCGTCAGATGGATAATCATCTGGTTATCTTCGACTGTTGTTTCCCTCTAAACAAAGACAATGATTCTCTAGCTGAACTGAACTACGATCCAGTGGATGTAGAGATTAAATTCACTAGTGACTCTTGTTGCGAAATTAAAGGATGTGGAGTACATTGTTTTTCGGACAAACAACTTAGTAATGTTTGTGAAGCTGATAAAAGCAACATGGTTACTGCTGAAGAGTTTGGAAAGAGCAGTACAGCGGCAAGGAGACGTAGGAAGCGTTTGCGGGTAAGCTTTAGGCTAATAATTATATAATCATGATCAACTGAGATAGTTTTAGAATAATAGATCACTGGTTTGTTTCTGCAGGTAACGGGAAAGACCATTCAAGAAAGTACGGACTTGAGCTGCAGCCAAACCGTCGAGGAACACTGGATGTATGTTTGAATCTTTGATTGCTAATCTTGGAGCACCTGTTAGGTCTAGAAGTTTGGACTCCCACTGCAAGGTACCCTCTAGATGAATTGAAGAGTTTTACAAAATAAATCATGTTCTTTATTCTTGTATATTAGCTTTCCTATGGATCATAAATTTTCTAGATTTTGATTGGTGGAATTGTGTAACTGTTTCACTTAGGCTCAGTTCAACAGAAAACTAACACAAAGAGGAAAATTAGATTAGCCGCTTCAAAAAGAAGTTATCCACTTGCACTCTCAGTGCTACTACATATGTGATCTTAAAATGAAGTATGGTTCTCTTTATAACCTATATATCAAATCTGAAAGTTTCAACCAAGAAATAAAAAAAAAGCAAGAAAACATCCACTTGGTGTTATTTACACAGTTTTTTTTATGATGGAATGAAGATAATGAAGAGCAACGTGTTTCTATAGTTCTATAACTCTGTTTACTTACCCTTTGGTAGTGCTAGTATTTGATAAACCAGTCTCCGGTTGATCCGGTTCATGAGTTTCTGTTCTTTCTTCTGTTATCTCTATTGGCCCCTGCGGCTCTCCAAATAGAGCAGAGAATATCTCCTTGTGACACTCATCACAGAAAAATAAGTAAGAGAAGTGCCCTTCGTTTGGGACTCTATGCACCGTTGCTTCTGGTATAACCCGGCTAATGTAATCCGTCACTGAAGGTGGTGCAACTCGGTCCTCCATACCCTAGTGACCACAAACAAAAATAAAATAAAAACTCACAACTCGGCAAAAAGGAGACTATTAGAGTAATTTGCCTTACAAACCTGCCATATGTGTATAGGTTTCCCAAACCCAACAAGCTCACATTCTGACTCGCTGTACATCGACATTAGCCAAGAAAGTACCCCGTTGGCTTTACACTTCTTCTGCAAGCGGAAGTCAGGAAGACTAAACCCCCAGTTTGACACGTGTAACACGGCTTCTTCCACAAACGGCTTAGCGGTTCCTTGGCGTGTAGACTCTTCCACGTTCCTTTGGTAATGTTCTTCAAAGACTGGATCTCTCATCACATGTTTGTCCTGAAATAGAAAAGTGTTTAGTCACTTACCACATTTAATAATAACAAAAATCTCTATATATATACATATATTTTTGTTACTATTAGAACCGCACAACAGTTATTACGCACATTACCATTCATAGGTGATACTAAAAGGGGGAAAAGACCCTGACTTACCTTTTCACCTAATGAGATTGACATCCACTGATCCAGCGGCTGAAGATAACCGGAGAGAAAGGACCTACGGTAGAAG

>.::GWHANRE00000001:32575374-32581573(-)
AGTTCGGGGTAGACCAGTCCATCAACAATTGAAACATGATTTGATCGAACATATATGGGATAAGTTTGGGTAAAATCTCATTTTTAAGTTTCTATCTATTAAATAAAAATTATGCTTTTATTTTATGTTTTTGTAATTTTTTTTAACTTTTGTAATTTATTTTTTACTTTTCTAATTTTTTTAAACTTTTGTAATGTTCTTATGTTTAATGTTATAAGTTTTAGTATAAAATCCTATTAATCCATTCTCATTAAAAAAAAATTTTGGGGTAAGAACCTCTACAAACTTCTACCAATAATCCCTACTTTTAAGCATGTATCTTGCCAAAACTTCTTAATCTAATTATATTATTAAATATATCCTAAGATATGCAAGCATGTATCTTGCAATGCTGATGGCCTTAAAGCAGCATTAAGGCTGGGAAGAACAGCAAAGAGGTCTCGCAAGACCAAACTTGTTACACAATCCACCATCAACATGGATGATTTGAACCAAAATCATTAATTTGGAATGATAGTCAAAAATCTCGTTGCCTAATTGAAACCAGACATTGTACTATTTAAAAACCAAAATAAAATAAAAGATTATGAAAAATAATGAAATAAACCCGACCGATTTTAATGCAAATTGACCAAACCATAGCTTCTCCAAGTCACAATTTGAAGAAGAAGAAAAAACTCATTTTAAACCGGACTGATCAAATTGATTAAAAGGGAAATTTCATTTTCAAATCACAGGAAATATCCAAGAACTTCGGTTTATAAAACTTACAAGAATGGTGGAACCTACATGATAGCTTTTTTTTTTTTTTTTTTGGTCAAAAAACCTACATGATAGCTTTCTCTGTGAAATAACATAGTAGTTTCTAGGAAAAGATAACTTTATTTCCATTTAAGCTTAGTCAATAACGTCTAACATGGTATACAAAACCTCTTTGTAAATCGTTACCCTCTATCTCGCAGAGTCTGTATGATCTATAGATCTTCTCTCTAGCGTAGTAATGGATCTTTACCTTCTCCTTGTGACAGTTGCTTCTACCATGTTTACGCTTTTGTGTAGTAAAATCTTTTCTATTGTTTATGCAAAGTTCATAGTCCAAGAAAACAAAATAATTGCTTATTCTTCTTCATCTCCACCATCTCCAAAGTCGTCTTTGCCTCGTAACTGCATACATGATGTCTTTCCGAGCTTCCACGGAGCAGATGTCCGTAAATCCTTTCTCAGTCATTTTCTCAAGGAGCTTGGGAGCAAAGGAATCAACCTGTTCACAGATAAAGAGATCCATAGAGGAGAGTTTATAGGCCCTGAGCTCAAGAAGGCAATCCAAGGATCAAGAATTGCGATTGTGTTGCTCTCGAAAAGATACGCTTCTTCATCGTGGTGTCTCGACGAGTTAGTGGAGATTATGAAGTGTAAGGAAGAGTTAGATCAAACAGTGATGCCCATTTTCTATGAAGTGGATCCAAGTGATGTCAAGAAGCAGGCTGGTGAGTTTTGGAAAGTCTTTAAAGAAACATGTAAAGGTAAAACAAATGAGGTTATTGGAAAATGGAGTCAAGCTCTAGCAAAAGTGGCCACCCTCGCTGGTTACCATTCAATGAACTGGTTCGTCAAATCCTTCCAAACACAAATTAAACTATCTGTGAACAATTTAATTGACTTTGATATATTTTGAATATGTTGTATAAGGGATAATGATGTAAAAATGATAGAAGATGTTGCCACTGAGGTTGCAAACAAGTTGTTTAACTCCACGCCGTCAAGAGATTTCGACGAATTCATTGGGATGGAAGCTCATATGAACAAGATTTCGCCGGTTTTACGCACAGATTTGGATGAAGTGAGGATGATAGGGATTTGGGGCCCCGCTGGGATTGGCAAGACCACCATTGCTAGGTGTCTGTTCAATCAACTATCCCATTCGTTTCAACACAGTGTCTTTCTGATGAATGTCAAAGCAATGTATACTCCACCGGTTTGCTCAGACGACTACAACGTGAAGTTGCACTTGCAGCAAAAGCTTTTGTCTCAACTAATCAACGAGAAGGAGGAGGATTTCAAGATTTCTCACTTGGGAGTTGCACGAGAAAGACTGAATGACAAGAAAGTTCTTGTTGTTCTTGATAACGTTGATCGGTTAGTACAACTACAAGCAATGGCCAAAGAAACTGGGTGGTTTGGTCATGGAAGTCGGATTATCGTTACAACGCAAGATCGAAAGATTCTGAAGGCACATGGGATCACTGATATTTACAAGGTTGATTTTCCGTCAGATCGTGAGGCTATTCAGATGTTTTGTATGTATGCTTTTGGTCAAAAGTCCCCTGAAGTTGGTTTTGAGAGACTTGTACGGGAAGTTACAAGACTCGCCGGTAGACTCCCATTGGGACTAAGGGTTATGGGATCTTATTTTCGAGGAATGTCGAAGGAGGAGTGGGAAAACGCACTACCTGGGCTAAAGATGTGCCTTGATGGAGAAATTGAGAGCATTTTGATGTTCGGTTATAACGCACTATCTCATGAAAATAAAGATTTGTTTCATCACATAGCCTGCTTTTTCAACCATGTTATGATAGAGAAAGTGGCAGAGCATCTTTCAACGAGATTTTCTAATATGAGGCAACGGCTTAACGTCTTAGCCGATAAGTCTCTCATATCTTTGGAAATTTCTCTCATATCTTTGGAAAGGGAACGTGTGATTATGCATGATCTTCTAGTCCAGCAGGGTAGAGATATTGTCCGCAAACAGTCCAGTGAGCCTGGACAACGCCAGTTTCTGGTCGATGAAAGAGAGACTTGTGAAGTACTGGCTGATGATGCAGCGGTAAGTTTTTCTTTTAGTGATTTATTGCAGTTACAAACTGAGTCTGTTTGATAAACTGCAATCATCTCTACCTTATTTTTGGTTCTGTTTTCAGGGTAGTGGAAGTGTTATTGGAATAATGTTCTTCTATGGAGACGAAATAAATGTGAGTGAGAGAGCCTTTGAAGGAATGTCTAATCTCCAATTCTTAAGATTGGAAGTGGAACGTGATGGTGGAGGAGATGCATTGCATATATTTGGTGGACAAAGCTATTTATCTCGTAAACTTAGATTACTAGATTGGAGCTATTTTCCGATGACATGTTTGCATTGTATTCCCAACCCAGAGCTCCTCGTGGAACTATCCATGCATGACAGCAAACTTGAGAAGTTGTGGGAAGGAACTAAAGTAAGTAACATAAGAATATCATATGTTTTTAACTAGTTTGTTAGCATTATTAATTGATTAAATTTGTACAAATGTGTTCTTATTGATTTTCTCCGTCAGCCGCTTACCAATCTCAAGTGGGTGGATTTGAGTGATTCAGAAAATTTGAAGGATGTTTCTAGTCTCTCAACTGCCACTAGTCTACAGGAATTAAATCTCACGAGATGTTCAAGTTTAGTGGAGCTTCCATCTTCTATTGGGAATGCCATTCATCTCAAAAAATTGGATCTCAGTGGATGTTCAAGTATAGTGGAGCTTCCCTCTTCTATTGGGAATGCAATAAGAAACCTCGAGGAATTGGATTTTAGTGATTGCTCAAGTTTAGTGGGAGTCCCTTCCTCTATTGGGAATGCAACTAATCTCCAGTTTCTGTCTCTTCATCGTTGTTCAAGTATAGTGGAGCTTCCCTCTTCTATTGGGAATGCCATAGGAAACCTCGAGGATTTGGATTTTAGTGATTGCTCAAGTTTAGTGGGAGTCCCTTCCTCTATTGGAAACGCCACTAATCTCAAGCGTTTGTATTTTAGAAGATGCTCAAGTCTTGTGGAGCTTCCTGCCTCTATTGGAGACCTCCATAAACTACACTCTTTGATTTTGAGAGAATGTCGCAAGCTGGAGGTTCTTCCTGTCAACATCAACTTGAAATCTCTGACAACACTTGAACTCACTGATTGCTCCTTGATGCAATGTTTTCCTGAGATCTCGACAAACATCGAATCTATGTATCTCACTGGAACTGCGATTAAACAAGTGCCTTCATCGATCAGGTCGTGGCCTCGTCTAGATGAATTGCATCTGTCATACAGCGAGAACCTCAAGGAGTTCCCTCATGTTCTTGACACCATGACAGATCTGTTCATGAGCAACACAGAAATACAAGAGATTTCTCCCTGGATCAAAAGAATCTCTCATCTTCGTCGACTTGTACTCGACGGATGCAAGAAGCTTTTGTCACTCCCACAGCTTCCAAGTTCATTATCAGAGCTACACGCAGAAGATTGTGAGTCTCTGGAGAGACTAGATTTCTCCTTTCTTAATCAAAAGATTGATCTCAACTTCGCCAAATGCTTCAAACTGAATAAAGAAGCGAGAGATGTCATCATCCAGACATCGACTAATTATAAAGTTACGATCTTACCAGGTAAAGAAATGCCTAACTACTTCAATTATCAAGCTAATGGAGGTTCCCTAGTAATGAAGTTGAACGAGAGGACTTCATCATCATCAATGACATGTAAGGCTTGCATATTGCTGGTTAGTAAAGATGAGGTTGAAGCTGCTATAGGACGAATGGTGAATGTAATTCATGGGATCAAACAAAATAGCCTCGATGTCCCGTGTAATCCAAGTTACCACACTCTGTTTCGTCCTTTAACGGAACATCTCTACATCTTTGAGTTCGAAGCAGACGTAACTTCAGACGAACTTTGCTTTGAGTTTAAGGTCGACAGAGACGAATGGATGATAAAAGAATGTGGAGTGCATTACCTTAATACAAGTTGAAAGGTTGATACATGTAATGTTGTATTTTTTGTGTATTGATTATCAATCATCCTGTTGTGGTGGGTTATGACTTATGAGTAGTTACTTATACGGTTATACCCTATGAATAAACGAGGAACCAATTCTCTCATAAAATCAGAATCATTATCTGGTTATTATTGTTATATAATCATCTGGACAGCAGCAGCGAGAGGGGTTGGCTTTACGTGAGGCACTGATGAAGTGTAGAGATCATGGCATCTCAAAGCTACGGTGTGAATCTGACTGTGACCAATTGATCAAGGCCCTGTCTTCTGACCATGTCTACGCTGAGCTTTATGGAATTGTTGCAGACATCAAGACTATTAGTCTGTCTTTTGAGTTTATTTATTTTGCTTGGATTTCGCGTGAGAAGAACAAGGAAGCAGATGAACTTGTGTCTATGAACTCACCTAACAATACCTAGTGTATTGAGTGAATGAAAGTTAGTTTGTGTTTCAAAAAAAAAAAAAACATCTGGATAACCAACAACCTAACAACACTAAAATCCAATTACCTTAATACCGGTTGATGGGTTGATACATGTAATATTGTGTTTTTTGTGTATGATTATCAATCATCCTGTTCTGGTGGGTTATGAGCAGTTATACATTTAGGTTATCTTTCTAAATGAGCATCAAATCAGAATCATTATCTGGTTATTATTGTTATATTATCATCTGGATAACCAACAACCTAACCACACACACATCTGCAAACATATCATCAGTAAGCCTCAAAAGAACAGCTACTAAAGACCAATTCTTTTGTTTACACATAACCACCATTAACAGGAATGATCTGACCGTTGATCCATTCACCACCATCACCAGCCAAGAACCCAACAAGAGGCACCACGTCTCTGACTTCGCCGACTCTCCCAAAAGGATTCTCTGCGGCTATCTTCTCCACAACCTCCGAGCTCTTTCCTTCAAAGAACATCTCAGTGGCTATGGGTCCCGGAGCTACGCAGTTCGCAGTGATCCCTGTTCCTTTGAGCTCTTTCGCAAGAATCTTAACCATCGTTTCAACTGCTGCTTTTGATGCTGCATAGGCGCCGAATCCAGGCTTCAAACCTCGCGTCATGGAAGATGTGAGGAGTATGATCCGACCACCGCCTCCTTGTTTGAGCCTATTGGCAGCTTCCTTGCTGCACAGGAAAGCCCCTTTTGTATTGACACTACACATTCCATAAGAAACAAAGGTCAAAGTAGCAGCGAATGAAAGAAAAAACCTTTAGTTGAAACTTGCTTCCATATTAGACATACACATCTCAAAGAACACAAGACATGTTTCATTTGATTCGAAATTAAGACATACACATCTCAATAACATTGAAACAAAGAATGTATCATGTTTTCATTTGATTCGAAATTAAGACATACAAATATCAGTAACGTTGGAACATAGAATGAATCATGTTTTCA

>.::GWHANRE00000001:32587955-32593724(-)
TCTCATTTATTTTGTTTCTTATCATTTTTTCTGTCACAATCCGTTAAGTACAACCATGAGCTTAACAAATAAAATTTAATCACCTTTTTTGTGTTGTTTATTAAAAGAAATGAACTGATAATTTTTTTGGAAGAAAACCTTCGTATTTATAATGGAGGATTAACACAAATGAATGAATTAAGAGATTCATTGAATGTGAGATCGTGTGAGAAGTAGAGAGTAAGTATTAATGTGAATGTTAATGAAGATGCATGAACCATGTTATTTTCCGTAACGGCGCCAGATTAAAGAAGTCTATTCGGCTTCCGACTGACACTGATCGGAATCGTTCGTCACCGGTGAAACCGTTGGATTTCTATTGACAGTTGACTGAACGGGAATTGTTGTTCGACAGCCACTTTCCCTAAGTTTCGTATACAGTTTTTTTTAGAGAAGATGTATTTAGACCGTAGTAAACACATAAAACCCATTAAATTCAATAATTAATGAAACATTGACTTTTGATTGACTGTGACACGTGTCGTCACCACAGACTCCGAATTAGTGACATGGAATCTGACGTCGATGGCTTAGGAGGGAAGGAAACCGTTCTTTATATATATAGATAGATAGATAGATAGATAATGAAATGAAAAATAATGAAATAGACCATACCGTAGCTTCTTAAAGTCACAATTTGAAAAAAAAAACCTAATTTTAAACCGGACTGATCAAATCGATTTAAAAAGGAAATTTCATTTCCAAATCACAGGAAATATCCAAGAACTTCTGTTTATACAACTAGCAAGAATGGTGGGAACCTACATGATAGCTTTCTCTGTATTTTCTATGAAAAGATAACATTTATTTCCATTAAGGTTAGTTTCTCTCTTCTAAGTGTGAACATTGTCAGTCAATATCGTCAACGTTTTCTCATTATATACACAGAACTCTTTGTAAATCATTACCCTCTAGATCTCTTAAATCTCTGTGATCTATACATCTTCTCTCAAGCGTAGTAATGAATCTCTTTGCGACAGTTACTTCTACTACCATCTTTACGCTTTTGTGTAGTAGAATCTTTTCTATTGTTTATGGAAAGTTCAGAGTTCAAGAATCTTCTTCTTCATCATCTCCACCATCTCCCCAGTCGTCTTTGCCTATACACGATGTCTTCCCGAGCTTCCACGGAGCGGATGTCCGTAAATCTTTTCTCAGTCATCTTCTCAAGGAGTGTGGGATCAAAGGAATCAACCTGTTCATCGATAACGAGATCACTAGAGGAGAGTTTATCGGCCCTGAGCTCAAGAAGGCAATCCAAGGATCAAGAATTGCGATTGTATTGCTCTCGAAAAGATACGCTTCTTCGTCTTGGTGTCTTGACGAGTTAGTGGAGATCATGAAGTGTAAGGAAGACTTAGGTCAAACGGTGATGCCCGTTTTCTATGAAGTGGATCCAACTGATGTCAAGAAGCAGACCGGTGACTTTGGGAAAGTCTTTAAAAATACTTGTAAAGGTAAAACAAATGAGGTTACTAGGAAATGGAGTCAAGCTCTATCAAAAGTGGCCACACTCGCTGGTTACCATTCAATGAACTGGTTCGTCAAATCATTCCAAACACAAATCAAAACTATATATTAATGTTGACTTTGAACAATTTTAATTGACTTTGATATATATTGAATATGTTGTATAAGGGATAATGAGGCAAAAATGATAGAAGATGTTGCCACTGATGTTGCAAACAAGCTGTTTAACTCCACGCCGCCAAGAGATTTGGACGAATTCATTGGGATGGAAGCTCATATGAACAAGATTTCGCCGGTTTTACGCACAGATTTGGATGAAGTGAGGATGATAGGGATTTGGGGGCCGGCTGGGATTGGCAAGACCACCATTGCTAGGTGTCTGTTCAATCAACTATCCCATTCGTTTCAACACAGTGTCTTTCTGATGAATGTCAAAGCAATGTATACGCCACCGATTTGTTCAGACGACTACAATGTGAAGTTGCATTTGCAGCAAAAGCTTCTGTCTCAGTTAACCAGCCAGAAGGAGGAGGATTTCAAGATTTCTCACTTGGGAGTTGCACGTGAAAGACTGAATGACAAGAAAGTTCTTGTTGTTCTTGATGACGTTGACCGGTTAGTACAACTACAAGCAATGGCCAAAGAAACTGGGTGGTTTGGTCATGGAAGTCGGATTATCGTTACAACGCAAGATCGAAAGATTCTGAAGGCACATGGGATCACTGATATTTACAAGGTTGATTTTCCATCAGATTGTGAGGCTATTCAGATGTTTTGTATGTATGCTTTTGGTCAAAAGTCCCCTGAAGATGGTTTTGAGAACCTTGTATGGGAAGTTACAAGACTCGTCGGTAAACTCCCTTTGGGACTAAGAGTTATGGGATCTCATTTTCGTGGAATGTCCAAGCAGGAGTGGGAGAATGAACTACCAGAGCTATGGAGATGCCTTGATGGAGAAATTGAGAGCATTTTGATGTTCGGTTATAACGCATTATCTCATGAAAATAAAGATTTGTTTCATCACATAGCCTGCCTTTTCAACCATGTTATGATAGAGAAAGTGGCAGAGCATCTTTCAACGAGATTTTCTAATATGAGGCAACGGCTTAACGTCTTAGCCGATAAGTCTCTCATATCTTTGGAAATTTCTCTCATATCTTTGGAAAGGGAACGTGTGATTATGCATGATCTTCTAGTCCAGCAGGGTAGAGATATTGTCCGCAAACAGTCCAGTGAGCCTGGACAACGCCAGTTTCTGGTCGATGAAAGAGAGACTTGTGAAGTACTGGCTGATGATGCAGCGGTAAGTTTTTCTTTTAGTGATTTATTGCAGTTACAAACTGAGTCTGTTTGATAAACTGCAATCATCTCTACCTTATTTTTGGTTCTGTTTTCAGGGTAGTGGAAGTGTTATTGGAATAATGTTCTTCTATGGAGACGAAATAAATGTGAGTGAGAGAGCCTTTGAAGGAATGTCTAATCTCCAATTCTTAAGATTGGAAGTGGAACGTGATGGTGGAGGAGATGCATTGCATATATTTGGTGGACAAAGCTATTTATCTCGTAAACTTAGATTACTAGATTGGAGCTATTTTCCGATGACATGTTTGCATTGTATTCCCAACCCAGAGCTCCTCGTGGAACTATCCATGCATGACAGCAAACTTGAGAAGTTGTGGGAAGGAACTAAAGTAAGTAACATAAGAATATCATATGTTTTTAACTAGTTTGTTAGCATTATTAATTGATTAAATTTGTACAAATGTGTTCTTATTGATTTTCTCCGTCAGCCGCTTACCAATCTCAAGTGGGTGGATTTGAGTGATTCAGAAAATTTGAAGGATGTTTCTAGTCTCTCAACTGCCACTAGTCTACAGGAATTAAATCTCACGAGATGTTCAAGTTTAGTGGAGCTTCCATCTTCTATTGGGAATGCCATTCATCTCAAAAAATTGGATCTCAGTGGATGTTCAAGTATAGTGGAGCTTCCCTCTTCTATTGGGAATGCAATAAGAAACCTCGAGGAATTGGATTTTAGTGATTGCTCAAGTTTAGTGGGAGTCCCTTCCTCTATTGGGAATGCAACTAATCTCCAGTTTCTGTCTCTTCATCGTTGTTCAAGTATAGTGGAGCTTCCCTCTTCTATTGGGAATGCCATAGGAAACCTCGAGGATTTGGATTTTAGTGATTGCTCAAGTTTAGTGGGAGTCCCTTCCTCTATTGGAAACGCCACTAATCTCAAGCGTTTGTATTTTAGAAGATGCTCAAGTCTTGTGGAGCTTCCTGCCTCTATTGGAGACCTCCATAAACTACACTCTTTGATTTTGAGAGAATGTCGCAAGCTGGAGGTTCTTCCTGTCAACATCAACTTGAAATCTCTGACAACACTTGAACTCACTGATTGCTCCTTGATGCAATGTTTTCCTGAGATCTCGACAAACATCGAATCTATGTATCTCACTGGAACTGCGATTAAACAAGTGCCTTCATCGATCAGGTCGTGGCCTCGTCTAGATGAATTGCATCTGTCATACAGCGAGAACCTCAAGGAGTTCCCTCATGTTCTTGACATCATGACAGTTTTGGTCATGAGCAACACAGAAATACAAGAGATTCCTCCTTGGATCAATAGAATCTCTCGTCTTCGTCGTCTTGTACTCAAGGGATGCAAACAGCTTTTGTCATTCCCACAGCTTCCAAGTTCATTATCAGAGCTAGACGCAAAAGATTGTGAGTCTCTGGAGAGACTAGATTTCTCCTTTCTTAATCAAAAGATTGATCTCAACTTCACCAACTGCTTCAAACTGAATAAAGAAGCGAGAGACGTCATCATCCAGACATCGCCTTATTATAACTTTACGATCTTACCAGGTAAAGAAATGCCTAACTACTTCAATTATCAAGCTAATGGAGGTTCCCTAGTAATAAAGTTGAACGAGAGGCCTTCACCTTCATCAATGAGATGGAAGGCTTGCATCTTGCTGGTTCCTAAAGATGAGGCTGAAGCTGTTAAAGGAGAAAGGGTGAATGTAAATCTTTGGATCAACCAGAATTCCCTGCGTGTAGGGCATGGGATCAAACAGAATAGACTCAATTATTCAATTTACCCCCCTCTGCTTCACCCTTTAACGGAACATCTATACATATTTGATTTCGAAGCAGACATGCCTTCAGACGAACTTTTCTTTGAGTTTATGTTCTTGAGTGAGTATGAATGGATGATAAAAGAATGTGGAGTGCATTACCTTAATACAAGTTGATGGGTTGATACATGTAATGTTGTATTTTTTGTGTATTGATTATCAATCATCCTGTTGTGGTGGGTTATGACTTATGAGTAGTTACTTATACGGTTATACCCTATGAATAAACGAGGAACCAATTCTCTCATAAAATCAGAATCATTATCTGGTTATTATTGTTATATAATCATCTGGACAGCAGCAGCGAGAGAATCGAGCGCTTGTCTATGAACTTGTGTCTATGAACTCACCTAACAATACCTAGTGTATTGAGTGAATGAAAGTTAGTTTGTGTTTCAAAAAAAAAAAAATCATCTGGATAACCAACAACCTAACAACACATTTGCAAACATATCATCAGTAAGCCTCAAAAGAACAGCTACTAAAGACCAATTCTTTTGTTTACACATAACCACCATTAACAGGAATGATCTGACCGTTGATCCATTCACCACCATCGCAAGCCAAGAACCCAACGAGAGGCACCACGTCTCTGACTTCGCCGACTCTCCCAAAAGGATTCTCTGCGGCTATCTTCTCCACAACCTCCGAGCTCTTTCCTTCAAAGAACATCTCAGTGGCTATGGGTCCCGGAGCTACGCAGTTTGCAGTGATCCCTGTTCCTTTGAGCTCTTTCGCAAGGATCTTGACCATCGTTTCCACAGCTGCTTTTGATGCCGCATAGGCTCCGAATCCAGGCTTCAAACCTCGGGTCATGGAAGATGTGAGGAGTATGATCCGACCACCACCTCCTTGTTTGAGTCTGTTAGCAGCTTCCTTGCTGCAAAGAAACGCCCCTTTCGTGTTGACACTACACTCCACAAGAAACAAAATAAACAAAGAACAAAGATTAAAAACAGAAGTAGCAGCGAATGAAAGAATAAACCTTTGATTCGAAATTAGACTTACATGTCTCAAGAACACAAGACATGTTTCATTTGATTCGAAATTAATACATACACCTCTCAATACATTGAAAACAAAGAATGGATCATGTTTTTATTTGATTCGAAATTAA

>.::GWHANRE00000001:33876681-33887068(-)
TTTTACAAAATTCTTAACTTTTTTACCAAAACAAAAATCTATGCTTTTTCATATTTGTCAATGTTCTCACACTTTCAAAGAATATATTAGCTTAGTCACTTACTTATTTTTTTTTACAAAACAGAGTATCGGAGTCTTGAAAGTTGAATTCATATTATTGTAACTGTACATAAGAGTTTTTGATTACATACTTAGTGATTCTTGTATATGTGTCCAAGAAAGTTTCAACGGCTTAGTGGTAAATGCCTTATATTTATGTCATACTAACTCGGGTTCGATTCTTTCCTTCGCATTGTTTTTTTCATTTTTTACGAAAAAATAAATGAGATGACGTGGTAACTTCGGGCTCTCTGATTGGTTGATTTTCCTATCCTACGTGTGGACAATCCTCCCCGTGGCTTATATTTGAATTTGATTTTTAGTATTGTATTGATTTATTATGGTCTATTAATCTACTTTTGCTCCACCAATTATGTTGAGTTTTCAAAATTTCTAAAGAGCATTGAGATTTGAGCTGCAAATTCAATGTACTTAGCCTTCCTTTGACGAACTTAATTTTTAATGTATGGTATGGAATATGCCTGGCGTTCGATTTTAGATATTAGTAATTGTTAGTTAGGTTTTCGGTTTGGTTCGGATACCAAAGTTGTAAACCAGCTAATATCCGGTAAAAAAATGGATCTAATATGTGAACCAGCTGATATTTATGAAATTAGTTTGGTTTCTGTCTTTGGTTTGGTTGATTCGGTTTTTTTCGGTTCCGGATAAATATGCCAAGACCAGTGAAATTAGAATTCCAAGTTGCAGATGTGAAAGAATTCCAAGTTGCAGTGTTACAAAAAAAAAAAAAAGAATTCCAAGTTGCAGATGTGAAAGCAGCAGAAAGACGTTGACTTTACAGATAATAATTTAGGCAGTATGTTATCTTTCCGGTGAAATGTGAATAAGTCACACAGAAAAAAAAGGTTCAAGAGATACTGTTTGTCAAGCTAAAGAGAAGATGTCCTCAGCTACTGTTGATGTTGGGATAGGACTGATTCTCAGCCTCCTAGAAAACGAGACCTTGTTGCTGTCAGGAGTTCACAGCGAGATCGAGAAGATGAAGAAGGAGTTGCTTATCATAAAGTCCTTTCTTGAGGACACCCATAAACAAGATGGGAATGGATCCACCACCACCACAACAACGGGAACAACAACAACTCAACTCTTTCAAACTTTTGTGGCGAACACAAGAGACTTGGCTTACCAAGTGGAAGACATCATCGACGAGTTCACCTATCACATCCACGGTTATCGAAGCTGCACAAAGCTTCGGCGTGCAGTTCATTTCCCTAAGTACATGTGGGCTAGACACTCCATAGCTCAGAAGCTAGGAGCCGTGAATGTCATGATTCGTTCCATTTCTGAATCCATGAAAAGGTACCAAACCTATCAAGGAGCATTAGTATCGCATGTTGATGATGGTGGTGGTACAAAGTGGGTGAATCACATCAGCGAGTCATCTTTGTTCTTTAGTGAAAACAGTCTTGTAGGGATTGATGCAGCCAAGGGAAAGCTCATTGGATGGCTTCTGAGTCCTGAACCTCAGAGGATAGTTGTCTCGGTGGTCGGAATGGGTGGTTCAGGGAAGACTACACTCTCAGCTAACATCTTCAAGTCCCAAACCGTGCGCAAGCATTTCGCGTCATACGCTTGGGTTACTATCTCTAAGTCCTATGTGATTGAAGATGTGTTTAGGACAATGATAAAGGAGTTCTACAAAGAAGCAGAAACGCAGATTCCAGGTGAGTTGTACTCCTTAACTTACAGAGAGCTGGTTGAGAAGCTTGTGGAGTATTTGCATTCCAAGAGGTACTTTGTTGTGCTCGATGATGTGTGGAACACTGGTCTGTGGAGGGAGATAAGCATTGCTCTACCAGATGGCATTAGCGGAAGCCGTGTTATGGTCACTACTCGCAGCAATAACGTGGCTTCTTTCTCATATGGCAGTGGGAGTAGAAAGCATGAGATTGAGCTCTTGAAAGAAGACGAGGCTTGGGCGCTTTTCTGCAACAAAGCCTTTTCAGGAAGTCTTGAGGAATGCAGAAGGAGGAATCTAGAGGTGGTAGCAAGGAAGTTAGTTGAGAGATGTCAAGGCCTGCCGTTAGCTATAGCTTCTTTGGGGAGCATGATGTCAACAAAGAGGTTGGAGTCAGAGTGGAAGCAAGTCTACAACTCATTGAACTGGGAACTGAACAACAATCTTGAGCTCAAGGTTGTTAGAAGCATCTTGTTGCTTAGCTTCAGTGATCTGCCGTATCCGCTTAAACGTTGTTTCTTGTACTGTTGTATGTTCCCTGTGAACTACCGGATGAAAAGGAAGAGGCTGGTTAGGATGTGGATGGCGCAACGGTTTGTGGAACCGATCAGAGGAGTGAAAGCGGAGGAAGTGGCTGATGGTTACCTCAATGAGCTTGTTTACAGAAACATGCTTCAAGTTATCTTGTGGAATCCTTTTGGACGTCCCAAAGTGTTCAAGATGCATGATGTGATCAGGGAGATCGCTCTATCTATATCCAAAGCTGAGAGGTTCTGTGATGTTAATGGTGATGATGATGATGATGATGATGCGGAAACAGCCGAGGATCACGGTACTCGCCATTTATGCATTCAGAAAGAGATGAGATCAGGTATAGTACGTAGAACAAACCTTCACACTCTTTTGGTTTGCACTAAACACAGCATTGAACTGCCTCCAAGTCTGAAACTTGTAAGAGCCTTAGACCTTGAAGGCTCTGGCGTCACCAAGCTACCTGACTTTTTGGTAACTCTGTTCAACTTAAAGTACTTGAACTTGTCGAAAACCGAAGTGAAGGAACTCCCAAGAGACTTTCATAGACTCATTAATTTGGAGACTTTGAACACTAGGCACTCCAAGGTTGATGAGCTTCCTCCAGGGATGTGGAAGCTGCGGAAGTTGCGTTATCTGATTACTTTCCGTTGCAACTACGGACATGATTCCAACTGGAACTATGTTTTAGGCACAAAGGTTTCTCCGAGTATCTGCCAGCTGAAGGATTTGCAAGTCATGGACTGCTTCAACGCAGAAGCTGAGCTTATCAAGAAGCTAGGGGGCATGACTCAGCTCACGAGAATAAGCCTTGTCATGATTAAAAGAGAACATGGAAGTGAGTTATGCGAGTCGCTGAACAAGATCAAAAGACTCAGATTCTTGTCTCTCACGTCCATTCATGAAGAGGAACCGTTAGAGATAGATGGATTGATAGCAACTGCAAGCATTGAGAAACTCTTTCTAGCAGGGAAACTAGAAAGAGTACCGAGTTGGTTCAGTACTCTTCAGAACGTAACCTATTTGGGTCTGCGCGGATCTCAGCTGCAAGAGAACGCCATTCACTACCTCCAAACCCTTCCTAAACTAGTATGGCTTTCATTTTACAATGCATACATGGGGACTAGGTTGTGTTTTGCTGAAGGGTTTGAGAATCTTAAGATTCTAGATATAGTCCAGATGCGACATCTTACAGAAGTTGTGATAGAAGATGGTGCAATGGTTGGGATACAGAAGCTTTATGTCAGAGCTTGTAGAGTGTTGGAGTCGGTCCCGAGGGGAATAGAGAATCTTGTGAACCTTCAAGAACTGCATTTGAGTCATGTTTCTGATCAGCTAGTGGAGAGGATTCGTGGGGAAGAGGGTGTAGACCGGTGGAGTGTTAAACACATTCCTGCCATCAAGCATCATTTCAGAACTGAGGATGGCTCTTTCTATGTGAGCCTCTCATCTTGAGTGGATGGACTAGTTAGTTAGTGATGGTACATGTTCAGTTACTCCTATTTCATAATATCTTTTTTTTTTGTTGTAAACTACATTTCGGTGGTCGTACATAACTAGTGAATTTTGAAATATGAATTATTTTAAAATTTGTTATTTAAATAACCACGTATAAAAAGGGAAATAAATAAAACAAAATATCAGCATTTGACCATAAAAATTGTGCATCATTAGCAAAGATTCAAAAGTGTTACTCTCTCCGTTTTTTAATAAATGATGTTTTACATAATTTTTTTGTTTCAAATAAGATTGACATTTTCGATTTCTAATATAAAATTTATTAATTTTTACATGTTACTCTCTATGTTTCATAATAAGTGTCATTCTAACATTTTTTTCTTGTTATATAAAAAGTATCACTTTACAATTCCAATGCAAATTATAATTACTTTCGGCTGAAAATTAATTGCAAACTGCGTTGGTTTTATAAATAATTTTATTTATCTCAAATACTATTGGGCAGAGAAGTGTAATTAATAACAACTTACATATATTTCGGTAACTTTCTTAATCTGTGTGAAAAATGTCATTGTAACATTTATTCAGAAACGGAAGGAGTATGAATTATGACTATTTGTATTTTATAGTTTATTTTGTTATCGGTTGAATTGTATTTAATTGAATCATTAACGATATATTTATCTAGAAAATATAAAAAGTCAATAATTTTAAATTTATATGTAAAAATTTTAAAACGTCATCTAATTTTTTTTAAAAAATGAAAGTATTTTTTTTAGTCGTAAATTTGGAAATCTCTTAATTGTGAATTTTTAATAAACATGAAACTAAATTAAATATCCAGGGCGAAGACGACAAAGACGTATAATACGAAAAGACAGAAGAGTAGATTCGATTCGCTGTCAAACGATACGACAGCATTTCAAGGAATATTTATTTGACCGAATCATTCATCATTCCGACAGTTATTCGCGAAATCTTTGTCTGAACCGGACCGAACCATCAGACACACGGCCATAGAGACCCATTCTGTCCGAACAAACTTTTTTTTCTATTAAAGTTTCGAAGTTTTGAAAAATTACAAGAGAAGCAAGAAAAGAATCGTACAATTCATATTTCCCTTCACTTTCGGCGGTTGGTAAACACGCTTACGCACATTCAAGAAGCACCCAAGAGACAGAGAGATCACGATCGTCTCTTCTGCTGGTGAAGAGACCGAGAAAGAGAGAGAGATTACGATGCCGGAATTATCGCCGGCTTCTTCTTCTTCTTCGTCTTCATCAAGTTCCGACCGTGCTTCAGTGAAAATCGAGGAGATTGAAGGCGGTGGTTGTAGTGCCGTCGTTAATGGCTCTGAAGAAGTAGAAAGCAAACCGGATCCTGCTGTTGCCTCCATTGCCGACAACGCTGTGTCTGAATCTTCAGGTATTGTTTATTTATCTTAGTTTAGGCTAAAGGTCGATCCTTTATCCGATTTGGATCCATTCCCTGCTGGTTGGTGTGTGTGTTTTCAGGTGGTGGCAATAAAAGCTTTTCACGAGTATGGTCAATGCCAGTGGAGAGCTCTTCGAGTAGCGATATGGCTGAATCATCATCATCATCATTATCATCACCATCATCATCGAAGCCTAAGTTAGTTAAGTCAATGTCTGAGAGGCAGCAGAAAGCTACTCACATTCTTGCCGAGGACGCCGCCAAGATTTTCGATGACACAATCTCTGCAGGGAAGAAGGTACAACCCGTCTATTTTAAATGTCTGTATTTTGAATTAATTTATATTTTTTAATGTTTGTATTTTTTGCAGCTAAAATTGTTGAACCGTATAGCTACTGTGAAACATGATGGGACAGTTGAGTTTGAAGTTCCAGCAGATGCTATCCCACAACCTATCCCTGCAGACCGTGAAGAAGAATCATCCAGAAACGGTGTTTGCCCTGATGAGTCCATTGATGGGGTGGATCTTCAGTACATCCCTCATATGCAGATTGTGATGCTAATCGTTGGAACACGTGGAGACGTTCAGCCTTTTGTTGCAATAGCCAAACGGCTCCAGGTTGGTAGATAACTCTTACAACCCTTAAATTTTGAAAAAGTTCTGAACTTGAATTGTTTGAAAATGCAGGAGTATGGGCATAGAGTCAGGCTTGCAACTCATGCAAATTTTAAAGAGTTTGTTTTGACTGCTGGATTGGAGTTTTATCCTTTAGGTGGAGATCCAAAAGTGCTAGCCGAATGTATGTATCTCTACCAAAACACTCCTTATTCATATGTAGTGTTAATTCTGGAAGTGTGCACTAGTAAAAGGTCATATAGGATTAGGATGTTTTACTAAAGAGAAAAGTTAATCGGGTTTTGAGGCTAGTATAAATACGGGTTTAAGAGATTGTAAATTAATTAATTCACATAATCGATATACAAACCCAAAATGGGTATTTGTCTCAATTCGTTTTACTCTCTTAAGTTTCTTTGATTTCTTCTAAAGTTAATTAGCTTTTGTTCACAACATGTATCTTTAATGTTTCATTCACTGGTTTCTTTATTATATTGTGTGCAGATATGGTTAAGAACAAAGGTTTTTTGCCATCAGGCCCTTCAGAGATTTCAATCCAACGAAAACAAATGAAGGACATCATAAATTCTCTACTTCCAGCGTGTAAAGAGCCTGATCCAGATTCTGGGAACTCCTTTAAAGCTGATGCCATTATAGCCAACCCTCCAGCATATGGTTAGTTACTTTCAGTAACTCTTGCATTACTGGCTACTTGCCATTCACAACTTATCATAGATTCACTTGGAATGGTAACTAACTTTGGGGACTGGCCATTTCAGGACATACTCATGTGGCAGAGGCACTGAGGATACCGATTCATGTGTTTTTCACCATGCCATGGACGTAAGTCTTGTATTGACAACATATAATTTTAAGTACTTTTTTAATTTTTACTTTTGTTGTTGTTGTGAATCATTTCACTATGTTTCTGCTACTAAATAATGATTCAGGCCAACAAGTGAGTTTCCACACCCTTTGTCACGTGTCAAACAACCAGCAGGATACAGAGTAAGACTTCTTTACTCAAATATTATCTGATTGGTTTGCTATAAACCTGACTTCTTTTAACATGAGCTTACTGCAATTTTTCAGCTTTCTTATCATATCGTTGATTCATTGATCTGGCTTGGAATAAGGGACATGATAAAGGACCTAAGGAAAAAGAAACTGAAGCTGCGTCCTGTTTCATATCTAAGTGGAACACAAGGCTCTGGCTCTAATATTCCACATGGATATATGTGGAGTCCTAATCTAGTCCCAAAGCCTAAAGGTAGTATTGGCTCATGCGCTTACTAATGTAATGATGATGTCTTTTCTGACTTTAATTTTTTTTTTCAGATTGGGGCCCACAAATCGATGTAGTGGGGTTTTGCTTCCTTGATCTTGCATCACATTATGAACCTCCTGCTGAGCTTGTGGAATGGCTAGAAGCTGGTGACAAACCTATATACATCGGCTTTGGTAGTCTTGTGAGTTTTCTCCACCTTCACCTGAATAGTTTTCCAGAGGTTCCACTTATTCTAAAAATTCTATCTATGGCTGTGTAAAATAATGTCTCTCCCGTTCTGTGTTTGTGTGTGGTAAAGCCTGTCCAAGAACCAGAGAAAATGACTGAGATAATTGTGGAAGCACTTCAAAGAACTAAACAGAGAGGAATCATCAACAAAGGATGGGGTGGCCTTGGAAACTGTATGTCTAAACCCTTTCTATTGGATGCTTGCTTGTTTTTATATTATTTACAATATATATGGTTGATGTGGCTTTTATACAGTGAAAGAACCCAAGGACTTCGTTTACTTGTTGGATAATGTCCCACATGACTGGTTATTCCCAAGATGCAAGGCAGTGGTATGCCCTATAATAATCTGCCACTCCTCTTAAATTAGTCTCTGAACATGTCTCAAACTGTTACTCTTCTGCTTTCAGGTTCATCATGGTGGTGCTGGAACAACGGCTGCAGGTCTTAAAGCAGCGGTAAGTTTAATTTGAGTGGAAGCTAAAAAATAGTATGCTTCTTGAGTTGGGACTTTAGTAGTTAATCAGTGTTTTTGCTTTTTTCTTGAACACACAGTGCCCAACAACTATTGTGCCTTTCTTTGGAGACCAACCTTTTTGGGGAGAACGAGTTCACGCTAGAGGAGTGGGTCCTGCACCAATCCCAGTTGACGAGTTCTCACTTCATAAGCTTGAAGATGCCATAAATTTTATGCTAGACGATAAGGTGAATTAGTACACTTTGAGAACATTTAAATGATCATGGCAATGCCATTGGCCATTGGGTTAATAAATGAAACTGAGCATTTGAATTGGGAGCAGGTGAAGAGCAGTGCAGAGACGTTAGCAAATGCGATGAAGGATGAGGATGGTGTGGCTGGAGCTGTGAAGGCCTTCTTCAAACATCTTCCGAGTACGCAACCGATTTCTCCTGATCAGATCCCTGAACCGTCAGGATTGCTCTCTTTCAGAAGATGGTTTGCTTGTTCGTAACTTTCTTGCCCCTCAAGAATCTCCTCTCTTCTCTTGTGCATTGTTACCTCTTGTATGTCTGTTTTTCTCTTCTTGTTCGTTGGTTTTGGTTTTGCAACAACTCACTTAGGCAAAGTGTATTGCTTGTTTAAGTACTTGGGAGTTTAATGTTTAGGTGATGCATATAGTTTTTGGCTTGTCATGAACAACAAGAAAATGAAAACAAAGTTCTTTATGATTTGTGGGTTCGAATTTTAATATCATATGACACATGTCTCTCAGTGTCTTGAGCTTCAACTTCTATGGGAACAACACATCTCTTCTGATGTCGACAATACATATCTTTTCTTAAGAAAAAATACAAGGATTGTTGGCTTACCAAACAATGATTAGTTGATCACTGCATAACTATAACATTGTTATTTATTAGCGGTTAATTGTGTGATCTATCTTTGTAATGGCCATAAGGTATAATGGTCACATGGGGGAAGTCAATGTGCTAAACTGAGGATCTAAAAATCATCCAGACAATATGATATACTATATTATATTTTCAAATCAGCATCTTGATAATTAATTGGGTGAGAGGAAAAGATGTCATTATGCTATCTATTAACGAAAACTTCAATGTTTGTGCAGAAAGTTGATTAAGTTGTGCTAACTATTGATGAAGACTTCAATATTTGTGTGATACGTAATTGATAAAGTTGTGTTGTATTCAATATTTTATGGTTATTGCTAACAAAGCCTATCTAGAAGAAAACATACAAGGTGGTCTTGCGATGATTTCTATCTGTGGTAAACTCTTTTACAGTTTCAAAACAGAAACTTCAGCTCTGAAAAGAATGAAACCAAGATTCCAAATCCTGAAGTAATCAATCACTTTCACCAATGTAGAGAGGCTTGGAAAACATATTGGCTATCTTTCGAGCCACATCTTCAGGACTTGGATTCTTGTGTTCATTTTTTTTTCAGAACTCAAGTTTCTGTTTTGAAATATGATCGCATGCATTTTCATGAATTTTCATCTCTTATTGTTATTGTTCATTTTGTAGTCTATTACATTTTGGGAGCACCTACTTAAAATTCTAATTAATACATAAATTTTTAAGTTTTTTTAACCTTTTTGAATGAATCTTAGTAATTTATTTTGTTTTCTTCTTTCATTTTCCTATTAAAGAGTTCTCAAATGCACTTTATATTTTAGCTGTCAAAATAAGATCTAAAGAAACTTAGTCTTTTTTACGCCTAACAAAGAAAATCATTCCCTTACATGATAATAGCTAGTACATCTATTTTTCACAAATTTATTTGATTGTTATACTGTTTTTATGCCAAACAAAAAGAATCTTGGATAAAAACAAATACAAAAAAATGAATCACTTCAATTACGTTTCTAAATAAAGCTAGGTAAGATGAGGTTAAATTGATATTTAGACTAAAATCGGATGTAATGTAGGAGAAGTAAGAACATTACCGGTGACGGTGGCCAAACATGCCTATTTAGTTTACCACTGTGCATTGATGCCATGCCACTATACAATATAGGCTAAAACACTATCCACCATCGCACACCCAATTAATAAATCATCATTTATGTCTTAATGTTTGTTTTTTCTTAAACTTAAATTTTGGTTACAAAATTAACTGAAAACTACATCTCGACCCTCACACCCATGCAGATTTTATTCTTTTCATACTAAAATATTCTAATTTATATAACATTATTATGTAATAATATTACTTTACATAATTTTTTTATTTTGTAAAAAAACATTATTTTGTAAACATTATTATGTAACAATACTATTTTACATAATTTTATGTTTCATTTCTAAAATTTATAATTTATATGAAAATTAAATTAAACTGCACCTATATAATAGAGAAGAATTTTTTGGGATACCACTAAAAAACAACACTTATTTAAAAGAAAAAAACTAAAATATTTTGTACTTGCAAAATAATTTTGAAGTAACGATCTTATTTGAAAAAATGTTTGAAATACACTAACTTGGATAGCATTTAAAAAAAAAACTCAAAAAAAATATTCTAACATTTGAGCTTAGGGTTTAACGATTATT

>.::GWHANRE00000002:517122-524634(-)
ATTCGTTCACTAGGGTGGTCATATGACCCATGTGAAAAGAAAAATTCCCTCTAATTTGTAAGGAAAATTACAATTAAAAAAATAGAAAACAACCGCAAGTAAATTATCAATATAACTCAACTACAAAGGTAAAAAAAACACATTGCCTATAACATAGTCTCCCTGCTCCAAAACTACCGTATCCATAAGCCGAGTACTACTGACCAAAACAAAGAACAAGAGCTTATCTACAATAAGCAACTGCACAATTGATTTACAATATAAGCATTAATGTCTTATAATAATGTTCACAATTTTTTCATAAAAACTAATATTCCTCGCATAACACAAAAAAACTTTAATACAAGTAAAAAATAATTCAGAACTTTTACTAACATTCAAGTTTTCAACAAAAATAAAACGAATGATAGGTTAGATACAACAAGATGGAGATATACCAACTAACAATTCAACCAAAACAACACAATTATCCAAAAATAAATAATATATTCAAATATATAATTGTAATTTTAAGTATTTTAGCTACATATTTAACTGGAATTTTGTATTATAATTGTAATTTAAAGTAGTTGAACCTCTATAGTTGGTATGTATTCTGCTTGCACATTGGAAAATAAATTATTAGTGTATTCAAGAAAAAAATGTATAAAAACGAAAATGTAATCCAGGTTTTATACTGAATCTACATTATGCTTACTATCATAACTATCATAATTAAAGTAAGTAAACACTAAAACATATGAAACTATCATGTATTTGTGAACATGTTTTATAAAAAAAAATAACAAAACCTGCAAGGTGAATATTAATATCATTTTTTTAAAAAAAATAAGCCAAACATCTTAAAATACTCATTAAAATTGATAAAATATATATATATATATATTTATGTAGTTATTTTGGTAAATAACCCGCCCGTAGGGCGGGCCAAATCCTAGTACAAATAATTTGTATAAGAATACGTTTCTTGACTTGACTTGGCTGTTTCCTACTGTTTCCTTATCAATTTACGCCTCTTTACTCTTTTCCGATGTTATTTCTTCTTTCTATCTGAAAACTTAGTGATCATTTTCTTCGTGATGTTATCCATGGCTTCTTCTTCATCTCTGTCTCGCAGCTGGCTGTATCACGTCTTCCTGAGCTTCCGTGGAGAAGACGTGCGCAAAGGCTTTCTTAGTCACGTTCTGAAAGAGCTCAAAAGCAAGGGAATCATACCTTTCGTTGATAACGAGATCAAGCGAGGTGAATCTGTCGGTCCAGTGCTTGTAGGAGCGATCAGACAATCAAGGGTTGCTGTTGTCTTGCTCTCCCGTAACTATGCTTCTTCAAGCTGGTGTTTGGATGAGTTGGTGGAAATCATGAAGTTCAGGGAACAGGATCAACAAACAGTGATGACCATTTTCTATGAAGTGGATCCATCTCATGTGAGGAAACAGACCGGAGATTTCGGAAAAGCCTTTGATGAGACCTGTGTGGGAAAAACAGAAGAGGTGAAGCAGGAATGGAGGCAAGCTTTGAAGGATGTTGCGGGTATAGCTGGTTATCACTCTAGCAACTGGTTCGTTCACTTTTACTTCCACTTGTGTAGCTACTTATCATGATTACTGTTTTAGTGAGTGGCCTCTGTTTTTGTTAGTGACAGTGAAGCTGATTTGATCAACAAAGTAGCCTCAGATGTCATGGCTGTGTTGGGTTTTACACCATCAAAGGACTTTGATGACTTTGTAGGCGTAGGAGCTCAAGCCAAAGAGATAAAATCAAAGTTGATCCTACAGTCAGAAGAAGTTAAGGTCATTGCGCTTGTGGGTCCTGCTGGGATTGGGAAGACGACCACCGCCAGAGTTTTATACAACCAACTCTCTCCTTGTTTTCCATTCAACACTTTTCTGGAGAACATCAGAGGAAGTTATGAGAAGCCTTGTGGTAACGACTATCAGTTGAAGTTGTGTTTGCATAAAAATTTGTTGTCTCAACTATTCAACCAAAAGGAAATTGAGGTTCGTCACTTAGGAGCGGCTCAACAAATGCTGAGTGACAAAAAGGTGTTGGTTGTTCTTGATGAAGTGGATAGCTGGTGGCAACTAGAGGAAATTACAAGCCAGCGTGGATGGTTTGGTCCCAGAAGTATTATTATCATTACAACTGAAGATAGAAAACTTCTCAAGACACTCAGATTGGGGATCGATCATATCTACGAGATGAAATTTCCAATCAGAAATGAGTCTCTTCAGATCTTCTGCCATTATGCTTTCGGTCAGAAATCTCCGGATTATGGTTTTGAAAGTCTTGCTTGGGAAGTTACTGGACTTGCTGGGGATCTTCCTCTAGGCTTGAGAGTCATGGGATCGTATCTGCGAGGAATGTCCAGGGAGGAGTGGATAGACGCACTACCAAGGCTCAAGTCTAGCCTTGACAGAGAAATTGAATCAACTCTAAGACTTAGCTACGACGGTTTAAGTGATAAAGATAAAGCTCTTTTTCTGCATTGTGCTTGTTTCTTTTCCAAGTTCCCTTATTTCTTAACGGTTGATCGTTTGAAGAGACTTCTTGAAAAAAGCAGTTTGGACGTCAACCATGGGCTTCAAGTCTTAGCTTATAAATCTCTTATATATATAGAAGAAGGATCCGTAAGGATGCATAGGTTACTGCAAAAAATGGCAAGAGAAATTGTCAAGAAACAGTGTTTGGAGGAGCCTGGAAAGCGACAGTTCTTGATGGATACCAAGGATATTTCTGATGTACTTGAAGAAAATACTGTAAGTTTCTTATTTTTTCTTAACATCTGCAGTATTTCTATTTCCATGGGTTTGTAAGCGGAGAGTTATTAGTTCTTTTTGAATAATCTCTTCTTAGGGTACTGGAACTGTTCTAGGCATACAGTTAATTTATTCAAATGGGGAGGAAATCCAAACAAGTAAAAGCGCTTTCGATGGGATGAATAATCTCCAGTTTCTAAAAGTCGAATCTGATAAAGTACGCATACCCGAAGGCCTCAACTGTCTTCCCGACAAACTCAGATTGATAGATTGGAACGACTGTCCATTGATATTTTGGCCTTCCAAGTTCTCTGGCAAGTTTCTTGTCGAACTAATCATGCGAAGTAACAAATTTGAGAAGCTTTGGGAGGGAATCAAAGTAAAAATATTTATTGTATTGTATTGCGATTAGTCAATTCTCTTTCTTTTTTTTTTCTTTTTTTTTTTTTGAACACAGTCAATTCTAACTCATATTATTTCTTTGTCTTTTTTTTTCTGTATAGCCTCTCCAATGCCTCAAGCGGATGGATTTGAGTTTCTCTAAGTATCTTAAAGAGATTCCAGATCTCTCAAAAGCAACAAGTCTCGAGGAATTAGATCTCAGTGAATGCAAAAGTTTGTTAGAGCTCACAAGCTCTATTAGCAATGCCACTAAGCTTAGAATCTGCAAACTTAAGGGTTGCTTGCTTTTGAAGGAGCTCCCCTCTTCTATAGGCAGGTTAATCAATCTCGAGGAATGAAATCTCAGTAACTGCGAGAATTCCGGAAGTTTGAAAGAAATCAGTGGTTGCTCAAGTTTGGAAAAACTCAATGGTTGTTCGAGTTTGAAGGAACTCAAGCTGAGCTATACTCCGATAGAGGAAGTGCCATCATTAATGAGAATTTGGTCTTGTCTTTATAAATTGGATATGTCTGGGTGTACAAACCTCAAGGAGTTCCCAGACGTTCCAGACAGCATTGTAGAGTTGGTGTTGTGCGGTACAGAGATAGAAGAGGTTCCGTCATGGATCGGGAATCTGTCTCGTCTGCGTAAACTAATTATGTATGGATGCAAGAAGCTGAAAACTATATCTCCAAACATTTCCAAGTTGGAGAATCTCGTGTCTCTATGTCTGAGTTTAGATGATTTTGGTCACCTTGATTATATTGATCGATATGGTACTGACTTATTTGAAGTAATAATCAAGTGGGGGCCTGCCTTTGAGCGGGGTTGGACATTACGATCAGACTACGATGTTTGCGACATTTTTCCGAAGTGTCTACCTGAGAAGGCTCTTACATCTCCTATATCATTAGAGTTCGTGGGTGGTGGTTTGGAAACTATTCCAAATTGCATCGGATATCTCTCAGGACTAAGTAGGCTTACCGTCGGAGGATGCGTCATGCTCGACGAACTTCCAGGGCTTCCAAGTTCCCTTCAATTTATAGATGCAGATAATTGTGAATCCTTGAGGAGCATAAGATCTCCTTTTCTTAATCCAAATATTTGCCTAAACTTTGCCAACTGCTACAAACTGAATCCAGAAGCAAGAAATCTCATCGAGACATCAGCTTGCAAATATGCGTTCTTACCTGGTGAAGAAATGCCTGTAAACTACCCTCACCGAGCTACTTCACGTTCTCTAACGATCAATTTGCCTCCAAGACCTCTTCCTTCATCCTTCAGATTCAGAGCTTGCATCTTGCTGTCATATGATGAAGAGCGTGATAATCCATCTTACAATGATGGCTATGATGAAGAGGGTGATGATTCATTGAGTGGTATGTCTTATCGCGTCAGGGGTAAACAAAATGGCCACACTGTCCACTATGTATCAGACGAGATCCAGATGACACGTGTACGCGTATTTCGAAGGCATTTGCATATATTTGAAGATTCTTTCTCTCTAAACCATGATTGCCCTGAAGCCGAAGAAACCACTTTCAGCGAGCTTTCTTTTGTGTTCATAGTCCATAGTAAAGCCTGGAAGGTAGAAGGCTGCGGTGTACGACTTTTGGAGGAGGTCCCTCTTTGTATTCCTGACGTAAATATAGATGATGATAAATGATGGTAAAGTGATGATGATGGTGAAGGTTCTGACTGTCTCAACCTGAATCAAGAAACGAAAAGGTTCCTCCAGACATCAGATTGCGAATCTGCGGTCGTACAAGATGTGGAAGTGCCTGCACACTTCACTCACCAAACTACTTCAGGATCCCTAACGATCAATATGACTCCAAGGTCTCTTCTTCCGTCCTTCAGATTCAGAGCTTGCATCTTGCTTTCAGGAGACTATGACGTTGATAATTAAGAGGGTGTGTCTTGGATCATCCAGGAACTCTTTGATAACTATGAAGAGGATGAGAATTCATTGATGAGGGTGTCTTGTAGCGGTGAACAGAATGGCCTCACTGTCTCATATGGATCAAACATGCGCCATATGAACCAGGATCTATATGGATATGCAGACCGTCTTCTTTCTGTCTAAACCATGATTTCCCTGAAGGCGAAGACACCACTTTCAGCAAGCTTGTGTTTCAGTTCGAAGTCTTTTATAAAAAATGGAGGGTTAAAGGCTGTGGTGTACGACTTTTGGAGGTCCCTCATTGTATTCTTGACGGAAAAGAAAGTGAAGACGAAGTTCTATGGGCATAATGAAACTGAAGGTGAGGAATCTGGACGTGATGAGGATGTAGAGACGAGGACCAGGAAAGATAGATAATGATTGTGCAGAAACGCATATGATTAGTTTAGTCATTCACAGTAATGGATGATTCTGCGGATCACCAATCACAACACTTTCACCACGCTAATGCATTGAGAAGATGACTGGGCATTTTAGAGTGTTTTTCTGAATACTATTTCCTCCTTCAGTTTGTTTCCGAATAGTGTGTTTCCTGTATGAGTAGGCCCTCTGTGTTCTTAGTCATTGCTTCTTAAATCTAGTCTATGGTCTGTTAGAAGCTCTAACTTTGGGCCAATCAGTTCCCTGACCAGTCTTGGATTGTTCCTGCAGAGGTTGTGACTTTAAGGAAGGAGCAAAAGTGACGATGAAAATGCCTCCTATAGACGTCGACGAGCTATAAAGACTGTTGTGACATGGATACAAGAAGAGGTTGATTCAAACAAAACACAAGTCTTCTTAGCGCATTTTCTCCCGTGAATTTCAGGTTTGTTGCACATAACTAGACACATGACTCTTCGATCAATCTTAAGTCTCCAGTTTTCTTTCATGTCACGTGGTCTGATTTTGGAGCCTCTCTGGTTTCATCAGAGAGACATGGGAAGATACAAAACTCCTTCAAGATGTCTTGTCGTCTCTTTACTACTCGAAAAGTTCAAAGATGGTTAAACTAATGGCCACCAATCACTGGTTTCGCTGGTCCTGCACAAGTCCACAGGCAAGACTGCATCCATTGGTGTCTCCATGGAGTTCCTGATTTGTGGAATGAGCTTCTTTGTGCGCTTTTCCTAAAGCAAGAAGGTTAGTCAAGATCAAACAATGGCGATTCAGATAACATCTTTTGGTAAACAACATCTTCTTGCTCTTGTAGTTTGATAAGGTGATTAGGTTACTTTGGGTGGGGATATGTAATTACTCATTACGTTATAAAGCATATTTGGTTGTAATTTACAACTTGTAAAATACATCTCATTACCTTCAAAGATTTGAGTGATTTCATCAGTTAACAACATGCCACTAAAAGCAAACAACAAAGGCTTATGACAATCAAAACAGTTTTCCATCTTGATACGTTTCTGCCTTCTTCTTTTTCTTTGCGTCTATAAGAGTTTAACGTAGGTGATATGATATGAATTCCATGATTACTTTTACTCGGAAAGTGAATGATAAAACAGATAACTGTGTACATATACCATATAGACCATCAAGCTTGCCTTGGGAAATAGTTTATATGAACTATCATCTAGTAGGATAGGCGTGTGACCCTACTTTCACTCAAAACACTATCCTCAAACCATATCATATATAGAGATTCTCTATCTCTACAAAATCCAAATTGTGTATTGTCCATTTCCTCAATTGCCCACCACAAGCTGTCTTTAGATGTGGCTGTTTTAGGATCTCACAGCCATAAGACCCATGACAAAGATTTCCTTAGTTTTTGTTCTTTTTTTGTTTTTGTTTTGTTTTGTTAATATCATGATGAATAATGAAAACCAAGGGTATCTAAACACTTGTTGGTTCAGTTCAGTTAAATTGATAGTAATTTAGTAAAGCTATAAAAGTTTTTGGTCAAGAGATATATGTAAAATGTAACAAAAACAGAGTGGATATTGTGAACTTTGATTTGTCTTTTCAACATTTAACAACTGGATAACATCAATGCACAACCTCCTTCTGTCCTTCATGTTGTGTGTGTCCTAATTGTGTGGGACTTAGCCAGATTAGATTTACATTGTTCAAATCTCTTTTATTTTTTTCCTCTGTCCCCACTCTCCCACCCACATGCTCTTCTTCTCTCTTCCTCTCTCAAAGGGCCAATATTTTCTTGCTTATATATTTGACTCTTTCAACATTCCCTCAAACTCCACTTCAAGCAAAGAAATAACACAAGACTTGCAAAGTGTTAGGAAAACTAAGATATATACGGCTATGGAGATAGAGCTTGATGATGATGTCTTCTTTGCAGACATAAGCAAACAGATCTCTCTTCTCATTATGGATGAAGATGAACAGTTAAACCCTGTTTCTCTCTCTACACCCTCTCTTGCGTTCCAGGTTTGTTCTCCACACACTTAATCTCTCTCTCAAAA

>.::GWHANRE00000002:740504-750662(+)
TTTGCTAATCACAGAGTAGTTTTCATCATCTACGTTGTGTCATTTCGTATATATATATTTTTTTTTTTTTGAAAAGGATATTTTGTTTGTTGTTACGTCATGGATTTCTAAATGGCTAGAAAGAGAATATTAGTGTTGCTCACAGAACACATTATCAATGAAAAAACAGCTTTGGACTTTGTTAAAATATTGGTTTGTGTTCAAAATGCTCTATACGCATAGACAAATCATGCTTCCACACTATTCTTCAACCCATCTCTGTCATCTCAACCAAGTAATTTAGCTGCATCAACACAACTACTTTATGTTTTCTGAAAACGCAGCGTTTTAAAGACCTGAAGCCCTAGGTTTTTGCTATACTATCGTCGTCACTTGGCCGAGTCTCTGAGGTTTCATTGTTATGAGAATGTCGTGACTAGTTGTCTAGTATAGATAGCTAAGATATAATTGATCAAACATCTGGAAACAGGTGATCTTGTCATTTTAAGTTTCTTAATTTGTAGCTTTTAGTGTAGGCTTTGCTGTCGAGTAGAGTAGCTTGTGAGCTCAGACTCTATGATGTAGTTTACATGATTACAAGGCTTTTGTTGATGTTGGTTTATGTGTAAGCACGCCAGATGTAACAGAGGAATGAGCTTGTGTTGATGTTGGTTTACATCTATTCTCAGAATGGCTCATATTATAGATTATGGAAAGTGATCATACTTATTAGAGGCTTTGTACAATACTTATACACGTTAGGGCTCAAATATTTATCTATTTATTTATAAATGTTGATTATTGCTGTTCCTTTCCGAGGGCAAAGCTACAGAAACGTATGAGAATAAGAAAAATGTTAGGAGCAATTCGTAATAAATGGGAAGTTGAAGGATTACAAATTTATTAAAGTAAACATCGTTGAATCTTCCATGAGTCTTCCTCTCCACTCGTCTTTGGTTGGACTTTTTTATGTGGTTCTGTGTCTTCTATGAAACTTCCTCTCCACTTGTGTCTTCTTATTCTTCTATCTACTCTCTCTTTGGATACTTTTTGTGTGGTTATGTGTCATTGTTGTTATTTCTCTCTTTGCTAAAATCACTGTGATCCTGTTCCTCAGTTCATTGCGTGCTCTCTACTCATGGCTTCTTCTTCATCTCTGGCTTGCAACTCAAAGTATGACGTCTTCCTCAGCTTCCGTGGAGAAGACGTGCGCAAAGGCTTTCTTAGTCACGTTCGGAAAGAGCTCCAAAGAAAGGGGATCATAGCTTTCGTTGATGACAAGATCGAGCGAGGCGAATCTGTCGGTCCCGTGCTTGTAGGAGCGATCAGACAGTCAAGGGTTGCCGTTGTCTTGCTCTCCCGTAACTACGCTTCTTCAAGCTGGTGTTTGGATGAGTTGGTGGAGATCATGAAGTGTAGGAAAGAGGATCAACAAAAAGTGATGACCATTTTCTATGAAGTGGATCCATCTCATGTTAGGAAGCAGACCGGAGATTTCGGGAAAGCCTTTGAAGAAACCTGCGTGGGAAAAACAGAAGAGGTGAAGCAGGAATGGAGGCAAGCTTTGGAGGATGTAGCTGGTATAGCTGGTTATCACTCTAGCAACAGGTTCGTTCACTTTTACTTCCACTTGCGTATTATGTGTAGCTACTTTTCATGATGTTTGTTTTAATGGGACGCCTCTGTTTTTGTTAGTGAAAACGAAGCTGAAATGATTGACAAAGTTGCTTCAGATGTCACGGCTGTGTTGGGTTTTACACCATCAAAAGACTTTGATGACTTTATTGGCATAGGAGCTCAAATCACGGAGATAAAATCAAAGTTGATCCTACAATCAGAACAAGTTAAGATGATTGTGCTTGTGGGTCCTGCCGGGATTGGTAAGACAACTACAGCAACAGTTTTATACAACCAACTCTCTCCTGGTTTTCCATTCAGCACTTTTTTGGAGAATATCAGAGGAAGTTATGAGAAGCCTTGTGGTAACGACTATCAGTTGAAGTTGCGTTTGCAGAAAAAAATGTTGTCTCAAATATTCAACCAAAGTGATATTGAGGTTGGTCACTTACGAGTGGCTCAAGAAAAGCTGAGTGACAAACAAGTGTTGGTTGTTCTTGATGAAGTGGATAGCTGGTGGCAACTCGAGGCAACTGCATACCAGCGCGGATGGTTTGGTCCCGGGAGTATTATTATCATTACAACCGAAGATAGAAAACTTCTCAAGACACTCAGATTGGGAAACGATCATACCTACGAGATGAAATTTCCAACTAGAGATGAATCTCTTCAGATCTTGTGCCAATATGCTTTCGGTCAAAAGTCTCCAGATCATGGTTTTGAAGAGCTTGCTAAGGAAGTTACTTGGCTTGCTGGTGATCTTCCTCTAGCCCTGAGAGTCATGGGATCTTATCTACGAGGTATGTCCAGGGACGAGTGGATAGAGGCACTACCGAGGCTCAGGTCTAGCCTTGATAGAGAAATTGAATCAACTCTAAGATTTAGCTACGACGGGTTAAGTGATAAAGATCAAGCTCTTTTTCTACATATTGCATGTTTCTTTTCTTGTTCCCTCTGGAAGGTTGATAGTGTTAAGAGGTGTCTTGCAAACTGTGGTCTGGACGTCAACCATGGACTTCAAGTCTTAGCTGATAAATCTCTTATATATATAGTTCACAAGGGATGCGTAGAGATGCATAGTTTACTTCAAAAAATGGGTAGAGAAATTGTCAAGAAACAGTCTTTGGAGGAGCCTGGAAAGCGACAGTTCTTGATGAATACCACGGAAATTTCTGAAGTACTTGAAAAAAATACTGTAAGTGTTTTTTTACGTATGCAGTATTTCTATTTCCTTAGGTTTTTAAGATGAGATTTATTAGTTCCTTTTGAATAATCTCTTCTAGGGTACTGGAAAAGTCATAGGCATATATTCCCATTGCGGTGGGAACTTCCAAATAAGTAAAAGAGCTTTCGATGGGATGAATAATCTCCAGTTTCTAGCAATACTCTACGATGGTCCCTTATGCATGCCCGAGGGCCTCAACTGTTTTCCCGACAAACTCAGATTTATACGTTGGCCCTGCTGTCCATTGAGATTTTGGCCTTCCAAGTTCTTTGGCAAGTTTCTTGTCAAACTAATCATGACAGATAGCAAATTTGAGAAGCTTTGGGAGGGAATACAAGTAAATATATTCTGGATTTTCTTGTATTTCATGCAATGTTTTAAAACCCGACCCGGACACTGAACCGGACGACTTACTGGGTTGCTGGGTCACTAGATCGACCGCGGATGAACCGCAGGTTAATAAATGAACTAATTTTATTATATAATAATATATCACCTATGTAAATAAAAATATAGAAACTAGAGTTTAATATTTTCTAAATGTTTTTAAAACATAAAGTAATAGTTTGGATATGTATATATTTTATGTTTAAAAACATTTAGAAAATACTTAACTTTAGTTTTTATATTTTTATTTTTATTTAACATACAAAATATCAAAAAATAGTTTAGATTATTTAAATTTTTTTCTAATAAGGTAAGAGTTATGATATCTAAAAAAGAATCAAGATATAAAATTTATAAATATTTAAATGTCTAATGTGAATAATAAATTAAAGGCCCTAAATTAAATTTAAAATACAAAATAAACCAAAAATAAAAGATCATTGTAATAATTATCAATAACGGAAATAAACCAACACCAAATCACATCAACTAATTTTGTTTTTCTCTACTATCGTTCATTTCATTTTTTTCAGATGACATAGTGAAATTTTCATCAAAATCTAAAATCACAAATATAAAACTGAAAAGGGAAAACTTAACTTCTGTTTTTTTTTTGTCAGCACCTAACTTAATTGAAAACTTATAATATAAAACATAATCTAAAAACATAATTAAAAACGAAAGAAAAAAGTAAAAGTTATTTATTGGTTAAACCGGTATCGGGTTCCGAGTAAGGTTTTTGCGGGTTTTTAAGTAGTGGGTTTTTCACAAAATCCAAACTGGATTTTTTCTGGGTCATCGGGTTTACCGGTTCAACCGCGGGTCTGGGTCGGGTTTCAAAATATTGAGATTTTCATGTAAAGCACGGTCAGTCATTTCTCTAACTCAAATTTTTCTTTGTTCTTTTTTGGTACAGCCTCTCCATTGCCTCATGCTGATGGATTTGAGTTCCTCATGGCGTCTGAGAAAGATTCCAGATCTCTCAAAAGCAACGAGTCTCGAGAAATTAGATCTCAGTGACTGCAGAAGTTTGTTGAAGCTCACAAGCTCTATTGGCAGTGCAGCTGCGCTTGAGCTACATCTGAGGTATAGTGCGATAGAGGAATTGCCATCATCAATCAGCACCAATCTAGAGGTATTGGATATTACAGGGTGTAAAATCATCAAAGACTTCCCAAATGTTCCTGACAGTATTGTAGAGTTGGTGTTGAGTGAGACAGGTATAGAGGAGGTTCCTCCATGGATTGAGAACTTATTTCGTCTGCGTAAACTAGATATGCATGGATGTGAGAGGCTGAAAATTATATCTCCAAACATTTCTAAGTTGGAGAATCTTGAGTTTCTTGCTCTGAGTAACGTTTACCGTTGGGTGGAGGATCTTGATTTCTTCTTTCAAAAAAAAGAGTATTGCGATTTTGCCAATTACGATGAAGCAATAATCAAGTGGGGGTCTGAAATGAAGCGACGTTGGAGACTAGAAACAGACTTCGATTTTGACTACATTTTGCCCATATGTCTACCCGAAAAGGCTCTTACATCTCCAATATCATTACGTTTCAGCCATAAACGTTTCACGACTATTCCAGACTGCATCAACCATCTTTCCGGACTAACTAAGCTTGACATCACACAATGCAGAAATCTCGTAGCCCTTCCCCCACTTCCAGGTTCCCTTCTATCTATTGATGCACACGGTTGTGGATCCTTGGAGAGTATAGACTCCTCCTCTTTTCAAAATCCAAACATTCGCCTAAAATTTGCTAAGTGCTTCAACCTGAATCAAGAAGCGAGAAGGCTCATCCAGACATCAGCTTGCAAATATGCGCTCTTACCTGGTGAAGAAGTGCCTGCACACTTCACTCACCAAGCTACTTCAGGCTGCCTAACGATCAATATGGCTCCAACACCTCTTCCATCATTCTTGAGATTCAAAGCTTGCATCTTGCTGACAAATGATGGCGATGATGATGAGGATGAGAATTCGTTGATATCTTGTCGCGTCAGTGGTAAACAGAATGGCCACACTGTCCAATATGGATCAAACCAGGTCCACCATATGCCATATCTCGATGGCCAAGCAGAGCATCTATATATATTTGAAGATTCGTTCTCTCTAAACCAGGATTTTCCTGAAGCCGAAGAAGCCACTTTCAGCGAACTTTTTTTCGAGTTCAGAATCCATAATACAGCCTGGAAAGTCAAAGGATGCGGTGTAAGACTATTGGAGGAGGTCGTCCCTCAATGTATTCTTGACGGAAAAGAAACTGAAGACGAAGAATGTAGGGGCATAAACATAGAGGCAAGCAATGAAAATGCAGGTGGAGAGGATAAAGAAAAGGAAGATGATGATGATGGTGGTGAAGGTGCTGAAGATGAAGTGGATGAAGGTGTTGATGCTGAGGAGGATATAGATGGTAATGACGCTGTTTTTTCTAATGCAGGAATCGACATAAACATAGAAGCAAACAATGAAACAGAAGAAGAAGAAGAAGGAGAAGAATCTGGAATTGATGAGGATTCAGAGACAATGATCAGGAAACGAAAGAGTTTAGGCCTTGGCTTGTCTGAGAACTCGTTGATAACGATGATGAAGAGGATGAGAATTCATTGATGCTAGTGTCTTGTAGTAGGGGGTAAACAGAATAGCCTCAGTGTCTCATATGGATCTAACCAGCGCGATATGCCTTATCTATATGGATACGAAGAAGAATCAGGACGTGATGAATGAGGATGCAGAGATGAGGAGCATGAAACGAATGAGGTTAAGCCTTGTGTAGGTATTGTAAAATTGTCATGTTGTTAAGCCTTGTGTATGGGTTATTTAGGATATGAAGTTGCATGATTTAGGTTCAGTAAAGGAAAGATTGATTGCAGGATCTTAAAGGTTTTGTTAGTTCTTGATGATGTGTTGATAATAAACTAGAACAATGTGTGGCTTCAACACGGGTGGCAGACGACAGTAAACAGGGGACATTTACGAAGCTTGCTAAGCAAGGATCAGATCATGCAGTGACCAAACGCAGAAGCTGTTTTATAAGTGGCTCAAGAGATCCGGTACTGGTGAAGAGGCACAATGGGTTGAATGTATCACCAAAATCAGGTCTTGTTGATACATAAAAAAATCTTTTGTTTTTGAAAACTTACTCTTGCTTACATTGTATATACAATAACTTGAGAGGGACTGAGTTTTGCTACTCTTAAGTTCATTTTGTTGTTGTTTCTGATTCGTATCTCTCGGCTACTGCTACGATCAAAGATACATAATATTGAAAGCTTTAAAGGATTACAAAACAGGTGCTGTGTAATTTAGGGATATAAACTGTAAACATTGACATTTAAAGATAAGTGGAGATGATTCATGTCGCTCTATTTAGATTGTCTACAATTAAGATTTGAGAAGACGAGTTTAACTTCAAATGTGAACAGAAGGCAAAAAAGTAAACGTTCTTTATGTGCAAAGCGTATCTCAACTCTCAAGTATCAGAAGCGTATCTATCAATCATCATCATTTATCAAGATCTGTATCTTACCTTTCCAACTAAAAACAATAAGATCTTTATTAACCTTTAGCTTCTACTCATGGCAGATTCTTCATCTTTGTTGTTGCAGTCTTGCCACTGGAGACACCATGTGTTTCAAACTATATAGACAATGATATCAAGAGAAGCCAAACTATATAAACTATCAGAGAATCTAGGTTTGCGGTTGTAGTGTTGTCGAAGAGATATGCATCTTCAAGTTGGTGTTTGAATGATTTGGTGGAGGTTAAGGAATCTAGCAAGAAGATCTGCGGAGAATTTGGAACAGCATTTGAGGAAGCATGTCAAGGCAAACCAGAGGATGTGAAGCAGAGATGGAGAGAAAGCTTTGGTATATGTGGTTAATATAGCCGCAGAGAGTCTTCTAATATAGCCAGCTGTTGTATCCGTGCAATGCTTCGGAAGGAAGAAGACAGCAGTTGCCGTAACCCACTGCTAACGCGGGTGTGGCCTGATCAAGTTCAACGGTTGTCCAACGGTTGATCAAGTTCTTCTCCTAGGGAAGCACCGCTTCGCAGGTGTGGACACGAGGATACGAGTCAAGGGTGGTGGTCACACTTCCCAGGTCTACGCCATTCGTCAGAGTATCGCCAAGGCGCTGGTTGTATGTTGATGAGCCTTCGAGGAAGGAGGTTAAAGATATTCTTATTCCTTATGATAGGACTCTTCTTGTGGCGGATCCGAGGAGGTGCGAGCCAAAGAAGTTTGGTGGTCGTGGTGCTCCTTCTCGTTTCCAGAAGAGTTACCGTTAATCTTGGTTTGTTTTGTTTTCAGTTTTATGCTTTGTTTTGGTAATGGATATGCTCGAAGAATACATGTTTTGCTATGTTTGCTGTCGGAAAGCTTTAGTATTTTTTTCTCTGTTATTTCTTGTCCTGAGATGTATGGCATTGGCATAGTTGGTTCAATGGTTAGGTTTTATGAGAATGTCGTGACTAGTTGTCTAGTATAGATAGCTAAGATATAACTGATCAAACATCTGGAAACAGGTGATTTTGTCATTTTAAGTTTCTTAATTTGTAGCTTTTAGTGTAGGCTTTGCTGTCGAGTAGAGTAGCTTGTGAGCTCAGACTCTATGATGTAGTTTACATGATTACAAGGCTTTTGTTGATGTTGGTTTATGTGTAAGCACGCCAGATGTAACAGAGGAATGAGCTTTTGTTGATGTTGGTTTACATCTATTCTCAGAATGGCTCATATTATAGATTATGGAAAGTGATCATACTTATTAGAGGCTTTGTACAATACTTATACACGTTAGAAGAGAGTACTAGGTCTTGACTAATTACACATAATAAGGATATCAACTATCTATTTATTTATAAATGTTGATTATTGCTGTTCCTATCCGAGGGAAAAGCTAAAGAAACGTATGAGAATAAGAAAAATGTTAGGAGAAATTCGTAATAAATGGGAAGTTGAAGGATTACAAATTTATTAAAGTAAACATCGTTGAATCTTCCTTCCATGAGTCTTCCTCTCCACTCGTCTTTGGTTGGACTCTTTTCTGTGGTTCTGTGTCTTCGTTGAAACTTCCTCTCCACTTGTGTCTTCTTTTTCTTCTATCTACTCAGAATAGCCTCAGGGTCTCATATGGATCAAACCAGCGCGATATGCCTTATCTATATGGATACGAAGAAGAATCACGACGTGATGAGGATGCAGAGATGAGGAGCATGAAACAAATGAGGGTAAGCCTTTTGTAGGTATTGTAAAATTGTCATGTTGTTAAGCCTTGTGTATGGGTTATTTAGGTTCAGTGAAGGAAAGATTGCAGGATCTTAAAGGTTTTATTAGTTCTTGATGATGTGTTGATAATAAACTAGAACAACTTTGACTCATGCCTTGGTCATACAATCTCAGGTTCTGGAATTATGATCATCGTGACCAAGGAAAATAAACAGCTTCTGAGAGCTCATGGGATCAAAGCCTGCATACAAAGCTCTCCTACGTGGCAGTCTTTGAAGCAGGGATATTATTGTCTTTTTCAGCCATTGATTCTAACAATCAGGCTCTGATAGAATGTTATCCATCAGAGAGAGCAGTCTAGCGATCATGTGCGGACTGAACACGGGTGACAGAAACAGAGCAAGGATCAAATCGTGAAGTGACAAAAGCAGAAGCGGTTTTACACTGGCATGGCTCAAGTGTTACAGTAATGGTGAAGAGCCACAAAGGGATGAATGAATCACCAAAATCAGATCTTATTGATACATAAAAAGTAGTTGTTTTTTTTTGCTATCATCATATTCATATATGAATTTTGTTGCATGGATGTAGAATTGAAAACATGAATTTATTTATTGTTTCCATGTTGGAATACTTCAAACGAATTAGCTTGATACCATTTTTTGTTGAAACGCAGTAGAAATTAAAAGACTATCACCAATTAAGATTGAATATCCTTAATCCTTTTCATTCTTTGATCATTGATCCAATATTTCTCTCGTCTTTGTTTCTATCAGTGGCCAAGTCTAGTTTCAAAAACAAAGGAGAACGATATTCCACATGCAAAGTTGCTTTGATCAATGATTATCGATATTCCAAATGTTGAGAACCGATGTGACGAAATAGAGAGAAAGTTTTGTAAAGACTAAAGTAGAGATGTAACAAAGAGCACTACGAAACCGATCGACAATCATTGATCAAGAAGAATGGGACAACCTCGCTATTACTTTGTTCCCTCTTTTGACTTTTCTATAAACCATGAGTGTGCTCTCCCTCTTTTTCTGCCAAGCCACGTCTATATGACTATATCATATATAGGCCCGGCCCTGAAACTTCTGAAAAAACATTGGACCGGAAGCTTAAAAAAACAAATTTGGGCCAGAATAAATTATAAAAACAAGGAAAACGTTTGCAGTTTCAAAGAATTGAAACCATGACAGCCACTTACTTACTGTGCATGTTTTGTCGGTTGAACTAATAAAACTTTTGAAAAAATGAAGGCCGATAAGTTATGTATTTTAAGACGGCTGGAAGCTGATGCTTCCTCCGTTTCCTACCAGGGCCGCTACTGATCATATATATGTATATTGAGTGAAATTAAATTTATAAAAATACAAATTACATTATTCGATTCATGCATGATCCTACTATTTCTTCTCCTTCTCTTCATTCTTCCTTTTCAGTTTAAGACGTGCATGGAACCAAACATGTTAAAAAGCCAGGCATTCTCTTCTGCAACACCAAATGTATAATATAAATGAGAATAAGAAAAGTATATACACCATTAAAAGTATGAGGTGGCATCAAATTAAAAATATGATCATGAGCTTGATACCATTTTAGATCATTATATAAAAGTGAACAATTTAACAAAAGAAAATATTTGTTATAAAAAAAATGTGTAAATACGTCACTAAATACCATTTATGACATGTTTTCTTTTCAAAAAAAATTTACGTATGA

>.::GWHANRE00000002:834705-839841(+)
AAAATCTCTTCATAAATCAAAGTCACGGGTGGTGCATCATTGCATCAACGGCAACAATAATTGACCGTCTAGTACATGTGTATGAAGTTTGCTAATTAATTAACTAGTTTATTTTGGATCAAGAAGTTCGAAATATATCATGATATTAAGCGGTCGGCCATAAGATAAAAACATATGTATCAAGTATCTCATAAGAAGTAATAAAAGAGAGAGGGACCCAAAGAGAGAAAAAGAGTTAACGTTCTCACTGAAATATTTTTAGAAAATTCTTGAGACTTTAGAAGAGTTTGCAAGGGTTTCATTTTTCTTTCAAATCTTTTTATTGGATTTAGTATTTTTTAAGGGAAATCATCTCAAGTTTTTTTAATATATTTTTCAAAAAAAACTATTAGGAGTCCTAATCAGTGAGGCTCTATTAGCATCGAAAGATTCTTGACTTAGAGGATGATTGGAATGAGCGGTAGCTTTATACTTTTGCTTTAGATATAAAACTGTAGATTTTTTTTTGTTGTGGCTGTAGATAATCATACTGTAGAATATTAGCTGTAGGTTTAAAAAGATTCAATGACTTACATATAAATTTTCTAAAACAAAAAATAAGTACTCTAGATTTATGGCTTTTCACAGCTAAAAATAAATAAAAATAAAAGAAAAATCTGTAACTTTAAAAATCTTTACAAAGCTGATTGGCAAAAATTTAAACTGTAAAAATAATTTAAGCTGTAGAAAGATTTTACGGCACTTCTAAAACAATTGCCAATCAATCCCTTAGTCTTACACTAAGAGGCTAGACTAGTGAAAGCTTGACCTAGTCCTATTAAACGCTTTGTTCCTTTCTTCTCCAAATAAATGTTTTTTATGTTGTGGACTATTAACCAAATAATAAGAAATAATAAAAACTAGGAAATCAGAACTGTAAAAGTAGTTTTCTTGCAATATTTTGAACGTAACAATATTTTATGTTTTATATTTTACGTACATAACCATCAGCTGAAGTATGAAAGCGTGTAAACACGTAGAAGAAGATCAACTGTTTGTACGCGTGACCTTGTATTGCTATATAACTTATATGCATATGCAAAGTCTAATAGGCCTATACTATATGTTTGGTCATCACAGTAAGAAAATCATAGAAAATAACGTATTCTTGAGAGGAATTTTCAAGTCGATATTTGGGAAAACCAAGAAGAGATAGTGGTTAAATTTACTCTCACATGGCTTCTTCTTCTTCTTCATCGCCATCAACTCATCATTACAGCTACGATGTCTTCCCAAGCTTCTCCAGTAAAGATGTCGGCAGAACTTTTCTCAGCCACTTTCTTGAAGGGTTGAAAAGCAAAGGAATTAAAACTTTCCAAAATAATGGGATCATGAGTAGGGATGTCAAGTTGGGCGGCCCACACCCAAATGGGTGTGTACAGTTGGGCCATTTAACACTCATACCCAAAAACACCCACACCCATTTAATACCCATACCCAAAAACACCCACACCCAAGTTAGCCCATACCCATTGGAAATAACCCAAGACCACCCATTATTATTCTTTTTAACAATTAGCTCAATTTTGTTCATAATCAATTATTGTAAACTCAATTTACAAACTTATATACTTATAGAAAATAAAAATTATAGAAAATTTATATAAACTCAATCTAAACTCAATTTTAATGTCATTGAAAATTTCTGAATACAAATGTGATGTAAATTAAATTCAATATACTTCAGTTTTTCATAACTCTATGTTTTATGTAAAATAAAAGTTATAACCGAAAGATGAGAGCTTCCCTATGGCTAATATTTAATATTACACACATAAACTAGAGTAAACAATGGAAACAATGGAAACGAGATTCATCATCCACAAAACCCACAAAACCCACAAACCCCACAACACCCACAACACAGAAAGTAGAGAAATCGCGAGAAAGTAGAGCTAAAATCGAATCATACCTGAAATTGTAGAGAACTGAAGAAGGGAATCGATGGGAGGGAAGAGAGAATCGTATGGATGAACACAAGAACAGTAGATGAAGAGAAATCTGGGAGAGAAGAGAGAATCGCGAGAGAGAAGAGAAGAATCGTGAAATATTATTTCTGATTAATTTTTTCCCAAATTCTCTAAACCCTAGAAATTAAGTTTTTGGGGCAGCCCAACACCCATTTGGTTTGGACCAGTTAGCCCATGGGCAAAGTGGGTCTTTAACCCAATTGGACCATTAATTATTTGGGTATGACCATCACCCACCCATGTTTGTTTGGAATGGGTTAGCCCATGGGTGGCCCAACCAATTGACACCCCTAATCATGAGGAGCGAGTACATCACCACTGAGCTCGCAAGAGCTATTGAAGAATCAAGGATCTCTGTCGTGATCCTATCTAAGAACTACCCTTCTTCTAGCTGGTGTCTGAACGAGTTGCAGCGGATCATGAAGTGCAAGGTTTCTTTAGGACAAATTGTGATGGCAATCTTCTACGATGTGGATCCATCTGATGTGAGAGAGCAGACGGGAGATTTTGGAAAGGTCTTCGAGGAAACTTGTTATGGGAAGACAGACGAACAAAAGAAGAAATGGAGGAAGGCTTTGAGTCATGTAGCGGTTATTGCTGGAGAACATTCTATTTCATGGTACTGTTCCAAACTCTCACATAATGCAAATCTAATTCACAGTTTTCGTTAGGATTGACCACAAATACGGATATTATGGTATATATATTATGTACTTCATTTGTTTCGTACTCCCTCCGAATAAGTGTCACTTTGATATTTTTCACACATATTAAGAAAATAGCGGATATATATGTAAGTTGTTATTAATTACATCTTTTTGACCAATAATATTTGAGATAAATAAAATTATTTATAAAACCAATGCACTTTGCACTAAATTTTCAGTTGAAAGTAAGTAAAATTTGCATTGGAATTGTAAAGTGACATTTTTGGTTAACAAAAAAAAAGCTAGAATGACACTTATTATGAAACAGAGGGACTAATATATCTGTTTTAGAATTTAGAAGGTATTTAACCAATTATGTTTTAAAGTCTTTTTATGATTGGTTGGAACATTTCTAATCTAATTTTAAGGACAATTCTCTCACATAAGTACTTTTAAGTTTTTTGTCACAAAAATAGCTCTCAATAATAAAAATGACCTAAATAACTATATTTATTTTAAAAAATTTAATATTTATTTTTTAGTTTTAAAAATTTGAAACTCTATCCTTAAAACTCCACTCTCATTGAGAGCTATTTTTACCCTTTTCATTTTTTAATCTTTATAATTTTAGTCATTACTTCTTATATTATGAAACCAAAAGAGTATAATCTAATCCGGAAGCTGGCCTAGCACTATAGCCGTCCTTGTTTTCGTGTCTAGTGTTCTAACTTTATAATTATATGTCATGTATTTTTAGGGCTAGTGAGGCTGAGATGATCTCCAAAATCGTCATGGATGTTTCTAACGAGTTGCCATCAACTGATTTTGATCAGTTAGTTGGAATTGAAGCTCATGTAGCAAAGTTGAAGGCGATGGTGTGCCTAGAATCGGACGAGGTGAAGGTTGTGGGGATATGGGGTCCTGCGGGTATTGGTAAAGCCACCATAGCTAGAGCTTTATACAATCAAGTTTCCAGAAACTTCCAACTTAAGTTTTATAGGGAGCCATCTTGGAAGCGTGCTTCTAACACTATGGAATTTCAAGAGGAGCTTCTATCTGGAGTGTTAGACCATAGAGACATGAAGATACCTAACAAACAAGAGGCAATATTTAGGTTAATGCACCAGAGAGTCCTTGTCGTGATTGACTGTGTCAGTTTTGTAGAGCTACAAGCTTTACAAAAACTAGTTCAACAGTGGTATCTTAGATTCGGAAGTAAAGTGATTGTGACGAATGCAGATCTATATACATTTACGAATAATGGGATTGAACAGATATACAAAGTTACTTATCCATCGAGCGAAGAGGCTTTACAGATCTTCTCATACGCAGCTTTCGGGCAAAGCACTCCCCCAAGAGGTTACTTGAAGCATGCTGTTGAAGTAACTAAGCTTATCGATCCTTTTCCACTTGCTCTCAAGATCTTAGGCTCGGCTTTACGTGGGAAGAGCAAAGAGGAGTGGACAATGGCACCGGCTAAAGTCAACACCTGTCTTGTCGACACGGATATTCAGAAAGCAATTAGGTTTGCGCACGATGGTTTATCTAAGAAACACAAAAGGTTATACTATTCGTTAAGAGAATCTATGCATATTAGTAAGAACCTGAGCAACACCATATACACACTTTCACGGAGTGACTGGGACGTGGAGAAAGGGATACAAACTCTAGCTGATATGGCTCTCATCTCGATATCTGAGGGAGGAGAAATTATGATGCACGATTTGGTACAGTCAATGTCTACAAGTTTACGTTGGACCAGGTAAGTTGTGGGAAGGGAAAAACAATCTGCTAAAACTTGCTGCGCACACAATAAACAAATATTAGATGCTTAAAGTCTATTTGTACATGAGTTTAAGTTTTTTTTTCCTACATTGTATTTATCTTTCTACTTGATTAAAATCACTTCCTATGTTTTTGTAAAAACATCATCTTTAAATTTTATAATGTACAACATCGTTATATACTTGCCAAGTACGCATTTAGTCATCACCATTATTCGAGCGCTAATTTTGAAGTGAGATCCTTACATAAGCCCACACCGGGTTGAAATTCCCTCCTCCAGTTTGAAGTGAGATCCTTACATAGTTCGAAAAGGTTCTCTCCACTTATTAAGCTGGTGACGTGATTTAATATTGTCTAATAATGCTTTGATTTTCTTTAATCCTACCCAGGGATGTAAATTTCCATTAGGGTTTAGGCGAAGTTTGTGTTATTGGAAAACCGTTACTCGCTCAAATACAAATTAATAAACCGAAACAGATGAATTGATGTTCATGAACCAAGATTTCATATCTAATCTTGTAAAGAATCCAAGAATGAAGTAGCGATTTAAAAACAAAACCGAGTATTTTTCCTAGAAAGAAGATAGAAAAGAAGCTAAAACATCCTATACCAAATTTCTGATTAAAATTAATCAATATGACAAACTTCTAATCCCACGTAGCTTTTATTGTTGTTGAGCTGGCAGAAATCGACCA

>.::GWHANRE00000002:840412-859798(+)
AACAATGTAAATACAATATATATAATTTATTTTTAGCAGAAAATGTATATTAATTAGAACATTTTTTGTTATATTTTTGCTAGCAATTTCGTCAGGATGACTTGCTAGGGCCCTAGGACCCGTTCTACTCTTGACTTAGTCCTACGTTGAGAGGTTTAGACAAGTGAAAACTTGACCAAGTCCGTTTGAAATCTTTTCTCTTCTTCTCTAGTTAAATGTTTTTCTATGTTGTGATATCTGACGAAGAAAAAAATCAAAATTTTCTCTTCGTGCAAAATTTTGAACGTTCAATATTATATTCCTTTCTATAAACATCAGATGATGCATGAAAGCGCGTAAATAGGTAGGAAATCAACTACTTGCAGGTGTGCTTCTTGTGTTGGTATATAACACCCATTTGCATAGGCAGAGTCTATATTCTTATTTCTCCTCACATTCAGATTTACATAGAAAAAAACATTTCCTTAAAGGAAATTTCAACTTGATTTTGGGAGGATCCAGAAGAGATAGTGACTCTATATATACTAGTGCTATTTGCCCTACCATGGATTCTTCTTCTTCATCATCGTCATCAACTCGTCACTACAACTACGATGTCTTCCCAAGCTTCTCCGGTCAAGATGTCCGCAGAACTTTTCTCAGCCACTTTCTTGAAGCTTTGAAAAGCAAGGGAATCAAAACGTTCATAGATAATGGGATCATAAGAAGTGAGTCTATCAACTCTGAGCTCATAAGAGCTATTAGGGAATCAAGGATTGCTGTCGTGATCCTATCTAAGAACTATGCTTCTTCGAGCTGGTGTCTGAACGAGTTGCAGCTGATCATGGAGTGCAAGGTTTCTTTAGGACAAACTGTGATGACAATCTTTTACGATGTGGAGCCATCTGATGTGAGAAAGCAGACTGGAGATTTTGGAAAGGCCTTTAAAGAAACTTGTTATGGGAAGACAGAGGAAGAGAAGAAGAAATGGAGAGAAGCTTTATCTCAAGTTGCAGTTATTGCCGGAGAACATTCTGTTTCATGGTAATGCATTTGTTAGACATTATGATTGTTTTTGAAAAGTACCTTAAAATATCACTTAAACATATTTTATTGCAATATAGTACATAAAAGAAAAAAAACCAGAATATTATTAATTAAAAATTAAAAAGATTTTTCATTTTATATTTAAGTTTGGGTTTAGTGATAAAGGTTTAGGTTAAGTGATTAGGGTTTAGTAGATGGAGTTAATAATTTATGGTTTGAATAAATTAGTAATTTTATCATTTAATTAATGCTATTTTGAAGGGAAAAAATCTTGTGTGTTATTTTGTCTTTTTTTTCGCTATCTCAGGGAGTTGCTTTCTTTTTCTGTAATGGAATTTGTTATTCTGCCAAACCGGATAGTTGAAATTTTCGTGGGTGTTTACGTGTGGATTAGTAATGTTCTAATTTTCTGTTTCATGTCTTTTAGGGCTAGCGAGGCTGAGATGATCTCAAGAATAGTCACGGATATTTCTAACGAGTTGCCATCAACGGATTTCAATCAGCTAGTTGGAATTGAAGCTCATGTAGCAAATTTGATATCGATGATATGCTTAGAATCCGACGAGGTGAAGATTGTGGGGATCTGGGGTCCTGAGGGCATTGGCAAAACCACTATAGCTAGAGCTTTATACAATCACATTTCCAGCAACTTCCAACTTAAGTTTTATAGGGAGACAGTTCAGAAGGCTGACATGACGGGATTGCAAAACGAATTGCTATCTGGAATATTAGATCATAGAGACATGAAGATACCTAACGTGCAAGAGGCGCAATATAGGTTGATGCACCAGAGGGTCCTTCTGGTTCTTGATAATGTCAGTACCGTAGAGTTACATTCTTTGCGGAATCTATTTCAGGATCTTAAATTCGGAAGTAAGGTGATTGTGGCGAATGAAAATATAGGAACATTTACGTACAACCGGATCGAGCAGATATACAAAGTTGCTTATCCATCGAGCGAAGAGGCTCTACAGATCTTCTCATACTCTGCGTTTGGCCAAAGCTCTCCTCCCAGAGGATACGTGAAGCATGCTGCTGAAGTATCTAAGCTTATCGCACCTTTTCCACTTGGTCTCAAGGTCTTGGGTTCGGCTTTACGTGGGAAGAGCAAAGAGGAGTGGACAGTGGCACCGGATAAACTCATAACCTATGTTGACGACAGGGATGTTGAGAAAGCAATTAGATTCGCGGTCGATGGCTTGTCCGAGAAACAGAAAAGTTTGTTTTATTCATTAAGTTCATCTCCACTCCGTGGTAAGAAGAGCCTGAAAGACGCCATATACTTGCTAGCCGGGAGAGACGACTGGGACGTGGAGAAAGGAATACAAACCCTAGCTGACATGGCTCTCATCTCTATATCTAGTGAAGGGGAAATCACGATGCACCATTTGGTAGATTTAATGTCTACAAGGTTACTTTGGTTCACCTAAATAACGGGACAAAAATCAAAGAGTTTTCTTGTGAATACTTTCCCGTAAACAAATGCTGAATGCTTTTCATGTGTTTTGGGTGTTGGTTCTTAACATATTTATTCTATATCAAAGTACAATTTAAATGTACATAAGTAATAAGTTTTATATCATCACCTAATTGGTTCCTGATTACTACGCCGGAATTGGCAGAAAAAACACAACTATATGGATCCAACCATTTTCAAGATGGAGCCTCGATCTCGGCCCAATCAAGAACCAATACTATGTCCTTGTCGTCCACCGTAAGAACATTAGCTAGACCTTATCTTAACATTCGATTTGTTAAATGGAACCTTGTAAATTAGCCAGAAAACAAAACACCACTTGTAAAGCTTTAGTAAAATTAAAACAAAGAATAGTGAATACATATTGAATGTTGGATGGAACTTCGGCGAAACAGCCACTGCTTCGTGCGTTGGCATTGAATCTCACAATTCTTTGTGGTCTTCTAAGAAATGCACGTTCACTATTGTCTTTTCATGACAATTTTTAAGCAGCAAATGGCCTAGCCAAGCAAGCAAGCTTATGTCATGCACTTACTGACACAACTACCATTACAAAATGAAATGTACATCTTATCAGAAGTTTCAGTCAAGTCTTGAAAAGTCAAAGTGAACATGTGCTCTTCCTTTGCAAGCGGCAGATCTTGATTTAAGCATTAAAAAATATGTATTTAGAACTATATAGCTGGCGGCTTCTCTCAACTAATTTCATTCATTGTTTGCTTATGGTATCTAGTTGCAATAATCATCTCATATATACAATTAAATAAATACCTGTCCCCAAGTATTACCACAAATGTAGTACTTTAAAATATCTACTTGATATGATTTCACTGTATTTTACTATCTAGCGAATCAAGATCTGATATATGTATATAGTAATAGTAATTGAAACGTCGAGACAAGTCTTCTAGAAAAACAAAATAGTGATAATACCAACGAAGATCAGTGTATGAAACTGTATCTTGAAGACTTGAAGTATATTTATATTTGCAGTACTCGGTCATGGCTTGGATTGCAGTACATAACCGACTGGCAACAGGAGATAGATTGCTGCAGTGGAACCCTCAGGCAAATGCTCAGTGCTTGCTCTGCAATGCTGCTGCTGAGTCCCAGAATCATCTATATTTCACCTGTCCTTTTTTAGAGGTCATTTGGAGAGACCTCACTAAGAAACTTTTGAGGCAGAGCTACTCAAACATTTGGGGTCAGGTTCTTGCTTTGCTATCTACAAATACTATCTCAGGAGATACCAAGTTTCTTCTGCGATATGTTTTCCAACTCTCTGTGCATACTATTTGGCTTGAGCGAAACGGAAGAAGGCATGGCACGGTCAATCGTCCCCCAAGTCTTCTTATCAAGTTCATCGACAAGCAAGTACGGAACCGAATCAGTTCTTTACGTGGACGAGGAGGAACAACTTTCAACAAAACAATGGTGGTCTGGTTTTCTACTAGAGACTAGGCTGCTGTGATTTATGAATGTTTCAAAAAACTATCTCTCGTATTAGACTAAAGTTGCACTAGTTGTACAAAAGCCTTTTTTGATTTGAATAAATTTAACATTCTTTCAAAAAAAAAAAAAAAAAAAAAAGTATATTTATATTGGGTGGTCGCCAATTTTCAGAAACGTCTATCAAACCCAAAGCAGAAAAGAGATGGGAGATTTCAAGTATCTGCCAATTGATGGATACAAAAAAAGATGTCCATTGTCTCATCCGACTCATCCTCACCTTCTTTCCCCTCTAGCCAACCAAAACCCTAAATCCATCTGCTTCGTATGCGGGAAACAAAAACACTACACCGATCCAGGTTTCCATTACCATTGCACCATCTGCCATGTGGATTTCCACAGTTACTGTTTCAAATTGCCTAGAAAAATAACACATCCTTTTCACCTCCAACACCCTCTCTTTATCACCTTTGGAAAGCATGAAAACATCTTCGACGGCAGCAATATTATAACGGATGAAATAGGCTCCGGAGATGCCATTCTCAACCCTATCTTCAGCACATTGGATCCTGGTAAGTCTGCATGGGGTAGTATATACGATAATTGCACTTGGTGTGGGAATTATATACCATCATCATTACCGAATCCGAGCAGCACAGTTTTCTATCGATGTTCTATTTGTAACTTCTGCTTGGATACCTCTTGTGCGCGAAACAACCCACCTCTTACTATTGAAAACCCAAAAGGCCATCATCATTCACTCGTCTTCTTCCCTCGACCACTTTTACTTCCTTGTGATGCTTGTGGGTTGGTCGATAGATCAGCACCAAGTTATGCTTGTTTCCAATGTAATTATATGGTCCATCAACTTTGTGTTGATTTACCACGTGTCATAAAGATCACACGTCATTCTCATCGTCTATCTTATTCTCCTTACCTTCTTCCACCCCCAAATTCATTATGTCGGATCTGCTACAAGACAGTCGACATTAAATATGGTCAGTATTCTTGTAAAGACGAGGATTGCTCTTACATACTCCATTCTAAGTGTGCAACACATGTGATGGTATGGGACGGGAAGGAACTCGAATGGGAACCTGAAGAAGTTGTAACTGAAGATATTGCACCATTCAAAAATGTAGGTGACGGATTGATAGAACATTTTGGTCATGAACATCATTTAAAGCTCGAGAAGTATGATAGTATACGAGATGCAAAGAAGCAATGTCAAGCGTGCGTCCTTCCTATTGTCTTGCATGATTTCTACAATTGTATACAGTGTGATTATTTTCTCCACATAGTGTGTGCTGGTCTACCAAGGAAACTGGATCATGCATTGCATAATCATTCTATTTTCCTCGACCCGTTTCCTCCACCCAACGATAGTGACTTTAACCACCTACAATGTTCAGCTTGTTCTCGGACATCCAGTGGTTTCAAGTACAAGTGCTACGAAAAGGATTGCAAGATTCATTGGTTTAAGATAGATGTGACCTGCTGTCTAGTTCCTGAGTACAGCACCCAAAAATTCCATGAAGATCCCATATTCATCGCCCCATACAATTACGACCACGAAATATATCCTTGCAATGGTTGTAAGAGACGTCTTACGAAGACTCGTCTACAGTGTACTCTCTGCGAATTTTCTATTTGCTATGAATGCGCTACGATCCCCGAAGAGTTGCACTATAAACACGATGAACATCCTCTCACTCTTTGCTATGGAGAAGACACGGATGGAAAGTATTGGTGCGAAGAATGTGAGAAGCAAGTGAATCCGTCGGAATGGTTCTACACGTGCAACAAATGTTGCATCACTATCCATAGGACTTGCCTATTCGGATTCTACGTTTATCTGAAGCCTGGTCACACATTAAAATATAATCGTGCTACCACGGTGGAAGTTCTTGGCAATAGTATTAGTACTCGACCTATTTGCAGTCGGTGTGAGGAACGTTGTCGTGGTTTCACTTACTTCAAAGTCGACTTGAAGACTCTTTGTTCTTGGTGTGTTTTTGCACCCCCTAAAAGATAAAGGGACCGGCAAACATGATTGTGTTTTCTTTCGTTTTTCTAATTTCCTCTGTTTTGTATCATCTCATAGTCCGGTATGGACACTGTTTAGGACGGTTCTCCTATTCTTCTTGCGACCAAGAAGAATAAAATAATTAAAAAAATACTCCATTTGGATTTAAATGTATGATGTTAAAGGTTTTACACACATATTAAAAAACAATAAATATACTATTTTAATTATTACCTTTTGGTTATATCAATAAAGTTTTATCACTCATAATTTTACTTTTTAATTTATATCTAAATTTTAAAAATAAATGTATTAATTATATCTCAAAACATCATATATTTGTATACAAAATAAAATGATAGAACATCATGCATTCGTATCCGGAGTAAATTAAAGAAAAAAAAAAAAGAGAAGAATAGTCTATTCCCTGAGAGACTAGAGTTTTTTTTCATATAAAAGAATCAAATACAGTTTTCATTTTTATAGTGTAAAATGTTATTTAAGCATAAAAATATGTTTTAAGAGATTTAGAAAAATTTCTTACCATTGTTGATGATATAAGAGCACACTTATTGGTTGGTGTCTACAAATAAATATCTAACCTAAAAAATAAATAATAATACTCTAATTAACTAAAATTGTACAATTAAAATTTAATGCTTTTAAAAAATTTAAACCACTTACATATGTCCATTTGTCAAATGAATTTTAGAACCGTATCTTAAAGTGCCTTTAGAGATTGGATACAAACAAGTTACTTTTCTCAGTGATTGCAAGCCAATGGGTAGATGAGTTGAGTCAGTGGAAAACTGCAACAACCATCAAGACAGTCCGTAACACAGAGATCACCTCTATGGTACATGACATCATAGATCTTAAAAGCACAAATGGTTTTTCCTTTTCTTATGTTTCTAGATCATATACCAATGAAGTTGATGTATTAGCTAGGAATGTTAGAAGTACAATGCAAAACTATATTGTAAAATGGTTATCTTGATCAATAAATGAAAACGTTGACCAAAAAAAAAGCGTAAACGACCGAAAACATATATACAATCTGCGCCACAAAAAATACCCATTACCCACCAAGAAGATATCGGACTTTAGTAGAGATGGTGAACCGATCAGATCTTTTTCATTTTTGCCGGTTGCACCCAAAAATACTCCATCTGTTTTATGAATATAGAAGTTTTACATATAAAAATAAATTTACACTACTAAAATAGTCATGTTCTAGTATTATAACTTCAGAAGAATTCAATTTAATTCAATAGTAACTGTTTCAATTAATATTGGATAGAAATGATAAACAAATTCAAAATTTACATTGAAACTACAAAACCTGCGAATAGAAATTTCAAGATTTATATTTTCGTGAAACAGAAAGAATATAAATTGTCTTAAACTGTTGTGAATAATTTATACTATTATTAAGTAAAAATATGGATTTTAAATACCATTAAGTAAAGAGTATGGAATTTACTTTTTATGAAACCAGTGAAATTCTTAGCGGTAATTGTCTGTTAAAAACGTCAGTTGTGAATTCGTTGAAAATGCCAACTGTGAACGTGTTGAAAATATCAACTGTGAATGTGTGTTGAAAATGTCATACAAGACTTTGTTTTCTATATACATGCAATCGATGAAGTTTTAGTTCAATGTATCTAGCAAGTAGCCTTTTTAATTTGTATGTTCTTTTTTTTTTAGTATGAATCAAATAAGCTTTGTAGACGCCGAACTTGTTTCTCAAAAATATTTCTAGAAAAACATCGTAAAATGGCTTCATATTTTGTCGTCAATTGAATTAACACATTTCCTTATTACATAAGTTAGTGGTTGAGAGACAAATTTAAAGGATAACTCTTTTATGGCTTCTTCTTCTTCTCATCCTAGGAGATACCATGTGTTCCCTAGCTTCTGCGGGGAAGATGTACGTAGGAACTTTCTAAGTCACTTTCACAAGGAGCTGCAACTCAACGGAATAGATGCATTTAAAGATGGTGGAATCAAGAGAAGTCGGTCCATATGGCCTGAGCTTAAACAAGCTATATGGGAATCAAGAGTTTCCATTGTTGTTCTCTCCAAGAACTACGGTGGTTCGAGCTGGTGCTTGGACGAGTTGGTAGAGATCATGGAGTGCAAGGAAGTTTCTGGACAAACAGTGATGCCGATTTTCTATGGTGTGGATCCAACTGATGTAAGAAAACAGTCTGGAGATTTCGGAAAGTCTTTTGACACGATTTGTCATGTGAGAACAGAGGAAGAGAGGCAGAGATGGAAGCAAGCTTTAACCAGTGTTGCTAGTATCGCCGGCGACTGTTCTTCAAAATGGTTCGTTTCATCAATATTTCAAGAATTGCAAACTTATTATGAAAAGTACCCCTGGGCATCCGAACCGATCCGAAATAGACGGGTTGAGATCAGTTTTTATTATGGTCTTTTTCCCATATCTAATTCCCGTGGGTATCGGTTCGGTTTCTACCAGAACCCAATCTGAATACTCGAATGCCTAAGCCTAAAGAATAGTCTATACTAAAGAGATGTGTTTTTTTTTTCATTTGTTTCAGGGACAATGATGCGGTGATGATTGAAAGGATTGTCACCAATGTTTTGCAAGAGCTGAATTGGTGTACACCCTCAAAGGATTTCAAAGATCTAGTTGGATTGGAAGCTCATGTCTCAAACTTGAACTCAATGTTATGCCTGGACACTAATGAAGTGAAGATAATAGGTATTTGGGGTCCTGCTGGAATCGGTAAGACCACCATTGCGAGAGCTTTATACAATCAACTTTCTTCTAGTGGTGATGAATTTCAGTTGAATCTTTTCATGGAGAATGTTAAGGGGGTTCAAATGAGAAAAGAACTCCATGGTTATAGTTTGAAGTTGCATTTACAAGAAAGGTTTCTCTCTGAAATTTTCAACCAAAGAACTAAGATAAGCCATTTAGGTGTTGCACAAGAAAGGCTAAAAAATCAGAAAGCTTTGGTTGTTCTTGACGATGTTGATGGATTAGAGCAGCTAAATGCATTAATAGATACAACTGAATGGTTTGGTTATGGAACCAGGATCATTGTCACTACAGAAGATAGACAGCTTTTGAAGGCTCATGGGATTAACCAAGTCTATGAAGTTGGTTATCCATCTCAAGGTGAAGCCTTCAAGATCTTGTGTAGATATGCTTTTGGAGATAACTCGGCACCAAAAGGGTTTTATGATCTAGCTACTGAAGTTACCAAACTTGCTGGTGATCTACCTTTAGGTCTCAGCGTTCTAGGTGCATCTTTGCGAGGGTTGAGCAAAGAGGAGTGGATAAACGCGATACCACGACTTAGAACTAGTCTAAATGGGAAAATAGAGAAACTGTTAGGAGTATGCTATGATGGGCTAGATGAGAAAGATAAGACTCTATTTCTTCATGTCGCGTGCTTGTTCAATGGCGAGAAGGTGGATCGTGTGAAGCAGTTGCTTGCTAAGAGTGCATTGGATGCAGACTTTGGACTTAAAGTCCTTGTGGACAGATCTCTTATACATATATATGCTGATGGATATATAGTGATGCATTTTTTGCTACAACAAATGGGTAAAGAAATCATTCGAGGACAATGTATCAACGATCCTGGAAGACGTCAGTTCCTAGTCGATGCTCAGGAGATCTCGGATGTACTTGTAGATGAAACTGACAAACTGTAAGTGTTGACACATCCATACATTCCCTACTGATCACAAAATCAACTTTAGTTCAAATATTATGTTAAACTCGTGTTAATTATTTCTTCAGATACGGGTGCAGTACTTCATTTATTCATTAACATATTAATTAGCTATATTTTTTCTTTTGGTACATTTGCAGGGTACAAAAAATGTTTTAGGCATATCCTTAGATATGTCCGAACTCGATGATGAAGTGTATATAAGTGTAAAAGCCTTCAAGAAAATGACTAATCTCCAATTCTTGAGGCTATACAATCATTTTCCAGATGAAGCAGTCAAGTTGCAGTTACCTCACGGCTTGGATTATCTACCACGTAAACTAAGGTTACTACATTGGGATTCATATCCGATAAAATGTATGCCCTCTAAGTTTCGTCCTGAGTTTCTTGTTGAACTTACTCTGCGAGATAGCAAGCTTGTAAAGCTTTGGGAAGGTGTTCAGGTATGCTTCTTATATCAAAGTGTCATTCAAAAATCCTGTGTTACTTTAAAATTTTCAATATAGTTATATCATTGTGTATGTGCATGTTTTCAGCCACTGACAAGTCTCACGTATATGGATTTGAGCGCATCCAAAAACATCAAAGACATTCCGAATCTCTCAGGAGCAATGAATATGGAGAAACTGTATCTCAGGTTCTGCGAAAATTTGGTCACAGTTTCTTCTTCTTCTCTACAAAACCTTAATAAGCTAAAAGTCTTGGACATGTCTTGTTGCACAAAACTGAAGGCTCTTCCGACCAATATCAACTTGGAATCCCTCAGTATCCTTAACCTGAGGGGATGCTCGAAGTTGAAGAGGTTTCCGTGTATTTCAACGCAGGTTCAGTTCATGTCTCTTGGGGAAACTGCGATAGAGAAAGTGCCTTCATTAATCAGGTTATGTTCTCGTCTAGTTTCATTGGAAATGGCGGGATGTAAGAACCTGAAAACATTACCTCCTGTCCCTGCAAGTATAGAGATCTTGGACTTGTCCAAGACAAGAGTTGAGTTCATATATGTTGATCATATGCATATGCCTTTTATTTGTTTATTTGGAGATCGTTGTTAGAAGTCCTACTTTGAGTTGGACTATCTTGTATGCTTTCATACTTCAGATTCTTTCTCAGCTTACTCAGTGTTCCATGTTCCTCTGAGGCGTGTTGATATATGGAAGACAGATTGGATGATGAATTTATCACTGACCTTCTTGACCTAGTTTTAAGTAGTTGCTAAACTTTAGAATGAGCTAAAGGAATGAGATAGTCCCATAAACCATAGGTTCCATTTTCCTTACATTAAAAACATTCATGGATAAGTAAGTGATTCATGGTAACAAACAATGTACACAACTAAAGTTGACTAAGTCCTTTGGAATGTTTTTCTTTGTTATATATATATATATATATACAAGCGAATCATTCTTTATGATGTAACACTTTGGCCAAACAGAAAAATAAGGGAATAAATAAACACAAACTCTCTCTTTTCTTGAAAGTTTCTGAACGTGCAATGTCATATTTTATTGAGTAAACATAAGCTTAAGTTTGTGAACGTGTAAACACGATGATTATCAACTAATTTTACGCGCTCTTATATTGTTATGTAGAGGCCATTTGCATAGGCAGGACCCAAGGGCAAAAGTCTTCTTTAACGATATTATTGTGTTCTCAATAGTCAAAATTACCAAAAAAAAGATGTTGAGAGGAATTTTCAAGTCTGTCTTGGGAGAATCAAGAACAGATTGCAACTCTCTTCACCCTCTCATCGCTGCTTCTTCTCCTTCCTCTTCATCATCATCATCATCAACACGTCAATACAGCTACGACGTCTTCCCAAGTTTCTGTGGACAAGATGTCCGGAGAAGCTTTCTCAGCCACTTTCTTGAAGGGTTGAAAACCAATGGAGTAAACACGTTCGTAGACGACGGGATCATGATGAGCGGATCAATAAACTCCGAGCTCGTGAGAGCTATCAGAGAATCAAGGATCGCCGTGGTGATCCTCTCGAAGAACTATGCCTCCTCGAGTTGGTGCCTACATGAGTTGCAGCTGATCATGGATTGTAGGGCTTCTTTAGGACAAACTGTGATGACAATATTCTACGACGTGGAACCATCTGATGTGAGAAAACAGACCGGAGATTTCGGAAAGGCCTTTGAGGAAACTTGTAATGGCAGTACAGAGGAAGAGAAGAAGACATGGAGACAAGCGTTGACTCAAGTTGCCCTTATCGCTGGGGAACATGTAACTTCATGGTACTGTTCTAAACTTTCATAAAGTACAAATTCACTATGTAGTCCTTGTTAGGAAGAATAATACATGTATTGATCATTTAGTAATGTTTTAACCCTTATAAATCTCATACCCACCATACCTGCAATATTGGGGTATTTATTTTGAATGAATGTTAAATTTATTCAACCCATAAAAAACTTTTTTACAAATAATGCATCTTGTATCTAAATGTATTTTGAAGGTACTACAAACTTATAAATCCTCTATCAGCTTGAAGCAAACCATCTCGCCATCACCTCGTCATGATATTGTATTTATGCATGGTTACGTAACCCACTATTGTCCTTGTTTTCATGTCAAATCAATAGTGTTCTAACTTTTTGTGTATCTTTTCTTAGGGCTAGTGAAGCGCAGATGATCTCAAAAATCGTCAAAGATGTTTCTAACGAGTTGCCATCAACCGATTTTGATCGGTTGGTTGGAGTGGAAGCTCATGTAGCAAAGCTGAAATCGATGATACGCTTAGATTCCGACGAGGTGAAGATGGCGGGCATTTGGGGCCCTGCAGGTATTGGCAAAACCACAATAGCTAAAGCCTTATACAACCAAGTTTCCAGTAACTTCCAACTCAAGTTTTATAAGGAGATCTTTAAGGGAAAGTATGAGGTGCACAACCTCGAAAGATATGATTTGCAAAATCGTTTGAAGAAAGAGTTACTATCTGGAATTTTAGATCATAGGGACATGAATATACCTGACCTAGGTGAGGCAGAAGAGAGGTTAAAGCATCAGAGAGTCCTACTCATTCTTGATGATGTCTTTCTTCATGATCTAAAGGGTTTGAGAGATGTAATCCACGGTCTTAGGTATGGAAGTAAGGTAATTGTTACCAGTGAAGATATAGATACGTTAAGAGAATGTGGGATCCACCAGAACCAGACATACAGAGTTGCTTTTCCATCAAGCGAAGAGGCTCTTCAGATAATTTCATACTCTGCATTTGGACAACGCTTTCCACCAAGAAGTTATCTGGAGCATGCAGATGAAGTAGCTAAGCTTGTCTCTCCATTTCCACTTGGTCTCAGAGTCATTGGTTCTTCTTTGCGCGGAAAAAGCAAAGATGAGTGGATAACTGCACTGGCTAAGCTCAAAACTTGTCATGGGGACAAGGATGTAGAAACAGCCATTAGATTTGCCTATGAAGGGTTATCTGATAAACAAAAAACTCTACTTTATCTATTGACAGATTCAATAAGTTCGGGTGAGAACGTGAACAATGCCATATTCTCACTTTCACAGAGTGATTGGGATGCTGAGAAAGGGATTCAAACTCTAGCTGATATAGCTTTCATCTCTATATCCGGAGAAGGAAGAATTCTGATGCACTATTTGGTACGCTTAATGTCTATCAAGTTAAGTTTGTAGTTAGAAAAAATTAAAGGTTATACTTAAGATTCTATCAAAACAGTATCTGAACACATTACAGAAATGAAAGTCTATGCACTGTGTCAAGTGTTTTCCTTCTTACATTATGTTTATCTTCTTAATGTTAATGTATGATTCACTTCGCATCCCAAGAATGACCAAACACTTTTTTATGGATGAGAATGCGTTAAATGGATTTTAATATAAAAGATTCATCACAACTTGCTGAAGCTATCAGAGGTAGGCATGGACACTATACTTATCATCCGGCTTGTACTTGCTATTTACCTCGGATTCGAAGCAAGTATTTGCTATGATCGACTAAGTCGAGTAACAAGTAATCGGCTTTTATTACTCACAAATACAAGTATTTAGATAATTTTATCTTTCAACTACTGACTATGTTACTTGGTATCTATTACATTAATTAGCAAGTTAAAATTTGATGAATTGCATTTCCATCAAAACTCAAAGAATTGTGTATTTTAATTTCAACAAAACTGAACTATTAGGCCAATACTAATTAATTTTTAACGCTAATTTATTTAGAAACTACAGTTAAATATTACATACACAATTGGACAACTGATAATACTATCTGCTTTATAAGAATCTGTCTAACTACAACACCAGACCAGTCCAATATCTCTATCTGACCAGGGTGTGAACTAACACTCTTAAATTTAGTTCAGTGAAAATTTGATGTTTATATTAATGGAGCCGTAAAACTCTGTGTTTTGTTTAATCATAAACAGTCAAGTTGATATTCACTCTCCTTCTTCACCTTCGCTAATCTCTATTTATTTTGAGTCCAGCTTTGCAAGTCTTTAAATTCTAGGCAAGTGCTTGGTTAACCAATTACTTGCCAAACAAGTACAATTGTAAGCCAATATTTATTTTGTTACGTGCCTTGTGCCCTTGCCCAGGCCTAATCAGAGGATTTTAGGCCCAACAACTTCGCAGGCTTTGTTTCGTTAAGATTTTAAAAATTCGACAAAAACCCTAATCTATACAATTTTCAATTCCTGCGTTCATCGACTGGGTCGGAAAAAAATCGATCCTTCAAGTTTTTAATTTTGTTAGAGCAAGCGAGTGCGGAGAAGATTGAATTTGAGAGTCCACCTTACACTGCTCAAAGTATTGATCCATCTTGTGCAATCATACGTTCTGCTTTTAATGTCTTAGACGTAGTTTGATCCTTCTGTCGGAATCGCGAGTCTTTAAGGTTCCAAAGGGCTTAGTAAAACTAGGGTCTTGCTAGAATCTTCATTGTTATAGATGCTTGAAGCTTATTCAGTAATGTCGTGTTCTGTTACTTCTGTGCTTCTGTCGTGTTCGTATTCAGAAAGCGAAAGTTCTAATTTTTCTTCTGTTGTTGTTTGTAGAATCTATGGCTGGACCAGATACAACGGGTAAGCTGATATATTCTCTTTAGTAATGATCTTAGTATTTTTTTCTGCTCGAGCTATGTTCTTAAAGAATCTCGTTTGCTTGTTTTTTTTTTTGATGATCAGCAGGGAGCTCACGTCATGAAAAGCGTAAAGAAGCTCGCTTGCAGAAGAGCCAGAAGAAGCATGAATCTTGGCTTCAGCGTCAGGTATGTGTGAATCTTTGTTTTGCTATCTACAGTTTAGTTACCAATTCATGATTTGTTGATTTTTCTGGTTTTCAGAAGTTGCAAAAGGAGAAGCGAGTATCAGCATCATCATCAGTTCAGACAAAGACTGATGACGTGATCAAGTCTGAAACTTATAAAGAAGCTCAACATGTGAAATCAGTTAGTCCTGGTGGAAACAAGGTTGATAAAAAGTCTTTTACACAAAAGAAAAGCGAGCATAGAGTCAAACCAAAGGAGAAGAAGATGCAAAGAGGACACAAAACGAAAGATCTAAACAAACCAAGGAAGAAGACGAAGTTCGAGGAGTATCTTGAGATGGAGACACAAAGCGCTTCACTATCTCGTGAGCAAGATGCTGAGCTAGAGAGGAAGCTAGCAAAGAAGCTCAAGGTAAAGAACGGGAAACTAAGAGGCGTGGATGATGGTATGAATGATTTGTTCGAAGGGCTTCCATCTGTATTGGATTCTATGGAATCTGAGCTTGGTGATTCTCGTAAGAAGAAGGGTAAGAGAAAGAGATCCGAGGAGAAACAGGACTATGAGGAAGATTTTGAGCTTGGAGAATCTGATTTTTCTGATGAGGATAGTGATGAAGAGCCTAAAAGAAAAAGAGACCGTAAACACCGTAAGAAGAAGAAGTCTTTGGATGAAGAGGTAGAAACTCATCCGATGGAGATCACAGATGATGGTGAGTCAGAGACTGTTGAGTACGACGAGAAAGTAGAATCTCCTCTGCAGAAACCTAATCCTGAGAGCAGCGTCAAGTATGTTGCTCCTCATTTGAGATCTCAGGCCAGAAGCGAATCTGAAGAACAAGCTAAATTACGTACACGAGTGAAAGGTATGGCTAGCAAAAAGGCTGTTTAACCTTGTGGTGTTTATAGTTCTGTAACCTTAGTTTGACATGCTTGGTATGTGTTACAGGTCTTTTAAATAAGATGGCTGAATCCAATGTGGAGTCAATAACCGCAGAACTTTCCACACTCTATCGCGTAAGCTTAAATACCGTTACACAGTTCAAAATTGCTTCAGTTTCTATTCTGTTACTGTTCTTACATGGTAAATATTTGCTAATGCAGAGTGTTGCGAGAAGTGTGTCCTCTCAGATTTTCTGTGAAGAGGTTTTGGCAACTTATGCTAGAGGCAATGAACAGTTAATATCTCTACACCTCTCTATAGTTTAATGATTAATAAAACGATTGATGGCTGAATAATTCGTCTTCCTTGTTGAAGGTACGGTGTATTTGCTGCTTTTATAGCTGGCATGGCTTGTCAAGTTGGAATGGATTTCAGTGCTCAGCTTATTGCTTCACTTGCTAAATCTTTCGAGGTATGTCCCTAAGTCTCTCTGCATAGTATGTTTCCTCCTCACCATCTTGTTTGAAATACTGCAGTAGTTACGTATCATCTTATCTGTTTTCAGGATGAATACCAAAAGGAAGATAGTCTCTCTTTGAATGGAATCACTCTTTTACTTTCTTATCTCTGCTTATTGGGAGTCTGCTCCAGGTAAAGTTTTCTGCAGCTACATATATGCTGTTTACTTTATTTATGATTTTTTTGTGGGACTGAATGTGAAGTTGTATATTTGTTTTGCAGTGATCTTATTTATGATTTCTTAATGACATTGGCGAACCGGCTGACTGAAGTTGATGCCTGCACTATTCTAATTGTTTTAGATAGTAAGTTTTATTACTATCCTTGCTTAGTCATCGTAGTTGTTTTAACTTCTTATGTCACATTACTAAGTTCTTGTTTATGTGTTGAATAGGCTGTGGAATGAAGATAAGAAGTGATGATCCTGTGGCTATGAAAACCTTCATCGTAAGCATCCAGAACAAGACGAATGAAATTAAAACCTCCCCTGATTGCAAGACTGATATAAATAAGTTCACGGTAAGCGATCTTCCAAAGATTCTCTTCTCAAAGAAAATGTCTTTGTTATGATAGTTAAAGTCTTTTCTTACTTTGGATTCTTCAGATGGAAAAAATGCTTGAAACCATTGCTGCAATCAAGAACAACAAGTTGAGAGCCAAAGAGGATTCTGTCCAGAACACAAGGGTAAAGAAGTGGCTTCAAAAGGTAATGTGATCCATGGACCTCAGCTTCTGCTTCTAAATTAATAATATTGATTCCCTTTTTCCTTGCTATTTGCACAGTTGAGAGTGGAAGAAGTGCTATTAAGAGGGCTCACATGGAGCAAGCTGCTTGACACCGAGAAGAAGGGCCAATGGTGGTTATCTGGCGACTTGGTGGTTAAAACAAACCACGCAGAAGACGTAGCGCAAACAATGGACGCTGAGGTTGTTGAGGCCCAGAAAATGTTAAAGCTAGCTGATGCACAGAGGATGAACACAGATTCAAGAAAAGCAATTTTTTGCGTGATCATGAGTAGTGAAGACTACATTGATGCATTTGAGAAACTTCTTAGACTGGATCTTCCAGGAAAGCAGGACAGAGAGATCATGAGGGTTCTAGTTGAATGCTGTTTACAGGAGAAAGTGTTTAACAAGTACTACACTGTTCTCGCTTTAAAGCTGTGTGAGCACGACAAGAATCATAAGTTCACATTACAGGTACTTTGTCTACTACTCCCTCCGTTCCATTAAGATAAAGGTTTTTAAAAAGAAATTGTTTCGGAAAGATAAGATTTTTATGTGTTTTTATGAAAAAGTTGTAAAACTTCAAAAAAATTGTTTTTTAATTACTATTGGTTAAAACTTATCGAAAACTGATAATTACACAACAATATATTTAGTATAATGATTAAATGTGTTTTCTTAGTCTTTGTGGAAAGTTCGATTATGTAATGATTCTTTTCTCTTATCATTCTTTGTTGGTTTTATGCAGTACTGCATCTGGGACCATTTCAAAGAACTAGAGACAATGTCACTTCAGAGATCAATGCATCTGGCGAAATTTGTGGCGGAGATGATTGTTTCATTCAATCTTTCTCTAGCGGTTCTCAAATGTGTAGACTTGGCAAATCCAGTGCAGTTGACTCCGAAGAGAATCATGCACTTTCGAATGCTGTTCGAGGCCATCTTTGAGCACACTGAGAAACTAGTGTGGAACTTGTTTACTCGTATAGCTGTGAATCCGGACTATGAAGCTCTAAGGGATGGCATCAAGTTTTTCATGAAGGAATATGTTGTGAAAGCTAATAAGACGATCTATGGGAAATTCAGGAAAGCCAAAGAAGCTCTTAACAATTCAGATGGATCGCTGCTCATGTGATTTTGTTTGCCATGCCTTGGGACATCAGTTTTGCGCTCTTATGAGTTTTACTTTGATTATGTCATTGTCTCTTACGTTGTACACATTTTTGTTTGACTGAGACTAGTTTTGTCTAGCTTTTATTTAATGTTTCCAAGTTTAAGGATCCCAAGTTTTATCAGCTTCAATAAAAACTTGTAGAAACGGATCAAAGTTTATATTTGTTTTTTTTTTTTTTGTCAACTTGAAGTAAGGGTAAATCAAAAGCTCCAACTCATAAATCATAACCCTGGCAAAGATGATTCTCTTGTTTAACTTCTGTCCTAAAATGAATAGAGTTCCGACAAAGCTACAAGTGCAAACTAACCAACCTACAAAAACAGCAAGAGACAACTCCGAAAACACAAGGCAAAGATCAATCTCTAGATGCCCTGGAATATCTATTCGAAACAGTTTCCATACTTGGAGAAGAACCAATCTTTATTTCCTTTCAATACCCCTTAGAAAAAAAGATATGTTTCATCAGAGAAATGAAGGATACAAAACGAGAAACACAAAACAAATCCAAAAGATGCATATTCTCAACTCTCTCAGCAAGAGGTGAAACCATATGCATCAAAACCTAACTTCGACTAAATATTTTTTAAAAAGGTAATTTAAACCAAACAAAACACAATCCATCATAGAGAAAAAGAACTCAGTATCCTTCCTCAAATCATTCATCTCTTTTCAAGCTTTCCTTCACTTGGCACTGGCGAGCTGGGAGCGGATGAGCTTGGCCGCATCAACCATGTTCTTCAGGGCAGGCTTAACTTCGGTGTACTTACGGGTCTTGAGACCACAGTCAGGGTTAACCCAAAGGATGTTCTGCTCAAGAACAGCAAGCATCTTGTTCACCCTCTCTGCGATTTCCTCAGTTGATGGTATTCTTGGAGAGTGGATGTCGTAGACACCTGGACCAATTCCAGCACCGTACTTCACTCCCTCACGGAACACAGAGAGAAGCTTCTCATCAGATCGGGAGTTCTCGATGGTGATGACATCAGCATCCATGTCGATGATGGAGTGTATGATGTCATTGAAGTGGGAGTAGCACATGTGGGTGTGGATCTGGGTGCTGTCTTGGACGCCACAGTTGGTGATTCTGAAGGAGTGAACAGCCCAGTCCAAGTAGAAAGCGTGCTCGGACTTCCTGAGTGGTAATCCTTCTCTGAGGGC

>.::GWHANRE00000002:938991-945661(+)
ATTTATCTAGTTATTAATTTACCAAAAAATCTGTTTTAGAATATTTTTTTTTTTCAGAAATAAGAAAAATATTTAATTTTATTGTTTATACATTAATTAAAATTTTGAAATTTGATATTCAAATTGTTTCAATCATATTATTTGGTATATATAAAATATGTTTAATTTAAATGTTGTTGTACATATAATTTTATTAAATCTCATCAAAATATAAATGTTAAGAAAATATAAAGATAATATTATTGTGAATACATGTTGGACAATTCTCTCAAATAGTCATTTTAAGTTTTTGTCACAAAAATAGCATTCAAAAAAGAAAATGATCAAAATAATCCTTTTTATTTTAAAATTTTTAAGTTTTTTTTTTTTTTTTTAAAGTTAAAACCCTAAACTACATCCCTTAATTATAAACCTTAAATCTAAATTAATTAACCTTAAAGTAAAAATACTTTTATCTTTTAATAAAACTTATTTTGATCATTTTTTTAATTAAAGTTTATTTTTGTGACAAAAACTTATATTATAGAATTTCTCGTACATGTTTGTTTGTGCATATAAATTATTAATTTATTAGGACCATATATTTATAAAACGGATGGAGAATCTACGAGCGGATAGCTTAGCACGCAGTGCTAGGAAACAACCGTCTTTCGTCGTTCATATGGATGTGGAGTTACCGATTTGGTTTACGGAGTCGAGTTGAGTCTGTAAATGTTTTTTGCTGTAAAAAAAAAATATATATATATAAAACTTTCTTAAAAGGATAGGTGTTGACGTGGACAAGCAATCATCATAAAAAAGCTTCAACAGTTGAACGAGACTTCCACATGTCGTTACTACGTTGGACGCTTGGCTTCCAAGACCTGTTCTGACGATCATTTTCATGGTTTCCAGGTTTAGGAGAAGCACTGGGTGATGATAGATGGAAACCTGTTTACTCTAAATATAGCAAGGAGGAGAAAAATTTGACTGACTTTATCTGACGAGTGATGATGAGATGATGGAATCATACAAGCTTGGAAACAGAGTCATGGCTTCTCTTCCTTGTCATTCTCCTTCAGCCTCAGCCATCTGGAAAACGGACGTTTTCGTGAGTTTTAGAGGCGAAGACGTGCGCAAAACATTCGTGAGCCATCTGTTCTGCGAGCTCGATCGGATGGGGATCAACGCGTTCAGAGACGACTTGGATCTCGAGAGAGGCAAGCATATCTCCTCAGAGCTTGTGGATACGATCAGAGGCTCCAGGTTCGCGGTCGTCGTGGTCTCTAGGAACTACGCATCTTCGAGCTGGTGCTTGGACGAGCTCTTGGAGATCATGGAACGTAAGAACACGGTTGATCAGAAGACAATCATACCCGTGTTCTACGAGGTTGATCCTTCTGATGTGAGAAGACAGACTGGGAGTTTCGGTGAGGGTGTTGAGAGTCATAGCGACAAGAAGAAGGTGATGAAATGGAGAGAAGCTTTGACGCAGTTAGCTGCTATATCTGGTGAAGATTCTCGGAACTGGTAAGTTTCTAAGATTTTGTGTGTTTTGGGCGCTTGGGTTAGGTTCGGATTCGGTTGATTAGGATTTTTGGATTTTTGGTATTATGCTTATAAGTCATGTTTGGATTTTACTAATTTTTGGGTCGGATTCGGTTCAGAAATGTCTGAAATAATCCAAAAATATTTTCTTTTTTTTAACTTAAGAAAATTAACAAAAATAATTAAAATATACAAATTATTTAAAAAATAATTAAAAACTAGTTAAACTACCTAAACTAATTAAAATATTTAAAATAACAAATAAAACAAACAGCAAAATTCTTTAAAATAATTTCTAAATTATCTTTATACATATATATATATATAAACATTAACATATTTAACTAATTTCGGATATTATTGTATCCTAATTTCTCAGTTCGGGCTGTATCCAAACCCGAAAATACTAGATTCTTAAGTCAAATTTAGATATTTTTGTATAATAATCTTTTCGGTTCGGGTTAAAGTGGGACTTTGGTTTGGGGTAAAAAAAGCTCAGGCCTATCTGTGACTGTACATGTTTTAAAGTTATATAAAGTGATGAACCTTCATTTTGTGTGGTAGGAGGGATGAGTCGAAGCTAATTAAGAAGATTGTTAAAGACATATCTGATAGATTGGTTTCCACTTCACTGGATGATACAGATGAGTTGATTGGAATGAGTTCTCATATGGACTTTCTGCAGTCTATGATGTCTATAGAGGAGGAAGATGTTCGCACGGTAGGGATTTGGGGAATGGGTGGAGTTGGGAAAACTACTATTGCTAAATACTTATACAACAAGCTCTCATCTCGGTTTCAAGCTCATTGCTTCATGGAGAATGTGAAGGAAGTGTGTAACAGATATGGAGTTGAGCGTCTACAGGGAGAGTTCTTATGCAGAATGTTTCGAGAGAGAGACTCGGTTTCTTGTTCGAGCATGATAAAGGAAAGGTTCAGGCGTAAAAGGGTTTTGATTGTACTTGATGATGTAGATAGATCTGAGCAGGTGGATGGATTGTTTAAGGAGACTGGTTGGTTTGGTCCTGGAAGCAGAATCATTGTTACAACGAGAGATAGACATTTGCTAGTTTCTCATGGCATAGAACTGATATATAAAGTTAAGTGTCTACCCGAAAAAGAAGCTTTACATCTCTTTTGCAACTATGCTTTCAGAAACGAGACTATAGCTCCAGAGTTTAGGGTGTTAGCAGTTCAAGCTGTAAACTATGCTTCTGGTCTTCCACTGGCTTTGAGAGTTTTAGGTTCTTTCCTTTATCGAAGAGGCGAAAGAGAATGGGAAAGCACACTCGCTAGGCTTGAAACTTCTCCTCATAGTGATATCATGGAGGTTCTGAGAGTTAGCTACGATGGATTGGATGAGCAGGAGAAGGCTATTTTTCTCTACATATCATGTTTCTACAACATGAAGCATGTTGATTACGCCACAAGACTTCTTGATATCTGTGGCTATGCCGCTGAAATTGGTATCACGGTTCTCACTGAGAAGTCTTTGATAGTCATATCAAATGGATGCATAAAGATGCATGATTTGGTTGAACAGATGGGTAGAGAACTTGTACGCCGACAAGCTGAACGGTTTCTTTTATGGAGACCTGAAGACATCTGTGATCTGCTGTCAGAAACTACTGTGAGTTGTTCTCTTCTCCTAACTCTCTCATGTGTAAATAGTTTTTGATAGCTTCTTCTTTTCTATTTCTTAGGGAACAAGTGTTGTTGAAGGAATGTCACTTAACATGTCTGAAGTATCTGAGGTATTGGCTAGTGATCAAGGTTTTGAGGGATTGTCTAATCTCAAGCTTCTCAACTTCTATGATCTTTCATATGATGGAGAGACTAGAGTGCATCTACCTAATGGCCTCACTTATCTACCGCGCAAGCTTCGTTATCTACGCTGGGATGGATACCCTTTAAACTCTTTGCCTTCAAGGTTTCATCCGGAGTTTCTTGTTGAACTTTGTATGAGTAATAGCCATCTCCACTATCTTTGGAATGGAATCCAGGTAAAAAAATTCTCCACATGTCACTGTTGGCTACTTTTGCTACTGGACTATAACCATTTTTTTTTATCTTCAGCCTCTTAGGAAACTGAAGAAGATGGATCTTTCTCGTTGTAAATACCTAATCGAAATTCCGGATCTCTCAAAAGCCACAAACCTTGAGGAACTCAACCTTTCCTATTGCCAAAGCTTAACTGAGGTTACTCCATCTATCAAAAACCTCCAGAAACTTTATTGTTTCTACTTGACTAACTGCACTAAACTCAAGAAGATACCAAGTGGAATCGCTTTGAAGTCGCTTGAAACAGTTGGAATGAACGGATGCTCAAGCCTAATGCATTTTCCAGAGTTTTCTTGGAATGCCAGAAGACTCTACCTGAGCAGTACAAAGATAGAGGAACTGCCATCATCGATGATCAGCCGTCTCTCTTGTCTGGTTGAGTTGGATATGTCAGATTGCCAGAGTATCAGGACTCTTCCGAGTTCTGTAAAGCACTTGGTGTCACTTAAATCACTGAGTTTGAACGGTTGCAAACATCTTGAGAACCTCCCGGACTCATTACTGAGCCTCACATGTCTTGAAACGCTTGAAGTGTCTGGTTGCCTTAACATCAACGAGTTCCCTCGCCTTGCCAAGAACATAGAAGTTCTGCGTATATCTGAGACATCGATTAATGAAGTTCCTGCAAGAATCTGTGATCTCTCTCAGCTTAGGTCCTTGGATATTTCAGGAAATGAAAAACTTAAATCACTTCCGGTAAGCATTTCTGAGTTAAGATCACTTGAAAAGCTCAAGCTCTCTGGCTGTTGTGTACTTGAGAGCCTTCCGCCAGAGATTTGTCAGACAATGAGCTGCTTGAGGTGGCTTGATTTGGAAAGGACCAGCATCAAAGAACTGCCTGAAAACATTGGTAATTTGATAGCTCTCGAGGTGCTTCAAGCTGGAAGAACAGCGATAAGACGAGCACCATTGTCTATTGCAAGACTTGAACGTCTGCAAGTTTTAGCAATCGGGAATAGCTTCTATACCTCACAAGGTCTGCATTCTCTATGTCCTCACTTATCAATATTTAATGACTTGAGAGCGCTGTGCCTAAGCAACATGAACATGATAGAGATCCCAAACAGTATTGGTAACTTGTGGAGTCTATCAGAACTAGATTTGAGTGGTAACAACTTTGAACACATCCCCGCGAGCATCAGACGACTCACCAGGCTGAGCAGACTGGATGTTAACAATTGTCAGAGACTTCAAGCACTGCCTGATGACCTTCCACGGCGTCTCTTGTATATCTACGCCCATGGCTGCACATCACTAGTGAGTATCTCAGGCTGCTTCAAGCCTTGTTGTCTGCGCAAGCTTGTAGCGAGCAACTGTTACAAACTGGATCAAGAGGCACAGATTCTCATCCACCGTAACATGAAGCTAGATGCAGCAAAACCAGAACACTCTTATTTTCCTGGAAGAGATGTGCCATCTTGTTTCAATCACCAAGCCATGGGATCTTCCTTGAGAATACGTCAACCATCATCTGACATTCTGGGATTTTCCGCATGCATCATGATTGGAGTTGATGGAGAGTACTCAATGAACGATCTCAAGATACGTTGCTCTTGTATCTTAAAAAGGGTTGATGATGCTCAAGAGCTGGTTGTTATGGATGAGCTATGGTATCCTGATCCAAAAGCTTTCGCAAACATGAGTTTTGGATCAGATCATCTTCTGTTGTTCAGCAGAAGTTGCATGTCCATGGGAGCTTACAACGAAGTCTTCTTTGAATTTTCGATCGAAAACACAAACGGAGATTCTTCTACTAACCTGCTGGTAGAGGTTAAAAAGTGTGCAGTGCACCTCATAACGTTTAAAGACATGTTACAAGAGGAGCATGAAAGCTCATCCTCCTCACAACAGTTCTCTAATGACGACAATGAGAACATTCATGATCCTGATTTGGAAGAATTAGATGAAGCAGGGGTTCCGAAAAGAAGACCTGATGACTTGCATAAGGAGCAACCAAATCCAAAGAAGATCAAGTTTCTTCCTGTTCCTTCAAAATTACATCAACTGATTGATACACCACAGTGAAGGTTGTTGGTTTGCTGTAACTTTGTATTCATGCGTTAGATATATATATTTTTTGATCTTTGAACATGCAAGTTTAACAAAATCTCAGCTCAAGAAAAGCACCAAGTCTAAGTGACAATAACGAACCAGAGAAGATAAAAAAACAACTTGCCACTACCTCGACTCTACACGTTGATCTTCTAATCTTTTTTGCTACCTACAAAGTGCTGTGTACAAACAAATTCTTATCTTTCGGGATTGTACTTGAGATGTTGCTCGTAGAATTCAATCAGCTGGGGTCACAAAAAAAAAAAAACACAGAATAGGAAAGCTTTTAGAACTATTCCATATGAGTAAAAATGCAGAAAGAAAAAGCTCTAAAGATTAAACCTTACCAGAAGAGGATTGTGAGCCTTGAGAAACCTGTTGTCTACCGTTACTTCCTTCCCATCAGACCTATGAGTAGTAAGTAGCCAAATAAGTATGAACTCAAATGTGAAAAAAGTGACCAAAGTGCAAAGAGACAGACAAACCTCAACGCCGAAAAGGTCACCAACGCGTCTTGTACATTGTTTGTTATAGATGAAGAGAATCTCACTGGCTTGATGATCCTCACAATGTCAAATTCCTCCGCTTTGCTTTTCTGAGACGGATTGTTATTGAGGTGTGGTTCTACCATTCTACCAAAAGAGTCTAAATCTGGTGTCAGATTCTGATATGTAGTGTGGTTGTTGTTGTTGTTGTTGTTACTTGTGGTTCCGTCTTGTTTGAATCTTTTCACAGAACCAGACTTTCTCCGCTTAGCACCTATGAAACCACTGTTCTTATCAAACTCCTTGAGAAACCCATTTGCTCTTACACTATCACCTTCACAACCAATGCCTGGTCCCCTTAACTCATTAAGCGTCGGATCATATTCCTTCAAACTAACTCGTCTGACCATACCAACACTCCCACTGTTAGCTTCACCTTGGTTGGTGGTGGCTACATAGCCACTGAGGTCGAGTGGACCGCGAATACCAGGGAGGCTAGAGTTGTTAAGAGATGTAGAAGAGTCAGACTTCTCAGCAGCATCATA

>.::GWHANRE00000002:2222912-2229604(+)
ACATCTCGATCGCATTGTGAAAATTCTTTGTCACAGTCCTTTCTCACTTAAAAGCTATTTTACATTACTGTAAACTGTTAATTTTTCTCTATCCGCAGATGATTGATTGATCACACGGATCTGCTCAGCTTTGATCTGATTCTACTGCGTTTGTTGCTGAGAGAGGAGAAGAGAATCAATATTCTTCGTAATCTAACGACTCTGAGTCCATTTTCCGTCAGCTGAATCTACCACTACCTAGTCGCTGATGCCACGACTTCACATTTTCGTTGCTTAGCACATCCCATACTCCACCTGTTCGATTAAACTCCACATTCTCAGGTAACCATCGAAACCTTTGACGTCTCTTTTTTTTTCTTACTTTCTGAAAATAATCCGTTTTCTTTTGTGTAATAGAGCTTCTCTCCTTCCTCTTCTCACCTATTCTAATGATTCCAGGTAAACTCCTTCATGCCTTGTTGTCTCTTCCTTTTTTTTTTTCTCTGAGACTTTTGTGAAAAAATTATCTCTTCTTTGCAGTTTCTATGCTCCTTTGATTCTCTCTGAGATGTCATTCTGTGAATCCTGAAATTTATGTATCTCTGTTTCACCTTTACAGCCTTTTCAGAGATTCATTGCTTCTCTTTGATCGTGTCTGCACTGAGTGTTTGAATTTAATTTATTCTTGCATATTTCGACAGAAGAACCCGCGTTAGATCATTAAAATATTAACTTGATGGTCATAAAAATATTAAGCTCTACTTGTTCGCATGATCATACAAATACAAACATCTATTGGTTTTAACCAAAAGTCATATGTTATACTCTTGACCTTTTTTTTTTTTTTATAGTATATACTTAAAATTTTTATTTTAGTATGAATGATATGATTACTTATTTTTATTTACAAATAAAATAAAAATGAGATGAAGAATATAGTAACTAAAAATATTAGGAACCATGGTTATCCTACCAAGTACACACGCGTTGCGATGCATTTGCACAACTATTAGAACCTGATATTTACACTTGTGACTTCTCAAAGTCAACGGAAGTAGACGCTAGTTTTAGATGCACCTGCTAATCTGAATGTTCTCAACCGATCCGTTTTGTTTCAAACTTCCTCTGGTTTTGATTGTTAGATCTGTCTGTGTCAGGTTCTGCGGTCTGAGAATACTAACTTGCCAAGAAGAAGAGGTTCAAAGCAAGTAAGCAAACGATGTTTCAGATTCGTCTTTGTAGAATCGGATATACTATGTGTGTCTCGAGTATCTCTCACTCAATATCCCCAATTTTTTTTTGTCAGGTATGGGTGATTCCAGTGGACAAACTCGGGAGCGATGGAGCTACGATGTGTTCTTAAGTTTCCGTGGACCAGATGTGCGCAACGGTTTCTTAAGCCATCTCTACCAGAGTCTAGTGACATCTGGTATATACACGTTCAAGGACGATGAAGAACTAGAAAAAGGAGAAAGCATATCCCCGGAGCTGAGGAAGGCCATTGAAAACTCCAAAATTCACCTTGTTGTTTTATCCGAGAGCTATGCTTCATCATCGTGGTGCCTTGATGAGCTCGTGCACATGATGCGGCGCTTGAAAAACAACCCCGGACACCTGGTTTTCCCAGTTTTCTACAAAATTGAGCCGTCGCATGTACGCAGACAAAGTGGACCATTTGGTGAATCCTTTCATAAACACCGTAGCCGTCATCGAGAGAGCAAGTTGAAGCAGTGGAGGAAAGCTTTGACCAGTATTGCAAATTTGAAAGGGTATCACAGTAGTAATGGTTCGTTTTGTCGCTTATATCTGAAATTTTTGTTGCCTATTTAGGCACCAAATGGATTTCTTATCTCCATATTTAACCAGCAATGATGTGGATTGTGCAGGGGATAGTGATGCAGAATTGATCGACCAATTGACTAGAGACATTCTCCGAGTGTTGCCTAGTTCATACTTGCATTTACCAACATATGCCGTTGGTATTAGACCACGTGTAGGTCGTATCAAAGAGCTAATGTGCTTTGGTTTGGATGATGTTCAGATTATTGGAATCTGGGGAATGGCTGGGATTGGTAAAACAACGTTAGCCAAGGCTGCATTTAACGAGTTCTCACATCGTTTTGAAGGAAGAAGTTTCCTAGAAAACTTTAGAGATTACTTCAAGAGACCTGATGGGAAGCTTCATCTTCAGAAGAAGCTTCTTTCGGATATCTTAAGGAAGGATGAAGCTGCGTTCAACAACATGGATCATGCGGTGAAACAAAGATTTCGCAACAAAAGGGTACTTGTTGTAATTGATGATGTTGAAGACATAGTTCAGCTTCATTCTGTCGGAATATATTTGAGCTGTTTTGGTCCAGGAAGCAGGATAATCATTACAACCAAGAACAAGCATCTGTTAGAGCAGCTTGACGTAGAAAATATATATTCACCCAAGGAACTTAACGCTGATGAAGCTCTTGATCTTGTAAGCTGGCATGCCTTTAGAAGCAGTGAACCTCCTGAAGAGTTTCTCCAGTTCCCGAAAAGATTGGTTGAATACTGTGGAGGACTACCCTTGGCTATGGAAGTCTTGGGTGCTTTTCTCTACAAAAGAAGCGTTTCGGAGTGGAAAAGCACGTTGAAAGCGTTGAAAAGAATACCGGATGATAACATTCAAGCAAAGCTTCAGATCAGCTTTGATGCGCTAAACGCATTACAGAAAGACATATTCTTGGATATATCTTGCTTCTTCATTGGGATGGATAAAGACTATGTAGATTGCATCTTGGATGGATGCGAATTAGAGCCTGTCGCAGGACTCAAGGTGTTAAAGGAGAGGTGTCTCATTACGATCCATGATAACAGGCTGATGATGCATAACTTACTACGAGACATGGGAAGATATATTGTCCAAGGAACATCCAAGAAACATGTGAAGAACCGTGAGAAATGGAGTAGATTGTGGGACCGGGTTCATGTTATAGATGTATTGGAAAATTACTCCGTAAGGAACAAAAGTTCTATGCATTCTCCGTCTCAACCAAAACTTATAAGGGAGACTTGGAATAACATTTAACTAATGAAATTGTTTGTTCTATATCAGGGAACAGATGCAAATCATCCAAATCATGCAATTGAAGGACTCAGCTTGAAGGCTGAAGTTACGGCTGTTGAGAACTTGGAGGTTAAAGCGTTTTCAAATCTACGTAGGCTGAGACTGTTACAACTCAGTCATGTAGTACTCAACGGAAGCTATGAAAATTTTCCAAAAGGTTTACGATGGCTTTGTTGGCTTGGGTTTCCTGAGGAATCTTTCCCCATAAACTTACATTTGAGAAGTTTAGTTGTCATGAACATGCAGAACAGCAACCTTAAACGACTTTGGGATCAAAAGGTAAAAGTATATTATTATAATTTTAAGGTTACTATGAAATTAGAATGTTTATCCGTAGTTGTCGAGGTTTGATTATTTGAGTTTTGTTCTTTCTTTTTTTTTTGGAGAAGCCTCATGAGTCCCTTAAGGAGTTAAAGTACCTAGACCTCAGTCACTCTATCCAGCTTACAGAGACTCCAGACTTCTCTTATCTCCCAAACCTTGAGAAGCTGTTCCTGATAAACTGTCAAAGATTGGCTAAAGTTCACGAGTCCATAAAGGTTCTTCAAGGAAGCCTGATTCTATTAAATCTGAGTGGTTGCATCAAGCTTGGTGAACTCCCGTTGGAACTCTATACGTTGAAGTTGCTAGAAACCCTCATTCTCTCCGGATGCTCGCAACTTGAGAGATTGGATGATGCTTTAGGTGAACTAGAGTCCTTGACAATTCTCAAAGCTGATTATACTGCTATAACGCAAATCCCTTCCTCGAGTGATCAACTGAAGAAACTGAAAGAGTTATCTCTTCATGGCTGCAAGGAGTTAAGGAAGGACAGACAGTACACCAACTCTGATGAAACCTCTCAAGTGGCTCGGTTAAGCCCGCTCTCATTAAACGGTTTAATCCGCTTAAGGACTTTGCATTTAGGTTTCTGCAATCTATCTGATGAGTTGGTTCCTGCAAATCTTGGGAGTTTGTCTTCCCTTGAGGAACTTGACCTTCAAGGCAACAACTTTCGTAACTTGCAAACCGATTTTGCTGGTCTTCCAAGTCTACAGATTCTTAAATTGGATAATTGCTCAGAACTTCGATCCATGTTTAGTTTACCAAAGAAGTTGAGGTCTTTATACGCGAGAAACTGTACTGTGTTGGAAAGAACTCCAGACTTACTGGAGTGTTCGGTGTTGCAATCACTGCACCTCACAAATTGTTACAACCTCGTTGAGACCCCAGGGCTGGAGGAACTGAAAACGGTTGGAGTCATCCACATGGAAATGTGCAACAGAATACCATATTCACACAGAGAAAGAATCATGCAGGTTATTCTCTAAGCCCCTCTTGATTAGCAACCTTACTCATTTTCACTCAGTTATGATGACTAGGAATGTGTCCTTGGTTGTGATTTATATTGATGGTATTTGTGTTACAGGGATGGGCTGTTGGTGCCAATGGGGGAGTTTTTGTCCCGGGGTCGAGCATTCCAGAGTGGGTCAATTTCAAGAATGGGACACGTTCAATCTCTTTTACTGTCCCTGAACCAACTTTGAATTCTGTTCTGGTCGGGTTTACCGTATGGACAACATACGTGAGTCAACAAGATGATGTGATGTCTGCATACATTCCAAAGATCACATTGAAGAATCAAACCAAGGGAGATGTGTGGAGCCGCAATCCAGCAACAGATCTCATTCGTATGTACCGTGAAAAACACATCTGGCAAGGGCACTTTTCAAATGAAGATTTCGTGTTAGAAACAGAGGATGAAGTTGAAGTTTCTGTGGATTTTGGAGATAAAGTCACCATTCTTGAGACAGGACTAACTCTTGCTTACAGAGAAGTCATTGAAGTCCCAAATGTGCAACTGACAGAAATAGATGATGAAGTTGATGATGAACTAGTCACAGAAATAGATGATGAAGTTGATGATGAACTAGTCACAGATGAAAGCCAAAGAAGACCTCCCAGGTATGTTATAGTTAATACCATATAACAAAGAGAACTGCACAGTATGATTTTGACCTTATGGAGTTTTTTTTGTCTCTTCTTTTGTCATTGGGATTCACAGGAAAATGGGAATGGGTTTAAAGACACTTCTGGGGGCGTTTGGTTTGTTAGCATTCATTGTTGTTCTTGGAAAACATGGTAGACCCCTGCGCCGCCACAACCACCTCCGCAGGAATAAAGTTGAAAAGGATAAGGAGAAAAATGCCACACTCCCCATTTTCTCTTTTTTAGATTACTAGGTTTCAAAATGGTTTCTTGATCTAGCTATTGATTTCGGATTGATGGTTCTGAATCTTAATAGAACGCTTGCTGGTGTTATTCTAGAATGGCTTGGATAGTGGAAGCAGAATGAACATTACAACAAGAAACATGCACTTGTTTAAAGCAGCTTCAGTGGGAGAAAACATCTACTCACTGAAGGAATTTGTTGGTAATGAATCTCTCTTCAGTTCTTTCCCATTTAGACAAACTATTGTAGCAGATTTTTACAGTTTTTACCTTAAGGTTTACTTTGTTGTGAAATTTATTATATACATTTTACCTTTAAATGATCCTCCATGAATACTAATGATGGCAAAAAGGTCAGATGGCCTTGTAAGCATTTGTTAAAGCAGGAGAGCATTTTTTACATTGAGTTTTCTATTTCTATTTTCTTGACATCATGTCATCAACAAAATTTTAGTAGATGATTAATATAGATGTATCAAATGATAGGAATATGATGACGTTGGTTGTATTTGAACTTTGAAGTATTAAATTCATCTGCATCATAGACAAGTTTTAAACTTTGATATTATGAGGTCTGCACTTACTTACAAGGCCTTAGAAACAAATGTAAACACAATGGTTGAAGTACACTGAAAATCATTATGAGTTACAATATGATAATGGAAATAGTGTAAACTTATTGGTCAAAGTACTTCACCATCTGTGTCCTGATAGATAATGGGATGACGACGTTGTGAGTGCCATCCGTCCAAGTCAAACTCCCAAAAAAGTAAATAGAATTTGCTTTGTGAGTTGTGGAGACAGTGACTTGGTAGCTGAGTTTCTTAACTCCGGAGTTAAAGACCAATGTTTGGGGCGTGACGGAGATTTTGACACCCATAGGAGGCTGAACGATGAGTTTATATACAGAGTCGACGGGTCCAACGTTGGTGACGGTTCTAGTGAGAGTCACATCTTCCTTGAGGAACGGAATGGTGATAGACGGCAAATTGAGATCGAGCATAGATGGCCTTGGACTCGGACATTTGACTGTTTGCTTTGATATTTTGGTGATGGACATCTCGTCATAACTAGAAGCACATAGAAAACGAATGTAGTCTTGTACGTCTGCATCATAGACAAGACCAGGGTTTGCTGCTTTCTCTGGGTTCACCAGTCCTCCCCCGAAGTCAAAAGGGTCAGCTAGTTTCCGTGATAATCCCTCTGAGTAGATAGGTTCTCCATAGGGATCCGTTGATGAAGCTTAACCAAGTAAGGAGTCAATTGATTAGATCACTAAATAAGTATTTAAATATTTATCTGATATGCAAAAGAATAAATTTATTTTATGGTAGGATAAGGACATATAGTATAGAGATTTATTATATTATGGTTGATGTACCGATTTAAAATCATATGAATATAA

>.::GWHANRE00000002:12833222-12836942(+)
TGAAAAATATTGACAACTTAATTTTTTAAAATATTATACATTATTTAAACCATTAATCCCACAGTGAAAATTTTGTTATCACTAATTAGACTTTTTGCTATAACAGATACAAATGATAAAAAAAACTATGAGCAAAAAGCATCATCTAATAAATATTAATATTAAAATTTACCACATATATGTTACTATCATTTAAATTTAATTATATATCATATCAAATAAAAAAAATATTTTTCCGATTTATAAAATTTATTTATATGTTCACACCAATTTAATTATATAAGTAGTATATAATGACTTTTTAATTATTCAATATATATTTATTATTTCATAATATGTTATAAACATATAATATATAAAATAATTTATATATATAATGTTCATCCCGCGTAAGGCGCGGGTCTTAACCTAGTAAGATATTGATTTCCTATAAGTCGAACTACTTAACCAAAAAAATTTGATCACCAGATCGTTATATTTTACTGCAATATTAAACAAAACAGTTTCAAACATATACATATGAACATTATTTATTCTAACCATCTGATATATCAGTTCCTTTTCATTGAACGCTTCACATAAAAATGGGAGTATCTAGCGAACAAATGAAAGAAATAAAAATAGTTATAATTATATCCTAATTAAAAATACATACAGACTAAGTGTGTAATCGTTTGTATAAAATTTTAAAAATACATACAAAATATTTATAATTTTATACACAATGGTTTGTATTAAATTTCTTGGAAATTAACTGGTAATTTCATTACCGTTATGCGTTAACTAAGTGTGCAATCTTTTCCTCTATAAAACTAAACTCATGTTGGCTATAGACTACTAAATGCTCCCAAACTCAAAAGCTTATAAAGAATTTAAAGATGAATAGAATCTTGAGAAAACTATCGTGCGTTAAGACAAAAGTTAAAACTTCACTGCGACTATTCGAATCCAGGTCATCACTGTCTTCTTCCTCTTCTGCCTCTTTTACTCCCAAGAGGTTCGACGTCTTTCTAAGCTTCAGAGGCGCAGATACTCGCAGGAAGTTCGTTAGCTTTCTGTACAATGATCTAGAGGCTAAAGAGATTCGAACGTTCAAAGACGACAAGGAACTGGAGAGTGGCCGTCCTATTCCACCGGAGCTTATCCAAGCCATCAAAGGATCAAAAATCGCGGTCGTGGTGGTCTCTGCGACTTACCCTGCCTCCTACTGGTGTCTAGAGGAGCTCGTGAAGATTCTGAAGTACGAGAGAAAGGGTTTGCTCAAAGTGCTGCCTGTTTTCTACGAGGTTGATCCTTCTCACCTGAGGTGGCAGATCGGAGAAGTTGCGAAACAGTTCAAGAAACATGAGAAGAGACAAAGCAAAGAGAGGGTCAAGTCTTGGAGGGATGCGTTGGCTTATTTGGCTAATCTTTCTGGCGAATGTTCCAAAAAATGGTAAGATATGGACCGGACCATAAGCTGTTACCCTGTTACAGATTGTGGTTTGTTGAAGCGTTTCTTGAATCTTGATATTTTATTTTACTCTGTTTTAGATTGTGATTTGTTTTTCTTGAATCTTGATATTTTACTCTGTTTTATATTGTGATTTGATAAATTGTTTCTTGATTCTTATCTTTTACTATGTTTCAGATTGTGATTTGTTGAATCGTAACTTGAATATTGATCTTTTTCTCTATTTCAGGTTGTGATTTCTTGAATCTTGATCTTTACTCTGTCGATTTCTTGAAGGGTTTCTTGAATCTTGATATTTTTCTCTGTTTCAGATTGTGATTTGTTGAATTGTTTCTTGAATCTTGATATTTTAGTCTGTTTTCTTTTTTTTCAGGGATGATGACTCGAAGCTTGTCGATGGAATCACGGAGAAGATATCAAAGATGTTGTTCTCAACAACACCTACAAATGGTAACAACCTAATAGGTATCGACCAACACATGGACGAGTTGTATCCACTACTGGACCTAAACTCAAACCAAGGTGTTAGAGTGATTGGTATATGGGGAAGAGGAAGCAACGGAAGATCAGTACTGGCAAGACACGTCTACGAAAACATCTCACATAACTTTGACGCTCATTGTCTTCTCGAAGACGTGAGAAGGGTTTCAAGACACTGCCGCAGATCTCATCTTCAAGAAGAGCTTCTTTCCAAGATGCAAGGAGAAGGCCTGGGCGCAAAGACAAGGTGTCTTAACGCAATCAAAGCAAGGCTCAGGAACAAGAAGATTCTGCTTGTGGCTAACGACGTAGACAAGATCAAACAGTTAGACGCGCTTGCGGAGGAGTTTAGCTGGTTTGGTCCAGGGAGCAGAATCATCATAACCACACAAGATAGACAACTGCTTAGTTCATCTGGTGTGACGAGTGTCTATGAAGTTGAGATCTTGAGATGCTATGAAGTTCGTCAGCTCTTCAGGTCAGAAGCATTCAGGCAGAGAGATGATCCTAAAGTTCGTCAGCTCTTTAGGTCATTAGCATTCACACAGAGACACGAACATGTTGGTTTGGAAGAGCCTACATATAGACCCATGGATCTTCCTGGTATTAACTTTTTTTTTACCCTCAAATATTTGTTGGCTTTGTTGTGTGATAGAGGCCAGCTTAGGGAAAGACTAGAAGCAATGATATATAGTCTTTAGATTGAGTAATCATTAATTAAACTGATGTGTTTGTTTGTTCTTTGGTAACTTAGTCTTACTAATGTTAAGCCATTCTTTGTATGTGCTCTGTTCTTTCTGATGAGAAATAAATAATACACCATTCTTTAAAGATTTATCTGTACAACTGGGACTGCTTGTGGCGGACATTGGGCGAAGGCACGGCATACACTATGGGGGCCTGTGCACCCATAAAAATATCAATATGTACAGTTTTATATGTAAAATTCTGCTGGATATAATGGTAAAATCTCTCATGTGCACCCATAATGTTTCAAGTTCGAGTCCATCTTTTGCTTATATTTTTATTTCTATACACAGATGCACCCATTACAAAAAGATTCTAGCTTCGCCTCAATGTCTATAAATTTGAACAGTTAGATACTTTTGCAGAGGATTTCAACTGTTTTGGTTTGGGGAGTATAGTTATCAATTATCATCATCACTCACACAAGAACACGTAGCTGTTTATTTCCACAGGCATAAAGCTTGTTTAACAAAGTATAGCTTCTGAGAGTCCAGAAAGTTGGAGAACTATTGAGAGAATGAGCCTTTCAGGAACATTTCTGATGCGTTCGAGTCGGTGTTATGTAGGGGAACAAATCTTGCCATGGAATGGTTAGGTTGTCTACATGTTAGATCTGGTTTGGGGACAGTGTTCCCTTTTCATATACGTTTAAGTTAAGTATGACTAAACTTAGTAAGACGTGGCTTATAAATAGTAATGTTCTGTATATTTTTGGAGTGGGTTGCTGGTGTATCTATAGAAGAACTGTCATTCTTTACTTGGATTAAGTAGGAGTCAAATAGAAGTCACTGATGCAGATAAGAGCGAGGGATGTTGTTCTGTACACCTTATTGATGGAGATGGTATATACAATGTCTCTGGCATCGATCATTTAATCAAAGAGGTGAAGCTAGGAGAGTGTGGCCTCTCCTAAGCTGTTGTCTCAATCATGTGTCCTCAAAGCAGCGAGCTGTATGCATTATTTTAGAGAGGAGATATGTAATATTCATAATCTTTTAGTTAGGCTACTTTTAGTATAGCTTTTGTGATATTACAGGGAA

>.::GWHANRE00000002:23129198-23137526(-)
AATAATAAATAAGATTACTAAGTAAAATTATTTAAAAATTTTAAATTATTTAAACTTTTGATAAAGAAACGATAAAACTTAAAATTATGGAGAGACTGACACATAAGCCAAATCACTTCATAAATAATAGTATAATATAATAACTAACACCTTTTTTTTTAATACGGATAACTAACACCTTTAATATTATTTTCCTCCGATATCTTTTGGAAACTTTTTATAGAGCATTGAGGTTTCTCTTGTTTCCTTCTAATTATTTTATCACATTGTACCACAACTTTACGTGTACATGGATCTTTCAAAAAGTGTTTATATTCATATAATCTTAATTTTTTCTTGATATTTCAAAAAATATATTTTTGTAATGAATTTTTTTATCAGCTGTAATACATATGTTTGACAATAAAACCAAAATTAATATGTATTTGAAATCAAACAATTTAGTAATGTACCCACCCATTATTTTAAATACGTCATCTTTTTCATTTTAATTAATGTTTAACGTTAATGTATACATATCAAGAAGTTGCAATTTTTATACATTTTATTTGGGTTACATAAAATATCATTAAAAATCTAATTTAACCAATAAAAAATGTAATTAGTCATAAATCTCAACAATTTTAGTTTTAACCTAGAATAACGAAAACATTAGTTATTTTACAATAAAAATATTTTTGTAAACATCAAATAAACTTGGAGTATATTAAATATATTTTAGTCTCTATTGTATAATTATAGATACATCTTTAGTTGTTGAACAAAAAAAAAGATACATCTTTAGTATCTGCTATACCAATCATGATTTAATTATTATATCTTTTACCTGTAGCTTTTCAGTTCATTAAAAGTTTTTGTACATTGTTAAATCTTTTTTCGTTTGCAAAGTCCACTAGAAAAAAAACAGTACTAGTGATTATCAAAACATAATTATATTTGCTGCTATTTAATTAGTTTTATTATGAACAGTACTAGTGTTCTTCCTTTTGAACACACGATCGTTGACAAAAAAGAGAAGAAAAAAGGCGTTGAAGAAGAAATGGCAAGAACTAGCGTCAAGACAACAGTAACAGAGCAAGCAAGACTGTCCCCTTTTTCCAGAGGGTCAAGCCACCACGATGTCTTTATCAGCTCTAGCTGCGACGGCACCCGCGACACCTTCGTTAGCCACCTTTCCGCCGCTTTAAAGCGCGTAAACATCACTGTGATGGAGGAAGATGACAAAAACAAGGTGCCTGAAACCAGACAGTATTTACCCAAGAAGACTAGACTGGGGATAGAGAGATCCAAGATCTGTGTTGTTGTTCTCTCTGAGGACTTCGCGTCCTCCAAACATAGCCTGACTACTCTTGCGGAGATTATTGAGTGGCGGCATAGCAAAACAGGAGCCACGGTGGTTCCAGTCTTTTATGGCATAGATCGCTCGTTAGTGGAGCAACAGATTGGGAAATACGGTGAGGCATTTTCTAAGCACGAGGCATCTGAGCCTAAAGATCGTGTGACCGAATGGAGAAACGCTCTAAAGGAAGCAGCAAGCATAAAGGAAGGTCTCCACTCAAATGCCGAATCCAGGTTATGAATCTCCTTAATCTGATAGTCTGAAGTGTTCTAAAATACAGTGTATACGGCCGTATTTACGGCACCTATACGCTACACGATGAAGACATGTATACAGTAAAGTATGTTTTAAATTATATAGTCAATTAGCTGGCATATATACAGTAAAACACGAGGCGTATTGTGAATTTATATGAAAATTAGTTAAGAAATATCGTATGAAAAATTAAAATTTATATTCTTGATCAAATTAATATTTTTGGCCCTTAAACAATTTTAAATTTTTTTTTGTTAATTACATAATTTGTTTACTAATGAGCTGATCTCATTTTTAAAAATATTTTAAGTCAGAAAATTATTTATCTTATAAGAATCTAACGTTTATACCAAAGAATCTCAAGCCTACTTTTTGGTTATAATGAAACTATGCCATTTCGGTTTTATATTATGATTTAGCAAATTAAAAGTTAATTATGGTTATGAGAAGTTTAAATTTATGTGACAATCATTTCTATCGTCAATATTTTCACATTTTTGTGTCACTTTTTTCCTTTTGACTATTATTCGATATAAATATTGATTTTTGAGTTTATTCTCATTTCGTCATTTTTTTGGCCTGAAATTTAGAAAATGTTTATGATTTAAAATTATTAAAAAGATACATACTTAGGTTTTTTTTTTCTTCAAACGGCTATTCTATTACTCAAGCTTAAGGTGGTCTGGAGAACCAGACCGGAACAGAATAACCAATGTAATACAACTCCCTATGGAAGGATCTCGCTATCTTAGGTTAAGATTAGTGCCTTGTGCAGAATAATATTTTATATTTATTACTTATTTTATGTTTTTCTACATATTATGATAAAATAATAATTATATATTAAATAACTAAGAAATCAGTAACAATTATGTAATAAATTAGTGTGCACATATAAATCAAACGACAGCTCTTGTTTACTCGCAATCATTTTAGAGTAAATATATCAAAATAATCAATCTTATCTATCATATATGATATATAATTAAATTTAAATTTTATTAACATAGATATATAGTATACTTTTTATATAAATATTTATTAAATAATGTTTCTACTCATATGATTTTATGATTATTTGCATATTTGTGTAACAAAATTTTACACCAACGATTTTTTTTAATGTGAAATGTTTTGTTCTTTCAATAATTTATAATATTAAAAAAAAACAATGAAGATTTCAAAATTAAAATATTACCTTTTCAATATATGTTCAACGCAAATATCAAAATATAAGTATGTATTTTCATATGATGTATAGTTTAATTTAAACGATATGAAATATATATATATATATATATATATATTAGCATAAACACAATTAAAATAAAATTATTTATTAATATGATTTTATAATCATTGTATCTTATTATAGACAAAAATTTAAACATTGATCACAAAAGTATATGTGAGAGTTTTAACAGTTTTAGTAATTTATACTCGTTTTGAAAATTTCAAAATACAACATGTACAATAAAAAATCTAAATTTGTATTATATGATTAATGTAATTGTGTAATATATTTTAATAATAAATAATTAAACAAAAATGATAGAAAATATACAGATTGTTAGCAAATCTTTATTATTAAAAATCATTAATTGTCATATATATCTTAATCACATTAGGTATTTCCGTAAGTTTTATTTAAGGAAAGAATATATAATAATTTCAATTTGATCAATGAATGGTCCATAATGGACATACTATATAATATAACATTCCCTAACAATTTAATTTTGGACTAACAAAATTTTCAATTGATTCTCAAGCCGCCACGTAAGCAAAATTAACATTATAATTACGTGACAACTCATCAGACATTTTTTTTTAATTAATACAAACTGCATGTTATAATTTTTTTAATGTTTCTCTGTTAATATAACATACTTTATGTTTGCTATATATTCATAATAATACTTAATTTATACTACTATTTATTATTATAGATTTGATTTAATATATCAATATAAATTATGTATGATATATTTATATTTATATTTTATTTACAATATGCACTAGTACGATTTTAGTTGTAGTTCACAATGGTATACAAAAGTAGTCTTGTGTAGTAAAGTATGTTTACGGCACTGTATACTTTCTGACAGAAAAAAAATAGGGTTCGAGTCTTCTAGTTACGATTTTAGTTGTAGTTCACGTTGGTATACAAAATTACAACCTTTCAGTGTGCTCCAAGAAGTAGTCTTGAACTGCAAGTAAACACAATTTGTACCCTAATTTTTACAAATTCAAACAGAACCAACATGTAAGACTACTTACATTGGGCTACTAAACTCTTTTATTAAACCGTTGAATTCACTGCAAGAAGTAATTGAATTTTTATGCTGGATAAAAATGGAGTTAAATACATTTAACTAGTTGAAAGCAAGAAAAGTTGGGACAACCGACTACACATATCACTTTTTAGAAATTTTTGATATTTTCATATCTTCGTAATTGTTTATAATTAATAAATTTACATTTATATGAAAATTTATTATTTTAAATTTTCTGTAAATAAAAATTAAGTTTATTTAATTTGAATATATAAAAAATTATTAATTAGTGAAATAAGGTATTGAATTTTATATATTAAACAAAACTTGTGTGAAAAAATTGAATGCCTGTTATGATAAGTGGAAAAAACAAAAATGATGTGGAAGTTTAAAAGATAAAAAAATGAGAATGTTGAAACTTGAAACCAGTGTACATATTAACTTATGTTTTTTTTTACCTAATCCTGTTGCAGTGACTTGAAACTTATGGAAGATATTGTCTCAAACGTACATGGGCGGCTATTTCCAGCGGACAAGATCGGGGTCAGTTCGAGAGTGTTGGATATAGAAAACTTGCTCAGTAAGCAACCATGGGTTGTCCGCAGCGTAGGAATTTGGGGGATGCCCGGTATAGGCAAGACCACCATTGCAAAAGCAGCCTTTGACCAGATGAAAGGGAACTTCAAATCTCGTAGTCGCTTCATCCAAAACTTCGAGAGAGAGTTTGAGAAGGAAGGAATGTCTCGTTTAAGAGGGCAACACTTACCATCACATGTGAAGGAGAAGCTTGACATCAACAGGTCAGTTACTAACAACAGCCAAAGAGAAGAAAGTGTGTTCTTAGTTCTTGATGATGTGCGGAACCCTATAAACGCAGAGTCTTTTCTTGGAGGGTTTGAGTGGTTTGATCCAGGAAGTGTGATAATCATTACTTCCAGAAATAAACAAGTGCTTGTTCAATGTCGAATGGTTGAAATATATGAGGTGAAAGGTTTAGATGATAAGGAAGGTCTGAAGCTATTTTCCCAGTGCGCGTTTGGAGAGCCCAAACCTGAAGATGGCCACCTGAAACTGTCAGAGATGATCGTTAAATATGCTAACGGAAACGCTACGGCTCTAAGCCACTATGGAAATGAGCTAAAGGGAAAGAAACCAGAAGAAATGGAGATAGAGTTTTGCAAACTCAAGCTAAATCCTCCTGCTGAGATTCTTGAAGTATTCAACAACAGTTATAATGAACTTAGTGACGACGAGAAGAACATATTTATGGACATTGCCTGTTTCTTCAAGGGAGATAACGTTGATCGTGTGATGCAAGTGCTTGATGGGTGTGGTTTCTTCCCGTGTATTGGGATTGATTATCTTGTTGAGAAGTCTCTTGTGACTATTCGTGGAAACAAAGTGGAAATGCATTATCTAATACAAGACGTGGCCAAGAAAATCCTTTCTCAAGAAGTAACGGTTGGGATGGGTCGCAGACTTTGCGGCGTTAAGAGCATTCAGCCTCTTCTAGACAATGAAGAAACCAAAACAAATGGGGAAGACAATGTGAGTAACAAAAGCACTTTGGTTTGTCACTATACTACATCCATGTCAAGATTTAATGATGCCATGTAGGTTACAAAAAAAAAACAAGATTTAATGATGCCCAAGTTCTTGATGGCTCTGCTTGCTCTTGATTTTATTTCAGGAAAGGGAAGACATTGAGAGCATATTACTGGAAGCATCTAGTTTGAGCTTTGTTGTTGACCCTGGTGCGTTTCAGGATATGTGTAATCTTAGACTGCTTAAAATTTACAGCTCAGATCCTGAAAGGCGTCCTGGACTCGATCTTTCCATGGGTCTACTATATTTGCCTTACGAGCTACGGCTTCTCCATTGGGAGAATTACGCTTTGCGAACCTTGCCTGAAGAGTTTGATCCTGACAACCTTGTGGAATTGAATATGCCTTACAGTCAACTTGAGGAACTTTGGGAAGAATCCAAGGTAAACTGAAATTTTTGACATGTTTTTACTTTGAGTGACATTTTCTGTAACTCAAGTCCTGACAGTGTCACTTTTGTTATCCAGAACCTCAACTCTCTGAAGACAATCAATCTTCATCACTCTGAGAAACTAGTTGACATCCAAGAACTTAAAGACGCTCACTATCTTCAGCTAGTCGATCTACAAGGCTGTACTAGCTTGCAGATCTTTCCAGTCATAGAGCATTTGAATCACCTTCAGGTTCTCAATCTATGTGGCTGCATAGGGATCAAAATGTTTCCAGAGGTTCCACAAAACATCAAAGAACTGTGTCTCAAGGGGACTAGCATAAGCGAAATACCCGCATCTATTGAGTCCCTCTCAAAACTAGTCAAGCTGGACCTAGGGAACTGCAAAGAGCTTCTGAATTTTCTAGTAAAGATCTACAACATGGAGTCTCTTCAACTGCTCAATCTTTCTGGATGCGAAAAGCTCAAGAGCTTCCCTGAGATCCCAAACCGAGTAGAGAATCTCCAGTATCTCTGTCTAAGCGGTACAGCCATTGAGGAATTACACACTTCACTTTCTAACATGGTTTGTCTAAAAGTGCTTGAAGTGAGTAAGAAGGTTAAGCCGCCTTTCAGCCTGAAGGACTTAAAGGATCTGAAGATTGTTGAAATAGATGAAGAGATTCACAAAACCTCTTGAAGATGAATGTGGTACGTATTAGTTTATTTTAGATTTTTAAGAAGTTACCAAGATATCTATTTTACTTACTTCTTTTTGTTGTGCACGTTGGGTTATGAATATAGATAGTTTATGAGATTTATCCAAGCTACAGAGATCTTTGGGATTTGTTTTTATTCTTGTTGATATTGTTAGTTCTATTGTGGTACATGATTCTTAAGACCCAAATCAACAGAATGTGGGGGACCATTAAACTAAGTGTCAACTAGTCTTGTTTCTGCTATGTGATTCTTTGGAACCAAAGGTTGAGGAAATAGCAGTAGCTGCTTGCTCATATTCAAAAATTCAAGTATAAAATTGCATGAAAAATGAGTTGTTTGTTGTGATTACACAGGTGGTAAAGGGATGCATGCAACTTTGTTTATGAGAGCCGCTCAGATTTAAAAATTATCAGCAGAGGCCAGTGTTGGCTGTGAAGAGAAAGACATCTGCCATGACTCCTTCTGACATCTTAATGACAGAGTTTAGTGACTGCAGTCTATCCCGTAGTGCAACGAGCTGAGCCCTTAGAACACTGTTCTGATATTCGATGTCCATGTAAGTATTGGAAACTAGGACAATCTGGTTAGCAATGTAAGAGTTCTGGTGCACAAAAACACTGTCTCTTGATATATCCATCTGATCTTGACCTCCTCCTGAAAATGGAAGGACCGCAAACTTCCCTTGTGGTTGTAGCATTTTCTCGACCTCCTTAACGATTATCCTGACGAATGTACTCTCATTACTGCGAAAGAAAAAAGATTAGTCAGATATCATTTTGATTTGACCTAATGATAAAAATACAATAAAGACAGAGATTGTAACTTTAGTACTTTACGTTTTCCTATCAAAGGTCAGGCCTGTTTTGCAAGAAACAGATGCTAACGCCTCCTTCCATCTACCGGTTCTTGGTTTATCGCACCGATACTCCCACTCTCGATCCCTGAACTTATCACCGAATGCTCCACGAAGTTGTTTCACGGTAACTGGTTCCACTTTGAAAAAGATTGGAATGACCTGTATGTAATACAATTATATTAGAAATTAGTATATACATATTCGTAGAAGCGATCTCTACATGAGAGACAAAAGGAACGCACCTTGAGCAAGCCTTGAGCTGCACGTTCTTTGATCTTCACGAGCTCGTCTAAGCACCATCTCGATTCTGTGTACCTCCTGGAGAATATGACTAAAGCGATGGTGGACTCCTCGATCCTCGCGAAGAGGTTGGAGAGATCTTGGCCAACGCTCTCGAGTTTGTCTATGAAAACGTTGATCCCATGTCTCTGAAGCGCTTCCACCAGATGGCTTACGAAACCACACCAAAGCTCCTCTCCTCGGAAACTTACGAACACCTGATGGTTCGTGATCCTGCGGCTGTTGACATCCATTGTATATTGAAGGAGGGCGAAAGGCTCCTGCGGCGTAAACACAACGCGGCAAGTACCAAATCTGTTTTCTTTTCTTTTTTTTGTTATTCAATTCAGGAAATATTCTTAGACAGAGAAAGTGAGGGAAGTAAGGTCTTTATATAGACTTTTTTTGTTTTTGGCAAAGAAGGCCCTTATATAGACAAAAGTTCAAATCCAAAACGGTCATGGCCGTTCACACGTAAGACCGATAATGATCCAATGATCAACATTGGATATGAATCATATGATGATCGATGATGACCTAATGTACGCAATATGTACTATGTAATCAGGCTGTGTGTAATATACTAATATGTATGTTACATTGTCGTCAACGGCGTGGTGAACATGTGG

>.::GWHANRE00000002:23151656-23159387(+)
TCACTGTCATGATATCAATTTTTATCTTTATCACTCCTAAATGAACATTTTCAAAAATATCTTCTTCATTAAGTGGCAAAAGACTTTTATACCCTTGTTATTTATATATATAATAAATTATTATTTAAATAAATAAAATTTTTATGTTTTCGAATTATACTTTTTCAAATTCAAGCTTTTTTATAAATTTTTGTTTTGAATTTTTTTCCAAAATTTTTTTTATTTTTTTCCAAAATTTGTTTTTTAAAATCAAAATTTATGTTTGAAACTATTTTTAAAAAATTTTACGTATTTATTTATATATTTATTATAATCATAAATGTTACATTTCATAAATCCTACCTCATCCTCGACTCTAAACCCTAAGTCTAAATTAGTTAACTTTAAGTATATAAGTGTTTTTTTTTTTTTTTTTTTTTTTTGACGTCGAAAAGCTGTTCTATTACTCAAACTTGAGGTGGCCTGGGTAACCAAACCGGAATAGAACAACCAATAAAACATAACTCCCTATGGAAGGATCTAGCAGTCTTAGCCAAAAAATCAGCCGTCTGGTTTCGTGTCCGTCTGGTTTAAGTATATAAGTGTTTTTTTCCTTCATTAAAATGAGGGTAAAAAAGATTAATGTAAATATGAAAATTGTATTATGAATATGGTATTTATGGTAATTTTCTATTATAAAAGTACATTTATTTTGAAAAACATTTTTTATTCTAGAACTACAAATAAATTGAAACGGATGAAATATTTATACTGTAACCCCGATAATTTTTTCTCTTGGGTCCGCCACCACCGAAAACCCTCACGTGTGATCGTCTATCTTGAACAAATCTATATATTAAAATAATAAATAAATATCGATAAGTCGTTTTTAAAAAACAGTTATTGATAGTCTTGTACTCTTGTTCACATGTTACCCCACACCATTGACTTTTAATTAACTCTATAATAAGTAAACATAATTATCAAAATTTTAAATATGTATCGAACATATACCCACCCCATTCATCATCTTTGAGCTTATGGTGCATCTGATAGCTCAAATTTATTCGAACTAAAAGCACTGCACAAATTTGCACCAAAATTAAAAACAGTTGATCTGCCATGGCCAAAACAGACCACCAAGTGTTCATTAGTTTCAGAGGAGCAGACGTGCGAAAAAACTTCCTAAGCTTCCTTACAGACGGGCTAAAAAGGGCATGCGTAAATTACTATGTCGACACTAAAGAGACGAAAGGTGAAGTTCTTGACATCCTTCTTCAAAGGATCCAAGAGTCGCGGCTCGTGCTGATCATCTTGTCCGAAAACTACATGCAGTCGAATTGGTGCATCAAAGAGCTGCGCACGACGACTAAGGATATAAAAGTGTCAAGAAGGAAGGTCATCCCGATCTTCTATAATGTCCAAGTCGCAGATGTGAAGGACAAATGGAAAGTTGGCGAACAAGCAGAAGGAGTAGAAGGAGAAGAGACAGTGGAAGAGAGGGAGAAAAACGTGAAGGAAGCTTTGATGATTCTTACGAGGCATATGGGTATGAGATCTGATGAGTACGGGTAAGACTCTTGTCCAGTAATGTGATACAAAAAGAAAAAGATGTGACTCCAGAGTAGTTCTGAAATTGTTTCTTTGATAAAAGGATAGTGTTCTTTTCCTATTGTTTAATTAAACAGCGTGTAAACAATTGATGGTGGATGTTCAGTTGCTGTTTTGGTTTCAGTTCCGTTCTGATAAAATATCAGGAACTGACTAAAAGTAGAAATTTTTTCCGATACAGATTGGATCCGGTTTGGTTTTTTGGATAACTTTGGATAAGATGAATGAAAATATCAGGCAATCTTTCCTATAAAATAGCTAATAACTCGGGTTATGGAGACTAAAATATTGGATAATTTCTATAATTTCATATAGTTCGAATAAAATACTAGGTAGTTCAGTTCTTTTTAAAATATCAGATATGTAGAACATAAATTTTTGGTTTATAGATGTATTCTCGTTTCGATTTTAATTTTCTGGACGTAGAAAAATAGGAATAGTTGAGTTATTTGTAAGTTAAGGTCCTGTTTTGATTTTATATGGGAAAAATGTTCCTTTGTGACCCCATTTCTTGAGTTCAGATCCCACACACATTCTTAGCTAGATATTGCCTAAAATGTGTAAACAGTTCATTCACAAGTTTCTAGTATCTTAGATAAAAATGTGGTGGATTAATATATCTAGATAAATTGTAACATTTCTTGAGCTTGTTAATTATGAAAATATGACAGTTTTGAGCAAGCTTAACAATTCACAAATTTTGCCTAAAATGTGTAAACAGTTCATTCACATGTTCGTATACTATATATCCACTATCTACTACACTGGCAGAGCTAGGTTTTGATTTTATATGACCCAGTAAAACCAATATCTAGCTCTGCCGGTGTCGTAGATAATGAATATACAGTATACGAACATGTGAATGAACTCTTTAAACATTTTCGGCAAAATTTCTGACTCGTTAAGCTTGCTTGAAAGTGCCATATTTTCATAATTAACAAGCTCAAGAAAATTTTACAATTTATCTAGATATATCTAATCCACCACATTGTTATCAAATTAACTTGAAAGTGTATCAAATTAATCATGGGTTTGATTCAGTAAGAGTGTTTTTCAAGTAGTCTGCCAATAGGTTAACGTACTTTCAACTCACTGATTTTCTTTGTTTCATCACACTATTTTGCAGTACTGACTGTGAATTCATAGAACATATCGTCAAGGAAGTAAAGAAAGTGTTAACCAGTATCGAACAAGAGGAGAAGGTGAAGGCTTCCGTCAATACTACGGTGAGATCTGAAGGAGAGAAGCAGGAAGTGTCTTCGCTCACGGGGACAAACTTGCCAGGAGAAGGAGAAGAGCTTGAGACAAAGGAAAATGTTAAGTTCTTTGGGATCACGCAACGTCTACAAAAGCTACAAGAGAAGTTAGGTATGCATGGAGTGGTTTCCAAGGAAACTCGTATTATTGGAGTTCTTGGGATGGCTGGTATTGGTAAAACCACAATCGCACACAAGTTGTTTGAGGAGGGAAAAAACAAGTTTCATCAAAGAATGTTTTTCGATGATATTGATAAAACCTCAAAGGAAGAAGGGCTTACTGAATTGCGGGTTAGACTCCTGAGAAAGCTTTTGAAGAAGACAGATAAGACGATAACCGAAGAGACCACACATGAATCCGTGGAGACGGAGCTACTTGATAGCAATGTTTTTCTTGTCCTGGATAACGTAAGCAACAAGAAACAACTAGAGTATCTTCTCGGAAACAGAAGGTGGATTAGCCAAGGCAGCAAGGTTGTTATTGTGACAAGCGATAAATCATTGGTCGAGGATGTTGTCAGTGATACTTACGTTGTCCCAGGATTGAACGAGAAGGAAGGGTTAGAGTGTTTTTGTTATCATGCCTTTGGTGACCACAAAGTCCATGAAGGAAGTTTGATGAAGCAATCAAGAGAGTTTGTGGATTACGCTAGAGGAAACCCATTAGCTCTCAAGGTACTTGGACCGGAGCTTCGTGGTAGAGACAAGGCTCACTGGGAATCCAAGCTACTTCAACTCGCACAAAGTCCAAGCAATGTGTTGAATGTGAGTTACGATGGTCTTAGCCAGCAACAAAAGGAAGCATTTCTTGATGTCACTTGTTTCTTCAGATCAGAAAATCACAAGTTTGTGACAGCTTTGGTCGATTCTGAGCCTGACAAGGGTAGTAGCGAGATCAGAGATCTTGCGGACAAGTTCCTGATAGATATCACTGGTGGCCGAGTAGAGATGCATAATTTACTGTACACACTGGGGAAGAAACTAGCTTCCAAACAACAAAAGAGGCTATGTAACCATCATGAAATTATCCGAGCGTTAAAGAAAAAAACGGTAAGGACCAACTAATCTTGAAACTTAACCAGAGGTCGTTACCTCAACTAAAAAAGATCCTGGCCATTGTATACTGGGACAAACTAATATTACATGTTGTGGTTTCAGTTTTGGGGATTAGGGGTTTCGACCCGAACCTCCTGGTATTAAAAAATAAATAATTGAAACTAAAAACGTTTTGCTAACTTGTCTTCTTGAACTGGTTCACAGGGGAAAAGCACTATCAATGGTATCAGAGGTATGTTTTTGGACATGTCTGAAGTAGGCACTGACACAGCATTAAGCAAAGAGGCTTTTAATGGGATGGACAATCTTCGATATCTCAAAATCTATGACTCTCAGTTTCCTCAAGAAAATGAAGCTGGCTACAAACTACACTTCTCCAATGGAGTTAAGTTACCGTTACAAAAGATCAGGTATCTCCACTGGCTGAGATTCCCAGGGGAAGAACTTCCTCAAGACTTCAACCCTAAAAATCTTATTGACCTCAAGCTGCCTTATAGCAAGATTAAACGGCTTTGGGATGGTGTTAAGGTATGGGCATCACACTTGATCTATATATGATGGGAATGCAAGACCTTTCTAACTCTTTGTCCAATCTATTTTCATGATAGGATACATCAAAATTAACATGGGTCGATCTCAGCCACTCAGTCAACCTTAGCGACTTGTCGGGCTTATTAGGATCCCAAAATCTTGGAAGACTGAACCTGGAAGGCTGCAAAGAGTTGAAAACATTAGACGCAAGGATGGAGAGCTTGACAAGCCTTGTTTTCCTGAATCTGAGGGGCTGCTCAAGTCTTGTATCACTCACAGAGATGAATATGGAGTCTCTTAAAACACTCATCCTCAGTGACTGCTCGAATCTCGAGGAGTTTCAGATAATATCAGAACAACTAGAAGCATTATACTTAGATGGAACATCCATAAAGACACTTCCTCCATCTATGATCAAGCTCCAGAAACTAGTCTTGTTGAACCTCAAGGACTGCACAAAGCTAGCGACCGTGCCCGGCTGTCTTGGTAATATGAAAGCTCTTCAAGAAGTAATACTCTCAGGTTGTAAAAAGATGGAGACCTTTCCTGATCTGCAAGAGAACATGAGACGGCTGCGAATATTTCTGCTTGATGGAACATCGATAAAAGAGGTGCCAAAGCTATTGCAAAACCCTGGCCTCTCAAGATGGCCACACCATGGTGGTGTCAAAGGCTTCCCCTTGTTGAGACACCTCAGCTTAAGAGGAAACGATAAGATCCAAAGCCTGCAACCTGACATTGGTGACCTGTACCATCTAAAATATATTGACTTGAAGTTCTGCAAGAACCTTGCATCTGTTCCGACGCTCCCACCAAACCTTCAATGCTTAAATGCACATGGCTGTGAGTCACTGACAACATTGGGAAACCCACTTGCCCATCTTGTTCTGACAGATCAAATCCATGCCACACTCATTTTCTCAAACTGCAACAAACTTGATGAAGATGCAAAAACTGGTATCGTTTCATACATTCAGAAGAAGAGCCAGTTGATGTCAGATGCAATTGATCGCTACAATTTGGTCTCACTCTCCCTCAAGTTTCCTTCTCTAAAATAACCAAATCGTTAGTTTTGAGGTTCTTTAATGTATCATACCTTTTGCAGGGCTCCGTTGTGGAACCTTTTGTTGGAGCTTGCTTTCCTGGATGTGAAGTACATGCATCGTTAAGTCACCAAGCCTACGGATCAGTGATAGTACTACCAGAACTGTCGCGACACTGGAGTAACAATGGGACCACTGGTGTAGTTCTATGTGCAGTTGTCTCCTTTACAGATTACCAAGACCAAAACAATCATGTCCTAGTGAAATGCACCTGTGAGTTCAAGACTTCAGATGGGTCTTTGAGGCAGTTTAGTTGCATGGTAGGAGGAAATCGGCCGCGGACGATCAACTCAGACCACGTATTTGTTGGATACACGAGCTGGTTGCAGATCAAGAAACAAAAGGAAGCAGATGATGATGATGATAAGAAGGATTATAGTTGTAGTGATGATGATCAGGCTTCTCTTAGATTTGAAGTGATAGATAGTACAAGAGAGCTGGTGAAAAATTGTCAGGTGATAAAGTGTGGTTTCAGTTTGGTCAATGAATCTGATGAAGCTGAAAGTTTTTCTTGGGAGGTCAACAGGATCCATGGTGAAGCTTCAGAGATGGAAGTGATCAATCAACAAGGAGAAACAAGCACAGTGAGTAATAACAGCACCCAGGGTGTATTAGCAAGCAGAATAATTGATAATGAAGAAGCTTTGAGGAGCCAACAAAGAGAAACAACATCCATAGGTACTAACAATAACGATACCAATGATGTGTTGATGTTGTTACAAGCGTATTCAGACGATAGCGAAGTAACTGATGGTGATGAATCTCAAAGGATGGAAGAGATCAACCAACAAGGAGACACAATCTCAATAGGTGATGTATCAATGGTGTCTCAGGATTCAGAAGAAAGTGACGAATCAGAGATTAATGAACAAGATGAGACAAACTCTTGCGTATCTTCAGAGGATCAAGGGAATAGCTATGTGCAGGAATGTGGTAGAGTAACAGAAAACACAAGTGCGCAGATGATAAAACCTGTTGGGCTTCTTTGTCTTATGATCTCCATTTCTGCTGGAGCTGCTTTCATCCTGGGAAAGAGAAAGAGATGAAGACTCTCCATCATAGACATGAATCCATATGGATCCCTTCATTATCTAGCCATTACGTTCTCTGTAATAACTTTTTGTCATATTGTACAAGATCTTTAGACCTACAACTAGCCGACTGCATTTCATAGTAGTAAAATAGAAAGTTAAATTTTTATGGTTTGTGTTGGAGATGGGTTTGTCAACGGTAACAAATGAAAGTTGGGTAAGAAACGGAAATCGGTAAGGAAAAAGAAGTCGGAAAGCTTAGAGAAAGGAAAAGATGCCGACTTCAAATATATATATAAATACTCCTGCACCATGTGTAGTAATAAAATTTTTAAATTAAAATTTAAAATTTTATTACTATTTTAGATTTTATAATTTTTACCTATATTTTAATCTAATTTTTATTTAAATTATATTTAAGAATATATATGTATATATTTAAATTTATAATCTTAGAAGGATTTTTATTTATTTATTTTGAATAAAATGTATTAAATATACATGTATAAATTAATAAAAGGTGATATAAAATTTATATAATTATCAAAAGTAAAACTAAATAATATTTTTAATGAAATTGATTGTATAAAGAAAAAGTGTCAAATTCACTTTGCAAATAATGTCTAAAGAATGTTTTCCCCTAATTTTTAGAACATATTTAATTCTTTAGTAAAGAACTACGAACAGATTAATCCCTTTTTGGGAGATATGTATGCAAAGGTTCATCTATGATCAATAAAACTCATTCTTTACAAATTCGTCGAGTTTCGGTTTCAATATATATGAGGCTATCGTAAACCTGCCATCAAATGAGTTATAAGTAATTTCACCGAATTCATATTTAACAAATGACCTGCAGACGTGGTGATAGGAGGTGGAGATTTTCGCGTAGCGGTCTATGGACAACAGCGAGAATTTCTGATCATTGGATACTATTTGGGTTTAAATTTTCTAAATTAACTTGTTTAGTAGATTAGTTTTAAGTCATGATTGTTATTTTGTTGCCGTAAGTTGCTTCGGAGTGGGTTCTAGCTGTCACCTTCTTGTGGGCTCTTCTGTCTGTGTTACAGCTAAATGAGAGTGTATAGATGGCAACATAAGATTGGAGAATGATAGCACATTGAAGGAAATAATTGCAGGCTTGCAGAGAAATCCTAAGTTCAA

>.::GWHANRE00000002:23174823-23180911(+)
GTTGTGTAGTGTATATATGTTACAAAGTAGCCACTCTTTAGCCACGAAGATTCCGTGGCTTTTTTAAAATATCACAGCCCAATCGAATCTTTCTCTGCCACGGACTGAATAAAGTACATATAGCCACGCGATAGCCATGAAAAAACCGTGGCTGTATCTCTTTTTGATGTCGGCACAACAAAACAAAACATGACCACTCTTTTATTAGTGGTAAATTCGTGGCTATATTTGTTCCCACGAATAGTTCGTTGCTTCTTCGTGGCTATATATAACCATGCGCTTTTTCGTGACTAGACCGTGGCTTTATTTAGATTTACCAACGTCAGCGTGGCTTTTATTTTTTAGCCACGATTTTAGAGTGGCACTTCAGTGGCTATGCGGTAGATTTCTACTAGTGTTAGTGGGCCGTGCTGGTCATGTCCAAGCCCATCACGGAAGGACTAAACGCGGAGCTGAGAGTCGTCTTCTTTCTGTTACAACTGTTAGATCATATATAAACTTTGTAACTGAGCTCACCTAAATTGTACTCAAGATCTAATAGTGCATTCCAGGATACTGATCCTGAAGAGAGAAGTACCAGATGGAAAAGTGGAGAACTCTATAACATCTTGTGTGCATTCCATTTTTCTTTTCACGCCAACAAACAAACGAGAGCGAGAGAGAGAGTTAGAGAGATCTAGAACGAGAGCGAATCGAGAACGTATCGGCTACAAAACTGACCTCTAGTTGATTGCTTCTTGGAGCTATTGAGCATATTTTTTTTAACTAACAAACTGGCTTTCTTTAAGTGAAAACATATAGTAGACAAATCCCTTTTTCAAAAAAAAAGAAAAAAAAAAGAAACATATAGTAGACACAGACTTGGTCGTTACTTGTCTTTATCATTTGTCAACGGTAGGAATTTCGAAGAATCTTCTCTGTCTTATTATATCACTATTTACTGATAATGCCCTCCCTACAAATATTACACGTTGTCTCCATTGAACTTCTAATCTCACAAATGAATAACAACGATGAAATCAAGCAAACTGTTTACATTAGTTTCAACATTAATGACTCGGATGTTTCTTCATTCATTAGGTACTTAGTTGCAGCCTTACACCGCGAAGGTATCGACGTGGCATCTGAAAAATCCGGCCACGATCTGAACAAGGGCTGGTTTTCCCGTATCAAGCTTTTTGTGGTGGTTTTCTCAAAGCCATGCACGTATTCTGTGGCATGCCTAGAGAAGCTTGTGAAGCTTCTTGAGTTCCTGCGAGAAGAAGACAATGTGGTGGTTCCGGTATTCAATGACGCAATGGCGAAACAAATGGATCGGAGAAACTTTCTGGAGCGTTTGAGGCACTGGGAAAGTCTCATTCTGCAGATCAGGTGACTACGTGGGAACGCGTGCTAAAGGAAATCACGGGATTACGAGGCCATGAGTATACAAATGAACTAAGGTATGCAAATGAAACTCCACCGATATATTTTCTTAGTGTTAAATGTAACGTGTGTCCGAACCAAATTCTTAGATATATTTAGACTTATTCTAGGTCACCCCTAGGATGAACCTCTAAGTTCACCAACCAATAAGATTGTTTTATTTTATATTCGATATCTTTTAAAAAAGGAAACAAAATATTGTCAAATTATATTATGTTTTTAAAATTAAAAGGTAAAAAAAATAGTAATAATTACAAAAAAAATATTTTACGTCGTCAGCATAACATTAAACCCTAAACCCTAAATTCTAATCCCTAAACCCTTAATCCTAAACCCTAAACCCTTGGATAAACCCTAAACTCTAGGATAAATACTAAACTTTAAATCAAAATCACTATACATTAAAACATTCAAGCGTTTAGGGTTTAGAGTTTTACTGTTTTTTATTTAGAGTTTAGGATTTATCCAAGGGTTTAGGGTTTATCCAAGGGTTTAGGGTTTACCCAAGGGTTTAGGGTTTAGGGTTTAGGATTTAGGGATTAGGATTTAGGGTTTAGTGTTTTGTTGAGAACATTAAAAATATATATTTTTTTAATTCTTTTTTCTGTAACTATTATCTTTTTTTACTTTTTTTATTTTAAAAACATAATATAATTTGAAAATATTTTGTTTCCTTTTTTAAAAGATATCAAATTTGAAATAATGAAATCCTACTGGTTGGTGAACCTAGAAATTCACCCTAGGGGGTGAATCCAAGAATGACTCATATATTTAAGGATATATTTTGTAAAAGAATATTTTGGCTTTCTTTTTTATCTTTGTTATTTTTATAATGTCACCGGTAAGTTTAAAGTTTGTTAACAAGAAAATATATATCATTCTTCACATTTTTGAATTTCTAAAGTGCGAAAATATTTTAACTTTTGCCTATAAAAATAAAAAGAAGGAAAAAAATCAATAAAATGTTTCAGAAATTAATAAGTGAGAATGATGAAAACTAATAACGAAGAAAGAAATATTCAAATCATCCAGAAAATTAATGTATACAGAAGCAAATAATAAATAGATTTAAGATGGAAAAAATGTTTTGTTGATTTATTAAAAAAATGTTTGTTGATCATCTATTTAACTATGGTGAGGAAAACTATCTATAGTTCTTAATGAAAGTTTGAATATATTATTTAACATTTTTAATCATATTTATTTTAGAAGATTTTGAATAATACTCACGCGGTAAAGCAAAGAAGCTTACAATATAAAGAAGGGAAATACCCTAGAATAGCACTAAAAAAGTTTGTATCACAAATATAGATTTTAAGAATCAAAATGACCAAAATATTTCATTAAAAAGGTAAATATACACTTATAACCTTAGGTTAACTAATCCAAACTTTAGGGTTTAGAGTTAAGGGGTGGAGATTTGGGTTTGAGGTTTAAAATTTTATATAATAGAAAATAAATATGAAAAATTAAAAAATAAAAATTTTAAAAATAGTTTCAAAAAGTATTTTCGAATTACAAAGAAAATTTGAAAAACAATTTTTTAAAAAAAATTAATTAAAAAAATTATAAAATAGTTCGAATTTGAAAACATATTATTTAAAACTATATAAAAAAAATTTATTTTTTTATTTTTGTATATATTTTAGGATATTAGTGTTCTTTTACCTATTAAATCAAATATTTTGGTCATTTTCCTCTTTGTGGTCTATTTTTGTGACCAAAACTTGAAAATGATATTTACAAGAATTGCCCTATAAGAAATTACACATAACTTTTTTTTTCTTCTTTTTTTGCAGCGAAGCAGCCGAACTAATTGAAGAGATCGCCAAGAATGTATTTCAGAAGCTCAATCCAACGGAAAATATTGGGATACACACGCAGTTACGAGTGCAAGAAAACTTGTTATGCAAGCAACCATGGGGCTTTCGTTCTATAGGCATTTTAGGCAAGCCTGGGATAGGCAAAACGACGCTTGCTGAAGCAGCCCTTCGAAGAATGCGCGATGGCTATGATGTTCCTCGCTTCATCAGAGAATGCAATAACAAGATCACTGAGCATTTTTCTGATGAAGACTTTCAAGAGATCTCAGTGGAAAAGTTTGACCTAAACAATCAAGATGCCGGGCCATGTCATCGTCAAAAAAGACTTCTCCTTGTCATAGATGGTTTGCAAAATGCTCAAGATGCAGAGTCTTTTCTAAGTGGATTTAATCGGTTTGGTCCAGGGAGCTTACTCATAATAACCTCAAGTGAAAGAGAAGTTCTTGAGAAGTGCCATCTCAATGAGATTTATGAACTTAAAGGTCTCGATGATGAAGATGCCTTGAAGCTATTCACAAGGTGTGCCTTTGGGAAAGATGTTATAGACGAAGAACTTCGGAAGCTTTCGGTAAGTGAGATTGAACGTTGTGATGGAAACCCGTCTACTATTCGCTCACATGCCGAGAAGATGAAGAGCAGGATGGAAAGAATAGACATGGAGTCAGCTTTGGGCAGGTTTTGCCACATATCTTCTTTATGTTTTCAGGAAACTATGAATAGTTTCTCTATAACTCCGAAGCAGTCTTTCTTTATCACTGACGCGTACAACTATCAATGGGATCTTGAGAATTTCTCGGGATTCGACCTAGCCTGCAGCTTGGAGATTAGGTTGAGTGACCTAAGGGGTCAATGCTTGAATTATGACTCTAGGCAAAAGTTTTTCTTTTCTACCATCTCATCAACCTATCTATCCGATTTTACGGATCTCTCGCTACCCAACTTCACTAGCCCTGCCATTGAGTCTATGCCTATAGACCTAAAGATTCTCCAATTAGGTCAAGAAACGTTACTTGTTTGTCAAGTTAACAAACCTTGGGAAGGATATAAGGTCAGGAAGCTCTAAAAACTCATCATTTTCTTTATTTTTTTATCTGGTAAAGTTCAAAAAAAAATTTTAAAATATATTAGGAACATTACTTAAATCAAGATGACCTAATCAAAATAAATGATTTCTAAGAACTTTAACAAAACTAATTTTTCTGGTTCTTTTCCATTTTTTCTTCTTTCTCAGAGCTTCTCGATATTTAAAATAATCAAGCTTGGCCAATCGAAGAAACTAGTTGAACTTGAAGACATTTCTGAAGCACGTGACCTTGAGAGAACCGATATTCAAGATTGCACAAGCATGAAGAGCATAACAGTAGTAACTGATCACCTAGAGCCTCTCCAAGTTCTAAATATGTCTAGTTGCATTGAAAGCCAGATTCTTCAGTGGGGACTCCAAACAGATCCCCTGTGCCTTCTCTACAATTCAGCAAACGAGACAAAATCTCATTTCTACTTTGATTGCACCTTCTGTAGGTCGATTTGGACCGCAATAAGCAGTAGGATACATCTCTCCCCTCTACAGATATGGGAGGATGTATTCTCTGCCATGGTAAACCTCAAAGAATCCAAAGCTAAGGAACTCCTATCCCGAATGGCTTGGCACTCAACTATCTACGGTCTCTTGTTTGAGAGAAACAGTCGTCTTTACAGACAGAGTTACAGATCAGGGGATGCAATACTGGCGCAAATCGACAGAGAGTTCAGAAGCCAAGTTTCACGTTTGAGAAAGAGACACCCTAAAATAGCTTCTAAAATCCTTGGACTCTGGCTCGGAACTTCTTCATGTCGCTGATGCCTTCAACCCTGCCTTGCATTCGACCACAAGTAGCGATAGACTCATTTCTTCCTTGGCTACCACGTCTTCCTCGTTCCACCATCCCTGAACTGTTTGGTTTATAGGTTAATTCAAAACCATCACATATGTAACACATATGAGACCTTCCGGATACCCAAGAATTAACCCCATGCATCTCCTATAGACAATGGATTAATCCAAAAATCAAAACCTAAATAAACTGAAATCTGATAACTCTTTTATTGAAAGCTTCTACATCAAATTGTTTGAACAAAAAAAAAATTTGTGTGAACAAACAAAAAAAAAAACTTTGACGGAACGCTTGATATGGATAGTAGAATGTATTGTTGTGCCTCAATGTTTATATATGAGCCTGTTATTACTTTCTTTTTATCTAAAAATTTGCACACTTTTTCAAAAAAAAAAAAAAATTGTACACTTTAATTATTACATCAAATGAAATTCAATAAATTAACGTTTAATTTAGCTTTTTTATTTAAAAATACTGAAGATTTTAATAGAAATGTTCGAGCATGCATTATTTGTGACTGATTTTGAAAGTTTGACATTTTTGGTTGTTTTTCTATTTGAAATAATATTATATATTTACGGAAGTGGACAGGAAAAAGCTTAGCATCAATAAAAAGGTTACAGTGAATGGAAAAAACTGGTTCCTGTTGTTACTTGTCACACACGTCAGGGGTGAAACCTTTACCTCTTTGGCTTTGTGGCAGGCCGAAGGTTTCTACTTTCTAGTGGAGCTCTTTTCTTACCCGACAAGTGGCAAAGAGTCAATTGAGAAACACTTAGTGGTCTGGCATATTTGTTATTAGTATGAAATCCCGGTTTACTTAATTGTTATGTTTGGTTAAGTCTCCTTTAGCTTAACTGGATATATATATATATATATATATATATATATATATATATATATATATATATCTGAACCAAATGTACATGTTGACTAACAAAAAAAACAAACTTTTCTTATCTTCTT

>.::GWHANRE00000002:23191884-23205658(-)
TTCAAAGAAAACTTCTGAAAAGTCTTCTCAAGAAAGACTCCTATAGAAGTCTTTTTATTGTCACAGGAAGTCTTTGAAGTGCTCAGGGAGTCTAAATAGTTTAGTTTTGCAATTGACAGTAAAAATTGAAACATTTAATATTATTAGAAGACTTCTTTAGGAATCTTCCGGAAGAAAATTTCTATAAAAATCTTCTTTGGTTTTATTGCGGGATTCTGGTCAAACATATAGTTTTGAGAGAAGACTTCCATATAGAAGAGTTCTATAGAGGTCGTAGTCTTTTCTTTAAAATTCAAATATGTTTAATTGTAAAACTAACTTATGCAAACTTCTTGTGACACTTTAAAAACTTCATGAGAGGTAAGAAGACTTCTTAATCTTCTTTGAAAAAGTCAAATATCAGCAAAACTTTGGTCAATTGCAAATTTAACTTGCTTATTGGTGGTATTACCGAGAATTTACTCGAATAAATTGAAGTAATGAAAAAACGATAAATAAATTTCACATTAATTTCTTAAATATATATATATATATATGTATATATATGTACATGTATATATGTATTTAAATTAAATAATAATAATGTGTTCTGACATACATGTAAATAATGACATATTTATTCATTTATTTTTAAATAATATTTAGTCGTTAAAATATTCATAAATATATTTGTATATATTTTAATTTCAAATGTACTATTAATTATAAAAATACTTACGAAATGATTAAAAATTATACAGTATAACCTCTTTAAATTAATACTCTATAAATTAATATACACTAAAAATCTCTATATAATAATATAATTTTATAGTGTTAAATTGAATTTTTGGTTCAATTAGTATATCGATAAATTAATATCTCTATAAATTAATAAAAAAATTATAGTTTTGGTGTAGTCACAACATTATTAATTTATAGAAGTTTCACTATATTAATATAATAATGAAAGGATAAAAAAACTGTTATATTTATAAATTTTATAGAAGTATGTTTATCTGTCAATTTTTAGTGAATCATTTGATAATTGTTTTTTTCCAAATCCTACCGTAGCAGTTGTACCGTATAATTTATCCATAATGGGCGGACGAAATAGAGTCCACAATAAAATGGTAGGTTTGGAAAATTCTAAATGGGCATTGGAGGGAACAAATGACAGCTGTGTCCTGTGTGCCTTCAATAATTCTTGTTTTTTTCATCGTAGGTAGTTGATCTTCTTCCTGTGTGCCACAGTTGACCACCATCTCCAACTTGCTCTGTCAATTTCCACGCAATCGTTCAAGAGAAAAAAAACCATGGCGGCTTCTTCCACGGCACTTCCGCAACCTCAGATCTTCATTAATTTCCGGGGGAAGGATTTACGCTGTGGATTCGTCAGCCATCTCGTCCGTGCCTTCAAAAGGAAGAAGATCAATGTATTTATCGATGAAAGGGAGGATAGAGGCCAACCTTTAGATTCTCTTTTTAAAAGGATAGAGGGGTCCACAATCGCCCTTGCTGTATTCTCCGAAAACTATCCCGAATCAAGATGGTGCTTACAAGAGTTGGAGAAGATGAATGAGCGTATGGTGGAAGGCAACCTAGTGGTGATTCCCATCTTTTACAAGGTGGAGCCATCCACAGTGAGATACTTGAAGGGAAATTTTGGGGATAAGTTATGGATTATGGCCAAGGGTGATGAGAAGATTAAGAAGTGGGAGGAAGCCTTGAGATCGATTCCTAATCTATTCGGCATCACTGTGGACGATAGAAGGTACTGAATTGAATTGTACAGGAAAGACTTAGCAATCATCTATTGGGTCTGATGTTTCAGTGTCTGTTTACTGGTTCTATATTTGGTCTAACATTTTTTTTAAATATAAAATTTATTCAATCCGAGAACGGAAAAATTCAGAAATCAAAATAATCACTCTTTCTATTTACAATTATTTTTCTATTTACAATTATTATGATAAATAAATCAAAATATTCATACTTACTTATTTTCTGTGATATATAGTTTAAATGATATTAACATTTATAGTATACTTTTTAATATGTTTATAAGAATTTATACTAATATGATTTTATAATCATTTGTATTTTTTATTAAAATAAAATTTAAACTGTTTAAAACAAAAATTTCAATGTGCACTTTTAATAATCATAAATTATATTTAAAAATCAAATGAAAATTGGGAAACTAAAATAACTAAGTTCTCAATACTTGTTCAATGCAAATTTATGAACTAAAATATTTATTTTTTATTTTTATTTGAAACAAAACAAGACTCAAAATTTGTTCAAGACTTTCAAGCACATTTTGGATTTGATAATTTGTTCACGGTTGATCCAGTGGGAAGGAGTGGTGGTTTAGCGCTTTTTTACAACAATGAGTCTCAGATCCAAGTCTTATATTCTAGTAATAGAATGATCAATGTGGAAGCGGTGGCCCACGGAAAGATGGTTTATCTTACGTTTGTGTATGGTGATCCTGTTCCAAAGTTAAGGGAACAAGTATGGGAACGTTTGACTATATATCGGCTTGCGCGTTCGGAACCCTTGTTCATCATTGGGGATTTAAATGAGATCACTAGAAATCATGAAAATGATGGAGGATCTTTGCGGAGTGCGGATTCATTCATTCGTTTTAATAATATGATAAGGAATACTGGTTTATTGGAATTTCCAGCTCGGGGAAATAAAATGTCATGGCAAGGGAGAAGAGGAAAAGGAAAAGGAGCAGTTACGATAAGATGTCGTCTAGATCGAGCTTTAGCAAATGAGGAGTGGCATACTCTGTTCACATGTTCTTATACAGAATATTTAGAGATGGTGGCCTCTGATCATCGCCCAGTGGTGGCTTATCTGGACGATAAAGTCACCAGGAGAAAAGGGCAATTTCATTTTGATAAAAGATGGATTTGACAAGAAGGTCTTTTGGAATCAATTACAATGAGCTGGTCAGATTATAGTGCAAGAAGTGAAACTGGGATAGTGGAAAAAATTAGTAATTGTCGACATGAAATTGCTAAATGGCGGAAAAATAATTCTCCTTATGGAAAGGACAAAATTAATGAGTTACAGAAAGCTCTTGAGGAGGTACAAACAGATAATTCTAGGTCTTAGGACGATATTATAGAGGTCTCAAAGAAGTTGCAAGATGCATATAAAGATGAAGAAGAGTATTTGCACCAGAAAAGTAGGAATACATGGTACACATCTGGGGATCTCAATACAAAATTCTATCATACTATGACTAAGCAACGATGGGTACGTAATCGGTATTGTGGGTTTATATGATGCTTTGGGAAATTGGATTACAGAGGATATGAGTGTGGAAAAAGTGGTAGTAGACTATTTCGAAGAGCTTTTTACTACCACTTTTCCATCGGAGTTTGATGACTTCCTCACAGAGGTACCACCGGGTATTACTCCTCAGATGAACCAACGTCTGTTGAGAGGAGCGACCGAGAATGAGGTTAGAGAAGCCCTGTTTATGATTCATCCAGAGAAGGCACCATGACCGGATGGCATGACGGCTCTTTTCTTTCAACACTCCTGACATATTATTAAGAAGGATTTGGTGGACATGGTGAATAATTTTTTGGTTATTGGAACTCTGGATCCAAGGTTGAATATCACTAATATTTGAATGATCCCAAAAACGGATAGGCCTACAAGAATGACAGAATTGAGGCCAATTAGCCTGTGTAATGTTGGGTATAAAATTATTTCGAAGGTTCTGTGTCAGCGATTGAAAATATGCTTTTGTACCAGGAAGGTTAATCTCTGATAATATTCTTATCGCTTAGGACATGTTTCATGGATTACAGACGAATAAGGCATGCAAAAGAAAATATATGGCAATTAAAATGGATATGAGTAAAGTGTATGATAGAGTGGAATGGGATTTTATAAAGGCTCTCCTACAGAAGATGGGCTTTGATCTTCATTGGATTACATTAAGGATGGAGTGTATATCATCGGTTCAATATCGGGTCCTACTTAATGGTCAACCACGGGGCCTTATCGTCCCACATAGGGGCTTACGACAAGGGGACCCTTTATCACCTTATTTATTTATCCTGTGTACTGAGGTTTTTATTGAAAATATTAAAAAGGCGGAAAGAGGAAAACTTTAACGGGAATGAAGGTAGCTAGAGCATGTCCATCTATTCTCATTTGCTTTTTGCAGATGATAGTCTCTTTTTCTGTAAAGCTCAAAAAGATGAATGTCACACTATCCTTACGATCTTAAAGGAATATGAGGTTATATCAGGTCAGCTTATAAATTTCGATAAGTCCTCTATCCAATTTGGGCACAACATTGAGGAATCAGCTAGACATGAGTTAATAGATATATTGGGAATCCAGAATCTTGGAGGCATGGGATCTTATCTAGGTCTTCCAGAAAATTTGGGAGGATCCAAGATACAAGCTTTTAGCTTTGTGCAGGACCGGCTAAATAATAGAGTTAATGGTTGGACTTTTAAGTTTTTTACAAAGGGAGGAAAGAAAGTGATTATTAAATCTGTGGTAACGGCATTACCAAACCATGTAATGTCTTGCTATCGTCTACCTAAGGCAACAACTAAAAAACTGACGATCACGGTCGCACAATTCTGGTGGAGTCTAGGGGGAAGGACAAGAGGCATGCACTGGAAATCATGAGATAAAGCGTGTCTTGATAAGGAAGAAGGGGGACTAGGTTTTAAGGATATTACGGATTTTAATACAGCAATGCTTGGTAAACAGTTGTGGCGCCTGATCGAGAAACCAAATACATTATTTTCCCGGGTATTCAAGGGACGGTATTACAGGAATGCATCACCCCTGGAACCGATTCGCTCTTATTCTCCGTCATATTGCTGGCGGACTATCGTTTCTGCTAGATATATGGTACGAAAAGGACTAATCAAAAGTGTGGGATCGAGATCATCTATATCTTTATGGAACGATCCATGGCTCCCAACCACTCGCCCGAGACCAAAAAATAAAAATCAACACATTTTCGACCCATACCTCAGAGTGGATTCTCTTATTGACTCTACTTCGCGAACATGGAATTCACATGCACTCAGGACTTTGATGGATCCCCAGGATGTGAAAATTATAGAAAGTATACCACTGAGTAAAACCCAGATGGTTGACAGAGATGGATGTCATTTCACAAACAATGGAAAGTATACAGTTAAATCAAGATATCAGATCAAACGAATTTATCCAGACAGGGAAAGACCACCTTTACGGTTTGGACCCACATTTGATGCTTTGAAAGCTTTCTGCTGGAAAATACGGTACCCCCAAAATTAAAATATTTTCTATAGCAATTGGTTACAGGTTGTATAGCAGTCAATAAGGATCTGAAAGCGAGAGGAATACAAGGAGACATATCTTGTGCACGTTGCGAAGCGGATGAGGAATCGATCAACCATGTGTTCTTTGAATGTCCTCGAGCACTTCAGGTTTGGGCTCTCTTCAAGATACCATCAAATCCAACCATGTTCCCAACGAGCTCCCTCTTTACAAACATGCATCATCTCTTCTGGAGAGTCTCTCCACCAATGGAGTATCATCAATTTGCATGAATACTTTGGTAAATTTGGAAATGAATGAACAATAAAGTTTTTAGTAATCTGGACATGGACCCAAGAGACAATCTCAAATTGGCAGAAACAGAGTCAATACTCAATACTTTGGACTGATGTACAGGTGTTGAACGAAACCAGGACAGTGTCCAGAGTTGAGGTTATGACTCTCCCATCAATTCCGGGGAGATGATGTTTTACAGATGGTTCCTGGAAGGAGAATGAAGTTTTTGCCGGGAAAGGTTAGCTGAGTACTTTAGAAGGTTTTGATGCACTGTTGGGAGCAAGGAATGTTCAGGCTTGTCTATCTCCTCTACATGCGGAGATAGAAGCACTACTCTGGACAATGAAATGCATGAAAAACTTACGCCAATTTCAGGTTATGTTTGCATCAGATTGTTTTCAGTTGGTGAAGATGGTTTCAGAACCATAAGAATAGTCAGCATTTGCTAGTTATTTGGAAGATATTAAGTCCCTGAAAGAAGGTTTCACACGTTCGGAGATTATCTATGTACCAAAGACGCAAAATTTAAGAGCGGATATCCTAGCACGCAGTGTCAGGAAGCAACCGTCGTTTGTCATTCACATGGATCAAAATCTACCAGAATGGTTTATAGAGTCAGTATGAGTCTGTAGTTGATGACAAAAAAATAGTATATAATTTAGTTTAAACAATAGTAATATATTTTAATTATGAATATCTATTAAATGAGAATTTCTATTCATGTAGTTTGATGATCATTTGAATCATGTTATAACAAAAATTCAAACCACTAATCATAAATTTATAAATGTGTGACTTTTAAAAAATTAAATAATTTAAAGTCATTTTCTTATAATTAAAATATAAATAACAAAAAAATTTAATAATACAAAAATAAACACAAATGAAGGATATAAAAATTATATCAAATCTTTATTATTCAAAAACATTATTTTCAACATATATTTTCTTCTTATTAGGCAATTTCGTAGTTTTTCTTAAATAATTAATTTTTATTAGCTTAATATAAAGTATAATATATGTTTAGATGAACCAACTTAAATATATAGTGATTATAAGAATTAATTTTTGTGATGACACGTGTCATAGGTAAAATGTTGTAATATTTCTATTTTAATATCTTAAGTATATAAAAATATTTTAATAGTTTTAGTAATTTAAAAAATATATTAAAAATTCAGTGGAAGTTGTAAAATTAAAATTTTAAGTTCTCAATACTTATTCAATGCAAATTTAAGAACTAGAATATTTATTTTATATGACATATAATTTAGTTTAAACAGTATTAAAATATATATATATTTTTAATATGAATATCTAATAAATGAGAATTTCCATTCATGTAGTTTTATGATCATTTGTTTCTTGTTGTAACAAAAATTTAAACCACTTACCACAAATTTATAGTCGTTGTTAAAATTTTTAAAGTCGTTGTTAAAATTTTTAAATATAACGTATACACAAAAATATAATTTTTTATTATATGGTGAATATGATTTTTAATTTATTTCAATAATATAAAATTAAAAAAAAAAAGAGAAATGATATAAATTTTTTACCAAATCTTTATTATTCAAAATCATGAATTCCAATATATACATTTTAATCATATTAGGTCATTTGTAATATTTACTTAAGAAAAGAAAGAAAATATATTTTGTACATTAATAATTAATTTTTGATTAGTTTAATAGAAAGTATAGTATAGATAAAATGTTGTAATGTTTATATTTTAATGTGTAAGAGATTAATTGTCTAAACTATTAATCATGTGGATATATTGATCCATTTTGTACGTTAAATGTTTTGCAAATATATTTGGTATATATAAAAGATAATATATAATATTTTTAGTTATATATAATCATTCAACTTTAATATAAATTGTTTTATATAATATGCTTATATGTTATATCATGTTTTTTTTTTGCTTCTTACATTGTACATAACGCTTGTACTAACAATTCTTAAAATTTCTGTAATGTGTTGTTATAAATAAAATTTATGAGTTTGGGGAATAAAAGATATTTTTGTATCATTACTTTATATAAATTATGTTTTTAGTGAAATATATAAAATCATGTTTACTTAAGAGTTCCATGATGTTTGAATAATTGATTTATTAATGATAAGTCAAAAGTTATTATACTTTCATAATTATCTTAAAATTATTTAAGTTCGAAAGAAAATGTATTTAGATATGGTAACTACTAATTGTATATTTTCGTAATTTCAAACTATTTGACATACTAACAAAAGAATATACAGTAAGAACTCTATAAATTAATAATGTTGGAATTTTAATAATTTATTAATTTATGAGTTATCAATTTACAAAAAATCATATGTTTAGATTTTTTTCTAATTTTATTTATAAAATAAGAAAATATTTGATTTTACCGTACATACATTACTTAAATTTTAGAAATTGAACTTTCATATTGTTTTATTATATTATTTAGTGTATATTTTATGTTTCATAGAATTTATATGTGATTTTCAATATAATTTTACTACATACTATCAAAATATATTGAAATGTTAAGAAAAAAATACATTGTGAATATAAACCAACAATATAATGTTTAGTTTGAACTTATATAAAATGTATATATAGATATATTATTAATTATGATTTTAATGGGATTATATATTTACATAGAACTTTCTAAAAATATTATTTTTTTATTTTTTTATTTATGTCATATTTTGAATCAACCAACTCGGGACCGCTAAAATTTATTAATCTATAGTGTTTATTAATTTATAGAGTATTGATTTATAGAGTTTCTACTGTACCTAAAATCTGAACAAGATGATTGATATTTCTGAATACATTCAAAATCTAGACAATTATAACTAAATCTAAATGATTTTTTTTATTATTAACTGTTTTTGGAAACAAAAACTTGAAATAAGAAGATGATACAATTTAACTAAAAAGAAGATAATACACTATAATTAAAAGAAAATAATGCATTATCTTCACTTATATAGATGTAACAAACAATATAAACCCTTTTATAATATGGTAATATACATTAAAAATATTAAAATATTATAAACAACAAAATACATATATAAAAATTTTGTTAACCAGTTATAGTTAAACATCTTAGAAATAATACATTTCTGAAATAAAACCAAAATATAAACAACATTTAGCAAGTAACAATATACAAAATAATTTTATAAAAATAAATGGAAATTGTCCTGCCAGTCACGCAGGTAAGAATGTAGTTTTTGTGTTTAATCTATAGTATTATTTGCGAACTGGTCTATCAGGTTAAATATATACATAGTCAACGAAATATAAAGAAAATTCTCCTTATCCGTTTCTCTTTACTTTCTCATGGAACTTATTTGTGTTATCTCACTCATATTTCAGCGACGAGGGCCAAGCAGTCAATGAAGTTGTGAAGGCGGTTAAGTCAGTCCTGTTCAAAGTTTCGCTGATTGGGAGCCAAGGTGTTTCTATTCAACCTTCAATTAACAGTGACGCGGGAACTTCCTCTGGAGGAGACAAGCACAAGGCTTTTGGAGTGAAACTACGGCTGAAAGAGTTGGAAGATATGTTGGGTTGTGATAAATACAAAGGAACTCGTATCATTGGAGTTGTTGGGATGCCTGGGATAGGTAAAACCACACTCATGAAAGCGCTCTTAGAGAAGTTGCAGTTTAAGTTTATGAAGCACGCTCTAGTTGAGAATATCCGTGCAAAATCAGAGGACCCTGGGTTAGATTACTTACCCACATTGCTTTTGGAAGACTTACTGGGGGTGGAAGATCCTTTCACAGACAATGTTGAGGACCCGTACGAAACGTACAAGCCTCAATTGCTTAGACGCAAGGTTCTTGTTATTCTGGATGGTGTTAGTCAAAAGGAACAGATAGATGCTCTTCTCAGGAAAGGTGACTGGATTAGTGAAGGAAGCAGGATTGTCATTGCAACAAGTGACATATCCTTGATAAATGGTCTGGTTCACGATACTTACATGGTCCAGAATCTGGACCACAGGGACAGCTTAGAGCTCTTTAACTACCATGCCTTTGGTGACGCTCAAGCCAATCCTCCCAATTACACAAAGCTGAGAGAGGAGGCTTTACATTACGCCAGAGGACATCCACTTGCTCTCAAAATGTTGGGTAGAGAGCTTAAGAATCAAAGTATGGCTCAGTGGAAATCGAGTCTGGAGAAACTCGCCCAGAGTCCAATCCCTGATATTGGAAGTGTCTTCCAAATGAGTTATGATGAACTGAGTTCAGAGCAGAAGGATGCGTTTCTTGACATAGCTTGTTTTAGATCGGAGAATGTGGATTATGTAGAAAGTTTACTGGCTTCACCTGACCCCGGATCTGCTGAAGCAATGAGTGCAGTAAAAGCTCTCACGCATAAGTTCTTGATTAATACTTGTGACAGTCGAGTGGAGATGCATGATCTACTGTATACTTTTTCAAGAGACCTCGATTCCAAAGCATCCACTCAATATGGTAACAGAAAACGGAGGCTGTGTCTCCATCAAGACATAATCAAGGACGGTGTAATCAATGCGCAAAATAAGATGGTGAGGCCACACTTAATTGGTAAAATCTTATTCTTTTCTCTTAGCTAATGTTGTGTTTGTTATTGTTGGTATTGGTTATTAGCAAGCTGCCAATGTCCGAGGTATTTTCCTAGACTTGTCTGAAGTGAAAGGTGAAACGATCTTAGACTGCGACCACTTCATAAGGATGGTTAATCTCCGGTATCTCAAGTTCTACAATTCTCAGTGTCCGCAGGAATGTAAAACCAACAATAAGATCAATATTCCTGATAAACTTAAGCTACCACTGAAAGAGGTTAGATGCCTCCACTGGCTGAAATTCCCACTGGAGGAACTTCCAAATGATTTCAACCCGGTGAATCTTGTTGACCTTAAGCTGCCCTTCAGCGAGATTCGACAACTTTGGAAGGGTGACAAGGTGTGTTTCTAAATAATCATTTGATAGCTTTGTTAATGGTAAAAATATCCTGGATTGTTGTTTTCTTTACTGGTGTCCTATAGCTGGTGGCAAAACGTTTTTTTTTTTGGTTACAGGATACACCTTTCTTAAAGTGGGTTGATCTCAGTCACTCAAGTAAATTGTGCAGCTTGTCAGGGTTATTAAAGGCTATAGATCTTCAAAGATTGGACCTTGAAGGCTGCACAGCATTAAAAACTTTGCCAGGTGGTATGAGAAAGATGAAAAAGCTTGCTTTCCTGAATCTGAAAGGTTGCACAAGTCTCGAATCTATTCCAGAGATGAGTTTAATTTCTCTGAAAACTCTTACTCTCAGTGGCTGCTTGAATTTTAAGGAATTTCCGTTGGTTTCAGAAAATCTTGAAATTCTATACTTGGATGGTACAGCAATAAGTCAGCTTCCTGAGAATATGGAGAAGCTACAGAGACTTGTTGTATTGAATATGAAAAGTTGCAAAATGCTTCAGAAAGTCCCAGTCCGGGTTGGTGAGCTGAAAGCTCTTCAGGAACTGATACTCTCTGATTGTTTAAATCTCAATTATTTTCCAGAAATCAGGATGAGCTCTTTAAACATTTTACTTTTGGATGGGACAGCCATTGAAGTGATGCCACAATTACCCTCAGTGCAGTACTTGTGCTTAAGCAGAAATGACAAGATCACATGTCTTCCTACTGGCATCAGTCAACTTGTTCAACTAAAGTGGTTGGATTTGAAGTACTGTAAGAGTCTTACATCTGTTCCAGAGTTTCCACCAAATCTTCAGTGCTTAGATGCACACGGTTGTAGTTCGCTGAAGACAGTTTCGAAGCCTCTGGCCCGTATCATGCGAACCGAGCAGAACCCTTCCACATTCATTTTTACCAACTGTAAGAACCTGGAACAATCTGCCAAGGAGGAAATCACATCGTATGCCCAAAGGAAATGTCAGCTGCTGTCATATGCTCGTAAACGCTACAATGGGGTCTCTCTCTATATCTCTTTTTTACTCTTTGTATCGCTCTTTAAGATTCTTGTATCTCAAGAAACTCTGCAGTCTTATGTTTTTCCTTGTTTATATATTTGCAGGGTCTTGTTTCAGAGGCTTTGTTCAGCACTTGCTTTCCTGGATGTGAAGTGCCTTCATGGTTTTGTCATGAAAGAGTTGGATCAGAGCTAGAAGTAAAACTCCTCCCACATTGGCATGACAAGAGGCTTGCAGAAATAGCTCTATGTGCTGTAGTCTCATTCCATGACTGCAAAGATCAAATCAGCTGCTTGTCGGTGACCTGCACCTTTAAAGTAAAAGTTGAAGACAATTCTTGGGTCTCATTTACTTGCCCAGTAGGAAGTTGGACCAGACAGGGAGACAAGGTTGATTCAGACCATGTCTTTATAGGCTACACCAGTTGCCCATATACCATGAAGTGTCCTGAAGACGAGAACTCTGATAAATGCAGTTCTACTGAAGCCTGCCTTGAATTTACTGTGACGGGGGGTACAAATGAGAAAGGAACACTGAAGGTGTTGAAGTGCGGTTTAGGTTTGGTGTATGCAAAGGATAAAATCAAAAACAGTTCTCATGAAGCAAAGTATGATATGCCTGTTGAAGTGAGCGTTCAAGAAACTTTAGGAGTGGTTGATGAAGATGATAATGAACGGCCAAAAACGAAGCAAAGATCAATAAGGGACGATAGTATCCCGTGTCAATTAGACATTCATGCAAGTGTACCTCCAAGGAGTAACGATAATTCAGTGGCCAGGCCCATGCTTGAGAATCTCCAAGGGCGAGATGAATCTGTTCCAGGTTAAGCACATTCTTACACAGAACTCCAAGTCTTGATGAAGAAAATCCAGCATGAGTAAAGATGTCAGTCAAGTAGTCAACGTAATACAGATGACATTCACTTTGCATCCTCATAGTAAGCAGAAATCAAAAAGCAAAAAGGGAAACTGAAGATATTAGATCAGAGCTTACCCAGATTCCAGAATCTTTAGTGACCTATCAGCCATCATTTTTATCCTGCTTTTGAGTTGTGTTCACGAGAGCCTGTCAAGTTACATAGTAGAAAGATAATTTTTTTTTATAAAATCCTTATGTTGCTGTTTCTTGGTCAAGTTTATTTCTGGTTGTTGTTTTTGCTATCTTTCCGATTGAGCCCCTAGTATTTAAGCTTTTTGTAAGACTCTTTTGACGGTTGAATAAGAATATCTTTCTGATCATGATTCTTTTTATATTTGATAAGCCTCTCATTATGTCAAGCCCTGCTGTTGTCAATTGAGGTTTAGCTTGAATGTAAAGCACTCGTACCAAGTAAGGATGATCCATTTTTGTGAAATAACTTTGTGGGTGAATCTTGATTCTGCTTTTGCGTGTAAGAAAATAATACAGTGTTTTGGCTAAAGGTTCAAAGGGGTTATGTTTTTGCTACTTGTCGTGTAAGAAAAGAGCTTCACCATCTATAATACAACCTGTTCTTGAAATCTCTTTTGAATGACCTCTTGGAAAAGCTAATGATGACTCTAGCCAAAAGACATACTTGCAACGTAATAGTGCAACAACATGTTGCAAGAAATATGCCTATTTTGCTGGTTATTACTATAAATATGGTGTGGCTTCGTCAGGCAGAGACCCAACATGTCAACTTCTTTAAGAACAAACTCGAGTTGATTGGTGTAGATCTCACCAATCTCTTTGTGAGAATCAGGGGTCATGATGGCACATATTCTCCAGGAAGTGTTGGAATAAGCTTGAAGATGACTCAACAAGAATGAAGACTTGCGGAGCAAGGAATCCTGATCTGATTGAGATTCGAGATAAAGATGGATATGTCATTAGGAGTTATCTATAATATAAGCCTTCTATAGGATTTACTTGTTTAGCTATATAATAGGTCCATCGAGTTATGATTGGATCAAGTGTGTGTGATTGAGAACTTGAGGTTTTTGAGTGAGTTTTCCTTGAGGTTAAATAAGAGAGTGATTCTTATAATTCAGTTGCATACACAAACATATTCGATTTCTAGTTTCAATATTTGGTATCAGAGCATTGCATTGAAACTATGGGAGATCTCGCGGTGGTTACAACAAAACCAAAGGAGCCAGGATCATCATCGATAAAGTGTCCCGTATTGAATGCTACAAATTATACTGTATGGGCAATCAAGATGAAGATATTATTGAAGCTACATAAGGTTTGGGATATCGTTTAAACAGAAGGAA

>.::GWHANRE00000002:23228969-23238273(+)
CAAAACATTAAATTCGTAAGCAAACAGCAAAACAATTTGGAGTATAAACAGACAGTACATTTCGAACCTGGTAGTCTGTGCAGATGAAGTATCTTTTCCCCGGGAGGTAATCATACGTATCATCTTCGTCGACGAACTCCTTTGTGATAGATCCACAGGGGCACAGCTTCGGAATTCCCTGTTGGGCTTCTGAAACGAAATGAAGCATGTTGTAGTACGCTTTGTGTGCTTTCATGTCTCGCAGTTCGTCCTCCATTTAGAGCTGACAAGAAAAAAAAAAAAAACAACAGAATCATCAAAAGCCCCAAATTATAAAACCCTAAATCGATTTATAAAACCCAACATCGAATGACTGCTTAATCACGGACCCTTAAATCCTCCGAAATAACCAAGAACTACATCGAAAAGAGTCGATTGGCAAACCCCGACAGGAACCCTAATTCTAATTTTATCCCCAATCGCTAATGAAACCCGAAATCTATTCAAACCCATGTATCGAATCCATAAAAACAAGAGAAATCTACATGCATGTACTCTATAAGAAAGAATAGTGAGTATTAGCGGTCGGATTTGGCCGGATTTACCTGAAACCAAGCAGATCGCCGATTCTCCTTTGTCGGCGCCTTTAGAGAAGGAGAGGTTTTTTTTTTCTTTACGAGCCGCGTAAATGATTCATTCCCGTCCCCCTACGAAACGCAACGTTTCACCCAACCAATCAGATGATGCCAGGTCATTTAGGATCAAAGACAAAAAATCCTTACCTAAGGATTCTTTCTTAGCGTAAGCCCATTTAATATTAGTATTTTCTTATGTATTAGCGCTAAGGATTGTGTTAAATCCCGCGTTGCTCATGCTCTAAGGTTTGTAGATGAGTTATATATGAAGTCAACGCTCTTTTTTTTTTTGACGTCAACGCTTCCATTACAAACCTAGGTTGGTATTAATAGCCTAATTTTGTACAAAACAAATTCGCTTTACAAAGAATGCGCTCAAAAAGTGTATGTTGCCTTGCCTTGAGGTGACGAGGACCTTGCTAGACCTCGCCATGTCTAATTTTATTCTGTTACCTCATATTTTTAATGTTCCCATAAAACAAGTTTTTTCCTTACTTGTTTGAGGAAATATGGCTCAGGAAGGAATGCAACGACTCCGAACTTGTAGAGGAGATTGTCAGAGATGTGAATGAGAAACTCTCACATATGGGGCGAATTGGAATCTACTCGAAGCTGCTGGAGATTGAAAACATGGTTAACAAGCAGCCTTTGGGCATCCGCTGTCTTGGAATCTGGGGTATGCCTGGGATAGGCAAGACAACACTTGCTAAAGCCTTCTTTGATCAAGTGTCTGGTGAATTTGATGCTTGTTGTTTCATTGAAGACTTTGATAAAGCTATTCATGAGAAGAGAATTTATCGTGTCGTGGCTGAACAATTAACGCTTGGAAATGGCGGTAAACTGAGCTTGCGCAGAGACAAATTAATCAGTAAGAGAGTTCTTGTTGTTCTGGATGACGTGCGTAATCCTCTGGCTGCAGAGTCTTTTCTCGAAGAGTTTGACTGGTTTGGTCCCGAGAGCCTGATCATCATAACGTCTAGAGATAAACGAGTGTTTCGCCTTTGCCAAGTCAATCACATATACGAGGTTCAGGGTTTAAATGAAAAGGAGGCTCTTCAGCTCTTTTTGCTGTGCGCGTCTATAAAGAATATGAGAGAGCAGAATCTCCACGAGCTTTCAGTCAAAGTAATAAACTATGCTAAGGGAAACCCTTTAGCTATCAGTATTTATGGCAGAGAGCTGAAAAATAAGAGAAAGGTGTCAGAAATGGAGACTGCATTCCTCAAACTCACGCGACGTCCTCCACTTAAGATTGTTGATGCATTCAAAGGCAGCTATGATACTCTTAGTGACAGCGAAAAGAACATTTTTCTGGACATAGCTTGTCTCTTCCAAGGTGAAAATGTCGACGATGTGAAGCAGCTGCTTGAGGGTTGTGGTTTCTTTCCACATGTTGGAATCAATGTTCTTGTTGAAAAGTGTCTGGTGACTATTTCAGAAAACCGAGTGCAGATGCATAATCTGACAAGGGATGTTGGCAGAGAAATTGTAAATGGGGAAACAGTACTCATTGAGAGGCGCAACAGACTGTGGGAACCTTGGAGCATCAAATATTTATTAGAAGATAAAGAACGCACAACAAAACGTGCTCAGGTCCATTATATTTTGATAGTTTCATATTTAGCCTACTTTGTGAGCCAGCTGCCTAATGTATCCATTTCCAATATTATTTTAGGGAACTGAAGAGATCGAAGGCATGTTTCTCGACACATTAAACTTGAGTTTTGATGTCAAGCCTGCTGCCTTTGAGAATATGCTGAACCTTAGACTCCTGAAGATTTACTGTTCCAGTCCTGAAATCCGTCATAGAATCAATTTCCGTGAAATCCACTCTCTTCCTAATGAGCTAAGGCTCCTCCATTGGGAGAACTACCCTCTGCAATTTTTGCCTGAGCATTTTGATCCCATGAACCTTGTTGAAATCAACATGCCGCACAGTCAACTTCAGAAACTTTGGGGTGGAACAAAGGTAAGCAAACTCTCACATGTCTCTTTCACCCTTAGTGATACTAATCTGAATTGTTATTTTTTATTCGGCATTTTCTTCTCAGAACCTGGAGATGCTAAAGACAATCAGGCTTTGTCATTCGAGGAAGCTGGATTGTATTGATGATATTCTAAAAGCGCCAAATCTTGAGGTAGTTGATCTCCAAGGTTGTATAAAACTGAAGAGTTTCCCATCCACCGGTCAATTGCTGCATCTTCGAGTTGTAAATCTCTCAGGTTGCACAAAGATTAAAGAATTCCCTGAGGTTCCACCAAATATTGAGACGTTGCATCTCCAGGGTACTGGCATAAGAAAATTACCACTTTCTGCTGTTAAGTCAAGTGACAGAGTGCTTGCGAATCTTCTAGCAGAATTACCCGGTCTTTCAGATGCCTTGAAACTCGAGCGTCTAACAAGTCTGGTGAATTCTAACTCATCTAGTCAAGATCTTGACAAGCTTATTTGTTTGGAACTGAAAGATTGTTCTCGTTTACGAAGTCTGCCAGACATGGTTAGCTTAGAACTTCTCACAGTTCTTGATCTCTCTGGTTGCTCAAAGCTCAAGACTATTCAGGGTTTCCCACGGAACCTGAAAGAGTTATATCTTGGTGGCACTGCGGTAGGAAAAGTGCCACGACTTCCTCGATGTCTAGAACTCTTGAATGCACATGGTTGTGCCTCTCTGAAATCAATTCGATTGGACTCTGAGCACCTTCCTATGCATTATACATTCAGTAATTGTTTTAATCTATCACCACAAGTGATCAGCAATTTTTTAGTGGACGTACTGGGTAATGTTAATCGCATACCAAGAGATCGTCTGCACGTAATACTCTCTCTCCCTCTCTCTCTCTTATTCCAATGCCTGATATGTATACACAGACATGACTATACCATATCATATCTGACTTATTTTCTTTTATTACAACAGGAACTCAATGAATCTCCGGCTTTCAGCTTCTGTGCGCCGCCCTCACATGCGAATCAAGTTTCCACACTAGGTCTGAAACTAGGATCTTCTGTAATGACACAACTAGATCCTTCTTGGAGGAACACGCTTGTGGGCTTTGCTATGCTAATGGAAGTTGAATTTTCAGAGGATTACTATGATGCTAATGGTTTTGGCATTAGCTGTGTTTGCAGATGGATAAACAAGGAAGGCCACTCTCGTAGGATAGAAAGAAATTTGCATTGTTGGTCTGCAGGGCAAGTTGCTCCGAATGTGCAAAAGAATCATCTGTTTGTCTTCTATGATGCTAAAATGCGTCCAAGTACTGGCGAAGGAATTGACCCGGATATCTTAGGTAATTTAGTTGTATTTGAATTCTTTCCGGTCAACCAGGAAATGAAGCGTCTAGATGATAGTTGCACAGTGACAAGATGTGGGATCTATGCAATAAAGAGCAATACAGAACTTAAGATGAGCTCACCAGTTTCGTCCTCGGATCCGATGGAGTGTTCTGGTGATCAAGTTGAAGAAATATTGAGAGTAAGCTACGATGGTCTAGAGGAGATGGATAAAGCTTTATTTCGTTTCATCGCGTGTTTGCTCAATGACGAGAATGTTGATTCGGTGGCACCACAAATTGCTAGCGCTGGTGTGAACATTGATTCTGGGCTCAAGGAACTAGCCAGTAAGTCTCTGATACGTGTTTCTTCCAATGGGGAAATAGTGATGGATTCTTCGCTACGAAAAATGTGGAATGAAATCCTCCATAGTCAATCCATGCTGCCTAGTAGCTCGAAAGATTTAACAAGAGACGTTGAGAAGGTCTCTGTGGCTTCTTCTTCGTCTCGGTCTTGGAAATATGATGTTTTCCGGAGCTTCAGTGGGCAAGATTTCCGCAAAAATTTCCTTAGCCACTTGGCTGTGGAATTCAAACGTAAATCAATCATCACATTTGAAGACACTAAGATAGACAAAGGCATGCCGATTGGCCCCCTTCTTGTACAAGCGATAAGAGAGTCAAGGATCTCGATTGTTGTGTTCTCTAAAAGGTACGCCTCTTCAAGCTGGCTCCTGGCAGAGTTGGTGGAGATTACCAAGTGTAAGGAAGAGTTTGGTCAGATAGTGATACCAATTTTCTATGATGTTGATCCTGCGCATGTTCGGAAACAGACCGGTGAATTCGGAAGGCATTTCAAACAGACTTCGAAGGGCAAAACAGAGGATGAGAAACAGCAATGGCAACGAGCTTTAATGGATGTAGCAAATCTTCCAGGATACCATTCTCCAAGCTGGTACGTTTTCTTCAGCCATTATTAGTTGCCGTCTCTTGGATACGACACAAATCTCTCACGCGTTTGGATTAAGAAATCCTAAATTATAGTTTCCTAGAAAGGATTGATATTAATGTTTGGATAATATTAGCCAACGGAATCCATTCCTGAATTAATGTACGGTAACTTTCCTTCTCCTTGTTAGGCATAATGAAGGAGAGATGTTTGAGACAATCTTGTCTGATGTCTCAAACATGCTGAACCATACGCCATCGCGTGATTTTGATGATTTGGTTGGAATCGACGCTCATATTGCAAAAATGATTCCGCTGCTGCACTTGGAATCCGATGAAGTGAAGATGGTTGGAATTTGGGGGCCCCCGGGGATTGGTAAGACTACCATTGCAAGACATTTATACAATAAGATCTGTCCAACATTCCAGTGCTGCGCTTTTACAGATCACCGAGATGTTAATAACAAGTTTGGCGAGTCAGATTATAGCGCAAAGATGTATATACAGCAACTAGTTTTATCTGAAATTACGTACGTAAAGGATTTAAAGATACCTCATTTAGGTGTGATGCAAGACAGCCTAAAGTATAAGAAAGTTCTTCTCATTCTAGATGGTGTGAATGATCGATTGGTACTAGATGCCGCAGCAGGAAATAGTAACTGGTTTGGTCCAGGGAGCAGAATTATTGTGATTACGAAAGATTTAGCTCTTCTGAAGTCTCATGGGATTAGTTATATATACAAAGTGGATTTACCATCTAAAAAGGAAGCTATTCAGATGTTATGCCTTTATGCTTTCGGGCAAAAGTATCCATTTGATGGTTTCATGGAACTTGCAACTGAAGCTGCAGAGATGGCAGGTGCTCTTCCGTTGGTTCTCAGAGTTTATGGTTCTTATTTGCGAGGGATGAGCAAAAAAGAGTGGTCGGAAGTGTTGCCTCGGCTCAGAAATAGACGGGATGGAGAGATTGAGAGCTTATTAAAATTTAGCTATGATGGGTTACATGAAGAAGACCAAGCTTTATTTCTTCACATCTCATGTTTATTTAATCATGGTACGGTTGAATATCTCACACGATTGCTCACAAGCCACTTCATGGATATTAAGTATGGGCTTAGACGCTTAGACGAGAAATCTCTCATCCATATATCAGAACACGGAAATGTTAAGATGCACGATTTGCAACAAAAATTTGGCAGAGAGATCATCCGTAAACAATGCCCTGTTAATCCTGGAAAACGTCAGTTTTTGTTGGATCCCAGGGATATTAGTGAAGTCTTTGAGGAAAACACTGTAAGTTTTAAACATACACATGCCATTTGTTTAACAATAAATGCTAGTCTATGTCACGGTAACCTGTTTCTGTCGGGACTCTTTTTTCAGGGGACAAGAAACGTTCTAGGGATATCGTTGGACATGTCAGAGATCAAGGAGCTTTTAATAAGTGAGAGAGGATTCGATGGAATGAAGAATTTGCAGTTCTTGAAATTCTACACAAACTTGGAGGATAAAGAAGTTAAGGTGCGCTTACCTCATGGTCTTGCTTATCTGCCTCAAAAACTTACATTATTGCATTGGGAGGGCTTCCCATTGAGATGTCTACCTCCTAACTTCATTCCAAATCATCTCGTTGAACTCACAATGGAAGCTAGCAAACTTGAAGTGCTATGGAGTGGAATTCAGGTACATGTTAGAGTTTTTGTTACCACCGAATTTCAAAAGTTTTGTTAATGCTTCAGATTTTCTTTCCATTGTTGATGTCATCAAATATATGAATGATATTAGTAGAAGTTTGGAAACTAATGGTACTGTTGGAAAGATTCTGATATATGTTTATACCATTGTTTTTCTGTTCAGCCTCTTGAAAGTCTCAAGTGTATGAACTTACGGGGTTCCTTAGACCTGAGAGAAATCCCAGATCTTTCGCACGCCATAAACCTTGAGACATTGGATCTTGGCGGTTGCTCGAGTTTGACTAAGCTTCCTTACTCTATTGGGCAGCTCCATAAATTGAAGGACTTTGACATGGAGCGTTGCATATATATGGAGGTTCTTCCATCCGGCATCAACTTGGAATCTCTCTATTACCTTAATCTCAATGGCTGTTCACGGTTGAGAAGTTTCCCACAATTATCAACAAGCATTTCAGATCTCTATCTTGATGGAACTTCGATAGAGGAAGTTCCTGGTTGGATCGAGAACATCTCTGCGCTCACTTACCTATCTATGAATGGGTGCAACAAGTTAAAGAAGATTTCCCCAAATATATCTAAACTGAAACTTCTCGTGGAGGTAGACTTTTCAGAATGCAAAGCATTAACGGAAGAAAGCTGGGAAAACCATCCTGAGGAGATATGCACTTCCCTCATGATTGTAAACATGTCTGGCAACAATTTTGAGAGACTGCCAGACACATGGATTTCCATTCAACCAAAATATCTTGATCTCGGTAATTGCAGAAGTCTCGTGTCACTGCCGGAGCTCCCCACATCACTCTCTATCCTGACGGCAAATTATTGTGAATCACTTGAGAGTATATATGGCTGTTTCCAACAGCCACAGATGTCTCTCCAGTTTATTAACTGCTACAAACTGAATCAGCAAGCCAGAGAATTCATTCTACATTCAGACTGTGCTTATGCTATCTTACCTGGTGGAGAACTTCCTGCATATTTTACTCATCGAGTCGATGGAAATTTTCTAACCGTCTCATTGCCTCGGATCTCTCTTTCCAGAAAAATCTTGAGTTTTAAAGCTTGCATAGTTGTTGAACCAAGAGTATGTTGGTTTGACTTTGGGGTGATTTGGCTTTTCCGAGGTGGAAAGGATAATAAATATTTTAGTTTGTCGACAAACATACACACTAAGACGAGTCATCTCATCATATTCGGTTTTGAGTTCTCCTGTGATGGATTCAATGATAATCCAGCTGAGCTGAACTATAGCGATGTGCAGTTTGAGTTTTTTGGCGTTGACCACCAGAAGGAAATAATAAAGATAAAAGAATGTGGTGTACAGCTCTTGGAGCTTTCTTCATCTCTGAATGGTAGTATGAAACGCTTTAAAACTGTGAACGGCGAGATGTCTGGAGATGACAACGCGGAGCCAAGTCGAAGCAGGAATCAAATGCGTGTAAGTATGAGCAAGGGTTGATGATTGAACAAATATGTAATTCTCTTTTGATTCATCCTGGTTAAGAATTGTTTTTATTTTGTACTTTCCTTCTGCAGATAACTTAAAAAACAGCTCAAGAATCTCCAGGTTAGACTACCCAACTTTGAATATCAAAATTTGGTTTGGTCTAGGTGGAGCGTCTAGCTTCTATTTATGTATCTTATACATTGCTGAGGTACCATGGGTGCTCTAATGTTGCTCTTTCCTCAACCCTTTTTCAATCTTGCAGGAGGCCTTTCTATATTGGTACCATGGGTACGCTGAAGCGTCTGGAGGCTTGAGCTTAGGTAAATGATGATTGAAGAACTCACTTATGTTTTCTGCTTATACTGAAGAGCTCATAATAATGCATGAAACATGAAACTGTCATGGATCTATGTGGTGATTTTGAACGTTGATTTCTCGTTAGGCCAGACACTAGATGAAGATAGTACTGCTGGTTTGTTTTGATTCGGTTTGGATTGTGAACTCTGTTGACTTTCTGCTCTCTTTTTGTTACTGTGGAACACAAGGTACTGTTATTGCTAGCGTGGTAAACATCTATTAAAAGTTGATGTGGTAATACAAATGTCTATGACCCCGGTTTAGCTTCCATAGGACTCGTATAGTGAATGTTAAATTCTGCTATGCTCCTCTGCTACAATATAGACATGGTAGAAAAAACTGACCAATGAAGTATCTGGTCAGCGAACTACTGTGTGCACATTATCGTGTTGGCTGAGGTCCATGTTAAATTACTCTCATTAGGAAAGTAGATCCCTCCCAATGGGAATCGACACTATGGCCCTTAGACCCCACTACTAGGTGATCCAAGAGTTTTAGCTTGGCCAACTCCTTGTTGGTGTTTTTTTTTTTTTACTTTTCTTGCTCCTTTGATATGTTTGCAAGAGTACTGCTTCTGCTGTATCACAAAAGAATGTTAGAATCAGGATAAAGGAGGCTTTATCATGCAACATCAAACATCCACAAGTTAGTCAAAGATCCAAATAAAATAAGCGATGCGTCATGTGTTTAGACTTTAGAATGGTCTAGTTGGATTGTTTGGGGTCCCTAGGTTGAAGATTCATGGTTTGAGAGTTCCTAGATTTCAAGAGAAACCATGTAAAATTTTGAAAGAGAAGAAGTGTTGCACCTTTGACTTGATGTACAGAAACTCTATTCTCGTTTCCTTTTTTTTCTTATCTTCGGGATTGCAGAATTAGTACTTCTCCTATACGACTTCTCTTAACTTACGGCAGTTGTTTCTGAACACAACCAGTTTTTCATTAGTATCTGAAAGAGCTGATAAGGCCTCT

>.::GWHANRE00000002:23237188-23240491(-)
TAGAGTCTTGATATCCCAAAATCTATAACTCTTCTTATTGATCACTCCAAACACAGATTACAAGCTAGAATAGAGATGACAAGATGATAAACGAATAGCTTTGAGCTGACTCCGGCTAGGCTCTCATGGCGAGCTTCACCTTCGTCACCGATCTCATGGCGATCGGGTCAAGATGACTCATGTCGTCAATCTTCCTACAACATCAAAGCATAATCTTCTTCTCCCCCTGTAACTTCCTCTTTATACTCAACTTCTTCACGAACAGCTTCAAAGCTCGTAACGGTAAACCTTCCGAATCAAACCAAGGCTCTCCTGACTCGTCTTCCTCATTAAACACGTCAGCATCGTCACTTGCCACGTCAGACTCAGAATGATAGAAGTCTATCAATACTTCCCCCATGAAAACAAGCTTGCCCTCAAGCTTGGAAGAAGAAAAGAAACTGATGGTGCTCATGGTAAAGATCATGATAAAGCTTAACCATGCTGCATTCTTGAAGGTCTTGTAGTTTCTGCAAATGGCCAATGTAGCAGCAGAAGTCTCCTCTTTCTCTTTATACTTGAACATCCAAGACTTGGGCATTTTAGTTCTCCGCCTTTGTTGCATCACCTTGTGGCCACTGTGAATAGACAAGCCACTCCACAATCCGTAAGCACCGCAAGTATACATGTCTTTAACCAACCCTCTTGAATCTCTGTGTTCCTGCCCTTCTAATAAGTCTACCATCTCAAAAGCACACGTGGGATTGTCCTGTCTTATCCAGCGACACCCAAGAAAACAAGAACTTCTCCACTGACTAAGCACAACATGTAATAGCAGAACTTGCACTTGCTTTAGTCTAGCTTTGTATTTGAACATCCATGTCTTGTAGCACTTCTTCCATTTCTCCCTTTGTTGTATCAGAATGTGTAACATAATGCCCTCAAAATGCATTAACAACATGTATATCTCTTGATGTAATAGATGATTCCAAACTGTTGAAACTCTGGTTTGAAACAGCTCATGTATCAACAGCTCTGATTTCTTCTTTTGTTCTCTATCACATCTCCAAATCAACGCAGCCAAGATCAACCAGCAAATAAGTAAGCTCTCATATACTCCCACCCTTGAAAATAAGCTTGACCCCAAGCTTGGAGTCTATATAGATGTAGATGAGTTGCCGCGTGGAGATCTTACAGAACTTCTTGTGAATGGGATTAAGGAGTCGAGGATCGCACTCGTAATCTTCTCAAGCGGGTACGCAGAATCAAGTTGGTGCTTAAACGAGCTGCTGAAGATCAAAGAACTTATGGAAAGAGGGAAACTACTAGTCATTCCAATCTTCTACAAAGTGGAGCTATGGGAGGTTACACAACTAAAGGGTGATTTCGGGGTTAAATTTTGGAATTTGTGGCGTATTAATCGGGATAGCCATATCGTTAGCTGGAAGGAAGCTTTGGAGTCTGTTGCGTCCATGGAGGGGATCTATTTGAAGGAGCACAGGTAACTAAGATTATAATATAGATTCCTGAATTCTTTCCTGCTGAAATTATTAGATTGAATCCAGTTTTTTTTTTTTTCTGAACGGTTTGGCAGTTCTGAGACTGAGTTCATCACTTTTGCCGTCAATGAAGTCCTAAAGAGAGTTTCTCTGTGGGAAGGAGAAAATCCATCTCTCTTTCCTTCGACAGAGAGAGGAAAAAGTACTGGATTGCCCCTAGGGACAGGTGAAAAGCATAAAACTTATCAGAACAAACAGCACCTCTTTGGAATGGAACATCACATGGAGCAATTGGAGAAGAAGTTAGAGTTTGACTGCAACGAAACTCGCATTATTGGAGTTGTTGGAATGCCTGGTATTGGTAAAACCACTCTCGCAGTGATGCTGCACGAGAAGTGGAACAGCCAGTTTATACGCTGTGTGCCTCTTCTAAATATCCGTAAGAAGTCAAACGACTATGGACCAGTGTGGCTGCGAAAGACTCTTCTGGAAGTTTTACTAGAGGGAAAGTTTCCATTGATAAGTGACAAGACAACGCATGAATCTGTGAAGGATATATTGCTTCATACTAAAGTTTTTGTTGTTCTTGATGACTTGAGTGACAAGAAACAATTAGAGTTTCTTCTCGGCAACCTTGGTTGGATTAAGAAGGGAAGCAAGATTGTTATTTCAACATGTGACAAGTCATTGCTTGATGGATGTGCTCATGATACTTATGTAGTACCGGTATTGAATGATAGAGAGGCCTTATCAGCTCTTTCAGATACTAATGAAAAACTGGTTGTGTTCAGAAACAACTGCCGTAAGTTAAGAGAAGTCGTATAGGAGAAGTACTAATTCTGCAATCCCGAAGATAAGAAAAAAAAGGAAACGAGAATAGAGTTTCTGTACATCAAGTCAAAGGTGCAACACTTCTTCTCTTTCAAAATTTTACATGGTTTCTCTTGAAATCTAGGAACTCTCAAACCATGAATCTTCAACCTAGGGACCCCAAACAATCCAACTAGACCATTCTAAAGTCTAAACACATGACGCATCGCTTATTTTATTTGGATCTTTGACTAACTTGTGGATGTTTGATGTTGCATGATAAAGCCTCCTTTATCCTGATTCTAACATTCTTTTGTGATACAGCAGAAGCAGTACTCTTGCAAACATATCAAAGGAGCAAGAAAAGTAAAAAAAAAAAAACACCAACAAGGAGTTGGCCAAGCTAAAACTCTTGGATCACCTAGTAGTGGGGTCTAAGGGCCATAGTGTCGATTCCCATTGGGAGGGATCTACTTTCCTAATGAGAGTAATTTAACATGGACCTCAGCCAACACGATAATGTGCACACAGTAGTTCGCTGACCAGATACTTCATTGGTCAGTTTTTTCTACCATGTCTATATTGTAGCAGAGGAGCATAGCAGAATTTAACATTCACTATACGAGTCCTATGGAAGCTAAACCGGGGTCATAGACATTTGTATTACCACATCAACTTTTAATAGATGTTTACCACGCTAGCAATAACAGTACCTTGTGTTCCACAGTAACAAAAAGAGAGCAGAAAGTCAACAGAGTTCACAATCCAAACCGAATCAAAACAAACCAGCAGTACTATCTTCATCTAGTGTCTGGCCTAACGAGAAATCAACGTTCAAAATCACCACATAGATCCATGACAGTTTCATGTTTCATGCATTATTATGAGCTCTTCAGTATAAGCAGAAAACATAAGTGAGTTCTTCAATCATCATTTACCTAAGCTCAAGCCTCCAGACGCTTCAGCGTACCCATGGTACCAATATAGAAAGGCCTCCTGCAAGATTGAAAAAGGG

>.::GWHANRE00000002:24144413-24149849(+)
TCCTCAGTCACTTTCTTAAGGAGCTGGATCTCAGATTGATCATTGCTTTCAAAGACAGTAAGATAGAAAGAAGCCAAGCGATCGAACCAGAGCTTCTACAGGCAATTAGGAGTTCAAGGATTGCGGTTGTCATGTTCTCGAAAAACTATGCTTCTTCCAAATGGTGCCTAGACGAGTTGCTGGAGATTGTGAAATGCAAACAGGAGCTAGAGCAGATTGTGATACCCGTTTTCTACGGGTTGGATCCTTCTGATATTAGAAAACAGTTGGGTGAGTTTGGTGAAGCTTTTGACAAGACTTGCAAGAACAGAACAGAGAGCAAGATACAGCTGTGGCGGCAAGCTTTAACCGATGTTGCAAATCTAGAAGGACATCATTCTCGAAACTGGTATAACTTTATTATCATGATTTTTTATTTTTTATTTTATAAAAAAAATTTAAAATTATAGTGGTACTTTATTATATGAATTAAAAAAAATATGATACTCAAAGAAAAAAAGATTTATACAACTTGTTACACTAATACACCAATTGTTACATGTTATTTCATGGTTTGTAATATAATATTTTCTCCATGTCAGGGATAATGAAGCAAAAATGATTGAAGCGATCGTAGCTGATATTTTGGTTAAACTTAATTTAACTCCATCAAGGGATTTTGATGAGTTTGTCGGCATCAACGATCATATTGCAAAGATGAGTGTATTGTTGAATGTAGAATCTGAGGAAGTGAGGATGGTTGGGATATGGGGTCCTTCGGGAATTGGCAAGACTGCCATTGCAAGAGCTCTATTTGATAGGCTTTCACATCAATTCGAAGGTAGAATTTTCATTGATAGTGCGTTCATATCTAAGAATCTGGAAGATTATAGGAGAGCTAACTCTGATGATTACAACATGAAGTTGAGTTTGCAAGGAAAGTTCTTGTCTGAAATTTTAGGCTATGTGCACATAAAAATAGATCATCTTGGGGCTGCGAGAGATAGGCTTATGCACAGAAAAGTTCTTATCGTTATTGATGATTTGGATGATCAAGTGGTGGTAGAGGCCTTGGCTGGTGGAGATGATTGGTTTGGAATTGGGAGTAGAATCATTGTGGTTACAAAAGATAAACATCTTCTTGAGGCACATGGGATTGGTCATATTTACACGGTTGGTTTTCCATCAGAAAAGCAAGCGCTTGAGATGTTCTGCCGATCAGCTTTTGTGCAAAACTATCCACCTGATGGTTTTGTGGATCTTGCTTCTAAAATAACCATGTGTGCTGGTGGTCTTCCTTTAGCTCTTCAGATTCTAGGTAAGGCTGTGAAAAGGAGGAACAAGGAGTATTGGACAGATATGTTATCGAGGCTTGGAAAAAGTCCAAACAGAGATATTGTAAAAGGGCTAAGAGTTAGTTATGATGCGTTAGACAGCGAAGAAGATAAAGCAATATTTCGTCACATCGCATGTTTCTTCAATGGTATGGAAATTGATAGAATCAAACTGATGTTTGCAGATAGTGGGTTGAATGTTAATATAGGTCTTACAAACCTAGTTGATAAGTCCCTTATTAGTGTAAAACCATCGTGGAATAATACAAATATTGTAGAGATGCATAGTTTGGTACAAGAGATAGGTAAAGAAGTTGTTCGTACACAGTCTAACAAGCCTGGAAAACGAGAGTTTCTTATGGATTCGAAGGATGTTTGCAATGTACTTGGAAGTTCCAAAGTAAGATTTTTCTTTCTCTTTCCATAAGAATATTGGAAATTGTCATTCCACCAATATAACGATTCTTGTTTTTTTTCAGGGGAGTGAAATGGTTATAGGTATATCCATGAATTTAGATGAGATTAGTATGGTGAGGATACATGAGAATGCATTCGACGAGATGACTAATCTCCGTTTTCTGAAATTCTATAAGAAGTCACTGGAGAGGAAGAAAGAAGTTAGATGGTTACTACCCGAAAGATTCGATAATTTTCCGGACAAACTCAAGTTATTGAGTTGGCCGGGATGTCCAATGGTATACATGCCTTCTAGTTTCTGTCCTGAATATCTTGTTGAACTCATAATGCCTAACGCCAACCTCGTGAAGCTATGGGACGGAGTTGAGGTAAGTTCCAATATATTTTCAAACTGCTTATTACTAAAAATGGGTTTCCTCTTAAAAAGAGACCTTTCACTTGGTGAGTAGTTAATTTTTATTTTGTCTATTTTTTGTTCAGCCACTTACATGCCTTAAAGATATGGATTTGTCCAAGTCTGAAAACCTGAATGAAATCCCGGATCTTTCAACAGCTACCAATCTTGAGACATTGAATCTTCATGGTTGTTCAAGTTTGGTGGAGCTTCCTTCCTCTATTCGGAATCTCAATAAATTGACAGAGTTGAACATGCAAGGATGTGTAAATCTGGACACCTTTCCCACCGGAATCGACCTCCAGTCTCTAAGTTCTCTTGATCTCAGTGGATGTTCACGGCTGCAAAGTTTTCCTTTGATCTCAAGTAACATTTCAAAGCTCAATCTAAGCCAAACAGCTATCGCAAAATACCCCTTTAAATTGCCTTTAGAGTCTCTCGTTGAACTTCACATGGAGCAAATCAAGAGTGAGAGATTTTGGGAAGGAGTTCAGGTATGACATTGTTTTTTCTAAAACTGTTTAATTACAAACGATTGAAATTATTATATTTAAAATTTTAAAGTAAGTTTTTGAAAACATGCAAAGTACCATATCTGAAGATTTTCGTAAATCTTTTCACTGAATATAACACACATTTTCTATGAAAAAGAAAAGACTACAAACTGTATATCTTAAATCCCCTAATTAAGTTAGTGACTAGGTCTTTAGAAATGTTAATAGTAGACTGGCACATGTAGCCTATTGGTTTGTGCTAGTAATATTGTTGTGCCACAATAGAGGTTCAAACTTGGTAGAATGCATGTTGTAGGCATTTATATGTTGTTGACAAACAAAAATAAATAAATGTCTAATAGTTAGGGAAAGAAATGATTCACGTGATGTTTACCCAAGTTTAAAAATATCTAAATAGTGTTTGGTACTGTTTTGTTCAGCCTCTTACAAGCCTCAAGAAAATGGTGTTTTCAAGATGTGAAAACTTGAAAGAAATCCCAGATCTTTCAATGATGACTAAACTCGAGAAACTTGATCTCAATGGTTGTTCTAGTTTGGTGGAGCTAACTCTTTCATCGATTCAAAATCTCAACAAACTCACGACTTTGGAAATGATAGGATGCTCAAGTCTAGAGACTCTCCCAACCGGCATCAACTTAAAATCTCTCTATCGCCTCAATCTTAATGGATGCTCTCAGTTGAGAAGCTTCCCAGATATCTCAAGCAATATCTCAACTCTCTTTCTAAACCAAACAGCCATTGAAGAAGTTCCTCCGTGCATCGGAAACTTCTCTAGCCTTGAATCTATGGAGATGTGGGAATGCAAGCAGCTACAATCCATCTCACCAAAGGTTTTCAAACTTAGTAATCTTGAGGTTTACTTCTCAGACTGTGAGAAATTGACTGAAGTTAGATGGCCAGAGGAAGAAAAAGACACCAATGATGCTGGCACCACCTTGTCATTAGTTATTTTCACCAACTGCTTCAATTTGAATCAAGAAGCATTCATTCAACAATCAGCTTCCGAATATCTGATCTTACCAGGTGTAGAAGTGCCTCCATATTTTACTCACCGGTCTACCGCAAGCTCCCTTACAATCCCTTTACATCGTTCAACTCTTAGTCAACAATCATTCTTGGACTTCAAGGCTTGTGTTGTGGTTTCCGAAGAAACGGTTAGCCATCTGCTGTTCTTTATAGACATTCAGGTACATTGCCGGTTTAGAGACCAGCACGGGAACTACTTTGAGCCTGATAATCCAAGACATTTCTCCTTACATCAGAAATATAATCATCTGATTATATTTGACTGTCATTTCCCTCTAAACCAAGATTGCAATCAAGTTGAGATAGAGTTTCGCCTTTCTAGTATTCGACTCAAACTAAAAGGATGTGGTATAAGACTCTCAGATGACAATACTCCCTCTTTGGCTTCTCCTATTGAAGTAGATGAAGAAGATATGGCTGATGATGGATGTCATGAGACTGAAGAATGTGCATATAGCGATATAGAGACGAAGAGAAGCAGAAAGCGAATTCGGGTAAGCATTCAGAAGTAAGTGAATACAATACTCTATGTATCACAAATCTTTTATATAATATAGACCACTGGATTATTTCTGCAGATAAATACGGAATAGCACATCCTATTGGCTTGCTCTTCACGGTACCCTCATTGATGATTTCCTTTGTTAACTTCTTACTTACGTTATTTTTGCATATTGGTACTTATCATACACGTTTCTTATTCTTTTCTTAAAGTCTATTAAATGGATAATGAATGTTGATGTGTTATAATACTTGTATTTTATAATGAACTGAATATTTATGTGCATGTATAATACAGGAAAGACTAAAAGCTACATAAAACAAGAAAATTGCGAAAGAAACTAAATGAACCAAAGAATCTTTTTGAGTTTCAAAGGTTTTTTATTTAGTTACTTTTATTTAATTATGTCCTGTGGATGAAGCAAAACATAGATTCTTTGTAAGAAGAACAGCAACGCAACTTTACAGCCTGCTAGAACAAGAATTTAATTGCCTTTACGAATCCAGAAAAACCAAACAGCCTTAACCAAGAAAGGCACCGTCTAATCAAACCTATATAAACCTAAGGTCTTAAATCATTACACATCCAAAATTGTGAAGATTTTAACCTAAAATATATCTTTTCAAAAAAAATACATAGCTCTGGATTTTTCTTGTCTAGGGTGACAAGAAAAAATGGCTGAACAGCAGATGAAACCAGTGGCCTCTTTGCTTTTACTCCTGAATTTCTGTATGTACGCCATTGTTCTTGGAATTGGAGCATGGTCCATGAACAAAGCTATCAGCCATGGTTTTCCTATTGGTATATAATTTTCTTTATGTAATAGAAAAGCTTGTAATTTCATAATTAATCAATCATTTTTCTCAAAATAACTTTACGATTTTCTGTCACTAACTGTACAACATCACAAATCTGAAAAAAAATCAAGATGAAATAATATGGTAGTTTGGAAATAAATTTAAAACATTCTCATTAAAAAATTAATAATAGTTTGAATTAATCATCTTAAGTTGTTGTTTTCTTTCAAAAATTAAAGGTGCGGATTTCAGCCTTCCCGCTCATTTCTCGCCAATATATTTTCCGATGGGCAATGCCGCCACTGGGTTCTTTGTGATGTTTGCTTTAATAGCCGGAGTTGCTGGAGCAGCCTCTGTTATCTCCGGTTTCAGTCATCTCCAGTCATGGACTACAGCGAGTCTTCCGGCAGCTGTCTCTGCCGCCACTATTGCTTGGTCGCTTACAGTTTTAGCGATGCGGCCGTCATAATAT

>.::GWHANRE00000002:24985090-24990402(+)
AGGTGTGTCTTTAGCTATTTTATTGTATTTTCATAGATGTATTCCTACTACAAGGGGTTAAAATCTTGTTTCTGAAGTTTAGAAGGAAATTAATGACCAAATTTAACATTTAAAAAGTATTGGGTTACAAAATAAATAACAAATAAGTTTAGGGACCAAATCTGCAAAAATGCTCAAATTAGCCATTGTTGCTCTCAAGCTTATCGTGCCAGTTTCAGAGCGCGTCAGAGAGGCATGAAGGTCACAGCAATGATGAATCACGACGAGGAAAGATGAGTTGAGACACAACATGGTATAGCGAGCTCGAACCACCACTGTTTCGCCTTGCGGTGAAGGAGAAGATATGACGTTTCGACGGCGGCGAGAGCGTAGGTCACGGCGACGATAGAGACGAGTTGCAAAACACATACCGAAGGTGAGACGAAATAATTGTGGCGGAGAAGAAAGAGTTGTGGCGGAAAAAAAAGAGATGCGGCGGAGAAGGAGAAAAGTGCGACGATGTGAAGAAAAGAAAAGAAGTTTTGATAATTTCTGATTTTTTTAATATGTTTTTAGGTTTCAAACGTGTGGTCCCAAGGAAAAGAAGAAAAGTTACTAATTCCTAAAAATTGTGGGACCATTTTAGTTACACCAATGATTTTAGATAACAAAAACTACCTCAGTAGTCATAACTGTTTTATATTGTTATTAAAAACTTAAAACTGCCTTACAGTGTAATATTTTCTTGTTTTTTTCTTTTTCTTGTAAGGTTTCGAATGGTAACCAACTGTCTCGTACGTACCGCCGTCAACAGTAATAAAAATCTTTACATATACTTATATATCTATACATTTTTGTTACTATTTGAACAGCACCGCACTTATCCCTCTATTGTCCCGACGTTACCATTCGGAGCCTAAATCATATTGCTTCGAAATTTTATGGTAGGCCAGGGTAGCCACTCGCTTCTTTCTTTTAAATCATATTGCTTTTTGAAATTTCAACGACAAACTAAATTCATATTACAAGGACACCATTTATTTTAGATACTGCTCCAATCTTTTTTTTTAAAAAAAGCTTCTCTTTTGGAAATGATTGCCAAGCTCTACCTTATTCCAAAGTCTCAACACAAAATGATTATGCAGAATGGTCTGCTTCCCTCTGGCTGCTCCCTAGTCCTTACGTACTTTTAGTCTTTCTTTTCAAATAATCTGCACTTCCCATTTTTCTTGAATCCTAAGCACAATGGCTGAATTTGTGTCGGCTATTTGTTCAGTGGTTCAATGTTTAACACCATGTTTTAATTCCTGGGCTGCACATGCAAGGTACGTTTCTAAGTTTGATGGTTATCTTAACGAGTTGAGGAATGCTTTAAGGGATCTTGAAGCAAAAAGAAATGATGTGAAACACAAGGTTGATGATGAAGAACTCACTGGTAAGGTTCCGCTAGACGAAGTGAAAAGGTGGCTTTCAAAATTCAACACCATTAAAACAGAAACCGATAGGCTGGTTGCTGATGCTTCCGCTGAGCAACAAAGGCGGACAACATCTGGGTGTTGTTGCAACAACATCACTTCAACCTACCGTTGTGGCAAAAAGTTATCCAAGATGTTGAGGGAAGTTCAGCAACTCTATTCTGAACAATTTTCGCAAGGGTTAACTAGGCGAGGGACGATTCCTGTGGTAGTAGAAGAACCTGTCCGGCAAACTGTTGGTCTTGACACAAAACTTGCTAGCACATGGAGCCTTCTTATGGACGAAGGTACCAGAATGTTGGGTCTATACGGTTTTGGGGGAGTAGGTAAAACTACCCTCCTCACTCTTATATCTAACAAGTTCGTTGAAGTCGAGGATAAGTTTGATGTTGTCATTTGGGTTGACGTGTCTAAAGATGTAGATATCTTGAAGATTCAAGATGATATCGGCAAAAGGTTAGGCCTCGATGATGAGAAATGGTGCAAGGAAACGCAAAGGGGGAAAAGCCTTAATATAAGAAGGGTTCTAAAAGAAAAGAAACCCCGATTTGTGCTGTTATTTGATGGCTTGTGGAAGGGAGTGAGTTTATCAGCCATTGGAATTCCATTGAGGGGGAAAGAATACAAAATCGTTTTTACGACTCGTCAGAAGGATGTATGCCAAAAGATGGGGGGAATTTACAGAAAAGTTGAATGTTTGGCGGAGAAGGACGCATTGGATTTGTTAACACAAATATCAGGAAGAGACTCCTTAACTAGCGAGATGCTTAGTCTCGCAGAAAAGATTGCAAAAAAGTGTTATGGCTTACCCCTTGCACTTCAAGTCATTGGAAAGTGTCTGTCATCTAAAACGACTGAAGATGAATGGCGTGGTGTACACGAGTATTTGGTTCGTTTTCCAGATCAATTGGAAGGTATGGTGGATATGTTTGGTGTTTTAAAACTAAGCTATGATAATTTAGAAGAGGGGGATGCACAGTCGTGTTTCCTGTACTGTGCTTTATTTCCCATGGCATACAGTATCCACCAAGATGAGCTGGTCGAGTACTGGATAGGTGAGGGTATCATAGAGGTAGGACGCAGAAGAGACAGAGCAAAGAATCGAGGTGCTCAGATAATCGATACACTTGTTAGGGCAGGTTTGCTGTTGAAGGATGACGAGTCTAATCCGAAAGTGTATATGCACAATATAATCCGAGAGATGGCGTTGTGGATAGTATCTGAAATTAAGGATGGACAAATGTATCTTGTTGAAACAGATGCTGGGTTAAGGACACTGCCACCTAACACGGACTGGACAATCGTGTCGAGGATGTCTCTGATGAACAATGATATTCAGGACATACCAGATGATCCTGAATTTCCTGACCAAGCTCTTCTTATGACTCTGTTCCTTCAAAACAACAAGCTGGTCGAGATTGGTTGCAGATTCTTTGTGGTCATGTCGGCTCTGGTCGTTTTGGATTTATCTTTGAACCCCGATATCACCAAGTTGCCGGATCAGATTTCAGAATTGGTTTCTTTGCGGTATCTCAAATTATTCGGGACGAGGATAAAGTTTTTACCGGAGGGTTTCAGCAAATTGCTCAAACTGATCCACTTGGATTTGGAGCTTACATCCAATCTTCGTAGTATCAGACAGATTTCAGGACTACTAAAGTTGCAGGTTTTAAGATTTTATGGTTCCGCTGCTGCATTAGATGGCTCCCTACTGAAGAACTTGGAGCGTTTGAAGTCTTTACAATTTTTGACCATTACTGTGAGAGAAGTTGATGTTTTGAATGCTTTCCTAGGAAGCAAAGAATTGCCAAGGTGTACACAAGGTCTTGATCTTGGGGGTCTTGAAATATCAGGAGTATCAGGAAAATCATTTGCAGCCACCTTTGGTGAGTTGGTTACTCTTTCTAAACTTCGAATGACAGATTGCGATATCAAAGAGTCAGATATAGAATGGGAAGAAAACATAAAGGTCCAATGTTCATCTCCAGTTCCATCCAATCAAATCATTCCAAGGACTATATGGTTCAAGAACCTCTCAGCTGTGGTACTACACTCATGCTTAGGTCTAAAGGATTTGACATGGCTGATGTATGCTGCAAATCTCGAGTCTCTAGAGGTCAAAACTTCACCTAAGATGAAAGAAGTAATAAGCCAACAGAAAGCTGGGGATCTCGGGGTTGAGCCTTTTCAAAACCTACAAGTTCTTGAGTTGGGTTTTTTGAACGAACTGGAGAGCATCTATTGGACCTCACTCCTTTTTCCAAGACTGCAGAATGTCACTATAACAGAGTGCCCGAAGCTGCGTAAGCTTCCATTAAATTCCACGAGTGTAGAGAGAGTTGATGCTCTTCGCATAGAAGTGGATGACGGATGGTTAGTCGGAGTTGAATGGGAGAATGGAGCTGAAGAGCGGTTTCGTCTTGCCATCCACACAGCTTCTATTTCTTAACTTCATCCGGTACTATATATGTATTTCATATGTTCCATTATAGAATCTCTGGTTTTACCATATTTTATATTATATCTTCACTTCGTTTACTTTTTTTTCTTCCTATCATCTTTTTAGGTGCACGAGACATGCAAGCCTGCACAAAAGACCTTGTGTGACAAGCAGACATCAATGCATGCAATTCAATGTCCTCTCTTTGTTTTGTTCTTTTACGGTAAAACCTGACTCGAAGTCATTTGTTCATTATCAATGGGTGTGTCAAGAAACGTTTGTGTATAATGGTTTCTCTTATCTCATTCATACTAGCATAAAACCTGCACCTTGTGCAAGATAAATTTGTATGAAAATTATTTAAAAAATATCATACGGAAAAAAAATTATATTATTGATCGAATTAATATATTTGGACCTTAAACAATTTCTTAAAAACTTTTTTTGTTAATTATATAATTTGTTTACTAATGAACTGATCTCATTTTTAAAAATATTTTAGGTTAAAAAATTATTTATCACATAAAAACCTAACGTTCAGGCCGAAGAATCTCATGCCTACTATTTGGTTACAATGAAACTATGTCAGTTCGATTTTATATCATGGTTTAGCAATTTAAAAGTTAATTATGGTTATGAGAAGTCTACGTTCTCGTGTCAATCCTATTTATCTTTGATATTTTTCTACTTTTTGTGTCATTTTGGTTATTGCTCGATATAAATATTGATTTTTGAGTTTTTTTCTCATTTCTTTCTTTTATTTTGGCCTCAGATTTAGAAAATGTTCAAGATTCAAATTTATTAAAGAGATACATACTTAGGTTAAGATTTGTACCTTGTGCAGAATAAATACTTATTTTATATTTTTCTGCATATTATGAAATAATAAAATAATAATTATATATTAAATAACTAAGAAATCAGTTACTATTATGTAATAAATTGGCTTGCACATATAAATCAAATGACCGGTCTGGTTTATTCGCAATTATTATAGAATAAATAAATCAAAACAATCAATCTTGTCTATCGTATATGATATATAATTAAATTTAAACAATATGAAGTATATATATATATATTAACATAAACACCTATTAAAATAAAATTATTTATTTATATATATGATTTTATTATCATTGTATCTTATTATAGAAAAAAATTTAAACATTGATCACAAAAGTTTATGTGAGACTTTTAACAGTTTTATTAATTTAAACTCGTTTTGAAAAATTCAAAATACAAAATTTAAAAAAATCTAAATTTTTAATATATGATTAATGTAATTGTGTAATTTATTTTAATAGTAAAAAATTAAACAAAAATGATAGAAAACATACATATTATTAGTAAAAATCTTCATTACTTAAAATCATTAATTACTATATATATCATAATCACATTAGGTAATTCCGTAG

>.::GWHANRE00000002:25007243-25035287(+)
TATTTTTACCCTCTGGGATTGTTTGATATTCAATGCACAAAAAGAGACGTTTGGTCTTATTTAATTGATTAGTACACTCCAATAATGTCTCATCATTTCTTTCTTTTGTGTGGACCCAAAAAAGGAGGCATTATTGCAGTAGGAGCCAATTAAGAAAGAGAAAATCAGATCAAGCGTTGTTGATCTGCGGACTGAGTGAAATATGAGCGGATCAAGCGGATTTAGTGGTTCAAGAGTAGATCAAACAAATTTAGCGGTGCAAAACATATGTTTGAATGGTGAAAATAGATAAAAAAAAGTGGTCTAAAGTATTATACAAGTTTAAATTAATCTATATAGAAATTTATAACACTATTTATGTCATGATTGAAAAGAGTTATTTTCAAAAATACTTTATAAATGAAGAATATAAAAGTTTATTCAAAAGAAAATAGAAAATTAATTTGAACATACAGATTATTATTTTGAATTTTAAAATTTAATATGTATCTGATTTTGGATGATCTTAAAAAACAGTGTATATTAATTTAAAATTATTTCAAAGAATTAAATTGTTATTTACTTTTATAAATAAATTTAATTATTTTAAAATAGTTATTTTGAATTCATTAAATATCATAAATAATTAAATAAATATACTGTCATATCTCTTTCAAAATAATATATTGTTATAGCTAGGTAAAGATCAATTGGAACATAAATAGTATAATGTATTAACAATTTTTTAACTTATTACAAATGTGAAGTAAAAATCATAAATATTATTTTAGCTGAGAAAATAATTTATAAATACATTACATTAAATACTAGGTTTGTTGTATATAACATATGCAAATTCAAAATTATAGTATTTAGAGCAAATTATCAAGAAAATAGAATTGTGACATCAACTGCCCATTATAGTCTTCATATTTATTTTTGTTATTTAATTAGTTATATTATCATCATTTAAAAAAAAAAAAAAGGTTTATGTTGACCAAAAAAAGTGTATAGTATTCATAAGGCGGAGGAACCTCTCCATATACGAGATAAAAGACCGTTCTTTTCTTTTGAGAATCACTTTTCTAATCCACCTGTGTATCATCCGTCATTTTTTGTATAATTGCAGAGATCCGGGACCTCTGGGAAATTATATACAAATAAAGACAAAACGCGGACAGCCCACTATCTCTGTATGGTCCACCATTTTTTCCACCTCCCACTCACAACCTAAATCAGTCTAAGCGTCTCAAGATCTGCTTCTCTTTCAAACCTTGAGCACCATGAGCAACAAACCCTTGTGGCGAAATTGTTTTCAAGATGTTGAGTGAAGCTAAAAATCTCCCCCCTTACTTGAGATTTGCAATTTGTTGCTGATCTACCGTAGTAGCTTTATTCTCTTGCTCCCAAGCAAAGATGGGTAATATTCTCTTCGTTTCTAGTTTGTCTCACCTCTTGCAATTTATTGTTTGATTAGTTTATTTGGAATAATCGGTGAAAGAGATAGCTTGATTTTTTCCCTTCGTCGTTCTGATTCATATCAATTTCTGAACTCCTTCAAAAACAAAGAAGAGAGATTGGTTTGTGATGATTCTGAAACATTTGTTGGCACTGAACGTACATAAATAATTATAATAAAAAACTCACGTAAGCATATCAAACCAATTTCCCATATGGAGGAAACTTTAGGTTTACCACTACCATAAACCTCACATCTCAACTCTAAACCCTAAATCTTAGATTAGTCAGCTTTAGGGGTATAATGGTTTTTTACATTTCATTAAAAATTAGGATAAAAATGATTATTGTAAACATGAAAAGTGATACTATAAATGTAATATTTGTGGTAATTTACTGGTGATTTGCTTGTGCTTTAACCCTCCTTATTATAAACTATTTGGGCTATTGTCAGCAATTTGTTTTGTATGACTGAAATATGTTATTAGAATATTATGTGTTTGCGTCAAACTAAAAATGAGTCACAAATATTCAAAAAACCCAATAAGACGTGATATAGGACCCGTCAGTTTTAACAAAAATCATACAAATAAAGTTAATATTATATGCAAAATATGAAGCTGATATTTGCTGGAATATTGTTATAAGAAACTCACGTAAGCATATCAAACCAATTTCCCATATGGAGGAAACTTTATGTTTACCACTACCATAAACCTCACCTCTCAACTCTAAACCCTAAATCTTAGATTAGTCAGTTCTAGGGGTATAAGGGTTTTTTACATTTCATTAAAAATTAGGATAAAAACGATTATTGTAAACATGAAAAGTGATACTATAAATGTAATATTTGTGGTAATTTACTGGTGATTCGCTTGTGCTTTAACCCTCCTTGTTATAAACTATTTGGGCTATTGTCATCAATTTGTTTTATAAAAAAACAATATTCCAGCAAATATCAGCTTCATATTTTGCATATAATATTAACTTTATTTGTATGATTTTTGTTAAAATTGACGGGTCCTATATCACGTCTTATTGGGTTTTTTGAATATTTGTGACTCATTTTTAGTTTGACGCAAACACATAATATTCTAATAACACATTTCAATCATACAATTAAATAAGAAAGAAATGTCAATATAAATTTGATCCAACATAGTATATTAATATGTACATCCAATATTTTTTTTTATAGTTACATAACTGCTCTAACACACACTTATAAAAAAAAAATATAACATGATACAGTAACAAAATATATTATATGATTAATAAATTAAAATCACCAAGAAAAACCATTAATGGTAACGTGCGGGATAAGTGCACTGTGGTTGTAATAGTAATACAAACATATAGAGATATAGGTGTACGCCTTTGTTCGGAAACTCGCTAGGCGCTATGTGTGCGGCACACTCGGACCTAGTGATTTATTGAAAAATCAGAAAAAAAATCGGGAAGTACGCGGAGAAGAATTATTTTGTATTTTTGTATGTATAATACTCTATTTATACATATAATACATGTTTATGCATCATATATCACTCAATATTTAGGTATAATTTTCATGCGGCCTTACTCTTAAAAACAATCAATTCGGATTTCAATCTTGTGAGGACAATGAAACTATCAATCTTAAAGATATTTAATCAATCAGTCAATTTCTAGCATGTCTCAGCAATACTATTTCTATGTGCTCATAATATTATGGTTTATCAAGACTAGCAAAAACGGATTCAATTAATCATGCAATTAGGGTTTAACAATCAATGGATTTTAGCAAGACTAGTAAAAAGATTTATTAATCACAAAATCAGTTTCAAGGCTGATTTTAGTAATACAAGAATATAGATTTCAAGCATGAATTTCAATGAATCAATTTCAAGGCTGATTGGTATTTAGCATAAACCGTGTGTAAATAATCTATCTAGTATCCGAATTTATTAAACCTCAAAAACATATAATCAGATCAATCAATTTAATAGAACTCATAAGCATAATGAATTTAGGGTTTCAAGTTTCAGATATGCGGATTAAGGTTAGGACTAGAATTAGGGTTTCGTGATTTCTAATCAGATCAATCAATAAAAAATCAAACCTAGCATACAATCTTAAACCTCAAGACATTAGATTTTATCATAAATCTATCGACGTAGCATACGGATTCTCTATTCTCAAAGACATCCAAATCAGATCAATATAACCTATCATACGGATTATTTAGGGTTTCTATTTAAAACAGATCAGATTACAAAACTATCAATCCTAGCAGATGATATTAAACCTCAAGAATCATGCAATCATATCATTCGGATTTAAACAAGTAAACCTCTATCAATCTGTCAACCTATCGGATTATATATAAGCAAAGCAAGCTAGCAACCTATCGTATTCAATCAATGTTTTAACAGGCTGGTCGGTTTAAACAATTTTAAATCAGATGAACAATTAACCAAGGAGGATGAGAAAATAAATCTATCAATTTAACAGTCAAACAATTCTAGCAACATAGTATCAGATTCAATCAGATTTAAAACCTCAATGATCAAAACCGAAAACATTTTTGATTTCAAAATATTCGATTAGGGTTTTAATATGTGATTTGATAATTATAGTATAATTAATTATGATACTTATATTATTTAGGGTTTATAGATATAGAGTTAGGGTTTATCGGATTTTAACTTGTAAAATTCGATTTGGAGTTTTAATCATGTTGGAACATGATTTAGGGTTTGGGGGTATCGAACTTTTTAGAGCTTCGATTTACTCAATTAGGATTTTTGATCTATTACCCTATGGTTTTGATTCATAAAGATTAGGGTTTTAGGGTTTCATTCTTTATCAATCAATTCATGTTCGATTATGGGTTCTTAGGTTATGAATTACCTTTTAACCTTAGATGATTGTTGAATCGGACTACCGAAGGAGTTGAGCCGCGAGCTGGACACGAACGGGACGCGAGCTGGAATGGATCGAGTCGCTTCTATCGGGTCACAGACGTCCTTTGTTGCTGATCGGGAACGCCTTGATTGTCGGACGCGAGCTGTCTGGTGCTGTCGTGAACGAGGAAGAGGTCGCGTGCTGGAGCTGCTCTCGGGTCGCGAACGTCTGAGCTAGGATCAGGAATGCCTTGGGCTGAAGCTGATTGGGAACGCGAGCTGGAACAGATGCGGGAACAAGAGACGCGATTGGGGTTTAGGGTTCTTCGGATCTCCGGCTAGGGTTAGGGTTTTAGGGTTTTTCGATTTGGGTATTAGTTTAGGGATTTAGAGCATCGTGCTGATAACGTGTTGTGAAAGTAATGGAAAAGTCTATCTTTATTCATAACATAGAGGTTCCTTATATAGGAGATTACACCGTCATAGATAAATAGAAAGATTATAAATCATAATTTCTTGGTTATGAGCCATCCACAATCTGGTTCATAACCAACCCTTAATTTTTCTTAATATTTATCATTTTATGTCATCTAATCTATTAAAACAAAAGTACAAATGATACTTAATCCTTAATTTTCGTTAATATTTACCATTCTAGCCATTGGGCATAAAACAATGTTTTGTGAATTAGCAAATTCTGCCTAATAATTTTACGTGTACAAAACCAACACCTAAAATCACGTGAATACACGAAGTCATATGTTGTTGTAGACCAAATTAAGCACTCTTAATTCTTCGTTAAGTAAATGTATTTACCATAAAATTCTATTAGACCAGCCCATGGATTTGTTTTATTGTTTTTTCAAACTTTTTAGATAGACCCAATAATTTACTTAAAATATATATTACCAATTGAATCTCAAAGTTATGTTAATAGGCTTAACATATTAGATACAGGCCCATTTTAGATGTAGCTTCAGTTTTTTTTCTTTTTCTTTTAGTAAAGATGTAGCTTCAGTTCATTATACATTAATATATATACCAAAATGGATTCATGTTAGTTAAACCATATGAAGCATAAAATTATAGTTTCACCATCATAATAATTAATATATAATAAATTCTATATATATGTTCTTATATATTATTTTAATAGATTAGATTACAAATTTTTGAAAAGTACATATACATACATGTAAATAAACAACTAAAGAACTGAATATTTTAAACAATAAATTACAAACCTATAAACAAACAGCTATAGCAAATGCGCATTTGCTTCTCTTACGAAAGGCTGATTCTTTCTTATCAATTCAAACACTTCTCGGAAAATGATTTAAGTGAGCTTCCATTGTATGGCTGTAAATCAAGATATCATCGATTATATACATTAGTCAGAACATACAATTTCAGTAGTATGGTAATAGGCCCAAGTTTATACAAGTTTAGTTGATGTGATTTGCTTCCACCAAAATACCTTTGGTAAGCCAGAGTCACTCAACATAGTTCTTACTTTTTCCATGATAGTGTAAATTGTCCAACTTGCAACTCTATTTTGCTGCGATGTTAGAGTAAGCTTCACGTGCTGATAACTTCCTTCTCTTTACATGAATCACTGAACCTAATCTATGATTGAAAATCTAAAGTCCATTGTTTATAAGATCTTTTTCTTCCTCTCAGCTCCATCATTATCCTCTAACACCTCTTATGTTCCATCAATGTATTATTTATTATTGTGGTCTTCGTACTCCTCACACTCCATCAAAAGCGGTTGAGTTTTCTTATTTTCCAAGAAATGCTTTCACACATACTACTCATCGTAGTAATGGCACAATTCTTCTACTTTGCATTAACTCATCTTCATTTGACAAGAACTTCCTCAAAGGTGGACCTTGATCTCTAGGTTTCACCACTTCTCTATTGGTGGTATTCATCATCTTTTTTATTTCTAACACATCTTTCCTCCATTGAAGTATTTTTCTGATTCTTAGTAATCGGCCAACTAGACTGAAAAAGTTTTACGACGATGTGCTTTCTCATAAAATTTTCCCCAAAACCAAGCATTGTATTGTTGATTCTATACTCACATATCTTTATGTATCTTTCAACTCTTTCTATTCGACAATCGGATCATGAAGAATTTCATCATATCTTTCTCTGATCAACAACTTATATGTTCTCCAACTATGCTTAATCTCTTGTTGTTCATCATCTTGAATAATTGGCTCATGGCAAGTTAAGGAAGTGGTTCCTACGTTTGAATATTCCAAAGTGTTATCGATCACGAAAAACTGTCCTGCTTTGCTTACCCATTCCTTGATCTTTTCACCATCAAATCGCAGAAAGTCAAGTTTTGCTAATCTCATACCCCCGTGTAATGTTTAGGCGTCCTTGGATGGTGCTGATGATGATGTTCACTTGAATATTTTGCCTCACAGATACAGTTAGAGAGTTTATCTGAGGATTTTGATTGTTACTTAGAGTTTATTGTGCAACTCCCATCTTTGCACTAAGAATCCTATTTTTTTTAATTCACAAGCACATTCATCCTCCATTGTTCCCAAAGAAAGCAAGTTATGATTCATCCTGGAATATAAATTACTTAACATTGGTAAGAAGTAGGCTAGGCAAATAAACTGAACCTGATCCGATAAAAATGAATCTGAACCGATCTCAACCGATATAAATGCCGAATGAATCTTGTTTACAGATTTTATCCAAACCGAACTCAAACCTAAATGGATATCCAATAAACCCAAAATATTCAAAACTCCCAAAAGAGAAACTTGTACCAAACATGATATCAATTCCTAATATATAACCAAAATACACTAAGATATTATTGAACATCTAAAATAATTATCTATTACATGAATAATTGACTCAAATACTTAGTTTAATATATATTTTTGGTGTTTGGTTAATATTAATGTTTTTATATTTTGATAATGGCATTTGAAATTAAATTATTAATAATTTTGCTTCTCAAGTTTAAACATTGCTTTTAAAATAAAATTTAATAGTGTTTTTTGTTAATTTTTAATATGTTACATTTCATTATGTATGATTTTTTTGTCGTACAAGATTTTGGTTTGTCATGCCATATCTGATGTTGTTATGTATTGTTCAAAGAGGAGTCTTGTATGGTTGATAGACGAGTCTCCCAAAATTATTTTGAAGGAAAACAATATGGTTTGAGGGAGTCACGTAAAACAATTTATTGAAATTATTGAATATATATTGAATTTAATCCAGTACAAATCAATATTTTTGGAACATATGACCTGATTAATATCCAAAATCGAAACTATTTCAGGTTCAATCGAATCTTGGACATGTAATTAAACCAAACCGAACCCGACTAAACCCAAAAACCTGACTAAATCCAAACCGAACCCAGCTAAATCCAAACCGAATATGACCCAAAATTTTATAATATCCAGATGGAGCTGAAATTCATGAACTCGGAAACTCGAAATTCGAATGAATCTAAACCGAATCCTGATTGAGATCCCGATTGCCCAATCCTAGTAAGAAGGTTGTCACATCCTCATTTCTGATAATGCCATTCCCAGCTCCCTTAACCTTTGATGTTGTTTTATTTCCCATACAAACAGATCATCCAACGCCTTCTGTCGTATTCTCAAATCACTCTCTGTTGTGTATCATACATATGACCGTTGCAGCTTGTGTCCATCATCCATTCATATTACATACACTATATCTGTCAAATGTAGAGCCTTTGAGACATATAACCATGCAGCATCACGCTTGGTTTCTTTTACCATAACAGATTCTCCTCAACTACTACTCCTTGGTACTTGGATTTAGTCTGAAACTTGTTTCTACTTGGACAAGAACTCTTGAAATGTCTTTCTTCTCTGAAAATCTGACACCCTTTCTTGTTTTTAGACTGCGACCAAGGGTTTGACTGTTTTAATGATTTTGTCTCTATATTCTACCTTCCTCTTTAAAATGGGTGCAAATATCTTATTAGTTTTTTTTTTGTTTTTTTGAAAAGAGGAGTACTCACACAACCTAGAGAAAAATCTGGAGGATTTGGAGGTGGAAATGGGAACCCTCAATGCAATGATATATGAGTTGTTAAAAAGGGTGTCGAAAGAGAAGGACAGAGGTATAGAAACGCTAGCTGAAGTGGAGGAATGGATTTCAATGGCAGAAGAAACTGAATCGAAGGCGAGTAGTCTCCTTGATGAAAGTATTTCAGGATGTCACGATTTATCAATGTATGATGATATTTCCAAGATATCTCAATCGACCCTTCATTATAGCGAGACGGTGTGTACGACGTTGAAAGAAGTTAAAGCACTGAGATCTAAGGGAGTTTTTAAAGTAATAGTTGAGAGAGCTCCCTTGTCTTACGTCAAAAAGATGCTCCCACTTCACCCAATTGATTCTGGAGAAATGTTGGCAGAAGAAGCATGGGATTTTTTTCAAGAGATTATTGGAGAAACAACGTTAAAAAGTCATCCAGACATACCCCAGCTGGCAAGAATAGTTTGTAGAAAATGTCGTGGTTTGCCCATTGCTCTCAGTCTCATCGGCGAGACCATGTCACGCAAAAGGACTGTACAAGAATGGCATCAAGCAATTAGTGTTTTGGTTTCGTCTACCCCAGAAGTTTCAGGCACTGAAGATGAGCTTCTTTACATTTTGAAGTTTGCGTACGATAATCTGCCTGGTGAGAATATCAAGTCGTGCTTCTTGTATTGTGCTCTGTTTCCGAAAAGTTGTGATATAAATAAACAAGATCTGGTAGACTGTTGGATAGCCGAAGGAGTAATTGAAGATGAAGACAGAGAGATAGCTGAGATACAGGGATATGAAATGATGGCTGATTTGGTTATGATGAGATTGTTGATTGATGATGAATCTGAACATGAGGTAAAGATGCATGACATGGTTCGTGGAATGGCCTTGTGGATAGCCACTGACTGCGGGAGGCAGAAAGAAAACTTTGTCGTGGTAAGCGGTGAGGATAGACATCAGATGCCAGAGGTGAATGATTGGAGTAACGTTAGAAGGATGTCAGTAACATCTACTCAGGTTGACAAGATATCCGACTCTCATGATTGTCCCAAGCTTACGACTCTATTTCTCCAAGAAAACAACTTAAAATGGGTCTCGGGTGATTTCTTTCGGTGGATGACCAGTCTTGTGGTCTTGAATCTATCGCGTAACAAAGAACTTTCTGAGTTGCCGGAAGAAGTTTCAAGCCTGGTGTCCCTGCGGCTTCTCAACTTATCATGGACGTGGATAAAACGTTTGCCGCTTGGTCTGACAGAGCTGAAAAGGTTGATGCACTTGGATTTGGATGACACCCCTCGTCTTCTAGAAGTTGACGTGATAGGTTATTTACTGAATTTGCAAGTGCTGAGATTATTCCGGTCAGTTCCGATGGATCGCAGCTTATTGGAGAATATACAACTTTTGGAAAATCTGAAAGAGCTGAATCTAACCGTGAGAGAAGTTGATGTTTTGGAGCGGCTACAAAGTATCCACAAGTTGGCAAGTTGTATCCGACATTTACATCTCAAAGGGATTACAATAAAAGATGGAGGAACACTACTGCTGAACTCTATGTTGAGTCTTCGCGAACTTAATATTGGGATGTGTGATATCCCGGAGATAACCGTTGATTGGAGAAGCACCATCCAAAGAGAGACGATACATTTTGGTAACATTCAGAAAATTCCGTATTTACAGAACATACGCACAGTGGCTCTTTCTTGGTGCAAAGGTCTCAAGGACTTGACATGGTTGCTATTAGCCCCGAATCTCGGCGATCTAAGGTTACTTGAATGTCAGCAAATAGAACATATAATAAACAAAGAGAAACCCACAGGTGATATGAGTGAGGAGCCTTTTCAAAATCTAACTAGGCTCAGCCTAGAAAGTTTGCCTCAACTAGAGAGCATCTACTGGACTCCTCTACCCTTTCCAGTTCTGAAAGATCTTTGCATAAGAGGTTGTCCAAAGCTGAGAAGACGTCCGTTTAGCAATAAAGGAAATCAAGTGCGATCAGATGTTGGCCAAAAAGGAGTTGAAAGGGAGGATGAAGCTATGAAGCAACATCTCTCCAATTTTGATGACAGGTCTCTTCTTTCCTAAATCTTTATTCATCCTGTTCTTCAGTTGACAGAACCTGAGAAGCTATTGTGATAAATTTCAATGGTGATATTCCGTTATAATTGTTTATACTAGTTATGTAACAAATTGAACGGGTGCAGGGATTTTCTGAAGATGGATGAAGACCAGAACATGGAGGGTTTGGCATCTGAGTCGCATCCCAATAAGAACATAGCCCTGGTCGACACTTCAGAGAGAGGAAAATTTAGTACCAATGCAAACAGCATGACCGATTTTGATGACAGGTCTCTTATTCCTTACTCTTCTAAACTTTGTCCTTCATGTTTTCTGATTTAAATAAACCTCTCCAGTCCTATGTTACATGGAAACAGGAGCGGATACGTGGAAGCGGAAACGTATGCAAGCGCAGAAGCGAGATTATTAAGAAAATTAGGAAGCGGGTACGTATTGGAAGCGTATGTATATATATATATATACATTATAAGAATTTTTTAAAAAAATCTAGAACTAAAAATTATATGATTTAAATTTAAAATAAATCATTTATATGTATAATAATTATATGATTTCGTATTAAAACTGTGAAATACACATAAATTAAATTATTATATTAATTATTTTTATTACTTTATAGTTAATTGACATAATATATTTGAATATATGATTTATCTTTAATAAATACCTCAATGCATAAAGATAATTTATAGTATTAATTTTAATTGTTTTATATTTCTATTCAATATATTCAATACTATTAAATTTTGGATTTTATATAAATTAAAATTAAAATTTTATATTTTTATTGATATAAGACATTGTGTTTAAAAAAAAATGGAAGCGTGATTCCAAAACGGAATCGTAAGCTTCCAACGTGTTTTTAAAGATAATATTTTAGAAGCGTTTTGGAAGCGAGATTCCGTAAGCTTCCACAAGGTTTCAATTCTGATTCCAGTTCCGAAACGGGAAGCGGACGTCTGATGAAGCTTCCGTGCAACGTAGCTCCAGTCAACAACTCGAATTTCATCACCTTCCATCTTTCGTGTCATCCCCGCTCTTATTTTACCGAAAATGGAAAGCTATTGTGATACGTTTTGCAATGGTTTTTATTTTTTATATTGATCACTCGAGTTTCAAAATTATTTTTTATAATTTTAATCTTAATCTGAATTTAGTGTGTATATATATATATTAAATCTAATTTATTAATTTAGAATTTTACTTTTTGTCTACTGATAAAAAGTTGTTCATCTTATATATTAAAAGAGAAGTCATGACTTCTCATTCATGTATGATTTTTAACTAAATGGACTCTTACTAGAAATTATAACTTTAAATACAGTATGTGCAATATTTATTCAACTATACATTATATTTTAAGCTAACAATAAAAAACATAACTAATTAAAATCAGTTTCTTCCCATTATTTTAGGGATTTCATAAATAGGAGTAACAATATATTAGATATTTGAACTATTTTAATTATATTTAATATATATATATATATATATATATATATATATTAACAATTTCGAAAAATCTGTTTAAAATATGTTAACAAAAACTTAATTTTCAGATATTATATGTAAATATTTTAACTAATTTCGTAATTAGTTTTGAAATATTATTATACCCTAATATATTTAATTATCGTTTATAAAAATGAAAAATAAATATTCTATCTTATTTTTATCAATTATATAATCAAAATCAAGTATATTAAAATAAGATTATTATGTGGATCTAAATATTTTAACAATATATTATTTGAAAAAATAGTTTCAATAATTTCATAATTATAAATGAAATATAATTATGCATTAATATATGTAGAGAGTTATTATTTATATAATTTAAAATAAAAATTCTAGCATACTTTTATCTATTTTATATTCGTAATCAATCATGTTAAAATAAAATTGTTATATTAAACTACATATGATAAAATTATATTAAATTGATAGCTAATAAATTTTATTTTCATATATATAATATTTATGTTAAAATAATATCTGATGTTAGACTACAATACATTTATAAAAATTAACATATCTTAGATTTTTGTATATACAATAATATATTATGTAAAATAAATAAACATAAAAATATTACAAAAATGAAATCCAGTTTTGAAAGGGCAGGTAAAAATTCAATATAAATTAAATACAAAATAATTATTAAAATTATGTTTTTATGCACATTAATTTATTTAATAATTAAATATAAATATATAATAAGAAGAGAAAACATGTAACTATAAATTATTATATTTGAAATATAAACATTTAAATAGTGATTAACATTAAATAATAATCTAAAACAAAAAATATATGTATATAATTGAAAATAACACCCGCGCGGTTGCGCGGGTCGAAATCTAGTGTAAGTTATTTTAATGGTCCTACTAAAATTGACCTATCTTATATATTAATCATAAAAATAATAATAATAACAATAATGTCGAGCACACATAATCTATCTATTACACCATTTTATTAAAAATAACATACCTATGATTATGGGTAAATAAAACTGTCAAAATAGTTTAACCCACTCAATATTTTTTCATTGGTTTTATATACTAAAGATTTAGTTTTTTTTTTTTTTTTTTTTTAACGTCAAAAGGCTATTCTATTACACAAACTTGAGGTGGTCTGGGTAACCAAACCGGAATAGAACAACCAACAAAGTGTAACTCCTTATGGAAAGATCTAGTAGTCTTAGCTAAGAAATCATCAGTCTGATTGTGCGCCCGTGGAACGTAAGTGATATTGAAATCCGGGAAGCATATCTGTAGTGTCTCTATTCTCTCCAATTCCGTCGCAAAGCTTGGCCATGCATGAGGATCCTTTACCATTGCAATCAGTTCCTTACAGTCTGTCCCAAAGTTCTGGCAGGTCGAATGCTGCAGCATATTTTCCATCGCCCACCGCAGTGCTTCTACCTCCGAATGCAAGGATGGTTCACGTTGAGGAAATTTTTTTGTCCCCATAAGTTGAGTGTTCCCAGAACTATCCATCCATGTCCATCCACATCCACTAAAGTTAGCAGAAGGTGTCCAAGATCCATCTAATAAGCAAATATTTTCCAAGCTTACGGCTTGGGGTTCCTCATTTATAGTGTCTTGTGTCACTGCTTGTACCACTTCATTAGCCTCAAACCAGGCCTGGCATTCACTCTCAACATCTCTAACTAGTTCCAAAGGATCTCTATCTATTCTCCTGAAGAATTTTTTATTCCTAACCTTCCAAATGAACCATATTATCCAGGGATAAAGATTTAGTTGAGTCATGTACCTGGTCTTATTGTATATCATATTAACCCCTGTTCTAAAACGCGGCGCCGAGGGCCGCGTAATCGCCGGAAAGTCGCGGTGCGGGCCGGAGCCGTCGGGAGTAGACTGTAATCGGCCAAAAAATCGGGTGTTTATGAAAAACTTCGTTTTTCTTCATTTAAACTCTACAAATCGAATAATATTTCATAGATTCATCAATAATTAGTACAGATCTAGCAAAAGAATTAAGAAATCACTGTAAAAACGATAAAAAAGTAGCCGCCATGTTTAGGTTTAAGGTCGTGCACAAGAAAGAAAGAAGATGAAAGGAAAATATCCTTTTTACCCTTCATTAAACCTGGATTTAAAAAAATGACCAAAATTAGGCAAGAGAGATTCGAACCCGGCCCTACTGCGGGCATTAATACAACGATGGCCAGTGGACCACTTTAGATTCTTTGTAATTCTATCAAGTTATCTAGTATATATATCGATAAATTAAATAAAACTTTAAAAATTCCGCCCCCATAATTTCTGATTAATCTCCGATTTTCTTGTTAGGCGCTAGGCCCAACCCGACCGCCCGACTAGCGCCTAACGAATTCTCGAACATGGATATTAACCAATACTAACTTACATGTTATAGATCAGTTTGTCAACCAAATAATATAACTCATCTACAAAAGTTTTATTATACAAACTGTTATACAATTTAGATGACTAAGAAAAGTAAAATAATTTATATACAATAACAAAAAAAACCATTTTGCATAACATAAATCAATCTTTATGTATACATTACAGTTATGCATAATTTCATCATATATTACTATGCATAACCGTCAAGCCATTTTATATTTATTTTATTTGAAGATGAAAGCAACTAATTATAAAATATCACATATATTAGGTTTCACATAATCAAATAAAATACATAATTAATATTATGTGTGAGATGTAATAGACTCATAACACAATAGTCTAATTGTTTGTTTAAACGGATCTCAACAATAAATAAATACAAAACTATCATTTACATCTAATCTATTAAAAATAAAGTCCTACTTTTTATCTACTTAAAATAGGTTGTCATTGAAATTTAGACTTATTCACTTATCATTAAAAATAAATATAGCATTCATTATTATTAGATTAACATTACATAATAACTTTCCCCTCTAATTAAAAAATTTGTCGACTACCCATAATACACTAACGTAGTTATATTTGAACCTACACCTTCATAAGTTCATCAAGCATGAATAAATTATGAGGTTGATTGTTTGCAAATTCTAGATTAGATTTTGGTTTTTGTTTCTGTAGAATCTACTTTTTTCCCAATCAAGATTTTTGGTAAAATAGATTTTCTATTTTTTAGGGAACCCAGATTTTAACTTTTTTGCCATTTTACTCATAAAAATCAAAATCCAGATTTTATGGGTTTCTAATGCATCATCCCACGACTAATTTTTTTTTCTTTTTCTTTTAACTAGTTTTTTTGTAACTATCTTTTAACTAGCTATTAATTATATTAATATATAAAACCACATCAACATTTTATAAAACAAACACAAACTCACGAAAATAATATTTTCCACATATCAAACTATTAGAGGTTTTTTATTTAAATGAATTCTATAATAATTTAAACATATTCTAAGAACTAATATTACAGGAAAAAAAAACAAAGAAATTAGATTAAATATCTTAATAAATTTAAAAACAAAAATCAAAATCTCATTCTTGTTTCAGAAAACTAATTATCTACTGCAAAATCCAAAATTAAAAATAAAACTAAAAATTAAAAATCGAAATCTTAGCCTAACAAACAATCATGACCATAGAATCAACAAAATAATTTATTGATCATTAAATTTTTAATTTCTAAAACTATGAATTGAAATTATTAAGAATCAACAAAATAATTTATTTATTTTTAAAATAAGTTCATATGTGCTTTGATAATATTATTTTCTATATTTTTCATAAAAATGTTTTTACTATTAATCATATTTTTCATTTTCTTAATTTTTAAAAACAAAAACCAAAATCTAAAAACCAAAAATTAAAAACCAAAAACTAAAAACCAAAATCTAAAACAACCATTCATGCTTTTCAAAAATCTAGAATCTAATGCAAAATCAAAAACTAAAATTTAAAATCTAAAATCTAAAAACCAAAAACCAAAATCTAAAAACTAGCAAAACAATCATCACCTATATTTGAATCTTTCACAGTTCATTAATACAACTGTGTCTAATCCCTTACAGCATAACTATAATTGAGACAAACATATACACAATATATATACACACATTTCATTTGTTTTTTCCTCTCCTCATTGTCTACATGTTTGAATCTATGGAAGTTGGGTAGGTCCTCATTAGCAATAATCTGATCTATAGACATTTGCTTCTTCTTCTCCATGACTTCTCTTGGTCATGAATGAAAAGAAATATTTTGGTCCCTGCAAAGAGAAATGAAAACAGATTCATAACATTTATCATTCATGCATATTAGAAAAACTCAAAAACCTGAATCATTACTTACCTCATAGAAAATATCATAATCTATTCTATAGAGTAGATGTATAAAATGGAATTATAAACATTTCCATATGAAATGACGAATCATTTTTTAAAAAATTATATTCTAACAATCGTAACTAGAACAAACATTAAATTTTCTAACATTACGCTAACAAATTTTTTTTTAAATGATTTTTATTTCATCTTTCTATCTAAACTATTAAAATTAAAGTACAAATTTGACCTAACCTCTAATTCAACTTTATAATTAGAACTCTATGCCTCTGCTTTTTAATAGCGCGAATTTACAAAATAACTAAACCAGCAAAATTATATTCACATCGCAAACCAACTTTGCCGTGAGATTCACATCGCAAACCAACTTTGCCGTGAGTCATAGCCAATTAATTATCGGTTTAATATTGTCTACACAATAAAATCATATCTATTCAAAATTCCATTCTATACTTTTATATTCTAAAGTTTTATATACCAATTATTTATGTGTTTGGCATACCCATTTATTTCTCGATTTAGTATTGTCAACAGAATCAAATCCAACCAAATGAAAATTCAATAGACTACTTCTTTATACCAATTGTTTAAAACCTACCACACACAAGAAAAAAAAAAGATTATTCAACCAGGTCTAAGTCGGTTACATGTTTTGGTCGATTACAAAGAAAATTAGTTAGATAATTTTAAAAGATATTTTTGGTCCACCAAATCTAAACTAATAATTTTACGCAACCTTGTTATATTATTAAATGCACTATCATACAAATATTAGTTTCATAGTGATTCTAATTTAATAGAATAGAGTTTGTTCGAACTAGTTAAAACATTGAAAGGGGTGCAGGGATATCCCAACAGTGGCTGAAGACCAGAAGATGGGTGGTTTGGTATCTGAGTTACACCCCAATGAAAACGTAGCCCTGGTCGAGACTTCAGAGAGAGGAAAAAGTACCATCGCAAACAGCATCACCAATTTTGATGACAGGTCTACTCTTCCTTATTAAGCATTATGTTCTCTAAACTTTTTCGATCCTGTTTTCTTATTTAAATAAACCTTGCTGTCAACAACTCAATCTCCCCACCGAAATTTCCTCACCTTCCATCTTGCGTGTCATATGCGTTCTTGTTTTAACCGAAACTGAAAAGCTATCGTGTTAGCTTCCATGAACTAGTTATGTAATAAATTATAGGGCTTGCAGGGATTTTCCGACATTGGCTGAAGACCAGAAGATGGATGGTTTGGCATCTGAGTCACACCCAGTCGAAGACATAGTCCTGGTAGAGACTTTAGAAAGTGAAAAAGGTACCATCCCAAACAGCATCACCGAAGAGAATGTGTTTCAATCGGGAAAACACGCAACTCTGGAACACACACAATCATACCCAGTTTTGGCGCCAGATGGCATGATCCACAATATGACTGACACTCCTGGTATTTCTTTTTACAAAGAATTTAATTGACAAATTTTAGGACATAAATATTAAAATACCCTAAAATATCGCAACTATTAAGAGTCAAATATCTAGTGTATAACATTTTTCTTCTTCAAGAGGTTTTGGAAAGAATCATAAGCAAAAATATATAAAATTAATTAATTAATACTGTATAATGGATTAAATAATATACAATTTCGAATTGTTGAACAAACACATAAAATATTTTTATATCATTGCTATATAGATATATAAATAATATTTTAAATAAAAAAAAAATTTATAGTTTTTGAATTATACCTTTTCAAATTCAAAATTTTTATTAAAAAAAATTTGAACTTTTTTTGAAATTCGAATATTCTTTTTGAATCTATTTTTATAAAACAAAATCCTAAACTCACATTCCAAAATTTCACCATTCAACTCTAAACCTAAGTCTAGATTATTTGACCCTAAGATTATAAGTGTATATCTTATATATTAAAAGAGAAGTCACAACTTTGACTCATGTGTGATTTTTTTAAAAAATGGACTTAATGGACATATTTCTAAAATGTCATATAACATTTAATCTCTAACTAATTATTCTTACCAATATGGCTAACTAATCCACGCAATACTAAAATCGTACCCTTTTAATTACGGTTTACATAACCACCATAATTTATCTTTGAATTAAATTATCTTTTATATTTTGGTTAAGCACGTGATGTTTGCAATATGGTTTGATTATAATTATTTTCATATTTTGGTTTTGGTGTGTCTGTACTGCCGGTTAACCAGTTATACCAACATTAAACATATCTTAATCCTTACCCATTCTAATTTTCAAACCACTTACAAGTTGTGTGATCTAATTCAAAATTGATATTTTATTCATTATAAATCCATATCAATCGTAAGTTTGATTCAATTTTTTTTTTTTTTGGTTTTGATGTGACTAGACTGCCGGTTAACCAGTTAAACCAATATTATACATATCTTAATCCTTACCCATACTAGATTTAAAACCATCTATAAGTTTTGTGATAAAATTCATTTTTTTCTTCTAAATAAACCTATACCAATCAGTAGTTTTGAAACAGCTACAAAATTTGTGATCAAAGTCAAAAATATATTTTTCTCGAAAAGCAAGTATAATCATAAAATCAAATTAGTTGTAATATCTTTTAACTTGAAAAGCAAGTATATAGGAGCAAAATATCTCAATAGATACGATTTTTCCAGATTTCTTGCTTGAGACTTGCAAAATATTCTAACGATATATATCAAACATATGTATTAGATTTCACTAATTGTTGTTGCCGTTAACTACTCAACAAATCTACTATATTTTCCATAACAACTAATACATAATATCGTACTATTTAATGTCTATTAATCATAGATTTCAAAGAATATACTCTCTACAATACCCTAACTATTTAACCATCTATAAATAACGACGCTAAGAATCATACATCGAAATATTACAATATTTTCAAGGTAACAATAAAAAAATATTTACCAATCTTTATATATAATTACGAGTTAAATAATGAAATAACAATCCAAAAAACATAATAAAAAAATCTGACGTATGTGATAGTTTGAAACAATTTATTCAATAAAAAACATATATGGTAAAATTATTATGTTTTAAAAAGTGATAAACACATTTTATATATATATTATAATATATTCTAATTTAGGATTGTAAACAAAATGTTTATATAAAAAAAATGGAAACAAACACCTGCGCGGTTGCGCGGGTCGAGATCTAGTTTATCTCTTTAAAAATAGAGTAAATGTGGTTAAAGTAAGTGGTATTACGTGGTAATTTTGACAATTTCTCATTTTTTCATTTATCTAAGCGGGCAATATAAACTTTCTATCAACTTAAAGATTTAATCAACATATGAATGTTTGCGTTTTAGGAACTTGTAATATTTAACTCCTTACGTAGCTTGCTTCTTTTCATACTGCTTAAGCAGGAGGAACCATTATGGCTGGGGAACTTGTGTCTTTTGGAATACAAAAGCTTTGGGAGTTGCTTCGCCAAGAAAGCGAGCGTTTTCAGGGAGCTTCGGATGAAATAGATATGGTAAAAAGTGATTTACTCTATTTAAGGGGATTTTTAGCAGATGCAAATGCCAAAAAACATACAAGGGAGGTGAAAAGTTGTATTGAAGAGATCAAAGAAATTTTTTTTGACGCGGAAGATATTATTGAGACATATCTTCTTGAAGAAAACCCCCCAAAAACTGGTGTCTTCAAGAGGCTTTTCAGAGGGCGTGCTGGCAGGAAATTTGCTTTGGATATGAATAGCTTAAGCAAGAGGATTTCTAAGATAATCAGCGTTATGCAAGCTTTTGGAGTACACCAGGTTATTACTGAAGGCAAGGATTCACAACCTCTTCTACAAAGACAAAAAAGGATGCGACAAAAATTTGCTGGAGAGTACAAACCCAATTTTGTGGGGCTGGAAGAAAATGTTGAGAAATTGGTTAGTCTTTTGGTCGAGGAAGACAATATTCAAGTGGTTTCCATAACCGGGATGGGTGGTCTTGGTAAAACTACCCTCGCTAGACAAACTTTTAATCACGATATGGTAAAACACAAGTTTGATAGGTTCGCATGGGTGGGTATTTCACAAGCTTGTAACCGAAAGATTGTGTGGCAAATGATCTTGCGGAGTCTCTTGGCCAAAAAAGATGAAGATAGTATTTTGCATATGACTGAATCTGAACTCCAAGAGCAAATCTTTCTATTGCTGGAAGCATCCAAATCATTGATTGTCATAGATGACATATGGAAAGAAGAAGACTGGAAGCGAATCAGTCAAATACTTCCAAACACAAAAGGTGACCTTATATTATAGTACATATATTAAACACTTCTTTTTATCGAACCAACTTAAAGTTGCACAAACACAAAGATTATAAGATCTAGCACTTCTTATTAGATTTAGAAACTCTCTCAAAACTAAACCTTTCAATGTGTTTCTCTTGATGGAACATCTCTCCATGAGAACTCTTTATATAGGAAGAAGCTACATCTTTTCCTAAGGACAAAGCTACATCTTTTCCTAATAATAATATGGAAACATTCCTAAGCTCGATATGTTTTCCTTTTTCCTTAACCCATCAAACTTCACTTTAATGAGTTAACTTGCTCCTCAAGTTAATTGGAATTATCCAACATTCTCCCCCTTAATTCCAACTCGAATCTCGGGTATGTTGATCTTCTGAACTCCGATGAACTTCCATAGACCGTTAATAGGTGCATCGCATTTCTTCGATACGATGTTGCATCAGAACGTGAGTATAGATGCTTCACTGCTTCTCCATGACTCTCTCTTAAGCATCCTATGATGCTTTGATACGATGTTGCATCAATCTCAGGCTCTTCCTCTGCCTTTGATACTTTCAAACTCGTGTGCATCGGAACATGAGAATAGTTACATGACTCCATCTTCGTCTTGACAAGTATACCTTGCGCGTATCCTTCTTGTTTGATGTGAATGCCATCAGCTCCTTGCGTTACTTCTATACCAAGATAGTATGTAAGCTTCCCGAGGTCTGACATCTCAAATCTTCTTGACATATCATCTTTGAATTGCTTGATAACTTTGAGTGAAGACCCTGTTACAAACAAATCATCAACGTATATAGCTATGATCAGAAGCTCCCCCTTCTCTTTCTTTTGATATACCGCAGGTTCCTTGGTGCACTTCGTGAACTCCATCTCCTTGAGAACACGGTCGAGTTTGATGTTCCAAGCTCTCGGAGCTTGACGCAAACCGTATAGTGCTTTGCTAAGTTTGTACACATGATCCTCCTTTCCTTTCTCCACAAAGCCTTCTGGTTGAGTCACGTATACATCCTCATTTAAGTCTCCATTCAGGAACACAGTTTTCACATCTAAGTGATGGATCTCCCATCCATTAGTTGCTGCTAACGCCAAGAGTAGTCGTATGGTTTCTATCCGAGCAACTGGTGCAAATACTTCGTCGAAGTCTATGCCTTGTTGTTGCACGTAGCCTTTTGCAACTAACCTTGCTTTGTATTTGATCACGGTTCCATCTGCATTCATCTTGATCTTATAGATCCACTTCAAACCTATCGGATTCACACCTACCGGCTTCTTGACGAGCTTCCAGGTCTTGTTTTTGATGATAGATTCGATCTCTGCCTTCGTTGCATCGATCCAAGCTTGTATCACTGCAGCTTCGATGTAACTTTCTGGTTCACCATCGATGGTGAGCAAGAGTCTGCCACCTTCAACTTCAGCGAGTAGGATGTAATCATCGAACTGCTTTGGTTTTCTGATGTTACGACCATATCTTGATGTTACATGCGCATCGTTGTTCTCTGCTACTTGCTCTTGTTCACCTGCGTCTACAGCTTCTTCTTCTTCATTATCGTTTTGCTCTTCGTGATGTTGGTGATCTTGATGCTCATCACCATCTCCTTCTTCTGTAACATCGATATGAGGAAGCTTGAATAATCATGGTTCTTCATCCACATTTTGTTGCGGTGTATATGATGCGGTGAGATGTCTAGTTACACCGTTTTCTTCATAAAAACGAATGAACTCAGAAGATGTGAACTCTCCTCCTCTATCGGTGCGAAAAGTCTTGAGTTGTAGCTTCGTTTGATTCTCCACATACTCCTTGAACTTTTTGAACCGATCGAACGCTTCACTCTTCTCTCTTAGCAGCATCGTCCACATATATCTTGAGTAATCATCAATTAAGACAAATACATATCTATTGTTTGCTGGTGTTAATGGTGATATCGGACCGCACAAGTCACCATGTACCAACTCTAATGCGTGTGATGCTCGATACTTTGCTTTAGGCGGGAAAGACTTCCGAGTTTGCTTCCCAACTAAGCAGGCGTTGCACACATCTTTCTCGTGTATCACCTGAGGCATCCCTACTACCATCTCCTTGTCTACCATATTCTTCATGACTCCAAAGTTCACATGTCCTAGCCGTGCATGCCACGTCCATGTAACATCAGTTTCTTGTATTTGAAGACACTTCGGATATTCAACCTCCATTGGTGTCTTGTACAATCGGTTTGGTTGCCTTGCAACTTGTACTAATAGCCTTCCACGAGGATCTTTAAGCATCAGTAGATCTTCTTTCATATTAACCTCACAACCCATCTCGGTTGCTTGTCCAAGACTTATGATATTGTGTTTAAGACTTGGGATGTAGTAGATATCTTTGAGTGCTCTTCTCTCCCCTGTTTTTCCGATGAATGTGATCGAACCTTTCCCAACAATCTCGACGTTTGATCCATCACCGAATTTGACTTTGCCTTTGATGCTCTCATCTAGGTTTGAGAAGAACTCTCTCTTGCCTGTCATATGGTTACTTGCACCATTGTTAAGGTACCATATACTCGTATTTCCATTGCACTCATCAAACCTCTTAGGAAACACTCTCTCTTCGTTGAGGAATACTACTTCATGCATATATAATGCATCTGCTTCTTGTGTTTCCGTTAGGTTAGCTTCCTCTATTGGTCGTGTAGGACAATGTGACACGAAGTGCCCCATCTTTTCGCATCTCCAGCATTTAACCTTGGAGTAGTCCTTCTTGGTCTTGTCTGAAGCTTCTCCTCCTTTGTTATGACCATCAGAACCATTAGACCTTCCTCGTCCTCTTCCTCGCGAGTTGCTATGGCTTCCACGACCTTGTGCATCATTCTTTACAAACATTAGCTTCGATTGATCTTCGTCTTGGGTTTCTTCTTTGATGCGTTCTTCGAAAGCCTTCAATCTCCCAACAATGTCTTCGAACCCCGTTGAATTCAGATCCAACACTTGTTCTAACGAAACTACGATGTGAATGAACTTCGTTCTTGGAAGTCCCTTCAGAAACTTCTTTAGCAGCTTTGATGCTTCCATTATCTCTCCTAATGCGGCTGCTCTCGATGCTAAGCCTGAAAGTTTTCCTGCGTAGTCATCCACCGTGTCTGTGTCTGTCATCTTCAGTTTGTCGAACTCAGACATCAAAGTCTGTAACCTTGCTTCTCTCACGCGATCAGCACCTAGGTTACGAGATTTGATAGTTTCCCAAATCTTCTTCGATGTATCATGTTCTCCTATCTGAAGTATTAGCACTTCCGGGACTGATTGAAAGATCAGAGCAATCGCCATATTGTTCTTCTTTGCATCATCACTCCCTGGATCAATTGTATCCCAAACTTCGTATAAACGAAGCATCACTTTCATTCGCATCGACCATACGGTGTAGTTGGTCGATGTTAACATCGGACATCGTATGTCCTTCTTCATCTCAAGACCTTTATCACGTCCTTGAGAATCGTCTCCCATGTTTTGATCGAAGTTACAACTCCTCTTGTAAACGACCTTCGAAACCCGGAGCTCTGATACCAATTTAAAGTTGCACAAACACAAAGATTATAAGAACTAGCACTTCTTATTAGATTTAGAAACTCTCTCAAAACTAAACCTTTCAATGTGTTTCTCTTGATGGAACATCTCTCCATGAAAACTCTTTATATAGGAAGAAGATACATCTTTTCCTAAGGACAAAGCTACATCTTTTCTTAATAATAATATGGAAACATTCCTAAGCTCGATATGTTTTCCTTTTTCCTTAACCCATCAAACTTCACTTTAATGAGTTAACTTGCTTCTCAAGGTAATTGGAATTATCCAACACCAACATTGCATTAGTTAAAGATGTTTTCTCTGATTATTACGCTTAAAATATCTTGAAGGATCTTGTTTCTATATAATTGTGACTAGCCATTTTATTTACTTTTAAGTTCTATTTATTTTTCAACTTTCGTATCGCTACCAACTGTTTTCCGTGTATTAATAAATAAAAAGTAGATAATAATTATAACTAAAAAATGTTAAAAGTGATATTTGCTATTTTGTGTTTGGGTATTATTAAAAGAGTAAATATCTTTTTAGGTTGGAAGGTGCTACTTACTTCTCGAAATGAGAATGTCGCTGGAGACACAAGACACATCAACTTCAATCTAGAATTATTAACAACTGATGACAGTTGGACACTTTTGCAAACGATAGCATTTCCTAGAAAGGATGCATTCGGGGAAGGTACTTCTTATAATTTTATGAGATTTTATCCTTTAGGTATACTGTAATTTGGTTTTGTAATCTACCTGCACAATAATTTAGTATTGATGATGTTGTGCAGCATATGAGGAAATGGAAAAGATGGGTAAGCATATGATCAAATATTGTGGGGGACTGCCATTGGCTGTGAGAATATTAGGAGGTTTATTAGCGAAGAAATACAAACTGCATGAGTGGGAAATGATATGTGAGAATGTTGAACGCCATCTCATGGGAAGAACTGATTTCAATGATGACAACAATATTTTGCGCTTCCATGTAATGTCTCTGAGCTTTGAAGAGTTGTCTAGTTATTTGAAGCAATGCTTCCTTTATTTGGCAATTTTTCCAGAAGATCATCGAATAAGTGTGGGGAAACTGTCTTATTACTGGGCAGCAGAAGGATTCACCGGTACGTATTACGATGAAGAGACCATTCGAGATGTTGGAGATAGCTATATAGAGGAGCTCGCGAGGAGAAATATGGTTACTTTCGAAAGAGACAGCACGGGCTTGAGGTTTGAAACCTGTAGTATGCATGACATTATGAGGGAAATGTGTTTGACTAAAGCAAAAGAAGAGAACTTCCTACAAACTGATGTTACTCGCAGATTTGTCTGCCAAAATACTACCACATTAGATGTTGAGAGAGATATAAATAATCCAAAACTTCGGTCTCTCTTAGTTATCCTTAATTCGGAGGGGGATTTTTGTAGGCTATCTGGTTTAAGGTTCACAAGGCTACAACTTCTGAGGGTGTTAGATCTCGATAAAGCCAAGTTTGAAGGAGGGAAGTTACCTTCTGACATAGGAAAGCTCATCCACTTAAGATACTTGAGCTTAGAATCTGCTGAGGTATCTCATCTACCTTCTTCCCTACGAAACCTGATGTTGCTGATCTATTTGAACATAGATGTAGCTGATATTGATATACATGTGCCCAACGTTCTGATGGAGATGCGAGAATTGAGATACCTTGCATTACCAAAGTTTATGCATGAGAAGACCAAGTTGGAATTGGGTAATCTAGTAAACTTGGAGACCTTGGAGAATTTCTCAACAAAGAATAGCAGATTAGAGGATCTCCGTTGTATGATCAGATTGAGGACTCTTTCAATCAAAGTAACTGGTGAGACCTCTTCAGAAACTCTCTCTTTATCAATAAGTGGCCTGAGACACCTGGAAAATCTCGTCATACATGATCGCCTGAGCTGGATCAAAGAGGGAATTGTTTTACATTGCGATGATCTCATAAAGCTGGAGCTGTTTATGTATAGGCCAGTGAGGCTAGAAAAACAACGCTTCCCTTCTCACATTACATACATATCTCTAACTGAGTGTCGTTTCGAGCATGATCCGATGCCACTATTAGAGACGTTGCAGCACTTGAGAAAGGTTAAGTTATTGGATCGGTCTCATTGTGCGAGAAGAATGGTTTGCTCGGGTAGTGGGTTTCCGCAGTTGCGTGAGCTTGAGTTAGTCTTACTAGAGCAGTTGGAAGAGTGGATAATAGAGGAAGGCTCCATGCCTCTTCTTCATAGTTTGGACATTACTGACTGTAACAAGTTAAAGGAAATTCCAGAGGGGCTGCGAATTATCCCTTCCTTAAAGAATCTGACTTGTTATAGTATGGGTAAGGAATGGGAGGGAAGATTGTCGGAAGGAGGAGAAGAATATTACAAAGTCCAGCACATTCCCTCTGTTAAGTTCTATGGTGCATGAGGTCCTCAGCAATTACAGGTAAAATGTTTTCTTCCCTAATTAAAATAACATCCATAAGAAAAATAAATAATTTCTGTTTGTTTTCAAATGGGTAAAAGGTTTTTGTGACCTTTTTTGGTTCTTATGTTTTTGTAGACGAATCTGATCTGAAGTGAATCTCTTATCGAGTTGGGAATCAGCTTATCGAAGATAACAAGCAAGAACAGTAATAATAATAAACTCTCTGCATTTTTCTTATGCTCTATAATTTATCAGACTTGCCGTTTTCTGTTGGAGTATCATGAAGAAGAACAAAAATTTCTTTGTTGTTGGAATCAAAGTTGATTTTATATATTTTTGCTTGTTTGACTGATGATACTCACCTTGTTCAATCATTGATATTGTATTAGAGCGGAAGATAGACTCATTGGTTTGTTTCTTTTTCTATCTGTTGTGAGCATATATGTTTCTCTTTCTGGAAACTTTATATTTGTTTTGCCCATCTCATATTTTGGCGAGCACAGATACTTGATTAATTGCTTCCATGCCCCCATTTCCACTCGTTTATTTGAATCCAGTTTTGATTCAGTTTAATTTTTGGATTTTACTTCCACTTAAGCTACAATTTTATCATCCATGGGCAAGCAAAAGTGCAGACTGACTCAGTTTGAGAATCATCTACAGTACAGAGAAAGGATTTAGATTTATAGAAAGAATACAATTGCAGAATGAACATATATGAACAGAGATGATGTCTTCTAGCCTAATGTCTTTTCCTGTAGCTAAATTAGTCAAAGGGTAGCCTACTAGTCTTGGAAGTTGGAAGACAAGTAATCTAACATAGCCACGAGTAGTACTAGTATGGGCAAATTTTCCACATTGTAGGTCTAGGGGCTCAAAATTACTTGTAAATATAGGAGTTAGAAAATTTACATTTTAAGTAACTTAGGATTCTAATAAATATATAAATAAATACTTAAAATAAAAAAATAGTTTCAAACATAATTTCTGATTTTCAAAATAAAATTTTGAAAAAATAATCGAAAAAAATTCAAAAAAAATTATAAAAAATTTTGAATTTGAAAAAGTAAAATTCAAAAGCAAAAAAAAATATATATTTTTTTATTTATTTAAATTCTGATTTATTATATATATAGAAAACAAAGGTATAAGAGTTTTTTTGCCACTTAATGAAGAAGATATTTTTGAAAATATCATTTTAATAGTGGTAAAGATGAAAAATGGTACCATGAAAGTGGTAAACATGAAATTTTCCCAAAAAAATTCAACAAAATAGAAGAATTTTCTGCATTTCAATGTAATGGCTAATTTTCTTAGGAAAACAATTTTAGAAATAGTACAGAATCTATTTTATATTAAAATAAAAACATTAAAATATTTGAGTGTTGCAATGTGTCATCACTAGAATGACTTTCAAAATGGAGAAATCTTATGTTTACCATTTTCAAGCTACCACTTTTCATCTTTACCATCACTAAATAGACATTTTCAAAAGTACCTTCTTTATTAAGTGGCAAAAGACTCTAATATCCTTGTTAT

>.::GWHANRE00000002:29526651-29537124(+)
AAACACAAGGTACAAAGTAGTTCCAAGAACACGTATTTCTTTTGTTAGAAATCTTTTACACAATTTCTTATATATTTGTTTGATCATAATTACACAATTCGACACATATCAATTTTTCATACACCTAACTTGCTTGACTCAACCTCTAAACCTCTATTGGTCAAATCTACCAATTCACTCAGCTCAATCCACTCAGCTAAAAAATTCCAAAATCTTATGTACCTCTCTCTGAGAATTACAACGTCAAAAATTCTAACCCTAATTCTAGAAAGACCTAAAATATATATTACATATTTTTTTTTATTATCTAATATATTATATCCTATATTTTAGGATCACAAAATCTTCCAACTTGTGATCTAATAACATTTTTTAAATGTTTGGTTGATATAGGAAAACATTTCACATCATGACATTTCAATTTCATTCTCTAAAACATGTATCACACGTCATTTTCAGGTGTACGGGAACCAAAGTTCCACCACTGCATCAATCTATAAAGCTCCAAATTGTTGAGCTTACATTCCCACAGCCGATGATGAACGGAACGATGCTGTTGACGGAATTCTCAGGTTATGCGGAGAGGGCGGCGAGGTTCTCTTGCTTCGGTAGCCGGAGTTTCAACGGAAGAACTAACTCCAGTCTCCCTGTCAACAACGGCAAGATCATAAACTCCGGGAAACTGACACGTGTCTCCAGCACACTAGCTCTTAACTTCCCACTGCTTCACCACCTATGGTATGGCAGGATCCCATGAGTTTTGTCTTTTGCCTTTTTTTATATTATGGTCAATAATTTACGGCTATGCGCATTAGTTTTCTCTTTTGCATTTTAGTTAAAGTTAGAACGTTCTTTTTTCGATAAAAAAAAATGAAGTTAAAGTTAGAAAGTAGAAACGCGTGATTGCTTTTCATCTTTTATTAATAAAAAAGGAATTACAGATTACTTTTTCTGGTTTATTGGACAATTTGTTCGAACAATAATCAATGTTTTGTCAAAAAAAAAAAGAAAAAACAACAATCAATGCATCACTTCTTTCTCCATATAGTGCTTCACCACAAAAATCTCTTCTCTATCACTTTCCATGGCTTCTTCTTCTTCTTCTTCTAGCAACGGGAGATACCATGTTTTCCCCAGCTTCCGTGGTGAAGATGTCCGCAACTCATTCCTAAGCCATCTTCTCATGGAGCTTGAACGCAACTTGATCACTACATTCATCGACCATGGCATCGACAGAAGCCGCCCTATCGGATCCGAGCTTTTATTGGCGATAAAAGAATCGAGAATAGCGATCGTCATCTTCTCTAAGAACTACGCCTCGTCAACATGGTGTTTGAACGAACTGGTGGAGATCCACAAGTGCTTTAAGGATCTGAATCAGATGGTGATACCAATTTTTTACCATGTCGATCCTTCTGATGTTAGAAAGCAGACCGGGGAATTCGGCGATAGGTTTAAAGAAACCTGCATGGACAAAACAGAAGATGAGATAGAAAGGTTGGTTCGAGCACTAACGGATGTAGCAAATTTGGCCGGACAGGATTCTAAGAATTGGTACGTTTTTTAAAAAAGAGTTGGTGCTAGGCCTGAACGTTTGGTTCGATTCGGTTCCAATTCTATTATTTCGGTTTTCAATTTTTCGGTTCTAGAGATACAAGAACCATATAGCCATCTATGAAATTTGGTTCCGGTTCAGTTTGGTTCAGGTAACAATTATAAGAAACACATCTAATATTAAATAAACTTTTGGTTTCCATTTGGTTCCGCTTTTTTGGTTAGTTTTAGATATTCAGAATATAAAAACAGATTTTTTTTCGGGCTCTCAGATTAAAAAATTGGATAATGCGGATAAATTTAAATATTTAGGATAAAAAAATTTAGGCAACTTTGTTCTTTAGGGCAATGCAGGTAATTTTAAATACTTTGATTAAAAATATTAGGGTAGTTCTGCTTATAAGTAATATTTTTTTAATTTTAATACTAAATATTATTAATAGTTCTAACTTTTAGGTATATAAATTGTGTTTTGGATATTCGTGTACCCATTAGGTTTTCAGTTCGGTTCTGGTTCGGTTTTTGGTTTTCGGTTATATAAATAGTACCGTTCGGTTATTTTTGACCTTTGTTTCGGGTTTTCGGTTCTAGGTTTTTTTAATTGATTCTCGGCTTTTTCTCGGTTTTTTTATCCCAGGCCTAATTGGTAAGTTTGTTTCTTTATCAATTGATTTGAATAGATTTCAACTGTCTGTTTTATTAATATATTAATATTCAGGACTGTTGAAGGCGAAGCAAAAATGATTGAGCATATAGCAAAGGATGTGTTCAATAAGGTTATTGATAAGTTTCCTGGGCTTCCAACTTAAAACCAATTGGCAATTAGTGGATTGACCCAAGTCCCTTATATATTACTCAAGTCCCTTTCATATATTCGATGTGGGATCTTCTCTCCAATACCCTCCCTCGAGATAATGGTGCGTATAACCATTAATCTCGCAGAATCCATCATACCCCCTCCGAAATCATGCTTTATTTTCTAGCGATCTCGGTGGAACTGAGCCTTCTATGGGCCATCAGCTAATGGGATGATCGGGCCACTGTCCGGGCCGGATTAATGGGTCAAGGTATTGGGCCGGCTCTGATACCATGATAAATTGATGAGAGTAAAGAACACAAAAGTGTTTATGGAAGAATTATATTAGACTCTCATGAAAATAATGTTACAAGATGCATAGTTTATATAGAGAATAAATCAAACTAATTTCCTAAACTAATATGGAATAATATATAATAGATAATGATAAACTTCCTATTCTAATATATTGATGTATATCCTAATATTGACTATTGGATTGAATCGATCTTCTAGATCTCTCAATACCCTCCCTCAAGCTCATACGTGGTAACACGTATGAGATTGAACAATCTTCAAATTAGGTGGTAGAAGTAGCTCATGCACTAATCGTTGCGGAAGCTTGATGAATGTCCCATAGCTTGCGATTTTGCAAGTAGAGATAGATGATCTGAGTTTTGGTTCAAATGTTTGTTTTATCCATCCTACAATGAGATGATTGTTTGCTTTGCAATCTTCACGGTAAGGTGAATCGGCTGCCGGTAGACTGCCGTCAAGAAATCTGAATCTTCGTGAGCTAAGAGCCATACGAAAGTTGATGAATGAATGTGAATTTTCCTTGCTTCAAATCGAGAAACAAAGGAATAGAGAATAAGTTTGATGATTTGCGATTTTGCAAAGACACCAAGACTATGATTGAATAAAAATCTTCTTCTTCAAGTCGTGAATAAAGAAGTTTTTGAATGAGAAGTGATTGTTCTGCGATTTTGCAAAACAACACGAGAATAAAGATATTTTTGATGTTTTTAGTTTTGTTCTGGCTCTGATACCATGATAAGTTTCCTGGGCTTCCAACTTAAAACCAATTGGCAATTAGTGGATTGACCCAAGTCCCTTATATATTACTCAAGTCCCTTTCATATATTCGATGTGGGATCTTCTCTCCAATAGTTATGATACCATCAAACGATTTTAGCGACTTTGTGGGGATTGAAGCTCATTTTCAGAGGTTGAATAATCTTTTGTGTTTGGAGTCTGAGGAGGTTAGAAAGGTAGGAATTTGGGGCCCTTCAGGGATAGGTAAGAGTACCATAGGAAGAGTTCTTTTTAGTCAACTCTCTAGCCGATTCCACCACCATGCTTTTGTCTCTTACAAGAGTACAAAACAGTGGGATGACTATAGCATGAAGTTGTCTTTGGATGAACGACTTCTGTCGGAAATTTCATGTCAAAAGGACCTAAAGGTATCCCATTTAGGTGTAGTGAAACAAATGCTAAACCACAAGAAAGTTCTTATCATCGTTGATGATGTGGATGATCTTGAAGTGCTAAACACCTTCATGGATCAAACTCGTTTGGTTGGATCCGGGAGCAGAATCATTGTGATAACTCAAGATAGGAAACTTTTAAAGTCTCAAGAGATTGAGCTTATTTATGAGGTCGAGCTCCCATCGTACGATCTGGCTATACAAATGTTCTGTCGATCTGCGTTTGGGAAAAACTCTCCGCCTTATGGTTTCGAAGAACTCACGGAGGAAGTTGCATTGCATTCAAGTAATCTCCCTTTAGGTCTAAGTGTCTTGGGTTCGTCTTTGAAAGGGATGACGAAGGTGGAGTGGGTGGAGATGCTGCCTAGGCTCCTGAATAGTTTGGATGGGAAAATCAAGAATACACTAAAAGTTTGCTATGATAGGTTAGATGTCAAAGAGCAAGAATTGTTCCTTTGGATTGCATGCCTATCCGATGGTCCTAACGTCAGTTTCTTAAAAGACTTGCTTGGAGATAGTGCTGAAATTGGGCTCAAAATACTGAATGACAAGTCCCTAATACGTAGGGAATCAACAGAATTTGTTCGAATGCACAGTTTGTTACAGAAGTTGGGTAAAGAAATCAATCGTGCAGATCCCATCAACAACCGTAGGTTCTTGACGGAAGCTGAGGATATATGTGATGTACTTACCGATAATGCTGTGAGTTCTTACCTACGGGTTTCATGCTACACTGGTTATGTATTGTGATTGTTATTTGGTGTTTGATCAATATAGGGATTGTTAAGATACAATGAGGGTTTTTTTTTTTTTTCAGGGCACTAAGAATACTCTAGCCATGTATTTGAACATGTCGGAAATCAACGAGCCATTGTCTATGGATGAAAATTCATTTCAAAGAATGCGTAATCTGAAACTTCTACACTTTTACAAACCCTGGTGGTGGTCAAGGGAGACTGGAAAAGGCAGATTGACTTTACCTGATCGAGGTCTGCATCATTTTCCACGCAAACTCAGATTGCTACGTTGGGATGAATATCCATCCAAGTGCATGCCTTTTAACTTTAGAGCGGAAAGTCTGGTTGAAATCAGAATGGAGTATAGTAAGCTTGAGAAGTTGTGGGAAGGAACTCAGGTATTACTTTTAACAAGATCAATTAGTATTCCATTTAAAAAAACAATAAAGGCCATCTTCGTTTTGGTATATGGATGTAGCATTTTTTTTTTGGAGATCAGATTGGATGTAGCATTTAAATGCAACATCTTAATATAACATCCCGATTTTGCATCGAAACATGTTCGTTTTTGTAGTTAGTATTTGCATCATAATACAATATTTTATATATATGGTTTTTCAAATAATTTTTTGGAAATTTTTAATCGTTGTCATTATACTTATTCAAGTTTTATCCGTTTTACAAAAAAAATTACAAGTTATAGTTGTAAGCTAGCCGAATCAAAAACTAAAGTACAATTTACTGATTATTTTTCAACTTTATTTTGTATTCTATTTGATTTATAGTGGAGACAATTTGGCTTATTTTTTAATATATTTTCGGGGGTTTTAATTATTTTTCAATTCTATTACAAAGTGAAAGATAATTCAAATGTTTCACTTTCTTAACCTTTAAATTATGAGTATTTTGATTGATATTTTCTATTGAATTTATATACATTAATTATTCCTATTAAAATTACTAAACCGATTGAAGCTGGTTAGACCATATTAAACCACGACCCAAAAACTTCTATGCTTCGGTTTTAAAAACATTGCTGAAAACCAATATTTTAAAAACCGGACCAGTAACTGAACATAAAATTTCTTGGGTATGGGTTAATATGGTTAGAACGGGGTCAACCAAATTCAATTAGGTTAAATTAAAAATTAAAAATAGAATTAAATCTAGATGCTTTGTTAGTTATCTTCACTAGATTTTATAAACATAACTATTAATTTTTTTCAATAGAAATAAGTTAGTAATAATTGTAATATTTTAAAAGACAAAAACAAATATTAAAATTATTATTGATAGTAAACTACAAACTAACCCGGCATCTGTCCACCGACCTAGATATTATCAAGTTCACGGTTTAATCCAGTATGGCCGTATGTTTGTTCCAGGTTTAAAAACATTGTAGAAAACACAAATTTACGATTTTGATGGAAAACTTGATTTCTGGTTTTCAATGATAACTCAATTTTAGGGTTTTGGTGGGATAACATGATTTTGTGGCTTTGACAAAAAAAATTGATGTTATGGTTTTGATAGAAAAACATAATTTTGGTTTTGGCAAAAAAAAACCTGATTTTGTGGTTTTGACGCAAAAACCTGATTTACAGTTTTGACGGAAACATTTTTTTTTTGCGAAGTAACTCGGTTTAAAATTTTATATAAAATAATAATATTAATAACTAATATAAAATTAATTAGTTTTATATTAATACTGAAAGATATTAAGTATTAAGTATTTTGGATTTTGAGATTATTATTTTGCATTCAAACTATACAGTTTTTTTACATCTCAAGTATTTATATTCTTTTAGATGTTCTAGATTTTGCATTAAGATGCAAATGCAATAGTGTACAAAGAAACAATATTTGAACATGCAGCATGCAACATCAAAAACTAAGATAGCCAAAATTGTAATTTTGCATTATTACAATTAACTAGAGGTATTCCGGCGCTACGCGCCGGGTCGGACGTTGATTTCTCTTATGTATTCCATTGGTTTGATTCTCTTCTGTTAGTTGGTATTCCATTTGAGTCAGAATTATTTTAGTTGTTGCTATTTAAGATTTGGGTCGTGAACTAAAATAGATTTTAGGAGTGCATGTTAGTAGATGCCATGATGTAATGTCAATGTGTTTCTTACTCTCGGTGAGTGAATTTTGGGATTTTTTTGACTTATGTGTTAGATGCCGATTTTTTTTTGTTTACGTATGTATTACGGTTATTATTTATTTATTTAATTTAAGAGTCAGGAGGGAGTAGGAATATATTTTGTAACTTTAAGGGAAAAATAAAGTAATAATATTTTTTATTCATGATAGGAAAATTAATGAAAATTAACGAAAATATTTATTAATTTTAATATGCTATTATTTAATTTATACAGATGATAATAATTTTAACTATTTGTATTTGTTGATCTTGTTAAAAAGCATAGGTTTTCTCATCACTGAATTTTTTTGTCCAAATGTAGTTGTTTTACATCTTTCAATATTTATTATATAGTGAATAAAATAAAATTAATATATTACAGTTGATATTCAACACATAAATAACAACTTTAGCGAAAGCCTGGATGGGCATTTTGGTCCATCGATATGCCATATAGATGAACGTTCTCATGATCATCATTTTCTTTTAAGCAGTCTGTGTATCAAAGTAAAAATGACTGCAAGAGGTGGCAGTCAAAAATAACCGAGTTGCAGAAGAATTGTATCAGTGATGTGTTTATGGCACTCGCATTTACAGTTTTTCACAGTCTCATAATGGTTGCCATTGTTATGATTCAGTAGTGGTAGAAGGAGAATCACTACCAACTATTTTCTTGGGACATGACACTTTTGGCAATTGAGAACTAAATTAGATGGGAAGAAAAATATATACATATGCTTGTTACTACTTCAAGAAGAAAAGAGAGGCACCCTTCTTCTTCCATCCCTTATGATTATGTGTCTGAAGACAAATTAAAAAAAAAAAAAGACCTGGTATAGATGTTCTGCTTCAAAAGGGTTTTGATACCCATCCATTCCACACTTCATAAATTTCTCATCGGTTGCTTGAATCGCGTCTGCCGTCATTGCAAATACCGAAAGATGTCAACTTGAATTGCTTACATACTCTACTGCCAAAACCTGACTACTCATAATGCTGCCACATCAGAATTTGTACCAATTAAAAACAATTAAATAATGGAATTCAGTGATGAGAAAACCTATGCTTTTTCATATAACATAAGATGACGAAGTGTATGATAAAATAAATATCCAGCTTAATAAATGACGTGGACACCTTATATGATCAGTATATCCAGCTTTTAGTATTGTGATGAATACATTTTGTATTGATTTTCCTTTTATTTGTCAGTTTCTTGGAAGTTTGAAGGAGATGGATATGAGTTATTCTGCAGATTTAAAAGAGATTCCAGATCTTTCAAAAGCAATAAATGTCAAGAAATTGAATCTTCGGGGATGCAAATCTTTGGTGGCACTTCCTTCCTCAATTGGAAATCTCAGTAATCTGTTTCTATTGAAGCTTAAGGGATGCACATCTTTGGTGACACTTCCTTCTTCAATTGGGAAACTCAGTAAACTATCTAAACTGGACATGTCGAAATGCTCAAACCTTAAGTTTCTACCAGCTGATGTCAACTTGGAATCTCTTTTAATTCTCAAACTTAACGGATGCTCACAGTTGAGAATGTTTCCTCGTATATCAAGGAACATTGAATGGCTTTACCTAGAAGAAACTGCATTAGAAAGAGAAGAAGATAGTTCTTGGATTGAGAATATCCCTCACCTTAAAGAACTCTATTGGGATGATGTACCATTGAGTTGTATGCCACCTAATCTCAACCCAGAATATATGAAGTACCTTAAAATGAGAGGTGGCAGGCTTAAGAAGTTATGGGGAGGGGTAAAGGTAACTAATCGCTATTTATTGTATTAATATGTTTGTGCTCATCACACTTTTAAATATTATTATAAAATTTTGTTAGTTTAATAGTTTGGTGTTTCTACCTAAAGTACATTTATTAAATCCAAGACATAATACGTTTCTTGTTTATTTTTCAGTCGCTTGAATATCTCAGGGAGATGGATTTGTCAGGATGTGAAAGCCTAGTCGAAATTCCAGATCTTTCAATGGCCATCGGCCTTAGGTATTTGGAACTCAAAAATTGTAAAAGCTTGGTTATGCTTCCTTCCTCAATTAGGAATCTCAACCAACTCGAGCGCTTGAACATGGAAGGGTGCACAATGCTCGAGGTTCTACCAGTCGACATCGACTTGCCTAATCTTGGACAACTCAATCTCAGTGGATGCTTAAAATTGAGAAATTTTCCTCAGATTTCAACCCGCATTGAATTTCTCTATCTAGATGACACTGCGATTGAAGAAATTCCTTCCTGGATTAAGAACATGTCTAGACTCTGGGAACTAACAATGCGTCGGTGCAAGAATTTAAAGAAAATCTCCGCAGAGATTTTTAAATGGCAATATCTTGAGGCAGACTTTTCAGACTGTGGAGGAATCACAACAATCTGTGATCACTTACCAGGATGGCCACACAATGATTTCTTTGATATTTCTTCATTTTCTTCTTACAGATATCCGGGAGGAGTGACTCCGTTCAAGTTCAAAAATTGCTTTGATTTGGATAGAGATGCACAGGAAATTATTATACAATCAAACCCAATCATGGCCGTTATACCAGGTGGAGAAGTGCCTATGTATTTCACACATCGAGGTTGTGGAAGTTCCCTAAGTATCCTTTTGTCTGAGAGCTCTCTTTCTCAAGAATCTCTATTACTGAAAACTTGCCTCGTGGTCGGACATTCAAGTCACTACCCCGCCAGATACATACAAGTTCGTCAGTCCTTTCGAGGCCAAAAAGAAGAGATTCATTAGGCCTGTTCTTTTCATTGCCGCTGCGACTAGCGGTCGCGGCAACAAAATCACACTTTGACGGAGTCAAGATGAACGCTCTTGAAAGTAAACTTAATTATCGCAGCTTGCCGCAACGATGGAAAAAGGGGATGATGCTGCCGCTGATATTTTCAGCGTCGGATTTAGTTACTGCGTTTTGCCGCTGCGACTGAAAAAGGAAGTTTCGGTTGTCTCACCGGCACTATATTTCCGATGGTAAAGAGGTAATTTTCAGTTGCCGCTGCTAGTCGCGCGTTTGCCAAAAGAACATGACTATTGTGATGTTAAAGTGGACGCCGCGTGCACATACGAGAAGGATCATCAGGTTTTGTTCATCTTACATATTCAAATAAAAGGAGTGGATAACCCGCCATCTGAACTGAACAACAATGTTCTACTACTTGAGTTTTATACCAACCATTATGTCCGATATGGTGGAGGGTGTTCTCGCCGCAAACAAATTTCTACCGTTGAAGGGATAAAAGGATGCGGTGCACGAGTCATGAATATCTCAGAAACAGACGGCGAGCGTAACAGACGAAAGAAGAAGATGCGGGTTAGCTTTATCATATCTTGAACTGATAACTTCAAAAGCTATCTCTTTTGTCAGAAAAGAAAAATCATATTCACTTGAATTATTATGATGCAGATGACAGTTCCAACATTCCAAGAGCATACCAACTCTCCGTATATCCAACCTGCAGTGAATTCCAGACTAGTGGCTCCGAATTTGGACCTTTCCCTGGGGCTGGCTGGAGCATCTAGTGGTGAAGAAAGTGACGAAGAAAGTGATGAAGAGAGCAACCGAAGCAAGAAAAAGATGCGGGTTAGCTTTATCATATATTAAACTGAAAACTTCAAAAGGCTATTTCTTTGGTCAGATTCAACTAGAAAGAAAAACCATATATCACTTGATTTGTTATGATGCAGATGACAGTTCCAACATTTCAGGAACATTCCAACTCTTTGTACATCCAAACTG

>.::GWHANRE00000002:29543360-29557808(-)
CTTATGATAATTTGCTTTTGAGGCCTAAACACAAATACCACATTTATCAAAACTTAGATTTTTAAAAACCATAAACAATGATTTAATATCTATTAATAAAATTAAATTTTAATAATAGAACCACTATTCAAGCAATGATTTGTATAGGTAGAATCACCATATTGTCTCTGAAAAAGATGACATGACTTTCGAAAATATGACATAATTTTAATTTAATAATGATATATATAATTTTCATATAAAATTTATACTTTTTGGTTGGTATAATATTTTAAATATGGCAATGACTAATAAATCTTATATCAATGTTAAAATTTTTTATAAATATTTATTTTTGGTAAAGTTTTGAAATATATTAATAACTAATATATATATAATTAAAAATATATACTTTTTCAAATAAAATTTATAATTTTTGGTATAATATTTTAAATATGGCAATGACTAATAAATCTTATATCAATGTTAGAATTTTTTATAAATATTTATTTTTGGTAAATTTTTGAAATATATTAATAACTAATACCTCATATGTACCTCATATATCATATCATCATTAATATATATATATATATATATATTAGTAAAAATAAACTAAATATAATTAAAAATACAATTTTTTACATCAACTTATATATATATATATATATATATATATTATATTTTGTATAATATATACACATTTTATCAAAATTAATTTAAGTGTGCATTAACAATTACAAAACTATAGTAATACTAATCAAATAATTTTTTGTTGATAGTTAAATGGTTATAGTTTAATTTTACGTAAATTTATTGCTTCATTAGGTTAATTAACAATTATGGCTATGTCCCATGAGTTTTGTCTTTTCTTTTAGTTTAGCGTAGGATGTGACCATTATTTATTTATTTTTTTTTGGTGTAAGATGTGACCATTATTGCTTTTCACATATCTTTCAAATTACGGATAAATTTGTTGTGTGGTTTGAATGGAAAAATGGAAATCAGATCGAAGTTTCCTAAAAGTCTTGGTCTTCGCCACCTTTACTCTTATGTATGTTTACACCCTTTCCTGAGTTCTTCATCACAATAATATTAATTACAACAGCTCTTCTGTATCCTTTTCCCATGGATTCTTCTTCTTCTACTACTACTTCTCGCAACTGGAGATACAATGTTTTCCCGAGCTTTCGTGGGGAAGATGTCCGAAGCTCATTCCTCAGCCATCTTCTCATGGAGCTTGAACGCAACATGATCACTACATTCATCGACCATGGCATCGAGAGAAGCCGCCCTATCGGACCTGAGCTTTTATCGGCAATAAAAGACTCTAGGATCGCAATCGTCATCTTCTCTAAGAACTACGCCTCGTCAACATGGTGTTTGAACGAACTGGTGGAGATCCACAAATGCTTTAAGGATCTGGATCAGATGGTCATACCGATTTTTTACCATGTGGATCCCTCTGAGGTTAGAAAGCAGACTGGAGAATTCGGCGAGAGGTTTAAAGAAACATGCAAAGACAAAACAGAAGGTGACAGAGAAAGGTGGATTCGAGCACTTACTGATGTAGCAAACTTGGCCGGAGAGGATTCTAAGAATTGGTACGTTTGTTTCTTTATCAATTTCATTTAAATAGATTTCAAGTGTCTGTTTTATTAATCTATTAATTTTCAGGACTGGTAAAGGCGAAGCAAAAATGATTGAACATATAGCAAAGGATGTGTTCAATAAACTTATGATACCATCAAATGATTTTAATGCCATTGTGGGGATTGAAGCTCATTTTGAGAAGTTGAATTCGCTTTTGTGTTTGGAGTCTGAGGAGGTTAAGAAGTTAGGAATTTGGGGGCCTTCAGGGGTAGGTAAGAGTACTATAGGAAGTGCTCTTTTTAGTCTACTCTCTAGCCGATTCCACAAACATGCTTTCTTCGTCTCTTACAAGCGTAAAAAAATGTGGGATGATAATAAAATGAAGTTGTGTTTGGATGAACGACTTCTGTCGGAAATTTCATGTCAAAAGGACGTAAAGATACGTCATCCAGGTGTGGCAAAACAAAGGCTAATGCATAAGAAAATTCTAATCATTGTTGATGATGTGGATGATGTTGAAGTGCTAAAGACCTTGATGGATCAAACTAGTTTGGTTGGATCCGGGAGCAGAATCGTTGTGATAACTCAAGATAAGAGACTTTTAGAGTCTCAAAAGATTGAGCTTATTTATGAGGTGGAGCTCCCATCGTATGATCTGGCTATGCAGATGTTCTGTCGATCTGCGTTTGGGATAAACTCTCCGCCTTCTGGTTTCGATGAACTCGCGGAGGAAGTTGTACTGCATTCAAGTAATCTCCCTTTAGGTCTAAGCGTCTTGGGTTCGTCGTTGAAAGGGATGAACAAGGAGGAGTGGGTGGAGAAGCTGCCTAGGCTCCTGAATAGTTTGGATGGGAAAATCAAGAATACACTAAAAGTCTGCTATGATAGGTTAGATGGCAAAGAGCAAGAATTGTTCCTTTGGATTGCATGCTTATCCGATTGTCGTAACGTCAATTTCTTAAAAGACTTGCTTGGAGATAGTGCTGAAATTGGGCTCAAAATACTGAATGACAAGTCCATAATACGTAGGGAATCACCAGGAACTGTTCAAATGCACAGTTTGTTACAGAAGTTGGGTAAAGAAATCGATCGTGCAGAGACCATCAACAATCGTAGGTTCTTGACGGAAGTTGAGGATACATGTGATGTACTTACCGATAATACTGTGAGTTTTTACATATGGTTTTCATGCTTGACTGGCTCTGTATTGTGATTGTTACTTGGTGTTTGATCAATATAGGACAATGAGTATTTTTGTTTTTGTTTTTTTCCAGGGCCCAAAGAATACTCTAGCCATGTACTTGAACATGTCAGAAATCAACGAGGAATTGTTTATAGATAAAAATTCATTTCGAGGAATGCATAATCTGAAACTTCTAAACTTTTACAAATCCTTTTGGTCAAGGGAGACTGGAAAAGGCAGGCTGTATTTACCTGATCGAGGCCTGAATTATTTTCCACGCAAACTCAGATTTCTACGTTGGGATGAATATCCATCCAAATGTATGCCTTCTCACTTTAGAGTGGACAGTCTGGTTGAACTTAGAATGGAGTATAGTAAGCTTGAGAAGTTGTGGGAAGGAACTCAGGTATTACTTTTAAAAAGATCATTTTTTTTGTTTGAAACACAAAAAAAGATCTATTAATTTTCCATTTGAAAACAGTAAAGTCCATGTTTGTTTTGTATTTGGATGTAGCATCTGAATGCATCATCTTAATATAACATATGGATGTTGTATTCAAATATAGTTGTTTTTGTAGTTAGTAATTGCATCATGATACAATATTATGATGCTAAATTTTTCTCCTTTTGATTTTATAATAACATTTAAAAGCTATTAGTAATAAGATTAAAAAGTACATAATTTATATTATTAATAATAAATTAATTAATGTACTTAAATAAAATGCCGAGCTTGCGGTTTTGATGAGAAATTTTGATGGAAAATCTTGATTTTGTGATTCTGGTGGAAAATTTTATTTTATGATTTGCCGGAAAACATGATTTGCGGTTTTGCTGGAAAAATTATGTTATGATTTCAGCAGAAAAACGAGAATTCGGCCAAAAAAAACCTCAACTTTACACGAATTGCCAAAACAAACATGAACTTTGGGGCTGGCCAAAAAAACACCAAACTTTCATTGACTTTAGAATTAATTAACAATGTTTTCGCTGACTTGCCAATTTAGCACGCCGTCAACAAATTTAACAGAAATATTTGACGTCGTTTATTGTTGACGTTAAGTGAAACGACATCGTTTTCAAATGAGATGAAACGACGTCGTTTTACACGATTTGAAATTAAAAATATGTAAACCCCTGGATTCGAACCCAGGTTGGTTGGTCAAATGGGAAGGTATTTTACCACTGGGCTACTGACACTTTTAATGTACTTACTAACATGTTTACTTTTATTTGGTACATATTAAATATAAAAAATTCTCTAAAAACTTAATAAGATCTTTAAAATTCCAAAAAAATTAAAAAAATAAAGAAGATTTTTATAAAATTAATTTTGAAATTAAAATTGAAAATGAATTTTATTTTTCTTTTTAAAAAATAAAAATTCTTCCAAAATTTTCTAAAAAATTAAACGAACTTTAAATTCCAAAAATTGAAAAAAATAAAGAAATTTTTTATAACATAAATTTTGAAATTAAAATTGAAAATAAAATTTTATTTTTCTTTAAAAAAAATAAAAAAATCTTCCAAAAATTTCATAAAATTAATTTTGAATTAAAATTAAATATTTGTTTTTCTTTAAAAAATAAAAAAAATTCCAAAATTTTCATTTTTTTAAAAAAAAATCCAAATTTTTAAAAATTATAATAAAATGCAAAAAATTAAAGTTAGAATTATCAACTTTTTATGTGTGTATAATTAATTTCAACTTTTAGCAAATGTATTAAAAATTGAAAATTTTGGAAGATTTTTTATTTTTTTGAAAAGAAAAAATAAAATTTTATTTTCTATTTTAATTTCAAAATTAATTTTATAAAAAATTTCTTTATTTTTTCAATTTTTTGGAATTTTAAAGATCTTTTTAAGTTTTTAGAAAATTTTGGAAGAGTTTTTATTTTTTAAAAAGAAAAATAAAATTTTATTTTTAATTTTAATTTCTAAATTAATTTTATAAAAATCTTCTTTATTTTTTTAATTTTTTTGGAATTTTAAAGATCTTATTAAGTTTTTAGAGAATTTTTTATATTTAATATGTACCAAATAAAAGTAAACATGTTAGTAAGTACATTGAAAGTGCCAGTAGCCCAGTGGTAAAATATCTTCCCATTTGACCAACCAACCTGGGTTCGAATCCAGGTGTTTACATATTTTTAATTTCAAATCGTGTAAAACGACGTCGTTTCATCTCATTTAAAAACGACGTCATTTCACTTAACGTCAACAATAAACGACGTCAAATATTTCTGTTAAATTTGTTGACGGCGTGCTAAATTGGCAAGTCAGCGAAAACATTATTAATTAATTCTAAAGTCAATGAAAGTTTGGTGTTTTTTTGGCCAGCCCCAAAGTTCATGTTTGTTTTGGCAATTCGTGTAAAGTTGAGGTTTTTTTTGGCCGAATTCCCGCAGAAAAACATAATTTTACGTTTTGACAAAAAAACTTGATTTTGCGGTTTTGAAAAAAAAACATGTGATTTATAGTTTTGACAAGAAACATTTATATATAGCGAGGATACCTGTTTTCTGTTTAAAATTTTATATAGAATAATTATTATAATTATTGAGAGAAAATAATTGTTTTATATTTATACTAAAGAGTATTAATTATTTTGGATTTTTATATTCTTATTTGGCATTCAAGATATAAAAATATTTAAATTTTAAGATGTTCTTGATTTTGCATCAAAATGCAAATGTAAGTGTACAAAAAGACAATATTAGAACATTTGCATCTAGATGCATGCAACATCCAACATAAAAAAAAAAAAAGAACATGGACAAAATTGTAGTTTTGCATTTTTCAATTAGTGAATATATTTTGTATTGATTTCCCCCTTTTATTTTTCAGTTTCTTGGAAGTCTGAAGGAGATGGATATGAGTTATTCTGCAGATTTGAAAGAGATTCCAGATCTTTCAAAAGCCATAAATGTCAAGGAGTTAAAGCTTTGGGGATGCTCATCTTTGGTGGCTCTTCATTCCTCAATCGGGAATCTCAGTAAAATGTATGGATTGAGGCTTTCGGGATGCACATCTTTGGTGACATTACCTTCCTCGATTGGGAATCTCAGTAAACTGTCTGAATTGGACATGTCGAAATGCTCAAACCTTAACTTTCTGCCAGCTGATGTCGACTTGGAATCTCTTGAAGTCCTCAATCTTAACGGATGCTCAAAGTTGAGAACGTTTCCTCGTATATCAAGGAACATTACATCGCTTTACTTAGAAGAAACTGCATTAGAAGGAGAAGAAGATAGTTCTTGGATTGAGAATATCCCTCACCTTGTTATGAGTAGTGGCAGGCTTAAGAAGTTATGGGGAGGGGTCAAGGTAATTTTTGTTAATGTCATATTAATATCTTTGTGCTCATCACACTCTTAAATATTATAAAATTTTGTTAATGCAATAATTTGGTGTTCGTACCTAGAGCCTTTCTAAATCGAAGACGTAATATGTTTCTTGTTTATTTTTCAGTCGCTTGGAAAACTCTGGGGGATGCATTTGTCAGGATGTGAAAGCCTCGTCGAAATTCCAGATCTTTCAATGGCCATCGCCCTTAGGTATTTGGAACTCAAAAATTGTAAAAGCTTGGTGATGCTTCCTTCTTCAATTAGGAATCTCTACCAACTCAAACGCTTGAACATGGAAGGATGCACAATGCTCGAGGCTCTACCAGTCGACATCAACTTGGTTACTCTTAAAGAGCTCTATCTCAGCGGATGCTCAAAACTGAGAAATTTTCCTCAGATTTCAACCAGCATTGTACTTCTCTATCTAGATGACACTGTGATTGAAGAAGTTCCTTCCTGGATTAAGAACATGTCTCGTCTCAAGAAACTAACGATGCGTCGGTGCAAGAATTTAAAGAACATATCCGCAGAGATTTTTAAATTGGAATGTGATAAGGCAGACTTTTCAGACTGTGGAGGACTCACAACAATCTGTGATCACTTACCGGGACGGCCACACAATGATGTCTTTGATATGTCTTCATATATTTCTTTCAGATTTCCGCAAGTGGCTCCTTTCAAGTTCCAAAATTGCTTCAATTTGGATCGAGATGCACAGGAAATAATTATACAATCATACCGAAACATGGCCGTTATACCAGGTGGAGAAGTGCCTATGCATTTCATGCATCGAGCTTGTGGAAGTTCCCTAAGTATCCTTTTGTCTGAGAGCTCTCTTTCCCAAGAATCTATATTACTTAAAACTTGCATCGTGGTTGGACATTCAAGACACTACCCCGCCAGATTAACAGTTCGTCAGTCCTTTCGAGGCCAAAAAGAAGAGATTCCTTGTGATGTTATAGTGGACACATGCACGTACGAGATGGATCATCTGGTTTTGTTCATCTTACATTTACAAATAAAACGAGTGGATGATTCGCCATCTGAACCGAGCAACAACGTTCTACTACTTGAGTTTTATAAAAGCCATTATGATGGATATTATGAAGGGTGTTCCTGCGGCAGCAGCTTTGCCAGCCACAAACAAAATTCTACCCTTGAAGAGATAAAAGGATGCGGTGCACGAGTCATGAATATCTCAAAGACAGACGACGAAGAAAGTGATGAAGAGAACAACATAAGCAAGAAGAAGATGCGGGTTAGCTTTATCATATATTGAACTGAAAACTTCAAAATCTAACTTTTTTTTCAGATTCAACTAGAAAATAAAATCATATTTTAACTTGATTTGTTATGATGCAGATGACACAGTTCTGACCAGAGATGGACCCGCGTGAAGAATTGTGGTGTCACTTGACACCACAAATAACTATAAGATTTTTTTGTAAGTTTTTTTTTGTAAGCTGTAACATGTGATGGATATTTGGTTGTAAAAGGTGTAAGAGCATACCCAACTATTTAGAAACTTAAATGGGTATGTAAAAATTATAATAACAATATTTTGATTTAAATAGATTATTGAATTAAATTTTAAGTGATAACAGAAATCAAATTAATCATATAGTGACATTTGGCAAAATATTTTTTAATGGAGTTCTTAAAATATCTTTGCATACATACTTTCTGACATTTTCTCTTCTCTTTTGCCATTTTTTCATTTTTACAAAGTTAAGATACTCATGCCAATCCACCGTATGACATGTTCTAAGTGAACTTCCAAACCCGGATTCTACTCCCCTTAATGACCATTTTATTATTCTTTTGACCCCACTTAAATTTTTTCTTGGATTCTCCACCGGTTCTGACATCTCAAGATTCAACTCTCTTTCCATCCAAACTGCAGTGGATTCCAAACAGGTGGCTCGAAATTTGGAGTTTTCCTTGGGGTTGTCTGGAGCATCTGGTGAGGTATTTTCTGGAAGCAAAGCTCCCTCACCTTCCAGGAATTTCTGTGGTGATGGAGCATCTTCTTCTCACCCGTGTCTTGACGGAGAATCTTTGCATTTTGAACCCTTGATGATCGAGCAACAAAATACAGGTACATCTGACTGAGGATCCTTCATTTTCTCCACAGCTTATAGACTTTTTCTCCTAGATGAAATATTTATTTCCGTCATAAATAAACAAGTTTGATGACTGCTGTAGTTTGATCTCTAGGGGAATCGAGATTTTTGGGAGTAGCACAGCTTCAGTTACGGTATTAGGTCGGTTTTCGAGTGACCTTTCTGCAAGAACTAAGTTCCTAGAGAGTATTCAGAAAACCAATTAGAAGGAGGCATATTGTCTCCCACATGATTAGATAGATCTTTAGAATTGGGGATCAAGATGTTGGTGTTGTGTTCGTGCATCTCTGTTCTTGGTGGCAGCTAGAAGAGAAATTCATAGTCACCTTTATCCCGAAGAATATGGAGGTGACGGGTTATTCCCCGCTTGTCCCTCGTTTGAGTCAGTCTTCTTTCCTAATAGTTCCTCCTTCGTTGGTATTGCAAGGATCTTCTTCCCTTTGAATGCTCTTCTCTGTGTATGGTGCAGTGTGTGGTCCTACGGGTTACAATAGATTCGGTCTTTGAAGAAGCTTATGATGTTGTTGTGATACGATTTCATTTGGTTTCTTTTTAGGATTTGTATCACCTTTCTATCATTTATCTTGTTGTGATTGTTTGTTTGGCTGTCAATAGCCTTTTTGTATCCTCCTTTGTTTGGAGTGTAAACATATTTAAGATAAGTCAAAGTCAGTTCCATGTTTGTTATCTTCTTATGGTTCTGACTTGTTTCCTTTTTCTACCATTGTTTTCTGTTCTGATTTTCTCATGCCAAAGTATGTTTGGCTTTGAAATATATTTGCTATGTTCTTCTGATTATGATACATAAATTACATCTTGAAATTCGTATAGTACTGGTTGTGAGTGAGAGCAAGGGTAGAGCTTACAGGGTTTCTTGGCTTACTTCACGGTTTAACCCTATTAGGATCAGGCAAGGGTGTAACAAACCTAATGTCTTGTAAGAAAAGACAAAAGTAGTGTGAAAGATAAACATAAGTGTTGGTTTCTCACTCACTCTCTGTTTAAGTTGATTTAGAGGAGAAAAATAAGCCCATTATACACTTTTGTCTTAACCACATGGACGGATTACACTACAAAATAGAAGACAACACACTTGTCCTTCAATATATACCAAACTCCATGTACCTAGTAGTTATTCATAAAAAGGTGAAAGCTTGGTTCGCTCTGAAGATCAATTAGAAAACTAAAAAAACACAAAAGACAAATATTTCTAACGATAAAAAATATGACATGACACCATATTCAATTAATTTTACATTATGTAATTATACTTTCATAATCAATCACACAAAAGCTTTAAAAAACAATTTTAATCAAAGACTTGAAAAAAATTGGAGATCAATTAGAAATTAGAAAAAACATTTTAATCAAAAACTTTTAGAGGTAATAAAAACTAGAGATGTTTAGAGATCAATTTGAAAGCTAAAATAAACATGATGCAAAGACAACACAAACATAATACTTCTAACGATAAAAAGGACAGGACATGTTCGAGTAGTATCACATTATGCACTTATACTTTCGTAATCAAACTCTAAAAAAACTTAGGAAATCGTTTTAAATTAAAAGCTTATATAAGGGAAAAAATGGAAAACATTTGGAGATTGATTAGAAAGCTAAACAAACATAATGTGAATACCAAACAAATATGATATCTCTAACGATAAAAAATATATATATAACAGGATACATGTTTGATTAGTGTCACATTATGCAGTTATGCTTTTGTAATAAATCATATAAAATTCAGGAAAAACATTTTTAATCAAAAACTTATAAAAGGAAAAAAAAACTTAAAAAATGTGAAGATCAATTTGTTTTCTAACTGAACGTAATGTGAAAGCAAAACAAACTTGATAGAAAAAGCTTTTAACTACTTATGTGATGAACTTTTTCTCTCTCCCATCTCTCTTCCCTCTCTCTTCTCCAACCTTCCCGTAACCTAGCCTCCTTGCTTTTCCGGCGGCCGCTCCGCCGCTCGCGGTCGCCGGATTCCCTCTTTTCTCCTCCTCTCTCCTTTCGTGTGTGTTCCATCTGTTCTTCTCTTCTTCGTTTCTCTTCTCTCTGCGGCAGGGGGAGCCCCATCTCAGCTTAGATCCGGAATTTTGGGTTTCAGATCTGAGGTTTCCGGCGGCGAATCCAGGCGCGTGAGGACGGCGTGTGTCTCTCCTATGGTTCAGTCCTTTAGTTTCGTGCTTGGAGTTCCGGCGGTTTTGGTGCTGCTTGGTGTGTGCTCTCGGGTGAGTTGTGGCGCGTGTGATACCGGTTGGGTCTTCTCTGCGGCGTTTCTCTCGCTTTACGGCAGGGATTTGGTCTGTGGTTGGCTCTGACTAGGAGCTTTGTGGCAGGCTTCTTGTTTCTGCTCACTCTTGGGTTATTGGGTGTCCTTCCGGTAACGGTGTGTGGGAGCTAGTCCAGAGCCATAGTCGGTAAGCTTGGTCTCTGGTCGCTCTGGTGGTCGCACGTTTGGTTAGAACATTCTCTTGCTCCGTTCGATCTACGGATCTGGAGTGTTGCGGTTGTTATTGCCTCCATTTGTGTGCAGGTCCGGTGGTGTGGCCCTCGAGTTTCTCTCACCTCACCTAATAAAGATGGGGGCTTGGCGGTGGTGGTCGTCGGCTCTCCATTCTCGCGGGTTCTCGGTTTCGGGTTAGCTGTGGAGTTATTTGGGTTAGTAGGCAATGGATAGGCTTTAGTTTGGCTCCGGCTTTCTAGTGTGCGTGGTGGTGCCTCTCCGGAAGAGGTGTTTCGGGCCGGTCCCACTGTTCTATATGAACCTTGGGTTCAACGGGTGTATACGGTCACGGGTTGGTGAGTTGGAGGCAGCAATCTTCAGCACTCTTCTCCGAACGACGGCATCGTCGGTTGCGAGATCCTCTTCGTGCTGCCGGATAGGTGTCTCTTGGGTTAGCTAGCGAGATTGGTTTGTGATTCTTTGGGCAGTTGGTGGCGTTTGAGTTTTCCGGAAACTGTAGGAGCCGTGTGTTTCAAGGTTTGAGGGCGCCTTTCTCTCCGGTAGCTCGCGGCAACTGGAAACTCTCTTTGTTATCGACTCGCCTTCTGGTCCTTCGCGCTAAGGTTAAAGTTTCGTCCAAAGTCAGCTTCTTCCTTGCTTCATTTTGTTATTTCGTTGCTTAGGACCCCTCTGTTTAGTTTATTTTGTCTTCCGCTACTAGTTTCCTCTGTACTTTCTGTAAAAAATTGAAAACTTTGGTATAATAATTTAACATTTTACCAAAAAAAAAAAAAAAACTACTTATGTGATGAATAGGAAGTGTTGTCAGGGAAAATTATCTGTTCATGTTCGCTATAGCTTTTAAAATTGTTAACACGATCAAAAGCTTCTTAATATCATGCAAAAGATCCGTTGTAGAATATTTGAACGACGGCCCAATCAAGACTTGGCCCAGCCTAGTGAAGCAAAAATAAGCCCATTATAGATAGGCCCATTTATTATGGTCCAATAAGATTTCCTCTACTCAAATCTTCATCTGAAGAAAAAGAGTGAGAAGCGGCGATGTTGGCGAAGAGCAAGATGTGTCTCCTCAGTTACTACTCCCTTTTCTTGATCGTCTTCTCTCTCATTTCACTCCAAGGTTCTGTTTCGATCCTCTTATTTGTATCAATCTAATTTCAAATCTTCTGTCTAATACTTTGTTACATGGATCTGTTTGTTTTTCAAAGTATAGGTTTTGCCAAGAAGACAGGAGATGTGTCGGAATTACAGATCGGGGTCAAGGTAAATATTTAACTATTATTCTCCGATATCAGCAAATGAGCGATCTAGTGTATATTGTAATGTTGGAGCCCAAATCATTGTAGATTTTAGTTATGTCTCCGTTGTATTCACTGGATTACTATAAATGTGAAGCCTTTATGCCTTATTTGATTGTAAATTTGTAATCTTTGTTTCGGAGATGATGATGATGATAATGAGAGTTTGATCCTTGATTCTTACCACCTTAACATTGTTTTTTTTTTGTCTGTTTCCTCGCAGTTTAAGCCAAAAACGTGTGAAATTAAGGCTCACAAAGGTGATAGGATCAAGGTGCACTACAGGGTAAGCCTGACCAGATCTTACAAAAAAAATCCTACAGAAATATTTGGGCATCATGTTCTGTCATAAAAGTATAGCGATCTTGTTGTTTAACTTAGTGTTTATGTGGCAGGGGAAACTTACTGATGGAACTGTATTTGATTCGAGTTTTGAAAGGGGTGATCCGTTCGAGTTTGAACTAGGAAGTGGTCAGGTTATCAAAGGTTGGTGTGCTTGGTTTGCTTTCGGATTTTAAAATTCTCTCTCTTCTTTTGTTGCATTCTCATAAGAGTTCCTCGGGATGGTAATAATTGTTGCAGGTTGGGATCAAGGATTGCTAGGTGCGTGTGTAGGAGAGAAGAGGAAGTTAAAGATACCTGCTAAACTTGGTTATGGTGAACAGGGCTCTCCTCCTACTATCCCCGGTATATAAAAAACACCTTTCTCATCTATAAAAGTTTTTTTGGAATGTGTATTGTCATGTTTGTGAAGCATACGAGTTTGTAACTAATAAAACAAACTTGCAAACTTCAGGTGGTGCTACTCTGATATTTGATACTGAGCTTATTGCGGTGAATGGAAAACCAACTGTTGGAAAAGAAGAAGATGAAGAAGAAGACGACACATCTGGAGATGACGAGTTGTAACTGAATCTCCATTCTCTAGATGAAACGAAGTTCTATGGGTGTTTTTTTCTTTGGATGGTTTAGTTTGGTTTCTTCCTTATAAGTTGTTAGTATTACTTAAATGTTAACGACTTCATTTCGGTTTGGCTTTTGGTGTTAGTTATAGACAAAAAAACGAACAACGGAAATTAGGCGCCAAATACTTTCAAATAAGCACAGAAAGTAGTTTTAAAAGAATAGTTGATGTGTAAAAAAACGTGTAAAGACCTTTGTTGAACTGATAATTATTCTTGTTTGTACTGAAAAGGAAGCACAAAGCTATCAATACCGTATTGACGCCATTGCCAAGGCATGAGTCTAAATCACTTTGGAGAATCACATTGGACCAAATAAGTAATTACAGTTTTCTGTTTACATCATTTGTAAAGAACCTTGGTGTGTGTGACTGTTTTATATGAGGATGCTCTTATAATAAAACAGACCTTGTAGTGACATTACAGTTCAAAACAATGCAAGGCTTGTCTTTTATATTTATCCCAGAATCTCTATGTATCTAAAGACCCTTGAACCTAAAGACATAAATACAGCAATGTAAATGAAACGGGTCCACTGGTTTGATATTCATTGTAAGATAACAATTAAGGAAGTGCCATGGCACAGTATATGGTTCCAGTAAGTATTGTGCTCTTAGTGCACTTTGAATTTTTTTTTAAAACGACTAGTGAAGCTCTTATGTATTTATATATCTTGCGATTATATGTATGTGATAGTTTGATGATGGTTTGGACCTAGTTTTATGGTGATTGGTTGTTGACTATCAAACGTATTGTATCTAACCAAACATTTCAACGAGACGTTTTATTTTCAAGATATTGTTTGGTCACCAAAGCTATAGAAAATCTTCCAATAAATCTTAAGAAAATTTATAAGTACGCTATAATGTATTATTAAAAGGAAAGGACCATGATTATAGCTTTGTAAAATATTCCAAAACAAAAAAGGCCTTTGTTCAACGTTACACTAAGTGATGAGCCACTATGTAACATCTTAGTGATAGAAAAGCATGTCACATGCATGAAGATTGTCACTACTCTTAAAAATTTTAATATCGTTAAAATTTCCGAGTGAGATGCAACTACTCTTCAATAGTAAAATGTATATAAAATATAGACCACCCACATTCAATGCATCTTCTTCTTTTTTTCTTTGCTTTCTAAATAGAAAAGATTAAAGTACTAGTTAGTTAGCACACAAAAAGATTAGAGTACTAGTAAACTAAAACAATTAATTCACCCTACTTACTCATATGCTCAATAATCCAATCCGTATTTTATATGTACAAGCAAAAAGGTTTACAAAGATTTTAATTATCAACTTTCAATTATGAACTTCAATGTAGTTGGTGATTAATCCATTTATCATTATTCTGTTAGCCAAGACCATGAATCAGATCGTCCATAGCCATGTGATCGCTAAATTTTTAATTCCCTTTCACACTTAAAATAATATCCTGGAACAATTATAATTATCATTGTTTTTATTACATTAATCATTTTACTTA

>.::GWHANRE00000002:30370672-30376804(-)
CGTCATCATTTTATTCCTTTTTATTAAATTTTGCTAATGTTTTCCTAATTTCTACATATTTTTTACCAAATATTTATTTCTCCCTCTAAATAATAATACAAAACATACAATCAATGAACCAAAAATTCATTTTAGAATTATTTTCAATCATAACATTACCTTATTCAACATATTATTTGGCTTAAATACAAAACATTTTTTAAAAACTAAAAAATAAGATATATATATTTCAAACTTAAAATCTCGAATAGAGTATTTTTCGAGTTATCTCTATTATTGTTGTCTCTTCTCCTAAAATCATAGAATATCTTGTGCTTCACTATGTTTTCCATGGCTTGTTTGATATATTTGGAAAGTAAAAAATAATAAAGTTTTCCACAATAAGGAAGTAATAGCGACCGACATTCTTCAATTAGCAGAACTAGAAACAAAAAGTTGAAAAACTCAATGGAGGAAGAAAAATATGAGGAATGTATCGTTTCAGAAGACAACTCAACGTCTCACAAGTCAGATCTGCAAATAATAATATTCTACAAAATTTTGTTTTAATTATTTTGTTATTCTCTATCCTAAAATGATAATAACAAAATAAATTAATTACAAAATTATATTTTCAAACAACATTGATAATAACTAACTAGTTAAACTATATATATTTAGTTTCAGGTATATACATTTATGAGCATTGTAAGGAAGTCGTGTAGTGCATATCAGTAAGTAACATCTCCTTAATAAAATATTTATAGCTTTGGATGTATAATATATACATTTAGATAATTCTAAGAAAAAAAAGACAAATAGCAAACATGTATATATTTACCGAGGTTTTCTCAACTGTCTTTGAAATTTATGAGGGTTGTCGTATGCAGTGTGCTCTTAAGAATGTTGAATTGTGGATAGAAGATGAAGTTGTTAATTAATACCCGAAGTTAACCATATAAATTAGAATCCAGATACACAAAATAAGTTTTTCCGTGTTGTATAAAGCATGTTAGTGGGCCGGTAGGCCAAAATTAAGAGAGGCATACGTTCGCACGTATGAGCGCGGCAAGGGAGATTCCTTAGCAATTAAGCGGAAGCTTTTGATTTTAACAGAGTTCCTTTTCCCCTTCTTTAAAATGTTATACCGACAATTTTTTTTATTTGTTTTTTTGTTCAGTCAAAGAAAGAAAAAGAGCAAAAATGAGCGTTTGGTTTGGGAGAGGTTTCCTCTTTAACTCTAGCCTTCTGGAAACTTTGATTTTCGCAGCTAAGGTTTACACAGACTTCAAACCTTTGTCCGAAGATCTCGCATCAACTTTGGAGAGATTAATTCCTCTGTCGGAAGAGATAGAATCTTTCCAAGGGAAACTAGACTTTGCCTATGGGGATCTCAAGGAACTTGTTGATACTCTCTTTCGAGCTCGTGAAGTGGTTAACACCTGTATAGAAGGCGTCTCTTGGTTCCAGAAACCTATCCTCACAAGAGAGATTCAGCGAATCATTAATGATATGCTCAAGTTCTCTCAGACTAAGCTACAGTTTCTTCAGTTCAGGACCCTGGACGATGGTGGTTTATGTAAGAGAATTGATGGCTTCAGCGTTCCTGTTTATACGGATCTTTGTTCTGTTCCCCTGCCTGATAAGGATCTCCTTGGATTTGATTACCCCTTGATGGAGCTTAAGAAGAAGCTCCTTGATGATTCTGTGGGTAGTCTTGTGGTGTGCGCTCCTCCCGGTTGCGGCAAGACCACGCTCGTTGCTCAGCTTTGCCACGACCAAGAAATCAAAGGTATAAGTGCCTAGGCATATAAACCGAACCGAAAAACTAAACTGATGTTCAAAAATAACTGAATGGTTCTTATATCTTTGAAACCAAACTAACCGGAAAATCAAATAAATATACGAATATCTAAAATATAGTTTATCAATATAAAATATTAATTATTTTTAATTTTAAAAATACCAAATATTTTATAAATATTATTTATAAACCAAACTACCCAAATATCGAATTATCCAAATATTTTTATTCAAAATATTAAAATCTAACTATCCAAAAGGCCGAGTTAATTATCCAAATAGTTTTATCCGGAATGTATTAATTTATCTGAATTACATGATCTTTGATTCGAGAAAACTGAAAAAAAAAGATCTAATTTTCTTCGAAAAACCGAAACCGAAATTTATCGGATATTAGTCAGTTCTTAACACTGTTACTTGAACTGAGTCGAAAGATAAAATAACCGAGTTGAAATCGAACCAAATTTCATAAATAACTGAACAGTTCCTATATCTATCAAAACGAAAAACCAAAATTGAAAAAAAAACTAACCGGAATCGAATCAAAATCCGAAAGTCAAAGGCCTAGGTATAACTTGTTAAGTGTTTTTTTTTACACGCTGTTCAAAGTGTTTCCATTGGCAGGAGTGTTCAAACATATCTTCTATTGGGTTACTTCAAGAACCCCTAACTTGAGGGTCATGGTACAGCATCTACTTCTGCACAACGGTTTCAAAGATCTTACATTCACCAACGATTCTCAAGCAGCTAACTGCTTAAGAAAACTGCTAGAGGAACTTAAAGGAAACGGTGGTATATTGCTGGTGTTTGATGATGTGTTTGCTGGAGCAGAATCCTTGCTTAAGACGTTTCAGATAAACCTACAAGATTATAAGATTTTGGTCACTTCTCAGTTTGAGTTTGCCAGTTTTGGTCCCACTTATCATCTGAAACCTTTGGAACATCAAGATGCCAAGAACCTTCTCATTCAGCTTGCATCACCACTGCCTCATCACACAAATCCATATGAGTTTGAAGATCTTCTTCAAAAGGTATTAGTTTCTGATTCTAGCTCCTGTCTGTGGAAACACTAATCCATCTTTTTTGTAGACGTTGAAACGTTGCAATGGACTCCCGCTTGTGATTGAAGTAGTTGGTGTTTCCCTTAAAGGAAGAAGTCTACATTTATGGAAAGACCAAGTCGAAAGCTGGTCTGAAGGGAAAACAATTCTAGAACGTCTGCAGCCTAGCTTCAATGCCCTGGAACCTCATCTTAAAGAGTGTTTCATGGACATGGGCTCGTTTCTTGAGGACCAAAAGATACGTGCTTGGGTAATAATTGACTTATGGGTTGAACTATACGGTACCAGTAGTAGTAGTAGTATTGTGTACATGAAGTACCTCAATGACCTTGCTTCCCAGAACCTGCTTAAACTTATTCCTCTCAGGTATGTTTATTTATATGTCAACATTGTTTCTTTGCTACCTTCTTACCATGTACCACTTTGATGAACTTGTTTATGTACTACTTACCAGGAGAAGTGAGCAGGAAGACGGATTCTACAATGGGCTCTTAGTCACTCAACATGATGTCCTGAGGGAGCTGGCTATCCATCAAAGCCGATTGGAATCAATCCTGGAAACAAAAAGATTCAAGTTGGAGATCATAAAGAACAAATTTCCAGAGTTGTATTTGCGTCTAAAGCAGCCTATTAATGCTCGTCTCTTGTCTATCTCCACAGGTAATCTTTCAGTTTCAGGGTCCTCTCTTTTTTTTTGTTCCTAACAGTATAACTTGGACTTTCTATTGTGAACAAGCGCCCATTAACTTTGAAAAAAGAAAAAAAAGTTAAGGAAAACAAAGTATGATCGACTCATATACCCGTTTAGAATTTGTATATTGATTATGTGAATTAATATTTACAATCCCTTAACTACCCAAAATACGGTATTCATTTTCTCTTTAAAAAAAAACATCTTTCGTCCCGCCAGACGAATTTGACTTCTTATTGGTGCATAGAGATTTAAATCATTTCTAGAGTTTAACACTTTCTCTACTGTTTCTAGAGGTGTGACTTTCTTACAAACTATGTTTGGTCTTTCTATTTTGGTTACAGATGATTTGTTCTCATCGAGTTGGGTTGAAATGGATTGCCCCAACGTTGAGGCGTTAATACTAAATCTTTCTTCATCAGACTATGCATTACCAAGCTTCATTGCTGGAATGAAGAAGCTAAAGGTTTTGACCATCACAAACCACGGTGTTTCCCTTGCAAAGATAACAAACTTCTCGTGTCTCGGTTCATTACCAAACCTGAAACGGATCAGGTTTGAGAAAGCTTCAGTCACTTTGCTGGACCTTGCCCAATTGCGACTCGACAGTCTCCAGAAGATATCTTTTGTTATGTGTAGTTTCGGTGAGGTTTTCTATGAATGTGTAGATATCGATATCTCTAAAGCTCTTCCTAGCTTACAGGAGATTGAGATAGACTATTGCTACGACCTCGATGAGGTGCCGTATTGGGTATCTCAAGTTGTTTCGTTGAAGAAACTTAACGTCACGAACTGTTACAAGCTTTCTAGACTTCCAAATGATATAGACAACTTGAGTAAACTAGAGGTGTTGAGGCTGGCTTCTTGTTTTAATCTCTGCGAGCTGCCTGAAACGACTAGCGAACTCAGAAATTTGCGGTTTCTGGATGTTTCTGATTGCACGGGGTTGAGAAAGCTGCCTCTAGAGATTGGGAAGCTGCAGAAGAAGTTGAAGAAGATCTCGATGAGGAAATGTTGGAGATGCGAATTGCCTGGTTCAGTGGTAAATCTAGAGAATCTGGAGCTGATATGACATGAAACTGAATTGGTGTGACGTACATCATTGTAGAGAACTCAGTAGTTCTCAAGAAACTTTGTTCTGAATATGTGTTTTTCCATGCTGGAACACAACTTCATGCTTAGTATGGTTGTATAGTCATGGGCTTCATATGCCCATGGGCTTTTTTTCCCTAGCTAGTACATTATTATACACCGTTTCCACACGTGACACGTTCTTATTGCTACGGTGGGTGCACAAACACGGAAAATCCACCACCACACAAGTGAATTATTTGTCAATTGTCGACAACACGTGTTGACCGTAGAATGTAAACTTTTATCCAAAGGTTTGGGCTCGCGTGTGGACCCCGTGAAGACCTAACTCATCATGTGGTTGGTTCTCGACTAGGTTCGGTTGCCGAAATTTGAACTTCCCTTTCGAAATGGGAAGAATTCACTCTAAAAGTCTTCTACTGTAGTGGTGAGTCTATGTTTCTCTCGTCACGTGTGCATGCATAGCTCCTCATATGACTCATTACCACGTATGTTCTTATTTTAGATCTAGTGGGTAGACGTTTTAGTTTTTTTTTGCTTAAATGGAAAAACGTTTTAGTTCTACAAATCGAATATCTTCTGGTCTATTTTAGTATGTTACTGTTTTCAAATACACAGCACACTAGAGAAAAGAAACATAAAGTTATATATATAAATAATAGATTACAATAGCCATGTTCTTTTCATAACCGCTGCGATTAGCGGTAGGAGCAAAAAATAACACTTCGGCGGAGTCAGGATTAACGATTTTGAAAACAAATTTAATTATTGAAGCTTGCTGCAACGACTGACAAAGGGAAAGATGCGGCCACTGATATTTCTAGCGTTAGACTTAGTTAATGATTCTTGCCACTGTTACTGATAATGTAAGTTCATGTTGTCTCACCGGCGTTGCATTTCCGATGGCAAAAGTGTAATTGGTCGTCAGCGTTAGCGAACAGAACATAACGAACGTTTATTCTTGTGGTTTGAATTTAAATATCCTCTTCTCAACAAAAAAATAAATAAATAAATAAATATCCAACCTGGCTGTGCTTACCATAAAACTTCATAAGTTTTGCTTCTCAAGTCCAAAAATAATTAAAAAATTTTACCAAAACAATAATAAAAATAAATGAAAACAGAGAAAAAGATTTTGCACAGATTGTTGCCGACATATTGGGGATTCATCCAACGAACCAATACAGAAAATCAGTGTTTGTTGTTTTCTTATGCGTGATGGGTCCCGCCCAAAAGACTACCGTCACAAGCGGTCAGACACAGTCCCCGTAAATTGGGTCCCACTGACTGTTCCCTCGACCAATGTGAAACTCGAAGGTTCGTGTCCAGTTTCGTCACGGCGTCTGATTATTGCGACCTGACATGCTACGGTTATCGATCCGGTTCACTGGCTGTAAACTGATTACTTAAAATATCTAGATCGAACCGGAATACGGTCAATGTTTAGAATGCATAAGCTAGCGAATCGAACCAGACCAATCATCCCTTTTATCGTGAGCTGTTTAT

>.::GWHANRE00000002:31238781-31263252(+)
ACAGGCTCTGGAAATCATGAAACGGCATTTCATGTTTGGGGACAGTTTTTGTTAAGCTAGATGGGCTTCCAACCTAAAACCAATTGGTGCTAAGTGGAGTGATCCATCTATCTTATATATTGCTTAGGATCCCTTCCAATATCCGATGTGGGACATTTATCCCTAATACGCCCCCTCGAGATGATGGTTCTTTGAGCGTCAATCTCTGAATGCTCGGGCAAGGATCGATGGGCCGACTTTGGGCTGGATCGATAATGGATCGGATTGGACTGCGTGGATCGGACTCTGATACCATGTTAAGCTAGATGGACTTCCAACCTAAAACCAATTAGTGCTAAGTGGAATGATCCATCTATCTTATATATTGCTTAGGATCCCTTCCAATATCCGATGTGGGACATTTATCCCTAATAGTTTCTTTCATGTTTTGGGGAACTCTTGTTCAAAGCGACAGTTTCTTTCCTCTGTTATCTAGTTGATATCTCGGGAGTTCGAAGAAGCAAATACAAGTTCGGAGACATGTTTTGGGGAACTCATTTTCCCATGTTTTATCTCAGGGCTTGTAAAGGCAGACCAGAAGATATTAGCAGGGTTTTTGGTAACAAAGTTCATGCATAGTAAGTAAGTAAGTTACCCATCTCTGAGTCTGATTAATGTAAATTTCTTTAAGATTATTCCTTTTGTAAACGTAAAAACCTTAGAAACACAAAACTGTCAAAAGTAGAGATAAGTAAGTAAATAATTAAATTAGTTTATTCTGTTTTAGGTCCACCACTCCCAAATTATTCAAAATTTATGATTAACCTTAAAAAAAACTAAAGTAACGAAGAAACATGTTTTTGGTTTCCTCTTTGCAGAGACCACATGGTCTTTCGGCTCAAAAAAAGTAAGTGGCTATAATAGATTAAACTCATCATCGTGAATACAGCTGGTTTGTGTCGTTTAGTGTTGACTAAGAATAATCAAGTACTTGGTCTTCAGTTGCGTTCTAAGCAAAAACACATTCGCATATACAGATCAGTTGGAAGAAAAGCGATTTTCAAGAGGTGATTTTTATTTTTTGTATTTTTCATATTTATTTCATCTCAATTGTTCATATCATTCATAGATTAGATCCACAAAATAGTATATATTATCTAGACTAAAATATGCAGAAAAATATTATCCGGACTATGTATTAACTCAAGGATCTTGCTCTCGTGTGATTATTGATTACTTATTTCATGTTTGAGCAGGAGACTTATGGCTGAGCTAGCAGTGGCACTTTTACCGTTTGCAGTCGAGAGGCTTTGGAACCTCCTTGTCCGAGAAACTAAGCAATTTCAAGGAGTTGAGGAGCAGTTCAAGGGATTAAAAAATGATGTGAAAACGTTAAGGTGCTTTTTGAAAGATGCGGAGGCCAAGAAACATTCAAGTGAAATGGTGAGAAAAGTTATCAAAGACATCAAAGAACTTGTTTTTGATGCAGAAGATATCATAGAAACCTTTCTTCTGAAGAAAGAACTCGGAGAATCAAGCAGCAGCAGCGTCAAAAGATTTGCATACGTTACTGTGAAAAGCATGGTGCTTGGGTTTGATATGAAACCTATAAGTAAGAGGATCTCTAAGGTGATCCTTGATATGCAGAATCTTAGCGTACAGAAGGTCATTGTCAATGAAGAGGATATGCAGTCTCTACTGGTAAAAGAAAGAGAAATGCGACAAACATTTCCTACAAGTGACGAAGACCATCTTGTTGGGTTAGAGAGAAGTGTTGAGAGATTGGTTGGCTATTTGGTGGAGGAGGATAGCAGTCAAGTGGTTTCTATAACTGGGATGGGAGGTCTTGGTAAAACCACACTCGCAAGACAAGTTTATAATCATGAGACGATAAAAAGTCATTTTCCAAGAGGATTAGCGTGGGTTTGTGTTTCGCAACAGTTTGAAAGGAAGTGTGTCTGGCAGACAATCTTGCGACAACTGATCAGGCCAGAATGTGATGTGTCAAAGATGAAGGAAGACGAACTATTAGAGAAGATTGTTCGAGTGTTGGAAACACAAAAGGCTTTGATCGTCATTGATGATATATGGAGAGAAGGAGACTGGGACCTAATCAAGCATGTGTTTCTGCCTAGAAAAGGTGAATCTCCTTATGTTACATACATTAGGCCGTCTTTTAAAAAACTCAAGATCTGATTATGAAACATTACAAATATATGAATGTGTTGCAGGATGGAAGGTTTTACTTACTTCTCGCAATGAGGAAGTGGCATTACATGCTGATAAACAATGTGTCACCTTCAAACCAGAATGCCTAACTTTTGAAGACAGTTGGGATCTTTTTCAAAGAATAGCATTTCCTATTAAAGACACAACTGGTAAGTTTTCAAAGGCGGCCTACTTGGATTTTTTTTTCTGTTATAATAAATTAATGAAAAATGACTTTCATATTTGCAAGACATTTAAGATTGAAAAAGACATGAAAGAAATCGGTATGGAGATGATTAGACATTGTAGAGGTCTACCACTGGCTATTAAGGTGTTAGGGGCGTTATTAGGTAAAAAATACTCATTGCATGAGTGGAAAAGGATACGTGAGAATATTAAAGCTCCGACCGTTAGAGGGAGTGGCTCTGACGACAGCAATTTCAATTTGAAGGTTTACGGTGTTTTGTATCTGAGTTTTGAAGAGCTGCCTGCCTATTTGAAGCATTGCTTCCTTTACCTTGCGTGTTTTCCAGAAGATTATGTGATAAAAACGAAGAAACTTTCCTATTACTGGGCTGCAGAAGGAATACTAAGGCCAATGGATTTTGATGGAGCGAGCATTCGAGAGGTTGTAGATGGATACATAGAAGAATTGGTGAAGAGAAACATGGTTATTTCTAAAAGAGACGTTGATACTTCAAGATTTGAAACACTTCAGTTGCATGACATGATGAGAGAAGTTTGTTTACGCAAAGCTGAAGAAGAGAATTTCATACAAACCATTGGCACATCAACTGCAAATTCAAAATCTCCTTGTAAATCTCGCAGACTTGCTGTTGTACGTTGGCTTGATGAAACATTTAATGTCGATACGGAGGTGAAGAATCCAAGCCTTAGAACTCTCTTGTTTCTCGAGAGCAAAACACCGATGGCAACAAGTTTATTCTTTACAAGATTTAAGCTGATGAGGGAAGGTACCCTCTAGCATCGGGAAGCTCATCCACTTGAGATATCTTAGTTTTGAGTGGTCAAATGTAAGTCAACTGCCTTCTTCTATGCGGAATCTGAAGAAACTGCTCTATTTAAACCTGGATGTATATTGTTACTTCCCTGAAGTCGTCTACATGCCCAGTATATTGAACGAGATGCGAGAATTGACATTCTTGTCTTTGCCAAAGAGCTTACACGATGAGACAAAGTTGGAATTGGGAAATTTGGTCAACCTGGAGACGTTGGAGAATTTCTCCACAAAACATGGGAGAGTGACGGATCTGCAGGGCATGACACGGCTCAGATCTCTTTCTATCTATATTACAGACGAGAGGTATACTATGGAAACTTTATCTTCATCTCTCAGTAAACTTTCACACTTGGAGAATCTTACTATAAATAACGACAACAAGTTTTATACTCCCACGAATGATGATGAAGAAGGATTTGTTTGGGATTTTGTTAATCTCAAAGAGCTCAAGTTGGAGATATATATGCCAAGGTTACCTGATGCGCAACGCTTTCCTTCTCACCTTACAACCATATATCTAAAGTGGTGTTGTTTGAAGGAGGATCCAATGCCGATTCTAGAGAAGTTGCTTCACTTGAAAGGGGTTAGATTAGAGAACAACTCTTTCTGTGGGAGGAGAATGGTTTGCTCAAGGAATGGGTTTCCTCAATTGCAGACTCTATTATTTGATGGATTAGAGGAGTGGGAAGAGTGGATAGTAGAAGAAGGATCTATGCCCCTTCTCTGTACTCTCTGGATTTACCAATGCAGAAAATTAAAGGAGCTTCCTGATGGGCTGCGATTCATCACTAACTTGGAGGATCTGAGTGTTTATGATATGGGAGATGAATTCGATTTGAGATTGTCGGAAGGATACTTGCCTTCTCACCTTACAACCATACATCTAAAGGAGTGTCGTTTGAAGGAGGATCCAATGCCTATTTTAGAGAAGCTTCTTCACTTGAAAGAGATTAGTTTACATGATCGATCTTTCTGTGGGAAGAGAATGGTTTGCTCGAGGGATGGGTTTCCTCAATTGCAGACGCTAGAATTTGATGGATTAGAGGAGTGGATAATAGAAGAAGGTTCCATGCCTCTTCTCCATACTCTAAGTATTTGGTCTTGCAGAGAATTAAAGGAGATTCCTGATGGGCTGCGATTCATCACTTCCTTGCACAATCTTGCTGTTGGTCAATCAAGTATTAGATTGTCGGAAACATGCTTGCCTTCGTGCCTTACAACCATAGGTCTAATTGATTTTCGTTTGACAGAGGATCAGATGATGGTTCTAGAGAAGTTTCTTCACTTGAAAAATGTTATGTTAAATGGTTGTTTCTGTGGGGGGAGAATGGTTTGCTCGAGGGGTGGGTTTCCTCAATTGCAGACGCTAGAAGTTGATGGATTAAAGGAGTGGGAAGAGTGGATAATAGAAGAAGGCTCCATGCCTCTTCTCCATACTCTCGAAATTGAATCTTGTCCAAAGTTAAAGGAGCTTCCTGATGGGCTGCGATTCATCACTTCTTTGAAGAGTCTGACCTTTTATAATATGGGAAAGAGATGGGAGAAGAGACTGGCGAACGGAGGCAAAGATTATTACAAAGTCCAACACATCCCTTCTGTTGAATTCATTTAAAGTTGATCTCGGCAATGATGAGTCAGACAGCAGCTGAAGGAGACTCTCAGCAATTACGGACTCTCAGGTATATATTATCTAGGAATGAACTTCTCGGCAACTTCTTTGGATTTTCTTAAAGTACACTTTAGCTAATAGACTAATCCGTTCGTCGGGTAACAACAGAGAAATATGAAGTGGGAGAAACGGGCCAGCCATGCTATCTATAAGTTGAAGAACGTTTTCAGGCATGCCCAAAGCAATGTATTTGCTGCAGCCAACAAGCATGTAAAGGATGAGCTGAGACTACATATTGTTCCAAGTCCTGAAGTGTTTCAATCTAAGTCTTGAGACTACATAAGGTTAACTGAAGCTTCGGTTTTCAGGCAACGCTTGGTTAACATACAAGGACAAAAGCAAACTTACATGAATGATGTTTTCAAACCATCGTCATAATAATACTGATGAAGAAACCTTCAAACTTTCGTATTGTGACTTGACTTATTTCTTCACCATTAGCTTTGATGAAAAATAGGGTCTCCTTACCATCCACAAGACCAAGAAAATAATGATTCTCGGACCATATTCCAGAAGTAAATGATCTTGATATGCTGGCAGATACAGAGAACAAATGTTAGAAGACCATAGTAAGGTTTCACAAAACGATGAATTCACATACTATATTATGTGTATCAATGTAATAACTATATTTATTTAAAGTACACATTTGCATAAAATCACAAAAGCTGGAAACAGGCAGGTTAATTTATTGTTTACCGATATCAGTTATTTAAGTATGAGATAAAAATGATTAAATTACAGTTAAAACAAACTAAAATTCAAAATTACAAAAGACAGCTAAATATATAAAAGTTTTATCTAGATTATTAAAACAATGTAACTTGATTTCAGTTGTTACAAATCAGTATCCAATAGACAATGAAAAAGAGTGAGTGGTGCTCGTGATGGTGATGGTGATGGTGATGGTGATGGTGAGTGGTGTGGTGGATTTGCTCTCAATATAGGGTCTGGTGGAGCTTTGGAGGGTCTACTATGGCCTTGTGATTGCTTGGGAAAAAAACATAAGTAGACTGGAGGTGGAAGTTGATTCTAAAATGGTGGTGAGTTTTCTTACGACAGGGATCGAGGATACTCACTCACTGTCTTTTCTGATACGCCTGTGCCATGGCTTCTTGACGAGGGACTGGTTGGTTAGAATTGTTCATGTGTATAGGGAAGCTAAGCTGATGGTTTAGCTAACCTTGCTATTTCTCTTCTTTTTGGTTTTCATCATTTTGATATTGTTCCGATAGAGCTTGTTAGTTTGATACGAGAGGACATCGATGGTTCATTACGGCCACGACAAGTTCAAGAAGTTTGAAGTTTTCTTTTTAATAAAATTGGGAGGTTTTTTCCTATCTTCCTACCAAAAAAAAAAATAGACACTGAAAAAGAGTGGAAGAAGATGAAAAATATAGAGTTGATTACTTAATGGGCCACATTATGTCTTTCTCTTACTCTTAAAGACACATAGCACATGTGAGGCACTTTCCCTTGCCCAAAGACAAAAAGTTGACTAATATACCCTTACCAAAGGCAGCTTGATATTTTGGTTCCCAAAAGGAAACCAGTTTGGTCTATGGAGCTCGGTTTAGGTTTAGGTTTATTGATTGAAGTCACTTAATTTAGACCGTCAGATCTGGATCTTGTGTTTCTAATCAAAGGCCAAAATTAAAACTTAAGAAGTAAGACAGCTATGATAAAGGACGTAAATTTGTTGTGTTGGGTGTGGAGGAAGCCACTCTCGTTGTTAAAGTTTCTGTCTTTATTGGAGCTGTTCTTGGCAAACATTGAAGGTGTCGATTTGTTCTTGTTTTGGGTTTGACATTAATCGATCCAAGTCATTCACTTTAACGCTTGATATTTGTGTTTCAGGTTGGTGCGATGGAGGATCAGTGCATGGTCATGTGCGGGGCTGTTGTTTGGGTGGGCACTAGCATCGTAGATGGGCGAAAGAGGACGAAGAGATGGGGGAGTAGTTGGATTGGTAGCAAAGGGGGGTGTGTTGAGAATTGAGTTGGGGGAGGTGCAGATGGGGGAGATGTGGATAGGGGAGGTGTGGATGGGGGAGATGTGGATGGGGGAGATGTGGATGGGCGAGGTGTGAATGGGGGAGGTGTGGATGGGGGAGGTGTGGATGGGTGAGGTGTGGATGCGTGAGGTGTGGATGGGGGAAGTGTGGATGGGGGAGGTGTGGATGGGGGAGGTGGTTGTTGACTTGCTGTGAGAAATTGAGCCGTAACGCTGTGCAGCGTATTGGCTGACGACGGGCGACTGAATGTGATCTTCCTCCATAGGAGCTCTGGCTTTGAGTAAATGTTGTGGCGTCCAATCGGGAAACGGTCGGTGGCGAATAGTCTCGGTGGGAGACGGTGGTCCGGTTGATTGTTGCCTGAAAAAAACCGACGGAACAAATTAGGAAAAAACTTTAACGGCGGAATCGATTTTCTGGGTTTGAACAAAACATAAACCAAAACCCTAAAGGGGTCGATTAAGATGTAATATAAACATATAATACTGGATCTGAACAAAATAGATGTATATTAGACGAAAACAAACCTTGCATGACTTGATGTAGAGGTACAGAAAACGACGGCGGCAGATGCGATAGATTCAGCGGATGTCAGAGAATGGCGGAGTGACGGAGCTTGTGTGAAGAACGGAAGGAGATGAAAGGATCTATGGAGCTCACTTTCGAAGGAGAGACTGTGAAGAATTAGTTGTAGGGTTTGGTCGAAATCGCCGCAAGGCGGAGTAACAGAGATTGTGTGAAGAAGGGAAAGAGATGAAAGGATCTAGCTGGAACCGTCGAAGGAGAGACTGTGAAGAGAGTAGTTCTAGGGTTTGGTCGAAATCGCCCCAAGGAGGCGTGAGAGAAAGAGAGAGAGAATCGTAAAAGAGAGAGAAATGTGTAAATTTGAATTAGAAATTGGTTTGGTACAAAGACATAAACCGATGTATAGGATTTTGTTCTGGTTTAGTTTTTCTACTTTCTCTACCATAAGGGTATAGAAGACAATGACTAAGGAAGAAGTGTGTGACATGTGCAATGTGTCTTAGAGAGTAAATCCAAAGACATAAAGTGTCTTAGAAGGTAAAAAATTCAAAAATATAAGGCTATAAGCTAATCAACAGAAATGATTAGTTTTATTTTATTCTAGTGAGCTTACTTTTTTCCTGGAAATATTTTAAAGAATTTAATTTAGCTAATATATTCTAGTTTTCTATACATTTATTAGTTTATTATTGAATTCAAAAATGAAATAATGTTAGTTAATCCTAACACAAAAAAAATTAATAAAAAACTAAACTAATTTTCAAATTGTATGGGGTCAGATGACTTCCTCTTAACGTCCTGCCACGTAGGTAAATAACATATCTAATGGTTCTTGCCTAGCTTCACAAGATTTTAAGATTATTGTCCTCAGGTGATGTACGCCACTTCTCTTATCGACATGATATCATTTCTGTTTTGGTTAAATAGTAAATACTTTCATTTCCTGTTTCTTTGTTAAAAGTTTTTCCTTTCTAAACCAAAAAAATTATTATTACAAAACACATCTTGTTCGCTCAGACATGACGAGGGAAACAAGGCCAAGAGAAAGTGACATGAAACTCTTCAGCAAAAAAAAGAAAAAAAAACATGAATCATTCACTCAACTTGCATACATCCATGAACTTCTGGACTGCGTTATGATACTGAGTTCCCTGCAACCATACAACAAACATTAAGCATTTCCTCAACAGTTTATGTATCTTCTTGAACTCGTAGTTAAATTTCTGATTTTGATAAATATTCATGGGCAAATGATATATAACATCAATAAATGGATGTAGACTACGTTGACATGGCAAGACGGTAAGAATTCACATTCTTGTGGTTGCCGTTGAGATTACATGATAAGACGAAGTTGGAATTAGGAAATCTGGTCAACCTGGAGACATTGGAGTGTTTCTCCACAAAACATGGGAGAGTGACAGATCTAAAGGGTATGACACGGCTCAGATCTCTCTCTATCTATATTGGAGACCAGAGGTATACCATGGAAACTCTATCTTCATCTCTCAGTAAACTTTCAGATTTGGAGAGTCTTACTATAGATAACTACGACGGTTTTTATACTCCCACGAATGATGATGAAGAAGGATTTGTTTGGGATTTTTTTAATCTCAAACAGTTGAATTTGGAGATATATATGCCAAGGTTACCTGATGCGCAACGCTTTCCTTCTCACCTTAAAACCATTGAGCTAGCTTATTGTTGTTTGACAGAGGACCCAATGCCGATTCTAGAGAAGTTGCTTCACTTGAAAGAGATTAGGTTATGGAGTAAGTCTTTCTGTGGGAGGAGAATGGATTGCTCAAGGGATGGGTTTCCTCAATTGCAGAAGCTAAGATTTGATGGATTAGAGGAGTGGGAAGAGTGGATAGTAGAAGAAGGCTCTATGCCCCTTCTCTGTACTCTCTGGATTTACGGATGCAGAAAATTAAAGGAGATTCCTGATGGGCTGCGATTCATCACTAACTTGGAGGATCTGATTGTTTATGATGTGGGAGATGAATTCGATTTGAGATTGTCGGAAGGATACTTGCTTTCTCACCTTACAACCATATCTCTAAGTCGTTGTCGTTTGACAGAGGACCCAATGCCTATTTTAGAGAAGCTTCTTCACTTGAAAGAGATTAGTTTACTTGATCGATCTTTCAGTGGGAGGAGAATGGTTTGCTCGAGGGATGGGTTTCCTCAATTGCAGAAGCTAAAATTTTATGGATTAAAGGAGTGGGAAGAGTGGATAGTAGAAGAAGGTTCCATGCCCCTTCTCTATACTCTTGATATTTGGTCTTGCAGAGAATTAAAGGAGATTCCGTTCCGATTCATCACTTCCTTGCACGATCTTGCTGTTGGTCAATCAAGTATTAGATTGTTGGAAACCTGCTTGCCTTCTTTCCTTACAACCATATCTCTAATTGATTTTCGTTTGACAGAGGATCAGATGATGATTCTAGAGAAGTTGCTTCACTTGAAAGATGTTCAGTTAAATCGTTGTTTCTGTGGGGGAAGAATGGTTTGCTCGAGGGGTGGGTTTCCTCAATTGAAGAATCTAAAATTTAAGAGATTAGAGGAGTGGGAAGAGTGGATAATAGAAGAAGGCTCCATGCCTCTTCTCCATACTCTCGAAATTGAATCTTGTCCAAAGTTAAAGGAGCTTCCTGATGGGCTGCGATTCATCACTTCTTTGAAGAGTCTGACCTTTTATAATATGGGAAAGAGATGGGAGAAGAGACTGGCGAACGGAGGAAAAGATTATTACAAAGTCCAACACATCCCTTCTGTTAGATAGCAGCTGAAGGAGACTCTCAGCAATTACGGACTATCAGGTATATATTATCTAGGAATCAACTTCTCGGCAACTTCTTTGTATTTGCATAAAATATTATTTCGTTGCAATGTCTCTGATGATGTGTGTTTCACCAATTGCTTTGATATAGTGGCAAACAGATATTTTACAACTGAAACGTACTCGCACACACGAGGAGTGGATGACGCGGTGAAGCTGTTCGACGAAGTGTCTAACTGAGGACACTTGATCTCCTGCACTGCTTTAAGTTTGTCTATAGAGATAGAGAGGTTTATTTTTTGAAAGTGAAGCTGTTCGAGGAAGGTTCTCATGTAACCTTTGTTGACTGAAAGAGGTGAAATATGTTAAGATTCTTATATTAGTATAGAACTGCGTTCAACTAGATATTGAGATATGTATTAAGGGAGGTGAGCACTGAGCTTGTTTCATTTGAAATAAATGTTTATTTTCTCACTTTTGATGAATTTGTGTGCTATATGATCTTATTAGGGACTGTGCTAATGAAAAGGATCCTATCAAATACAGAGTGAAATGTGTGAACATTATCTTCATCTTAAGTAAAAAAATTCCACAGTTGGAGAATTTTACTAGATATAATCGAGTCTTGATGCTTATTAGCTTCAGAGGAAGAAAGTCCAACGTCAATAAAGTCGTTAATCGAGTCTTTTGTGTGTTTTGGAAAAGCTGCCATGTCGTCAATAAAGTGTAAAAAAACGTCATCATCCTTTTCATATATCATCTACTCTTTGTACAACTAGAAAAGGCAGATCGTATTTTACTTCCTTTGAATTGCTCCTTAGACGAAACGAATCCTCCAAAGACTGGAGCTGCTTCTCCAAGTATCTCCTCGGACTTGCCTCTGCAACATTAACCAGACTCAGAGATAGGTTACTATGCATGATCTTGATTCTTTCGTAGGGTAACAACAACAGAGAAATATTAAGTGCTTTCTGCTTCTGCTTCATTATATTCAAGCAGAAAAGTATGAGCTGCGACTACATGTTGCTTCTTTTCCTTCTCCTCAGGTTCCAAGTCATGAAGCTGCGACTACATATGTGAGACTTAATAGACGCCACAGCGATCTGTGATGATTTAAGTGCGGTCAAACAACGCTTGGTTCAGTGTAGCTTCAGTCTTCTGCGCCTAGATGATAGTAACTCAGCCGAACCATCCCATGGCATAACATTTGACTGTAGCTCAGAGGATAAGCCCTTGATATTCTTACCCGAGATGAACTGCATAAGTTCTAAGGAGTAGACACCAACCTGACTTGGCAACTCCAGGTTCAGTTCTCACATATACCAAATCCTGCAGTACAGGTTCAAGTAAGCTCAAATAAAGATGTGGAAGATACCGAGAGGATAAATCTGTGAATGCCTCAGAAACTATCTCCTCAGGTGGTGGGAAGTTTTGGTTGCCAAGCCCATCTTTCCCATGAACGAAGTCAGCCACTCGAAGCTTTGTGCCGTTCTGTACAGATGAAAAGACAACAACAACAAGTTATCAAAACATCAAGGCGCATCGATATGTTGCTGTATCTCAAAACATAGAAAGAACACAAAGTAGAGACATCCCAGGATAGTTTAATGTGTTCGACCAGGATAGTTTTAAATGTTGTTTTTTTTTTTTTTTTTTTTTTTTATGATGCTGATCATGTATGTAGTGATAGAAGCCTATTAAAGGTGGAAGAATCGAAATACTGGACATTAGCACGAAGACCAAATTCAATTTAAATTTGCTTGCTTTAGATTAAACTGTTTCTTAATTACTAATGAGTTGATTCCATTCCACGAAAGATTTGCTTCTCAAATACTAACATATCATAAACTTGGGGGTAGAGTGCAATTGAAATATAAACTTAATGTTTATGAGAGACACTGATACATCCATCATCTTTGTTATTTTCAACTTCACATTCTTCTCTTATTATGTGTACAGTGTACATGATTAGATATTTAGTAGAAGTGTAGGACCGTTTTCGTATAAGTACCACATAGATGACCAATATGGATGTAGTAGCTTTCAGTCAAAAACACAGTTCTTAACAAACAATACTAACTCAATATTGAATTAGTGTATGCCTTTCACAATTCTTTTGTTTTTCAATCGATTACAGAAGAAGACTACAGAAGTTGAAAATTTCAGTGGCTTGATCACCAAGCAAGGCAGACCTAAGGTAGACAAGTATTGTAGCCCAAAGCCTGACTTGGGGACAGACTATCGTCCAGTAAGACAGCTATTAATGCATTCAGGGCTTAAGATAAGATGCTCAGAAGATGACAGAGGTTAACAAGGTTCACGTCTATTAATCCGAATCAATGCAACAAAGAAACGTGTCCTTCCTTGTTTCCGTTGAAAGTCGACTCTAACAACCTCCTCTTGCCACTCTTCTTCTGACACGTGGTCTTTGTATCAGAAGAGTTTACTTCCTGCATCTCATCAGCTAACCTTGTCCAAAATTTAATCAGTAAGGTAATTAGGCATTCTTTCCACGTAGAACTATCAGGGATATGCACATAGGGACACATTTGGAGGTAAAACTAAGATGAAATGCCGTTTCATGATCTCCAGAGACTGTAAAGGTTCCAAAACCCTGATATATACTCTAGACTTGGAAACTCTATCCACTTCCAAAATCAATATCTCTTCTACTTTCCAGTGTATCTAACAAATTCATAATGTATATTGTCTGTAGACATCTTGCCAGGAAATGTGTGAATTCTCCGTGAAGAAGCCACTGAGTTTCTCTACCATCTTGGCCAAAGCTTCCAAGTTCATCTTATTGATGCGGGCATGGACTTCATTGTTGGAGGCTATCATTGTTGGAACTTCATTTTTGAAATCTAGTAAGCATCTTTTTGGATGCAAAAATGTTTTTTTGGTTTGAATAAATTTAACATTTATACAAAATTTTTTTTTTTTTGGAAATCCAAGGATATGCGAGACTCTACTGCATTCCTGCTTAAGGATGTTATACATTTTTGATAACCAAACGAAAGAACCATGTTGCATTAATGATGATTCTTCCTTGCTTTCTTCCAAGCAAATGCTTTCGAGAACTTACATCCATGTGCTTAAGTGCAGGACCTCTTGCTATATTGCAGCACCTAAATCCCAAATAGGACCACGCCCCTTTTTGGTTAGAACAAGGCATAGATCAAAACGCCAGCTGCAGATCGCCTGCAACTGCAGCTTCTCTAGACTCTAGCAATAGCTTCTTCAACAGATGATATCTCTTCTGAAGAATTCAACCCTAGAAGTTTTGCAACCTCAATTAGCTCTTCAACGTGAAGATAAGCCCCAGGATGCCCTGTGATTGCCATCTTGATAATCTCTGCCTCAGCTTTTAACAGTCCGGCGGCTACTAGAAAATATATTCAAGCACTCCCTTGTTTTCCTAACAGTAACTGCATCAATGGTATCGGCCGGCCACATCTTTATTTTAACTAAATACACAACATCAACAATCTTAACACCAATTATAATTTATTTTACCAAGATTATAACCTTTTCACAGCGTTTAAAGAAAATGTTACAACATTTATTTCACTAGACAGATCAAATCATTGTAATTCAACAAACTCGTACTATTAGAGGCCCTACGTACTAACTATCTCCTTATCTTTTTAGCAAAAAAATGTAAGTGGCTACAATAGAATCACTCATCGTTGTAAATACAGCTGGTTTGTGTCGTTTGGTGTTGACTGAGAATAATCAACTCTTTGTATGAATAGGTCTTCACCTGCGTTCTAACTAAAACACATTCTCATATTTTCGTTATACAGATCGGTTGGTCGAAAAGCGATCGATTTTCAAGAGGTGATTTTTATTTTTTGTATTTTACATATTTATTTCATCTCAATTGTTCATACCATTCATAGATTAAATCCAAAAGAATAGTATATATTATCTAGGCTGGAATTTGCAGAAAAATATTATCAGGACTATGAATTCAAAGATCTGCTCTCTAGCAGTTATTGATTACTTATTTCATGTTTGAGCAGGAGACTTATGGCTGAGCTAGCAGTGGCACTTTTACCGTTTGCAGTCGAGAGGCTTTGGAACCTCCTTGTCCGAGAAACTGAGCGATTTCAAGGAGCTGAAGAGCAGTTCAAGGGATTAAAAAATGATGTGGAAACGTTAAGGTGCTTTTTGAAAGATGCGGAGGCCAAGAAACATTCAAGTGCAATGGTGAGAAAAGTTATCAAAGACATCAAAGAAATTGTTTTTGATGCAGAAGATATCATAGAAACCTTTCTTCTGAAGAAAGAACTCGGGGAATCAAGCAGCAGCAGCTTCAAAAGATTTGCATACGTTACTGTAAAACGCATGGGGCTTGGGTTTGTTATGAAACCTATAAGTAAGAGGATCTCTAAGGTGATCCTTGATATGCAGAATCTTGGCGTACAGAAGGTCATTGTCAATGAAGAGTATATGCAGTCTCTACTGGTAAAAGAAAAAGAAATGCGACAAACATTTCCTACAAGTGACGAAGACCATCTTGTTGGGTTAGAGAGAAGTGTTGAGAGATTGGTTGGCTATTTGGTGGAGGAGGATAGCAGTCAAGTGGTTTCTATAACTGGGATGGGAGGTCTTGGTAAAACCACACTCGCAAGACAAGTTTATAGTCATGAGACAATAAAAAGTCATTTTCTAAGAAGATTAGCGTGGGTTTGTGTTTCGCAACAGTTTGAAAGGAAGTGTGTCTGGCAGACAATCTTGCGACAGCTCTGGCCAGAATGCGATGTGTCAAAGATGATGGAAGGCGAACTTCAGGAGAAGATTGCTCGAGTGTTGGAAACACAAAAGGCTTTGATCGTCATTGATGATATATGGAGAGAAGGAGACTGGGATCTAATCAAGGATGTGTTTCTGCCGAGAAAAGGTGAATCTCCTTATGTTACATACATTAGGTTGTGTTTTAAAAGTCACAATTTGATAAAAAAAAATATTAAGAAATATGAATGTGTTGCAGGCTGGAAGGTATTACTTACTTCTCGCAATGAGGAAGTGGGATTACATGCAGACAGACAATGTGTCACCTTCAAACCAGAATGCCTAACTTTCGAAGAAAGTTGGGATCTTTTTCAAAGGATAGCATTTCCTATTAAAGACACAGCTGGTAAGTTTTCAAGGGCGGCCTACTTGGATTTTTTTTTTCTGTTATAGTAAATTAATGAAAAATGACTACCATATTTGCAAGACATATGATCCTTTCAAACATTCTTGTAACTGATGTGCAGAATTTAAGATTGAAGAAGACATGAAACAAATCGGTATGGAGATGATTAGACATTGTGGAGGTCTACCACTGGCTATTAAGGTGTTAGGGGCGTTGTTAGGTAATAAATACACATTGCACGAGTGGAAACGGATACGTGAGAATATTAAAGCTCCGACCGTTAGAGCGAGTGGCTCTGACGACAGAAATTTCAATTTGAAGGTTTATGGTGTTTTGTATTTGAGTTTCGAAGAGCTGCCTGCCTATTTGAAGCAGTGCTTCCTTTATCTTGCTAGTTTTCCAGAAGATTATGAAATAGATGTGGAGAAACTGTCCTATTACTGGGCTGCAGAAGGAATACTAATGCCAATGGATTTCGATGGAGCCAGCATCCGGGAGGTTGCAGATGGATACATAGAAGAATTGGTGAAGAGAAACATGGTTATTTCTAAAAGAGACATTGATACTTCAAGATTTGAAACACTTCAGTTGCATGACATGATGAGAGAAGTTTGTTTAAGCAAAGCTGCAGAAGAGAATTTCATACAAACCATTGATACATCAATGGCAAATTCGAAATCTCCTTGTAAATCTCGCAGACTTGCTATTATTGTACGTTGGCCTGGTGAAACATTTAGTGTTGATAAGGAGGTGAAGAATCCAAGCCTTAGAACTCTCTTGTTTATTGGGTACAAAAGATGGAAGGCAACAAGTTTATTGTTTACAAGTCATAAGCTGATGAGAGTGTTAGATCTCTCTTTGGTCGAGTTTGAAGGAGGGAAGGTACCCTCTAGCATCGGGAAGCTCATCCACTTGAGATATCTTAATTTTGAGTGGTCAAATGCAACTCAACTGCCTTCTTCTATGCGGAATCTGAAGAAGCTACTCTATTTAAACCTAAATATATATCTATTTAGAGTTTACATGCCCAATATCTTGAATGAGATGCGAGAATTGACATTCTTGTGTTTGCCGGAGAGGTTACATGGTAAGACAAATTTGGAATTGGGAAATCTGGTCAAGCTGGAGACGTTGGAGAATTTCACTACAAGAAAACAGAGAGATTCTGATGGCCAAAATCGTCGGAAGTTCGTCGGAAAAGGCCTATTCCGACGCATTTCTGACGAAGGCGTTCGTCGGTATAATTTCGTCGGAAAAAAAGAATTCGTCGGAATTTCGTCAGACCTTCCGACGACTTTCTGACGAATACCGAGAAATGACATTCTGACGAACTTCCGACAATATTCCGATGCGGACACACGAGACTAGAGTTCATCGGAAAAACTATATACCGACGGAGACGGATCCTCTGAAGATTCCGACGAACTAAGTTCTCGGTAAATACCGACGGAGTCTGATTCGTCGGTAAATACCGACGGAGTATGACTCGTCGGTAAATACCGACGGATTACGATTCGTCGGTAAATTCCGACGACTCACCATTCGTCGGTATTTTCCGACGAATCATAATCCGTCGGTATTTACCGACGAATCAGACTCCGTCGGTATTTACCGAGAACTTAGTTGGTCGGAAAATGTCAATTTTAATAATACGAATTAATTTTGCATTTTTATATATATTTTTTATATGAAAAATTAATTAATAAATAAATAAAATCTGAAATTTAAAACTAATAATATTATAGAATTTAAATTCATACAAACCGAAATAGAAAAAAAACATTCAGAAAATTTAAAATTCATGCAAAACGAAAGAAAAAAACATTCAGACAGTTTTAAAAAGCTGAAAAAAACTAAGAACTCGAAGACATCAAACGATCTAGCTTCTGCATTATCTCGGCGTTGAACTTCTTCTGGGATGCCAGCTCAGCAAGGATAGTGGCATTCTCCGAACGGATAGTGGCATTCTCCGAAAGGATAGTGGTGTTCTGCTCCTCCAATGCCCCAATCCGTTCATCTTTGTCATGTAGCTCCTCGAGAATCATGGGATCGGCATACGGAGCTTGCGAAGAAGACGCCGGATACGAAGAAGCACGGCGGGCCAACCCAACTAAACGGCCTCCTTTCCTTTTAGGAACCGCCTACAAAAATATTTAAAGTTAGTAAATATAGACAAATTAGTAATCGACATTATAAAAAAAATATATTAATAAAAAAATTACCTTTTCAACCATCTCATTTATTTGCAATAGGGACAAGTTGGTTGAAGCTCCCGTAGAATCGCCGTCATCAGAGAGAGGCTGAGATTGAGTTGCTATTTCAGCTTCCACCAAATCAACGACACCTTTGATCACGGGATCCTGAATTTGACCTGTCTTCTTGTTAGTGTGAGCCACCTTAATGAGTTGGAGACGATCAACGGGATTACCGTCATTTTCTTCGATCTAAAAAACCGCCATTATTAGCCAAGGAATATATAAAATATTTATTTAAAAAATATAAAGATAAATAATTAAAAAAAACTTACAAGTTCATCTTCCTTAGTAGACATAGAGCAAGCGCCGAGGTTGTGCACATACATACCTTTCCCGCCACGATCGCTCTTCCGGTTCTTGGAGTTCCTAGAAGACGTCTCTGCAGTTTCTTCCTTCTCCCAATGAGCTATCAACTGCTCCCACACCGTCCCGTTGATGAACCGTGGCCTCTTGTTCTTCTGCCAAACTGTCTTCCACGCGTTTATCTGCTTCGTATAAGAGTCCATGGCTTTTTCGTTGAATTTCTTACGGACTGTTTCCGTGAGATCGGAGTGCCAGTTGAACTCTTGCTACAAAACAAACATAATTTAATAAGTAAATATATTTTAAAAAATGTAAATACTTTAAAAAAATGAAGAGTTTACCGCAAACTGACGAAACCACAACTCTCGTTCTTCGAAAGGAATCACACTCCACTTTGAATATCCAAAACGAAGCATGGAGTACATCATCTGGTTGATGCTCCTGCTAATGCCATTTTTCGACTTGGTGAACCTTTAAAAAAAATACAAGTTAGTTAACAAGTTAATTAATGGAAAAAAACATAATACTACAAATTAAAAAAAAATACTAACCAAGTGCTATGTCCTCGTCGTGGGTTGGGATGGAGAACCGGGAGATGCTCTCGACCTGGTTGTTGAACCAATAGATCAACTGGCATGACCCCCGGATCCTGTTGAGCAGCAGCGGGAGGGGCAGCGGGAGCTGGAGCGGGAATATATGCGGGAACCGAGTTTTGTTCGTGAGACGATCCCGATGCACGGGAACTGCTCACCGAACTACGTCGAAGACGGGCTGCGGGGCGGGGTACATCCTCGGACCTAAAAAAAAATTAATTTATCAAAAATCTTTTCAAACCATTTCTATTTTTAATGTTTTCATTTATATATTTACAGAAAAATGTTGTTAAATATTTTTAAAATTTTTAAAAAACGTTTTATTATACATAGTTTATTACTGGAAATTTGTAAAAAATTATTAAAATTTTAAAAATTTTTATTATACATGATTTATATATATATATATATATATATATATATGTATACAAAATTATAAATTTTTATAATTATAGAAAAATGTTGTTAAATATTTTTAAAATTTTTAAAAAACGTTTTATTATACATATAACGCTCAAAAATATACATCCATCTGTACTGCACAGGACCACCAAGTTCCAATTCTCTTGCGAGATGAATAGCAAGATGTTCCATTACATCAAAGAATGATGGAGGAAATATCTTCTCAAGGTTGCACATGCTGACTGGTGCGTTTGTCTTCAAATTATTAATACCCTCTTCAGTCACTACTCTGCTGCATAAGTCGCGGAAGAAAACACTTATCCCTGCAATTGCTTCATGAACATTACGTGGCAATAATGCTGAAAAAGCAAACGGGAGGAGGCGCTGCATAATTACATGACAATCATGACTCTTCAAGCCACTAAACTTTCCTTCGCTTCTATCAACGCAGTTCCCCAAATTTGATGCATATCCGTCAGGAAATTTCACTTTATCTGTAATCCAATCAAAGAACTCTTCTTTTCTAGCACCATCCAGCCGATAAATGGGAAAAGGGGCCGTACCGTTCTCATCAACGTGAAGTTCAGAACGATCACAGATATCGACTAAATCCAACCTTGACTTCAAATTATCCTTCGTTTTACCTTGGATGTTAAGGACTGTGTTCATCAGATTGTCGAAGAAGTTCTTCTCAATATGCATGACATCTAAATTATGCCGCAATAGATGAGTCTTCCAATATGGCAGATCCCAGAAAATACTCTTTTTGTGCCAGTTATGTAGCTCTCCAACCGCACTGACTCGAATGTTTTCATGTCCACCTACATCTGGCGTCCTTTCTGCATCAAAATCCCTAAACTGCTTCAACAAATTTTCCCCACTAACTTCCTCAGGTGGACCATCAAACACCTGCTTGTTCTTCGTAAACGAAGTCTTACTCCTGCGGTATGGATGATCAGGTGGAAGAAATCGTCTGTGACAGTCAAACCAACACGTTTTCCTTCCGTTCTTTAGTTGGAAAGCATCGGTGTCATCTTGACAATATGGACATGATAGCCTCCCATGTGTTGTCCATCCAGATAACATACCATATGCTGGAAAGTCACTTATTGTCCACATAAGTACTGCCCGCATCTGAAAGTTTTCTTTGCACGAAACATCGTATGTCTCAAAACCATGTGCCCATAGTTGTTGCAACTCATATATCAGTGGTTGAAGAAACACATCTAGTGATCTTTTAGGATGATCTGGACCGGGGACGAGAATTGAGAGAAACAAAAACTCTCGTCGCATGCACAAGCTCGGTGGTAAGTTGTACGGGGTCACGATAACTGGCCATAGAGAATACTGTCTTCCATGCTTTCCAAACGGGCTGAAACCATCAGTAGATAATCCAAGATAAACATTTCTTCTCTCTTCCGCAAATTCTGGATATGTTGACTGGAAATGTTTCCAAGCCTTCGCATCTGAAGGATGTCTAATCTCACCATTTGTGGAATGCTCTGCATGCCATCTCATTGCTTTTGCTGTGCGCTCACACTGATACAACCTCTTCAATCTTTCCGTCAAAGGCAAATACCACATTCTTTTGAACGGGATCGGAACTCTTCCCCTCGTCTCCTGATAACGAGGTTTCCCACAAAATTTGCATACATTTCGTGTCTCATCCGCTCTCCAGTAGATCATGCAGTTGTCAATACATACATCTATCACTTCGTACGGTAGTTGAAGACCGGCTACAAGTTTCTGAACCTCGTAGTATGAACCCGGTGCAAGGTTATCCTCAGGTAGAATACCTTTGACAAAATCAGTAATCGCATCCATGCATTCTTCAGCCAAATTATAGTCTGTCTTAATACCCATTAATCTAGTTGCAGATGATAAGACTGAATGACCATCTCTACAATTTTGATACAAAGGTTGTTTTCCTGCATCTAACATATCAAAAAATCTCCTAGATTCGGGATTTGGTTCTTCCCCTCTATAATGATCATGTACCATCTGCTCAGTACCTACACCATAATCTATATCCGTTCTAGGTTCTTCTAACCTAATATCAGGCTGAAGTTCACTAACAGGCTGAGGTTCGCTAGTACTACCATATTCATAACCAGTTTCCCCATGAAGGTACCAAACTTTATAATTACGTGAAAACCCTTTCATATACAAATGAGTCCAAACATCAAATTCTTTTATAACCTTATTATTATTGCAAGTAGAGCAGGGACATCTTAACATACCACTTTTTGCATCCGGTTGCTGTTGAACAAGCCTCATGAATTCTCCAATTCCTTGAACGTATTCTTCCGTAAGCAAATTAGTGTTGGGATCCAAATGAGGTTTATCCATCCACGAACGATAATAAGCTCCTGAAGACATGATTTTCACGGAATTGTTATGACTAAAGAGAAAGAAGAGAGAATGAGGTGTGAATGAGATGAATGAGGAGTGGTTGCATTTATATGAAATTGCTTACGGACATCCGACGACTTTCCGACGGAATACCGACAGATATAAAGCATTCCGTCGGAATTCCGTCAGTATTTTCCAATCTCGAACGGCTATAAAACGGTCATATTTATTTGTCGGCAACGGTCACTTGGTTCGTCGGAAATTCGTCGGAAAATACCGACGGAATACCGACAACCGTAACGGTTATATCTTTTCATCGGCATATCGTCGGAAATTTGACGGAATATTCCGACGACTTTTCGACGACTACAACGGTTATATTGTTTATCGGAATATCGTCGAAAAGTCGTCGGAATATTCCGACGACCCTTGGTTTCTCGGAAATTCGTCGGAATTAGCCGACGGAATTCCGACGACTTCAGATTTTTTGTTTTCGTCGGAAATCGGTCAGAATTCCGTCCAAAGTGTCCGACGGCTGTGTCGTGCGTCGGAATCTCCGTCGGAATTCGGCATGTTTTCTTGTAGTGTTTCTCCACAAAACATGGGAGATTGACGGATCTAAAGGGTATGACACGGCTCAGATCTCTCTCTATCTTTATTACATACGAGAGGTATACTATGGAAACTCTATCTTCATCTCTCAATAAACTTTCACACTTGGAGAGTCTTACAATATATAACGACAACAAGTTTTATACTCCCACGAATGATGATGAAGAAGGATTTGTTTGGAATTTTGTTCATCTCAAACAGCTGAAGTTGGAGATATATATGCCAAGGTTACCTGATGCGCAACGCTTTCCTTCTCACCTTACAACCATACATCTAGAGAATTGTTGTTTGAAGGAGGATCCAATGCTGATTCTAGAGAAGTTGCTTCACTTGAAAAAGATTAGGTTATGGAGTAAGTCTTTCTGTGGGAGGAGAATGGATTGCTCAAGGTATGGGTTTCCTCAACTGCATAAGCTAGAATTTAGGGGATTAGAGGAGTGGGAAGAGTGGATAGTAGAAGAAGGCTCTATGCCCCTTCTCCATACTCTTCGGATTAACGATTGCAGAAAATTAAAGGAGATTCCTGATGGGCTCCGATTCATCACTAACTTGGAAGATCTGAGTGTTGAGTATATGGGAGATGAGTTCAATTTGAGATTATCAGAAGGATCTCACCTTACAACTATCTGTCTACATGAGTGTCATCTGAAAGAGGATCCAATGCCTATTTTAGAGAAGTTGCTTCACTTGAAAGAGATTAGTTTATGGAGTAAGTCTTTCTGTGGGAGGAGAATGGTTTGCTCGAGGGGTGGGTTTCCTCAATTGCAGAAGCTAGAATTTTGGGGATTAAAGGAGTGGGAAGAGTGGATAATAGAAGAAGGCTCCATGCCCCTTCTCCATACTCTCGAAATTGAATCTTGTCCAAAGTTAAAGGAGCTTCCTGATGGGCTGCGATTCATCACTTCCTTGGAGATTTTGACCTGTCGTGATATGGGAAAGGGATGGGAGAAGAAACTGTCGAACGGAGGAAAAGACTATTATAAAGTCCGACACATCCCTTTTGTTAAAATCGATGATTGTGTCAGATAGCAGCTGAAGGAGACTCTCAGAAATTACGGACTATCAGGTATATATTATCTAGAAATTAACTTCTCGGCAACTTCTTTGGATTTGCATAAAAGATTATTTCGTTGGAATGTCTCTGATAATATGTGTTTTACCAATTGCTTTGATAGAGTGGCAAACAGAGATTTTACAAGTGAAACGTACTGGCACACACGAGGAGTGGATGCTGCGGTGAAGCTGTTCGACGAAGTGTCTAACTGAGGACACTTGATCTCCTGCACTGCTTTTTAAGTTTGTCTATAGAGATAGAGAGGTTTATTTTGGGAAGTGAAGCTGTTCCACGAAGGTTGATTGAGAGAGGTGAAATATGTTAAGATTCGTATATTAGTTTTCTCTTTACATTTTCTTCTATTTGTTCTTCTCAAGCGACTAGGCTTTTTGAAAATTTCCGTATAGAACTGTTTTGAAACTCTTTGCTTGCCTCTGTATAAAAGATTTATGGAATTGATTTAACAGAATAGTTGATCTTAGTCGTTTAATTTTTCAGTAAATATTATTTGAATTATGAACTCATGAATCCTCCTCCTCTGGTGTTTGAGACACTTTTGTGTTCCCCAAAACATGACAAAGACTGTCTCTCAGAACTTGTATTTTCTTCTTGGAAACAGAGGAAAGAGAAGACTGAACCCCATAGCTATAATTTGACAGAGTCCCAGACTGACTAGATAACTCTTTCTCAGACCAGGCCAAGGTCCCGGTCAGGCTCTCTGCTTCATTATCTTCAAGCGATACCTCTTCTTGTTTCTCAAGCGATCTATCTATAAGTTGAAGAACGTTTTCAGGCATGCCCAACGCAATGTATTTGCTGCAGCCAACAAGCATGTAAAGGATGAGCTGAGACTACATATTGTTCTAAGTTCTGAAGTGTTTCAATCTAAGTCTTGAGACTACATAAGGTTAACTGAAGCTTCAGTTTTCAGGCAACGCTTGGTTAACATACAAGGACAAAAGCAAACTTACATGAATGATGTTTTCAAACCATCGTCATAATAATACTGATGAAGAAACCTTCAAACTTTCGTATTGTGACTTGACTTATTTCTTCACCATTAGCTTTGATGAAAAATAGGGTCTCCCTACCATCCACAAGACCAAGAAAATAATGATTCTCGGACAATATTCCAGAAGTAAATGATCTTGATATGCTGGCAGATACAGAGAACAAATGTTAGAAGACCATAGTAAGGTTTCACAAAACGATGAATTCACATACTATATTATGTGTATCAATGTAATAACTATATTTATTTAAAGTACACATTTGCATAAAATCACAAAAGCTGGAAACAGGCAGGTTAATTTATTGTTTACCGATATCAGTTATTTAAGTATGAGATAAAAATGATTAAATTTCAGTTAAAACAAACTAAAATTCAAAATTACAAAATACAGCTAAATATATAAAAGTTTTATCTAGATTCTTAAAACAATGTAATTTGATTTCAGTTGTTACAAATCAGTATCCAATAGACAATGAAAAAGAGTGAGTGGTGCTGCGTGATGGTGATGGTGAGTGGTGTGGTGGATTTGCTCTCAATATAGGGTCTG

>.::GWHANRE00000003:2081596-2088019(-)
AGATCAATGTCACGCATGTGTTGACGGATATAACAATTGAAGAGCCGGATCCCAGAGGATCAGCCGAGATGAAAAGAATGGTAACGCTATATGTAGAGCCTTTGGTACACTTATAAGTAACACTTAGTGCTGATTGCTGAATAGGCTTGTTACTGTCTGTCATGTTGCAGTTTGTTAGAGCGATGTGCACATTTTTGTTAACTCATATATCTTAATCTTTTTTTTTCTTATCGTTGAACTTAATCCAATCTCTAACGATCAGAGAGCAAATAAAAAAAATGGTTTGTTTCATCGGGACTTGGTAATCTGGTAGAACATTACAACATACTTTAAACCAAGCAAGTTTTGACAGAGAAAACATAGAGCCTTGGCTTACTCTTGCTCTTACTCTTATCTCTTACCTTAAGCAATGTATTAAGCAGGGTGTTATTATTTTGGTTCTTGGGACATGATGGAATGACTATGATTCACCATTCCATTATGATGTATTTCCACGGAAGAATGGGTTGATGTTTTAGATCACAGCGTCAGGGATGAACATCCTTGTAAGTCTTTTCACACTTTGCTTTCTTTTTTCAAGTTTCAGGGAACTCAGCTTTTGATCACTGCTTCCTTGAAAGATTGCTTGTGTTCGTATGATTCTTACATTCTTTCCTTTTTACTCGTTTCTTACAAACAAACAAAAAGGGTTAACGTTTGTCCGTTCTGATTCTTTATTTTTATATATTTGAGAGTTGCTTGCTTATTTTCTTGGATATCATTATGTATAAGCTTTCTTCTCTTACTGGTTGCGCTTGTGGGACCTTTCTGTTACTCTCGTTATTTTAATTTTCTGTGAGGAAAATACAAGGAAGTAGAGATATATACAAAGAAAAGCACCGGCCAGTCCACTTTTTTATTCCTAGTAGTTTAACAATCCTTGTCAACGTTCTGTGTACTGTTCAATGTATACAAGGGGCCTCATAGGCTCATAATAATTTCTTCCTCCAAATAGCCCCTCTGTAATACTGATCATCTTTCCATCACACTAATTAATGGATTCTTCTTTTTTGCTCACCACTCTTGCTGCTGCAATAGGGCTCTTAACAGTTCTGAGAAAACTTAGATTCCATCAAGAAGATAACAGAGAAAAGGATCCTTCTTCTTCATCTTCTTTGTCTCCTTCAACGTTTCATTTACCTTCTTCTTCTCACATCTGGACGCATGATGTCTTTCCTAGCTTCCGTGGGGAAGATGTACGCAGAGACTTCTTCAGTCACATTCAGAGGGAGTTTGAAAGAAAAGGAATCACTCCGTTCATAGATAATGAAATCAAAAGAGGAGAATCTATCGGTCCAGAGCTGATCAGGGCCATCAGAGGATCAAAGATTGCAATTATCTTGCTCTCTAGAAACTATGCCTCCTCAAAATGGTGTCTTGATGAACTGGTGGAGATTATGAAGTGCAGAGAAGAGTTTGGTCAGACTGTAATGGCTATTTTCCACAAAGTGGATCCTTCTGATGTGAAAAAGCTAACCGGAGATTTTGGGAAATTTTTTAAGAAAACTTGTGCTGGTAAAACAAAGGATTGCATTGAGAGATGGAGACAAGCTTTAGCCAAAGTGGCTACCATCGCTGGCTATCATTCAAGCAACTGGTTAGTTCTTTTAATTCCCACTTACTCTATACATTTTTAAAACAATAGATTCATATTTCTTTATGAATGTGAATATGATTATTTAATGGATGCATTGAACTCTCCTATTGTTAGGGATAATGAAGCCGACATGATCAAGAAAATCGCCACTGATACTTCGAACATGCTGAATAATTTCACACCATCAAATGATTTCGATGGTTTAGTTGGGATGGGAGCTCATTGGGAAAATTTGAAATCAATCTTATGCCTAGGCTCAGATGAGGTGAGGATGATTGGGATTTGGGGTCCTCCTGGGATTGGGAAGACCACAATCGCTAGAGTCGCATTCAACCAACTCTCCAACAGTTTTCAACTGAGTGTCTTTATGGATGATCTCAAAGCAAACTCTTCAAGACTGTGTTCCGATGACTACAGCGTAAAGTTGCAATTACAGCAACAGTTTATGTCTCAAATAACCGATCATAAGGATATGGTTGTATCTCATTTCGGTGTTGTGTCAAATAGGTTGAGGGACAAGAAAGTTCTTGTTGTTCTTGATGGCGTGAACCGGTCAGTACAACTAGATGCGATGGCGAAAGAGACTTGGTGGTTTGGTCCCGGTAGTCGGATTATAATCACAACACAAGATCAGAAACTTTTTAGAGCACATGGGATCAACCATATTTACGAAGTGAATCTTCCAACAAATGATGAGGCTCTCCAAATCTTTTGTACGTATTGTTTTGGTCAAAAGTTCCCTAAATATGGTTTTGAGGAGCTTGCTCGAGAAGTTACAAGTCTTTCTGGTGAACTCCCATTGGGGCTAAGGGTTATGGGTTCCTACCTTCGGGGAATGTCCAAGGAAGACTGGACAAATTCACTACCAAGATTAAGAGATAGCCTTGACACTGATATTCAAAGCATTTTGAAATTCAGTTATGATGCCTTAGACGATGAAGATAAAGATTTGTTTCTTCATATAGCCTGCTTCTTTAGCTCTGAGCAGATTCACAAAATGGAAGAGCATCTTGCAAAGAGGTTCTTGTATGTGAGGCAAAGACTTAAAGTCTTAGCTGAGAAATCTCTCATATCTATTGACTCAGGACGTATAAGGATGCATAGTTTGCTAGAAAAACTAGGTAGAGAAATTGTTTGTAAACAATCTATTCATGAGCCTGGACAGCGTCAGTTTCTGTACGACAAAAGAGATATTTGTGAAGTACTGACTGGTGGTGCAACAGTAAGTGGCTTTCATTGCATTGCTCCCTCGAAATTTTTAGTTTATTTGTTAACTGACAAACTATATTTTTTTGTTTGGTCTTTTATTTCAGGGTAGTAAAAGTGTCATAGGCATAAAGTTCGAATACTATAGAATCAGGGAAGAAATAGATATAAGTGAGAAAGCATTTGAAGGAATGTCAAATCTCCAATTCTTAAAAGTTTGTGGTTTTACCGATGCACTGCAAATAACTGGAGGTCTGAACTATCTGTCTCATAAACTTCGATTACTAGAGTGGAGACATTTTCCAATGACATGTTTACCTTGCACTGTAAACTTGGAGTTCCTTGTCGAACTAGTCATGCCTTACAGCAAGCTTGAGAAGTTGTGGGAAGGATGTAAAGTAAGTTGTTTTTCGTTATTTCACTTTGTTTTGAATCTATCATTTGTACAATCTTTAGCTATAAAAAAAGAGTGATCTTGCGATACCCATTTATTTAGTTTTTATACTAGTGTTGCTCCGTCTGTTTCTTTCTTTCGAATTATCATTTGTACATTTGTTAGTTATAAGGAACTGATAATGGCACACACTCCTTTATGTTCGTTTGATGTGTGGTTCTCATCTGTTTCATTACTAAAGTGTATAAAACATGTTTTGTAATTTATCTGTACAGCCGCTTCGGTGTCTAAAGTGGATGGATTTGGGTTATTCTGTAAACTTGAAGGAGCTTCCGGATCTCTCAACTGCCACTAACCTTGAGAAATTGTATCTTTATGATTGCTCGAGTCTAGTCAAACTCCCTTCTATGAGTGGAAATAGTCTGGAGAAACTAAATATCGGTGGATGCTCAAGTCTTGTGGAGTTTCCCTCCTTTATTGGGAATGCCGTTAATCTCCAAGAATTGGATCTGAGTAGTTTCCCAAATCTGTTGGAGCTCCCTTCTTATGTTGGGAATGCCACCAACTTGGAGTACTTGGATCTTCGTAATTGCTTAAATATGGTGGAACTTCCTCTCTCTCTTGGAAACCTTAAGAAGTTGAAAAGGCTGAGATTAAAAGGATGCAGTAAGCTAGAGGTTCTTCCCACCAACATCAACTTGGAATATTTGAATGAACTTGATATCGCTGGATGCTCAAGTCTTGATCTCGGGGATTTCTCCACTATCGGAAATCTCCGAGAATTGAATATCAGTAGTCTACCACAATTGTTGGAGGTCCCTTCCTTTATTGGGAATGCCACTAATCTAGAGAACTTGGTCCTTAGTAGTTGCTCAAAACTGGTGGAACTTCCTCTTTTCATTGGGAACCTTCAGAAGTTGCGGTGGCTGAGATTAGAAGGATGCATTAGGCTAGAGGTCCTTCCCACCAACATCAACTTGGAATCTTTGCTTGAACTTAATCTCAGTGATTGCTCCATGTTGAAAAGTTTTCCCCAGATCTCCACAAACCTTGAAAAGCTCAACCTCAGAGGAACTGCAATAGAACAAGTGCCTCCCTCGATCAGGTCATGGCCTCATCTTAAAGAGTTGCACATGTCATACTTTGAAAACCTCAAGGAATTCCCTCATGCTCTCGAAAGAATTACAAGCCTTTCCTTGACCGACACAGAGATACAAGAGGTTCCTCCATTGGTCAAGCAAATCTCTCGTCTGAATAGATTCTTCCTCAGTGGATGCCGAAAGTTGGTAACACTCCCGCCGATTTCGGAGTCCACTCATTCTATATATGCAAATGACTGTGACTCCCTGGAGATACTAGAGTGTTCCTTTTCCGATCAAATCCGTAGGCTCAACTTCGCCAACTGCTTCAAACTGAATCAAGAGGCGAGAGACCTCATCATCCAGAGTAATAGTACATCTGCAGTCTTACCAGGTGGACAAGTGCCTGAGTACTTCACTCACCGAGCTACTGGTGGAGGTCCATTGACTATCAAATTGAATCAAAATCCTCTTCCAGAATCCATGACATTTAAAGCTTGCATCTTGCTGCTTAATAAAGGTGACCATGAAGCTTGCTCTAAAGAGAAATCAAGGGGAGTGGATGTTGTAAATAATAATATCATATTTGGATTATATCCGGCTTTAGCGGAGCATCTGTACACATTCCGTATCAACTTAGAAGTCACTTCCAGGAAGCTTCTCTTTGAGTTCAAGTTGATGAGCGATGATGACGATTGGAAGATAGGAGAATGCGGGATAGTCCAACAATAGGAGGTCCCTTGATATTGATGAACATGATGTGAGCTTGAGAGATGGTGGCCATGGCAAATGTGAAACGTATGAAGTTAATGCCTCTCTTTTTTTTTTTTTCTCTACGAGTCCTTTCCTCAACTAAATGTATGTATCTGAAACTCAAATTTAGGTGAGGAGATCGATGTGTGTATAACGCATGTCTTGACGCGAGCCAGTATGCAGAGCCTTTGGTACACTAATAAGTTATGCTTAGTTTAGTGACGAGGCTGAAGAAGATTTTGTATTTGTTGTTTGTACAGTGTACTGGTCTGTTGCTTGTTACTGTCATGTTGCAGTTCTTAGAGCAATGTGCACATTTTCGTCAACTCATATCTAAAGCCTTTTGTGGTTGAACATAATTCAATGCCTACCCGATCAGAGAGCAAAAAAAAAAAAAGGGTTTGTTTCCTCTGTCATTGCTCAAGAAAAGAAAAATTTAACGCTTCTTTCTCTTCTCTTCATTCATTAGCTTACATCTCTTCCATCAAGGTATCCTTTCCATCTTTGCTGCTTAATTCAGAATCGTTATCATTCTCACCACAGAAATGCTCTTCTACATCTTTTTCCTCTTCTTCACTTTCATCATCAATCTCTTGCTCATGAACTGTTGTTAATATTGAAACTAAATAAATACCCATATATATTCTAATTAATTAAGAAGATGTTTGATATGTAACCTGATACCCATATAAAGTGCTGTGCCTCTGGACTTGGTAATCTGGTAGAACATTATAACATACTACAAACCTTAAGCAAATTTTGACAGAGCAAACATAAAATCCTTGGCTCTTACTCTTATCTCTTACCTTAAGCAAGGTACTAAGCAGCTGTTGGTTTTTAGGTTCTTGGGACATGATGTAGAAGTTGCAGAGGCTGATATTAATAGGATGCGATAAGCTCGAGGTCCTTCCTACCAACATCAACTTGGAATCTTTGGTTGAACTTGATCTCCATAGTTGCTCCTATGTTGAAACGTTTTCCTGAGATATCCACAAACATTATAGTTCTCGACCTCATAGGAACTGCAGTAGAACAAGTGCCTCCCTCGATCAGGTCATGGCCTCGTCTTGATCAGTTGAAGATGTCATACTTTGAAAACCTCAAGGACTTTACAAGAGGTTCCTCCGTGGGCCCGGAAAATGTCTCGTCTGAAAGCATTCTCCCTCAGTCCCACCGATTTTGGAGTACATCGATTTCATTGATGCAAGTGACTGCGAGTCCCTGGAGATGATAGAGTGCTCCTTTCGCAATCAATTCGTTTGGCTCAAATTTGCCAACTGCTTCAAACTGAATCAAGAGGCGAGAGACCTCATCATCCAGAGTAATAGTAGATATGCAGTCTTACCAGGTGGAAA

>.::GWHANRE00000003:2086804-2093143(-)
ATTTACCTGAAGAAAGGATCTGGAGAATGATCAAGAGGAAGTAAAACCGTGACGCTAATGACGAGAAGTTCTTAACCCATCCCTTTGATCGCCATTATCAAGCTCAGAGAGAGATTAGTTTACTCTGTACTCTGTAGATAGAGAGAGAGAGTGGATGTGTTGAAACCAGACTATAACGACCAAAGGAGTGTTACAAAAAAAAACAAAAAAAAACGACCAAAGGTTTAATAAACTACATGCTTTGTTATATCGTAAACACAAAACAACGTGTCTTTTAATTTTGAGATAGAACCGCCGAGGAGACGAGTGGATTTGTTGAAATCGGATGATACCGGCGAAGCATAACAAACAAAAGCCCTAATAAAACGACAAGCTTTGTTGTATAACTAACACAAAACAGCTTGCGTTTTCTTTTTCTGTTAGAGGAACGACGCCGTTTAGAGAATGCAGGTGGTTCATATTTCTTTCTTTGGGCAACTCAGGTGGTTCATATTAAGTCCGGTTTACTTCCTATACTCACTTGTAACAAGTAAAATACTCTGTTTCAACATTCACATGCATGATGGTGTTGTTGATAAAAAAAAATCTGGCAGCTGAGCTTTGTCTTGAGAGAGGGATTATGTCTGCTACGTGACCCGCCTCCGAAGGCTTCTAATGCTAAGTGCTACACTGCCAGATGAAAAAATTCGCCAGTAGCAGCAGTACTTGAAAATTCATTACCTGATCCAATGGAATTAATATCATCACTTGAATATGTTGTAGAGAGGTCGAACCTATTTCTTTATTTTTTATATTTGAGAGTTGGTTGTGTATTTTCTTGGATATTAGTAGCGCGTGTGGGGCCTTTCTTTAACTGTCGTTCTTGTAATTTTTTTGTGACGAAAACGACAAGGAAATAGGTATACGGATCCACTTTCTTCGGTATTAGTTTCAATGTTCCTAGTCAACCTTCTGTGTTAATTGTATACAGAGCCTCTTTATAGTTTCTTCCTCAAGATAGCTCCCTTTAGAGATCTGTAATACTGATCCTCTTCCCATCATACTCGCTAATGGATTCTTCTTTTTTCCTCACCACTGTTGCTGCTGCAATAGGACTCTTAACTCTTGTGAGAAAACTTCGTTTACATCAAGAAGATAACAGAGAAAAGGATCCTTCTTCTTCATCACCCTCGTCTACTTTGTCTCCTTCAATAGTTCCTCCACCTTCATCTTATCGCATCTGGACGCATGATGTCTTTCCAAGCTTCCGTGGGGAAGATGTCCGCAGAAACTTTCTTAGTCACATTCAGATGGAGTTCGAAAGAAAAGGAATCACTCCGTTCATTGATAATGAAATCAAAAGAGGAGAATCTATCGGTCCCGAGCTCATAAGGACGATCAGAGGATCTAAGATCGCAATTATCTTGCTCTCTAGGAACTATGCCTCCTCAAAATGGTGTCTTGATGAATTGGTTGAGATTATGAAGTGCAGAGAAGAGTTGGGTCAAACTGTGATGGCTGTTTTCTATGAAGTGGATCCTTCTGATGTGAAAAATCTAGCAGGACATTTTGGGAGAGTCTTTAGAAAAACTTGTGCTGGTGAAACGAAGGAAAACATTGGGAGATGGAGACAAGCTTTGGCAAAAGTGGCCACAGTAGCTGGTTATCATTCAAGCAACTGGTTAGTCCCTTTTTTAATTCACACTTTCTCTATACATTTCTCAAACAAACACGTCCCACAAATTCATATTTATTTATGAATGTGCATGAATTTTAGGGATAATGAAGCGGCCATGATCAAGAAAATCGCCACTGATATTTCAAACATTCTGAATAATTTCACACCATCAAGTGATTTCAATGGGTTAGTTGGGATGGGAGCCCATTTGAAAAAGATGGAACCATTGTTATGCCTAGGATCAGATGAAGTGAGGATGATTGGGATTTGGGGTCCTCCTGGGATTGGGAAGACCACAATAGCTAGAGTAGCATATAACCAACTCTCCAACAGTTTTCAACTGAGTGTATTTATGGATGATATCAAAGCAAACTCTTCAAGACTGTGTTCTGATGACTACAGCGTAAAGTTGCAATTACAGCAACAGTTTATGTCACAAATAACCGATCATAAGGATATGGTTGTATCTCATTTGGGAGTTGCCTCAAATAGGTTGAAGGACAAGAAAGTTCTTGTTGTTCTTGATGGCGTGGACCGGTCAATACAACTAGATGCGATGGCGAAAGAGACTTGGTGGTTTGGTCCCGGAAGTCGGATTATAATCACAACACAAGATCAGAAACTTCTTAGAGCACATGGAATTAACCATATTTACGAAGTGGATTTTCCAACAAATGATGAGGCTCTTCAAATCTTTTGTATGCATTCTTTTGGTCAAAAGTCCCCTAAATATGGTTTTGAGGAGCTTGCTCGGGAAGTTACACAACTTTCTGGTGAACTCCCTTTGGGGCTAAGGGTTATGGGTTCCTACTTCCGGGGAATGTCTAAGCAAGAGTGGATAAATGTGCTACCAAGATTAAGGACTAGTCTTTATGCTGATATTCGAAGCATTTTGAAGTTCAGCTATGATGCTTTAGATGATGAAGATAAATATTTATTTCTTCATATAGCCTGCTTCTTCAGCTATGAAGAGATTCACAAAGTGGAAGAGTATCTTGCAAAAAAGTTCGTGGAAGTGAGGCAAAGACTTAACGTCTTAGCTGAGAGATCTCTCATATCTATCGACTGGGGAGTTATAAGGATGCATAGTTTGCTAGAAAAATTAGGTAGAGAAATTGTTTGTAAACAATCTATTCATGATCCTGGACAGCGCGAGTTTCTATACGACTGTAGAGAGATTTGTGAATTGCTGACTGGTGACGCAACAGTAAGTGTCTTTTATTGCTTTACTCGCTGCAAATTTAGTTTATTCGTTAACAAACAAACTCTATTTTCTTGTGTGGTTCTTTCTTTCAGGGTAGTAAAAGTGTCATAGGGATAAAGCTGGACTACTACAAAATAGAGGAAGAATTAGATGTAAGTGAGAAAGCCTTTGACGGAATGTCAAATCTCCAATTCTTACAAGTCAATGGTTATGGCGCTCCATTGCAATTAACTCGAGGTCTGAACTATTTGTCTCATAAACTTCGATTACTACACTGGAGTCATTTTCCAATGTCATGTTTTCCTTGCAATGTAAACTTGGAATTCCTTGTCGAACTAATCATGATTGGCAGCAAGCTTGAGAAGTTGTGGGAAGGAATTAAAGTAAGCTGTTTTTATTTATTTCACTTTGTTTCAAATCTAGTATTTGTACATTTTTGAGTTAGAAAAAAACTGATCTTGTCACACTCGTTTATGATTTTTTTTCTTTTTGTTTAAGTGTTCTGTTTCAATACAAAAGTGTATAAAACAACCAAGTTTTTTTTGTAATTTGTCTGTACAGCCGCTTCGAAGTCTCAAGTGGATGGATTTGAGTGATTCTGTAAACTTGAAGGAGCTTCCTAATCTCTCAACTGCCACTAACCTTGAGAAATTGTATTTACGTAATTGCTGGAGTCTAATCAAACTCCCTTGCTTGCCTGGAAAAAGTATGGAGGAACTAGATATAGGTGGATGCTCAAGTCTTGTGCAGTTTCCCTCCTTTACTGGGAATGCCGTTAATCTCCTCAAATTGAATCTTGTCAGTTTCCCAAATTTGGTGGAGCTCCCTTCATATGTTGGGAATGCCACCAACCTGGAGAATTTAAATCTTAGTAACTGCTCGCATCTGGTGGAACTTCCTCTCTCGTTTGGAAACCTGCAGAAGTTGCAGACACTGATACTAAAAGGATGCAGTAAGCTAGAGAATTTTCCCAACAACATCACCTTGGAATTTTTGAATGATCTTGATCTCGCTGGATGTTCAAGTCTTGATCTCCGTGGATTCTCCACTATCGGAAATGTCGTCAATCTTCAGACATTGAATTTAAGTAGTCTACCACAATTGTTGGAGGTACCTTCTTTCATTGGGAATGCCACTAATCTAGAGGACTTGATACTTAGTAATTGCTCAAATCTGGTGGAACTTCCTCTTTTCATTGGAAACCTTCAGAAGTTGAAAAGGCTGAGATTAGAAGGATGCAGCAAGCTAGAGGTTCTTCCCACCAACATCAACTTGGAATCTTTGTTTGAACTTAATCTCAATGATTGCTCCATGTTGAAACGTTTTCCTGAGATCTCCACAAACATTAGAAATCTCTACCTCATAGGAACTGCAATAGAACAAGTGCCTCCCTCGATCAGGTCATGGTCTCGTCTTGATGAGTTGAAGATGTCATACTTTGAAAACCTCAAGGAATTCCCTCATGCTCTTGAAAGAATCACATGCATGTGCTTGACTGACACAGAGATACAAGAGCTTCCTCCATGGGTCAAGAAAATCTCTCGTCTGAGTGTATTCGTGCTCAAGGGATGCCGAAAGTTGGTAACACTCCCAGCCATTTCGGAGTCCATCCGTTACATGGATGCAAGTGACTGCAAGTCCCTGGAGATACTAGAGTGCTCCTTTCACAATCAATACCTTACGCTCAACTTTGCCAACTGCTTCAAACTGAGTCAAGAAGCGAGAAACCTCATCATCCAGAATAGTTGTAGATATGCAGTCTTACCAGGTGGCCAAGTGCCTCCACACTTCACTCACCGAGCTACTGGTGCAGGTCCATTGACAATCAAGTTGAACGAAAAGCCTCTTCCAAAGTACATGATATTTAAAGCTTGCATCTTGCTGGTTTATAAAGTTGACCATGACGCTTGCTCTGAAGAGAACTCAATGGAAGTGGATGTCATATATCAAAATAGCAATAAAAAGCTGTATCCGGCTTTAGCAGAGCATCTGTACATATTTCGAGTCGAAGCGGAGGTTACTTCCAGCGAGCTTTTCTTTGAGTTCAAGCTGAAAAGGGATGATGTTTGGAAGATAGGAGAATGTGGGCTAGTCCGAGACGTGGAGGTCCCTTCATGTTGATGAGAGTTTGAGAGGTGGGGTGGCCATGGCGGATTTGAAACATATAAAGTTATTGGGTCTCTGTTTTTTGTTTTCTAGTGTATTTCTCTGTGTTTTTACTCAACTATATATATATGTACCTGGAACTCTAATGTGGCTGAGGAGATCAATGTCACGCATGTGTTGACGGATATAACAATTGAAGAGCCGGATCCCAGAGGATCAGCCGAGATGAAAAGAATGGTAACGCTATATGTAGAGCCTTTGGTACACTTATAAGTAACACTTAGTGCTGATTGCTGAATAGGCTTGTTACTGTCTGTCATGTTGCAGTTTGTTAGAGCGATGTGCACATTTTTGTTAACTCATATATCTTAATCTTTTTTTTTCTTATCGTTGAACTTAATCCAATCTCTAACGATCAGAGAGCAAATAAAAAAAATGGTTTGTTTCATCGGGACTTGGTAATCTGGTAGAACATTACAACATACTTTAAACCAAGCAAGTTTTGACAGAGAAAACATAGAGCCTTGGCTTACTCTTGCTCTTACTCTTATCTCTTACCTTAAGCAATGTATTAAGCAGGGTGTTATTATTTTGGTTCTTGGGACATGATGGAATGACTATGATTCACCATTCCATTATGATGTATTTCCACGGAAGAATGGGTTGATGTTTTAGATCACAGCGTCAGGGATGAACATCCTTGTAAGTCTTTTCACACTTTGCTTTCTTTTTTCAAGTTTCAGGGAACTCAGCTTTTGATCACTGCTTCCTTGAAAGATTGCTTGTGTTCGTATGATTCTTACATTCTTTCCTTTTTACTCGTTTCTTACAAACAAACAAAAAGGGTTAACGTTTGTCCGTTCTGATTCTTTATTTTTATATATTTGAGAGTTGCTTGCTTATTTTCTTGGATATCATTATGTATAAGCTTTCTTCTCTTACTGGTTGCGCTTGTGGGACCTTTCTGTTACTCTCGTTATTTTAATTTTCTGTGAGGAAAATACAAGGAAGTAGAGATATATACAAAGAAAAGCACCGGCCAGTCCACTTTTTTATTCCTAGTAGTTTAACAATCCTTGTCAACGTTCTGTGTACTGTTCAATGTATACAAGGGGCCTCATAGGCTCATAATAATTTCTTCCTCCAAATAGCCCCTCTGTAATACTGATCATCTTTCCATCACACTAATTAATGGATTCTTCTTTTTTGCTCACCACTCTTGCTGCTGCAATAGGGCTCTTAACAGTTCTGAGAAAACTTAGATTCCATCAAGAAGATAACAGAGAAAAGGATCCTTCTTCTTCATCTTCTTTGTCTCCTTCAACGTTTCATTTACCTTCTTCTTCTCACATCTGGACGCATGATGTCTTTC

>.::GWHANRE00000003:2308579-2316432(+)
CTGTTATCTGAGTAGCAGAAGTATCATTCAGTTGTTCCTAAAGAGAGCTAACAATTTTCACTTAATGTTAGAATTTTCAGTGTTCAACAAAATCAAAAATTTCCTCAGCTTTTTTTCAAACTCTCTTTTAAGCCCTTCTGTTTGAGCCATAATAAAGTCATGACGTCTTGCATTTCCGCTGTCAAGCTTGTTGTGCAAGGCACATTCCTTAGCTTCTAAACGTTCACTGGAACAAGGATTCATATAGGCTTATAGGTTCTGTAACGAGAGGTTATAGAGGTTCATAGATATAACAAGGACTCATTCAGCAGTTTAGAAGTTGTGACATGAACAAGTGGAGAAAAGCAAGACAATGGGATTAATTCGAAGATAGAAGAGTAGAGGATGGAGTTCCAGAGAAGCGAGCTCCCTGATCCGTTCCCTGAAATGACTCTCAACTAGATGATTTCTTCACGGTAAGGAGCTAAGATAAGCTTGAGATTAATTCAAAAATGTATGTAGTTACTTCAAGTCTTCAATGGTTCTTGGAATAGCTCATTCACTGTGATCTATATGGATGGTTTGGTTTTGTGTGTTTCACAAGTTTTGGTTTGTTTTTTTAGTGCATGCAGATTCTGAAGAACACAACAGGAAACAAGAGAAGGAGGTGGTGGTTGTTGTCTTGTCTAAGCTTTCTGATTTTTTAATCATCATTTTTAAGTTTATTATCATTACGTATTTTCTTGAGTCTCATAATTACTAAGATTCCTCTCATGCTACTTTCTCTTCTAGGGCCTCCTCTATTATTTGTCGTTCTTGTAATGTTCTGTGTGAAAAATATCAAGGAATTAGGTATAGGGAGAAAAGCAACAGTCGATCCACGTTTTTTTTGCTCGTGATTTCAACTTTCTATTCGGTGGAAAAGAGGCAACGTTCTGTTCAGTGTATACAAACCTTCTTTATAGTTTCTTCCTCCACATAGCTCTCGGTAATACTGATCCTCTTTCCATCATACTCATTAATGGATTCTTCTTTGTTCTTCACCAGTACTGTTGCTTCTGCAATAGTAGTCTTAACTCTTTTGAGAAAAGTTAGATTCCATCAAGAAGATAACAGAGAAGAGGATTCTCCTTCTTCTTTGTCTCCTTCAACAGTTCCTCAACCTTCTTCTTCTGACATCTGGACGCATGATGTCTTTCCCAGTTTCCGCGGGGCAGATGTCCGCAGAACCTTTCTTAGTCACATTCAGATGGAGTTCGAAAGAAAAGGAATCACTCCATTCGTTGATAATGAAATCAGAAGAGGAGAATCTATTGGTCCCGAGCTGATCAAGGCCATCAGAGAATCTAAGATTGCAATCATCTTGCTCTCTAGGAACTATGCCTCCTCAAAATGGTGTCTTGATGAACTGGTGGAGATTATGAAGTGCAGAGAAGAGTTGGGTCAAACTGTATTGGCCATTTTCTATGAAGTGGATCCATCTGATGTGAAAAAGCTAGCAGGAGATTTTGGGAGAGTCTTTAGAAAAACTTGTGCTGGTAAAACAAACGAATGCATTGAGAGATGGAGAAAAGCTTTTGCAAAAGTTGCTACAATCGCTGGCTATCATTCAGGCAGCTGGTTAGTTCCTTTTTTAATTCCCACTTTCTCCATAAATTTTTTATACAAAAGACAAAAGACATCCCACAAATTCATACTTATTTATGAATGTGCATGAATTTTAGGGATAATGAAGCGGCCATGATCAAGAAAATCGCCACTGATATTTCGAACCGTCTGAATAATTTCACACCCTCAAATGATTTCGACGGGTTAGTTGCGATGGGAGCTCGTTTGAAAAAGATGGAACCATTGTTATGCCTAGACTCAGATGAGGTGAGGATGATTGGGATTTGGGGTCCTCCTGGGATTGGGAAGACCACAATCGCTAGAGTCGCATACAGCAAACTCTCCAACAATTTTCAACTGAGTGTCTTTATGGATGATCTCAAAGCAAACTATACAAGACTGTGTTCAGATGACTACAGCTTAAAGTTGCAACTACAACAGCAATTTATGTCTCAGATAACCAACCAAAAGGATATGGTGGTTTCTCATTTGGGAGTTGCGTCAAATAGATTGAAGGACAAGAAAGTTCTTGTTGTTCTTGATGGCGTGGACCGGTCACTACAACTAGATGCGATAGCCAAAGAGCCTTGTTGGTTTGGTCCGGGGAGTCGGATTATAATCACAACACAAGATCAGAGACTCTTTAAAGCACATGGAGTCAACCTGATTTACAAGGTGGATTTTCCAACGGATGATGAGTCTCTCCAAATCTTTTGTACATATTCTTTTGGTCAAAAGTTTCCTAAAGATGGTTTTGAGGAGCTTGCTTTGGAAGTTACAAAACTTGCTGGTGAACTTCCTTTGGGGCTAAGGGTGATGGGTTCCTACTTTCGGGGAATGTCTAAGGACGAGTGGATAACTGCGCTACCAAGATTAAGAACTAGCCTTGACGCTGATATTCGAAGCATTTTGAAGTTTAGCTATGATGCTTTAGATGATGAAGATAAAGATCTATTTCTTCATATAGCCTGCTTCTTCAACTCTGAATGGATTAACAAAGCGGAAGAGTATCTTGGAAAGAAATTTTTGGAAGTGAGGCAAAGACTTAAAGTCTTAGCTAAGAAATCTCTCATATCTATTGACTGGGGAGTTATAAGGATGCATAGTTTGCTAGAAAAACTGGGTAGAGAAATTGTTTGTAAACAATCTATTCATGAGCCTGGACAGCGCCAGTTTCTATGCGACAAAAGAGAGATTTCTGAAGTACTGACTGGTGATGCAACCGTAAGTGTCTTTCATTGCATTTTTTTTGTCAACTTGTCTTTCATTGCATTGCTCCCTGGAAATTTTAGTTTGTTTGATAACTGACAAACTCTAGTTTTTTGTTTGTTCCTTTATTTCAGGGTAGTACAAGTGTCATAGGCATAAAGTTAGAGTACGGCAGAGAGGATGAAGAAATAGATATAAGTGAGAAAGCCTTTGAAGGAATGTCAAATCTCCAATTCTTAAAAGTCTACGGTTATCGCGATTCACTGCAATTAACTGGAGGTCTGAGCTATATATCTCATAAACTTCGATTACTACACTGGAAGTATTTTCCAGTGACATGCTTTCCTTGGACTGTAAACTTGGAGTTCCTTGTCGAAGTAATCATGCCTCACAGCAAACTTGAGAAGTTGTGGGGAGGAATTAAAGTAAGTTGTTTTTATTTATTTCACTTTCTTTCAAATCTAGTATTTGTATATTTTTGAGTTTGAAAAATCTGGTATTGTCACACCCGTTTATGAAAGACCTGTTTGTTTCACCATCAAGTTTTGTTCGTTTAGACTTTAAATTACAAGTCTTATCAATGGTTTATCTGGATGAATTTTATAAATTTAGATTTAATTTTTAAAATCAACTAGCTGAACCAAATTGAACCATTTGGACGGAGATGGTTGGGTCAAAATAGTATAATGTCTACTATATCTATAATATAATTCACAAATTAAACTTAATATCATTTTGTCACTTATGAAAAATTGACAAAACTGCAAAAATAATTTTTTTCCGCCAAAACACATTTTTCGTCAAGAAAAAAAAAATTCATTTTTCCGTTAAAACCGCAAAATATATTTATTTTAAAACGCAAAAACATATTTTTCCACCAAAAATGCAAAAATACATCTTCCGCTAAAAAAAAAAAAATACATTTTCCGCCAAAATCACAAAAAACGCATATTTCTGCCAGAAAACACAAAAACGCATTTTTCCACCAAAAACATAAAAAAAAAAAAAGAAATTTTCCGCCAAAGACGCAAAAACACTTTTTCGCTAAAAGCCAAAACGTAAAAACGAATTTTCCCACCAAAAATACAAAAAAAAAAAAAAACTTTTTCCACCAAAACCACAAAAAACACATTTTCCCGCCAAAACGTAAAATCATTTTTTCCGCCAAAATAGCAAAACATATTTTCTTGCCAAAACCGCATAAAAATGCATTTTCCCGCCAAAATCGCTAAAAAAACGCTTTTTCTGCAAAAATGTATTTTTCCGCCAAAACCGCATAAACGATTTTTCCCGCCATAAACGCAAATAATGCATTTTCTCGCCAAAACCGCAAAATATAGTTTTCCATCAAAAACTTAAAAAAAATATTTTCTCGCCAAAATGGCAAATTTCCTTCCAAAACGTAAAAATGTATTTTTCTGCCAAAACCTGAAGAATTTTTTTTTTCCGCCAAAACGCAAAAAAACAAATACGTATTTTTCTGCCAAAAACGCAGAAACACATTTTCTCGTTAAAATCGCTAAATCAAATTTCTTGCCAAAATCATGAATATATATTTTCCGCTAAAACTGTAACATTATATTTTCCGTCAAAATCATATTTTAAAATAATTATATTTTAGACTAGATAATAAAAGTTAATATAGTTAAAATTAATATCAAACATATAATCAAAATAATGGTATTTTAGTAATTTATTTACTAAATTCTTTTGCATGGAAATAAAAATAAAGAAACAACAAATAAGTATTTAGATGATTCATCTAAATGAATCTTTTGGATGGACAAACAAATAGTTCTATAAAATCTGGATGGATTGATCAGTTGGATGAAGATAGAGATGGTGAAACAAAGGCCCCAATTTTTCTTTTTTTTTTAAAGTTCTGTTTCATTACTAGAGTGTATAGAACAACAATGTTTTAATGTTTTTTTGTTATTTGTCTGTACAGTCGCTTCGAAGTCTCAAGAGGATGGATTTGAGCGATTCTGTAAACCTGAAGGAGCTTCCTGAACTCTCAACTGCCACTAACCTTGAGAAACTGAATCTACGTAATTGCTCGAGTCTAATCAAACTCCCTTCCTTGAATGGAAATAGTCTGGAGGAATTAGATATCGGTGGATGCACAAGTCTTGTGGAGTTTCCCTCCTTTATTGGGAATACCGTTAATCTCCGAATATTGGATCTCAGTAGTTTCCCAAATATATTGGAGCTCCCTTCCTACGTTGGGAATGCCACCAACTTGGAGAAGTTGGATCTTAGTAATTGCTTGAATCTGGTGGAACTTCCTCTCTCTCTTGGAAACCTTCAGAAGTTGCAGAGACTGATACTAAAAGGATGTAGTAAGCTAGAGGCTCTTCCAACAAACGTCATCTTGGAATCTTTGAAGAAACTTGATCTCGCTGGATGCTCAAGTCTTGATCTCGCTGGATGCTCCATCATCGGAAATGCTGTCAATCTCCGAGAATTGGATATAAGTAGTCTACCACAATTGTCGGAGCTCCCTTCCTTTATTGGGAAGGCCACCAACTTGGAGAAGTTGGACCTTAGATTTTGTTCAAACCTGGTGGAACTTCCTCTCTCTCTTGGAAACCTTCAGAAGCTGCAGCGGCTGATATTAAAAGGATGCAGTAAGCTAGAGGTTCTTCCCGCCAACATCAACTTGGAATCTTTGAATGTACTTAATCTTTGTGATTGCTCCAGGTTGACACGTTTTCCCCAGATCTCCACGAACATTATATTTCTCGACCTCATAGGAACTGCAATAGAACAAGTGCCTCCCTCGATCACGGCATGGCCTCGTCTTGAAGAGTTGAAGATGTCATGCTTTGAAAACCTTAAGGAATCACCTCATGCTCTTGAAAGAATCACAGAACTGTGTTTGACCGACACAGAGATACAAGAGGTTCCTCCGTGGGTCAAGAAAATGTATAGTCTGAATAGGTTTGTGCTCATGGGATGCCGAAAGTTGGTATCAGTCCCACCGATTTCAGATTCCATAAGTTCCGTAGATGCAAGTGACTGCGAGTCCCTGGAGATACTAGAGTGCTCCTTTCCCAATCCAAAAGTTCGGCTCAACTTCGCCAACTGCTTCAAACTGAACCAAGAGGCGAGAGACCTCATCATCCAGAATAGTTGTAGATATGCAGTCTTACCAGGTGGAGAAGTGCCTGAATACTTCACTCACCGAGCTACTGGTGGAGGTCCATTGACAATCAAGTTGAATGAAAACCCTCTTCCCAAATCCATGAGATTTATAGCATGCATCTTGCTGGTTGATAAAGGTGACCACGACGCTTGCTTTGAAGAGAAATCGACGGAAGTGTTTTGTCAGTATAATGATAGCATGCATATGCTACATCCGGCTTTGGCAGAGCATCTGTACATATTTCGAGTCAAAGCGGAGGTTACATCCAGCGAGCTTCGCTCTGACTTCAAGTTGAAAAGTGATGACGTTTGGAAGATTGGAGAATGTGGGCTAGTCCAAGACTTGGAGATCCCTTGATATTTGAAGATTGGAAAGGGATGATCTTCAGAGGTTCTGGTACGTTCTTCTGAAAGAAAAGAGCTATGTTGATGAGCTAGAACATGATGTTCCCAAAACCCTGAACGCGTTCCAAAGGTATTTACAACTCTTGTAGTTTTTGTCTTGAAAAGTTGATGGTTGCTATGAAATGAAATGTGATCCTTTCCTAAACAAAAAATGGATGTATCTGAAACGCAAATTTAGATGAGGAGAGATCATTGTGCGGCATAAAGCATGTGTTGATGGAGAGAAGAACAGCCGAGTTGAAACGAATGACAATACGCAGAGCCTTTGGTACACTAATAAGTAACACTTGTTTGTTTGTACAGTTATACTGGTCTGTTGCTTGATACTGTCATGTTGCAGTTTGTTAGAGCTATGTGCACAATTTTTATTTAACTCATATCTTAATCTTTTTTATCGTTGAAAACTTAATCCAACGTCTAAGGGTCAGAGAGCAAATAAAAAAGGTTTGTACTTTGTAGTAACTGTTGATATGTAACCTGAGCTGTAATCGCCCAGATAACTGTAGTAACTGTTGAAGTGCTGTTCCTCGGAACTTAGTTATCTGGAAGAACAATATAACATACTTTAAACCAAGCTAATTTTACAGAACTAACAAATATCGTTGGCTCCACTCTTATTATCTCTTACCTTACGCAGCTGTTCGTTTCTAGGACTTGGGACACGATGTAATGACTATGATTCAACATTATGCTGTATACCTATGTAAGAAGATAACTCCCTCCCACCACGTTCCCTGCTTTAAAAAAAATTTGCAAGTGTGTTACGACCAGAGCACCAAGAATGGTCTCGATCATTATCATGAGCCATATATCAAACGAAAGAAGCACATCAGGATTTTGAAGATTTATTTTATTATCAATTAGTAAGAACTTACGATTTCAAATGCTCTGTTACACACAAGTCCATGTACATTGCATACGGATATTAGTAAATGAAGATGATGTTAATCAATGAATTTCGATATGCAAATAATCTGACAAAATAGGGTTGTTGTTTTAGATCAAAGCTTGTGCCAGTCAGTATTCATTGGCTTCTTTACAACTTGAAAAGGTCGCATCATGCTGTGTTGTGTTTAAAGAGTGTTCCAATGCAAATTAACCGAACCAACTTATAATAATTTAAGTCCCATGGACTATAATTTAACAAAAAATAGATAGGGGGTTAAATCGAAAAATATTAAAACAATAACCCATATTGTGCAATTAGTTCCTTTTTCCATAAAACCTAATACGTTCCGACATCGAAGGTGGGTTTTAGTTCAGCTGTTCTGTCTTCCTTTCTGCCAAGTTTGTTATCGAGCCGAGTCCTCTTCAATGGAGTCTCAAGAGGGTATTGAAGCAGAGTTCGAATCGTATCTAAACAACGAACATGATCAGCAGAGACCATCATCGGACGGCTGCAAACAAGTCCCGTGGCTGAACTGGGAAGAGTGGGACTCCGTCAGAGAGTCTCTCTTCTCTTCTTCTCCTGATAGATTCGCTTTCGCCTTGCAAAGGGTATGCCTTTT

>.::GWHANRE00000003:4218814-4225340(+)
TAGAGTGATGTTGTTACTTCGGGTTCGGGACTTGGTCTTTGGCCGGAACCCAACCCGATCTGTTGTACCTCCTTGATATATGGTCGTGTCCCAAATGTTCTTCAAATGTGCATTTGTGTTGTAAGAATCACGTTTGTCCTCTTCTTTAGTCATGATTACACATCCCATCTCAGGTGAAGATAACAGTGTAACAGAAATGGCTGCAAGTTATGTTTTTTGAGTATGAAAGTTTGAATCCGTAAATTGTTTAATCATCCTTGTTTTTTTACAATCACACGGTGACAAAAAAAATGAACTGCACTGCTTCACCAGTCGCCAAATCAATTGTATGAATTTTACACAAACAAAATTGCAAGCTATTATACATTAAACTTGTTATCTTATGCATCTTCCATTAGACTTAACTTATTTCTTATTCTTTGTTTTCATATTTGAGAGATATTGTGTAATTTCTTGGATCTCATATATTTACTAAGAGGGTGTTAGTGAGACTTAAATTTCTATAGAGTTTATTGATTTTAAAAGTTGAGAAATTTGTTAAATTTAGAAAGAGATGTAGAGAATTTTGTATATTGTGAAAATCTATGAAAATAAAGTAATATAATGATTCTAAAAATTCAACATAAACATGTAGTATTCTCAAAATCTTAATTTGTGAGTTAAAATGATAAGAATTCAACTTCCAATAACACTTATTTTAATAGATTTGCAGAATCATTAAAATCTAAACTTTTTGAATAACAAATGATTTTGTATAGAATTATAGAATCATCAAACCAATAACACTAAATTTTAATGATAATATGAAAATCTATAAACCGTGTTTCCAAAAAAAAAAAAAAAAAAATCTATAAACCAATAACACTACTCAGAAATTCTAAGACCCATTTTAATAAGCTTCCTCATTTTCAACTGCTCTTGTAGGACCCCTCTATTATTGTCGTTCTTGTAATTTTCTGTGAGGAAATATCAAGGAAACAGGTATACGGAGAAAACAAGGGGAGGAAATATCCTAGCTCTTGCGGTATACGGAGGTTCTTGTAGGTCCTCCCCCAATAACATTCCTAGTCAACCTTCCGTGTTCAATGTATACACGGCATCGTAATAATTTCTTCCTCACAAAGCTCTGTAATACTGATCCTCTTTCCATCATACTAACTAATGGATTCTTCTTTTTTCCTTACCACTGTTGCTGCTGCTGCAATAGGTCTCTTTATCCTTACCACTGTTGTTGCTGCTGCAATAGGTCTCTTTACTCTTTTGAGAAAACTTAGATTACATCAAGATGATAACAGAGAAAAGGATTCTTCTTCTTCATCACCTTCATCTTCTTTGTCTCCTTCACCAGTTCCTCCACCTTCTTCTCCTCGCATCTGGACGCATCATGTCTTTCCCAGCTTCCGCGGGGAAGATGTCCGCAAAGACTTTCTTAGCCACATTCAGATGGAGTTCGAAAGAAAAGGAATCACACCATTCATTGATAATGAAATTAAAAGAGGAGATGATATTGGTCCGGAGCTCATCAGGGCCATTAGAGGATCTAAGATTGCAATTATCTTGCTCTCTAAGAACTATGCCTCCTCAAAATGGTGTCTTGATGAACTGGTGGAGATTATGAAGTGCAGAGAAGAGTTGGGTCAAACTGTAATGGCTATTTTCTACAAAGTGGATCCATCTGATGTGAAAAAGCTAGCAGGAGATTTTGGGAGAGTCTTTAAAAAAACTTGTGCTGGCAGAACGAAGGAAAACATTGAGAGATGGAGACAAGCTTTGGCAAAAGTGGCCACAGTCGCTGGCTATCATTCAAGCAACTGGTTAGTTCTTATTTTATTCCCACTTTCTCTATACAATTTACACATCCTAAATGATTATTTAACGCATGTATAAAACTCTCACATGGTTAGGGATAATGAAGCGGCCATGATCAAGAAAATCGCCACTGATATCTCGGACATGCTGAATAATTTCACACCATCAAATGATTTTGACGGGTTAGTTGGGATGGGAGCTCATTTGGAAAAGATGGAGCCATTGTTATGCCTAGGCTCAGATGAGGTGAGGATGATTGGGATTTGGGGTCCTCCTGGGATTGGGAAGACCACAATCGCTAGAGTCGCATACAGCAAACTCTCCAACAATTTTCAACTGAGTGTCTTTATGGATGATCTCAAAGCAAACTATACAAGACTGTGTTCAGATGACTACAGCTTAAAGTTGCAACTACAACAACAATTTATGTCTCAGATAACCAACCAAAAGGATATGGTGGTTTCTCATTTGGGAGTTGCGTCAAATAGGTTGAAGGACAAGAAAGTTCTTGTTGTTCTTGATGGTGTGGACCAGTCAGTACAACTAGAAGCGATGGCAAAAGAGACTTGGTGGTTTGGTCCTGGGAGTCGGATTATAATCACAGCACAAGATCAGAAACTTTTTAGAGCACATGGGGTCAACCTTATTTACAAGGTGGATTTTCCAACAAAGGATGAGGCTCTTCAAATATTTTGTACGTATTCTTTTGGTCAAAAGTCCCCTAAAGATGGTTTTGAGGAGCTTGCTCGAGAAGTTACAAGACTTGCTGGAGAACTCCCTTTGGGGCTAAGGGTAATGGGTTCATACTTTCGAGGAATGTCCAAGCAAGAGTGGAGAAATTCGCTACCAAGATTGAGGACTAGCCTTGACACTGATATTCGAAGCATTTTGAAGTTCAGCTATGATGCTTTAGATGATGAAGATAAAGATTTATTTCTTCATATAGCCTGCTTCTTCAACTCTCAAGAGATTCGCAAAGTGGAAGAGCATCTTGCAAAGAAATTCTTGGAAGTGAGGCAGAGACTTAACGTCTTAGCTGAGAAATCTCTCATATCTATCGACCGGGGAGTTATAAGGATGCATAGTTTGCTAGAAAAACTTGGTAGAGAAATAGTTTGTAAACAATCTATTCATGAGCCTAGACTACGCCAGTTTCTGTGGGAGGAAACAGAGATTTTTGAAGTACTGACTGGTGATACAACAGTAAGTGTCTTTCATTGCATTTCTCTCTGCAAATTTAGTTTTTTTTTTCTTATAACTAACAAACTCTACTTTCTTGTTTGTTCCTTTATTTCAGGGTGGTAGTAAAAGTGTCATAGGCATAAAGTTAGAATACAGTACAGAGGGTGAAAAAATAGAAATAAGTGAGAAAGCCTTTGAAGGGATGTCAAATCTCCAATTCTTAAAAGTCTCTGGTTATAGCCATCCATTGCAATTAACTCGAGGTCTGAACTATATATCTCATAAACTTCGATTTCTAGAGTGGACTCAATTTCCAATGACATGTTTACCTTCCATCCTGAACTTGGAGTTCCTTGTCGAACTAATCATGCATACAAGCAAGCTTGAGAAGTTGTGGGAAGGAACTAAAGTAAGTTAATTTTTTATTTATTTCACTCTGTTTCAAATCTAGTAAAAACTGATATTGTCACTCCTGTTTATGAAGTTTTTTTGTTTGTTTAAATTTTCTGTTACATTACAAAAGTGTATAAAACAACCATGTTTTTGTAATTTGTTTGTACAGCCGCTTCCATGTCTCAAGTGGATGAATTTGAGATATTCTGAAAATTTGAAGGAGCTTCCTGATCTCTCAACTGCCACTAACCTTGAATTGGATCTTCGTAATTGCTCGAGTCTAATCAAACTCCCTTCCTTGAATGGAAATAGTTTGGAGAAATTATATATTGGTGGCTGCTCAAGTCTTGTGGAGTTTCCCTCCTTTATTGAGAATGCCGTTAGTCTCCGAAAGTTGGATCTTAGAAGTTACCCAAATATATTGGAGCTCCCTTCTTATGTTGGGAATGCCACCAACTTGGAGAAGTTGGATCTTAGTAATTGCTTAGATCTGGTGGAACTTCCTCTCTCTCTTGGAAACCTTCAGAAGTTGAAGAAACTGGTATTAACAGGATGTAGTAAGCTAGAGGTTTTTCCCACCAACATCAACTTGGAGTCTTTGGAAAGACTTGATCTCGCTGGATGCTCAAGTCTCGATCTCGGTGGATGCTCCACTATCGGAAATGTCCCCAGTCTCCGAATGTTGAACTTAAGAAGTCTACCACAATTGTTGGATCTCCCTTCCTTTATTGGCAATGCCATTAATCTATATTTATTGGACCTTAGTGGTTGCTCAAATCTGGTGGAACTTCCTGTTTTCATTGGAAACCTTCAGAAGTTGTCTGTGCTAGAATTACAAGGATGCTCTAAGCTAGAGTTTCTTCCCACCAACATCAACTTGGAATCTTTGAGAAGGCTTAATCTCCGTGATTGCTCCATGTTGAAATGTTTTCCTCAGATCTCCACAAACATTAGACATCTCGACCTCACAGGAACTGCGATAGAACAAGTGCCTCCGTCGATCAGGTCATGGCCTCGTCTTAAGGAGTTGAAGATGTCATACTTTGAAAACCTCAAGGAATTCCCTCATGCTCTTGAAAGAATCACAGAACTGTGCTTGACCGACACAGATATACAAGAGCTTCCTCCGTGGGTCAAGCAAATCTCTTGTCTGAATAGTTTTGTGCTCAAGGGATGCCGAAAGTTGGTATCGATCCCGCCAATTTCGGATTCCATCCGTTTCCTGGATGCAAGTGACTGCGAGTCCCTGGAGATACTAGAGTGCTCCTTCCACAATAAAATCATTACGCTCAACTTTGCCAACTGCTTCAAACTGAATCAAGAGGCGAGAGACCTCATCATCCAGAATAGTCGAGAGGCAGTCTTACCAGGTGGACAAGTGCCTGCATACTTCACTCACCGAGCTACTGGTGGAGGTCCATTATCAATCAAGTTGAATGAAAAGGCTCTTCCAATATCCTTGAGATTTAAAGCCTGCATCTTGCTGGTTGATAAAGGTGACCATGACGCTTGCTCTAAAGAGAAATCCACAGAAGTGTTTGCTATGTATAAAAATCGCCATCATAGGTTATATCCAGCTCTAGCACAGCATCTGTACACATTTGAAGTCGAAAAGGAGGTGACTTCCAGCGAGCTTCTCTTTGAGTTCAAGCTGGAAAGCGATGACGTTTGGAAGATAGGAGAATGCGGGATAGTACAACACTTGGAGGTCCCTTGATATTGATGAACACAATGTGAGCTTGAGGGGTGGTGTGGCAATGAAGGATGTGGAACATATATCAAGTTAATGGGTCTCCGTTTTTTGTTCTCTAGTGTATTAGCATGATGCAGATGGAGCGGAGTTCTAATACTCAAAATGGCGATGGCCACGTTGCTACTTTGGGTTCGGGACTTGGTCTTGGCGGGAAACCAACCCGACCAGTTGTACGTCCATGATATATTTATATGGTCGTGTCATAAATGTTCTTCAAATGTGCATTTCTGTTGTAAGAATCTTCAAATGTGCATTTGTGTTGTAAGAATCACGTTTGTCCTCTTCTTTAGTCATGATAACACATTCCATTTCAGGTGAAGATAACAGTGTAACATAAACGATTTTTTTTGAGTATGGAAGTTTGAATTTATAAATTGTTAAATCATCCCTTTTTTGATCATTACCAAATGCAAATTAATCGTCACAACACATCATTACAGACTTATACAAGAGATGGCTGACCATCTCAAACAACTCTGCACCAAAATCTTGTGGAGGTTGGATAAAAGGAAAATAATTTTGTTTTATGTATGAATGTTACACGCCAAATGAGATCTAAGTCAAAAAACCAACGAATAAAGTCACAGCTCACCTGGTGACCAAAAAGAAAATGAATAACTGCAAGCTATTTGCTTCACTAGTCGCCAAATCGATTGTATGAATGTTACACGAAAAATTAGAACACATATATGTAATATATATGTTTCTTCCTGCCTACAAAAATCTGAATCTGAAATCCTCTTGTACCACAAGACAAAACCTGCAAAGAGAGATAACTGCGCTCAAATATTGGCATCCAGAAAGTAAAAAAAAACAGTAGCAACTGGTAAGAGTAATAGTTTTACTATGTTGAAAAATGCAACGGACAAAGTATAGGTTGGTCTGATTAAGTCACTTCAACATCTTGAACCAGTGCACATAATAATCATAGAGGTAAGAGTCTCAAGATCTAACAGTACTAATAGCATTCTTAGTTCTTTTTAAAACCATTCCTTTTCCAGTTTCCAATTAGCAAAACAATAGATTTCAAGATTCCTCATATAAGTACCTTAAAATGAAGCTTGATCATTGTGTGTCACTTTTTATCACGTAGTATGTGACACATGAAATATATTCGCAATCCTCCTCTTCAATATCTCCTCAAACTGGTCTGAAGGGATCCCATTTCTCCACTCTTTCGCTTCATATATCTCGTGAAATATCTGTAGTACCTCGTCCACGTGAAACCTTAGATCTGCACTCATGAAAAAAAGGAATCATATTAGACTTATGTCTTTTACAACTTGATATTAAAGCTCAGTACCTCGTAAAGTATTATCCGTCACATAATCGTCCCTTATCAACGCAGCAACATCCTCCTCACAAGTCCCAGCCAACTCAAGTATCACA

>.::GWHANRE00000003:13677641-13683232(+)
CATCCAAAATTTAAAAACAATAACCAAATTAATGTCTTTTTAGTTTGAAAATGTTATGTCCAAATCTATTAACCATTCAATCTATTAAAAATACAAAAAATAGTTAAGTGAAAGTTATATATTTAAATACAAGAAATTTGAAAAATGAAAATTTTAATATTTTTTTTCAAAATCTAAATATCCGAACCCGATCCGAAATAACCGAAACCGAACTAAAAATACCCGAACCCGACCCGAAGTACAGAAATACCCGAACGGGTTCTACACCTCTATACCGAAATACCCAAAAATCCGAAATACCCGACCCGAACCCGAACGGGTACCCGAACGCCCACCCCTACTATTTTTCCCTTATTAACACTTTACATTATTTTTTATTTCTTCCATCTCATTATTTGAATTTAATAATCTATAATAATTTTGTTTAATATAGTTTAATATTTAGATTAAAAGAATTTATAATTCTTTTTCATTTTTCTGATGACAATTAGGCTTTCTTTTTAGATTATATCTTATTAACACTAAATTACATTAAAATAAATAAAATTACATAATTTTTGTAAAAAATATAATTAATAAAGAGAATTTGTACTCCCTACACATCAAATTTCCTCTATTTGCACTTCATACCCTATTTCCCCTTAATTTTTTTCCCCTATCATTACCATTTTTCCCCATTCTATGATATCCCCACCTTTTTCAGTATATTGAACTAATTTACTCATTAATAAACTATATTAAGTGGTAGAAAATCCATCGGACAAAAGTTGAGCTGTTTATACTTTCATATTCGCTGGTACATGTCAGTATTGATAGTTATTTAAATTTTTTCGGTGACTAAAGAAACCGAAAGTATTTTTATTCGGTTGCTTGATCAGGGTCTTGTCTTTTCCTTTACGTATTGTGGCTTTGTCTTCTACGCTTCTCTCCCATCCACGTGTCACTACTCATAATACTTCCTATAGCAAGACCAGAGCTTGTTCCAAGTGGACAAATTAGTATGGATCATACCCAGGCCGATCCAAACTCGTTTGGGGCCAAAGATGATTATGAGAACATCTCCGTAAACAGCGTTTTGGAAGCGCGTTTCTCCGGTGGTAATCCTTCGGATCAACAAGACCAGAGACGGCTACAGATGTATGTTCCTCGTAAAAAACGTCCTAAGTATGGCAAAGCCCAGCGTAAGTACATAAAGACCACTGCGTCGAGTTTCATGAACCTCGTCCAGCAATTCACCGGGGATCCTAGCGCTGTTTCAGAGTCAAAAAGTTCTAACACAGGCGTTGTTGCAGAATCATCATCTTACTCTACATATTATGATGTTGTAATCAGATACAGAAGAGGGGACATAGGGAACAATGATTTCATTAGCCATCTTCGTGCTGCGCTTTGCCGGAGAGGGCTTTCTGTTGATGAAGACTTTGATGAAGTAGATACAGTTCCAGAATGTAGGGTTTTGATCATATTCTTAACCAGCACATACTTCTCTTCTACCCTACTAAACATTATTGAAGACCAACGGGGAGAGTATCAAGCAGTTTATCCTATTTTTTACGGTCTTTCACCATCTGATTTGATCAGTAATAGCAAGGTTTGTGATATATTTTTTCACCAAGATGAGGCAAAAAGGTGGCAGGCTGCTATGAAGGAAATAACTCAGATGCCTGGCTACACATTGACAGATAAGTATGTTGATCCATGGTTTCTAAATGTACAAGTCTTTCGTTTGATTCCATAGAATAAGACAGCTTAGACCATTTCCAACATATATACTTCTTTATCTCTAAGAGAAAATATATAGATAGGTTAGAGATGCTCTTGGTGGTTCCTGGTTAGAGTTTGTATGAAGCTTTTCGATGGTCTAGTATTCGTATCAAATACTTATCTCGTCTACTTTATTCTTAAAATCTTGTAGCTCCGAGTGTGATCTCATAGATGAGATTGTCAGAGATGCTTTGGCGGTTGTCTACTCCAGTTACAAGGTCACCATGGTTGGGAGGGATATGCAGATAAAGGAAATTTTGTCACTGCTATGCATTGAGTCTCCAGATGTTCGCAGCATAGGTATATGGGGTACAGTTGGTATAGGAAAAACAGCAATTGTTGAAGAGATCTTTCGCATACTTTCTGCCCAATATGAGACTTGTGTCTTCCTTAAGGACCTTCATCAAGAAGTAGAGGTAAAAGGGCACAATGCTGTGGGGGAGGACTTTTTGTGTAAACTTTTAGAGGTAGAACCAGATGTCTTACGTACTTCCAACATTAAAACAAGTTTCTTGAAGAGTAGGCTTGAGCGTAAAAGGGTCCTCGTTATTCTCGACGATGTGAATGACTTGAGAGATGTTCAAAATTTTATGGACAACCTTAACTATTTTGGTTCAGGAAGCAGAATAATCATAACCTCTAGAAACAGACATGTTTTTGTACTTGGCAAAATCAATCATGTCTATGAGGTCAAGCCATTAGATATTTCGACGTCTCTACAACTTCTCGATCGTGGAACACTTCCGAATGTTTTGTCACCTGAGGTTTATAGGAAACTGTCACTTGAGCTGATCAAATTTTCAAATGGAAATCCACAGGTTCTTCAGTTCTTGAGCAATAGAAAATGGAATCCGCTATCAGAACAAGTTCAAGAAACATCTCCCATTTACATTCCAGGTATATTTGAAGCAAGCTGCTGTGGGCTTGATGACAATGAGAGAAGTATATTTTTGGACATTGCATGTTTCTTTAAAAGGATGGATAAAGCCGACATTGCAATGTTGCTTGATAGTTGTGGTTTCTCTACACACATTGGGTTTAAAAGTCTTGTTGAGAAATCATTGTTAACCATATCACATAAGATGGTGGATATGCACCGATTTCTCCAGGCAACCGGTCAAGAAATTGTTCGCCAAGAATCAGTGGACATGCCTGGAGACCGGAGCAGGCTGTGCAATTCCAAAGATATTATGGACGTCTTCGTAGATAACACTGTAAACTACTCTTTGTCCTCTCTTAATGTGCTGTTCGTTCTGGCTAAATTGTTTCTTATTGCTGGTTAACTTTATTGCTCTTGGTCGTTTCCAGGGCACATCAGCTATTGAGGGGATTTTCCTGGACATGTCGCAGCTGAAATTCGATGCAAGTCCCAGTATATTCGAGAAAATGTGTAACCTTAGACTGTTAAAATTCTATTGCTCCAAAGTGATAGAGAATCGTGGAGTGTCTTTACCTCAAGGTCTTGAATACTTGCCGAGTAAACTAAGGCTTCTGTACTGGGAATATTATCCTCTAAGCTCTTTGCCGCAATGTTTTGATCCGAAGAACCTCGTAGAGCTAAACATGCCATATAGTTGTGTGAAAAAACTTTGGAAAGGAAAAAAAGTAACGTTCAAGATTTCTTTAGTACCAAGTCATATAAATATGATAAAACCTTGAAGTGTTTGCTGATGTTTGTTTCTCTCTTTTGCAGAGTTTGGAAAAGCTGAAAAAGATGAGACTTAGCTACTCCTACCAGTTAAAAAAACTCCCAAGACTTTCAACTGCGCCGAATCTCGAGCTTCTTGATCTTGAAGGTTGCAACAGTTTGGTGAGCATCAGCCAGTCTATCTGTTATCTTACAAAGCTTGTTTCTCTGAATCTGAAGGACTGCTCGAAGCTGGAGGGTATTCCATCTACGGTTGATTTAGAATCTCTTGAGGTTTTGAATATTTCTGGCTGCTCAAAGCTAATGAATTTTCCAGAGATTTCACCAAATGTGAAACAACTCTACATGGGTGGTACTATTGTCCAAGAAATACCGCCATCGATGAGATACTAGACCTGGAAAACAGCAAACACCTCGTGGATCTTCCAACCAGCATCTGCAAGTTGAAGCATCTTGAAACACTAAATCTCTCAGGCTGCTCAAGTCTTGAGCGGTTTCCAGACTTGTCTAGAAAGATGAAATGCTTAAAGTCTCTTGATTTAAGCAGGACGGCCATTAAAGAGTTACCTTCCTTTGTTTCATATCTGACTGCTCTTGAAGAACTGAGACTTATAGAGTGCCCGAACCTCGCAAGCTTGCCTGATGATGTGTGGAGCCTAAGATTCAAGGTTGAATTCCGCCAAATTGACACAGAGAAGTTTTCACGACTGTGGAATATATTTGGATGGCTTAAGAAAGTTCAGATCTCTTAGAGTCGACATTGCAAAGAAGGACGATTAGCTCGTGAGAGGTCGTATCATGTAAACATCTTTGGTGTGAAATGTTGAATTATAAAACTTGGAATCTAGTTTGACGACTGTTCAAACAATAATAAAAGAGATTTAGGGGTCTAAGATTCCGTTTTATTGAAGTGTTTAAGCCTTAACCGAAAAGAAAAGCAAAGTTTGATAAACAAGTAGTCGGAAGCTCTCAAGCTTGTAGTGATGATGTCTTTCTCTTCTCCTCCTTGCTCCTTTTATAAATCGAGTTCTTCCTTGAGCTTCACCTGCTCTTCATAGCCATCATTTCGACTGTGTCATGATATAGCCATTTTAACTGTTTGTTATTTTATTTTATTATAATCAATAAGGTTTATGTATTTTCTTAGAAGTTTAATCTTAATTAGACTAATTGGGATCTATAATGGGAGTCATAGACAGAGCTGTGCTTTGCACTGGAGATAATATCATTAGTATTAATCATGTATTCGTGATAGATTTATTAGGTTGTTAAACTCAATTGTATCAAGTTGAAAAAAAAACATAAACCTGGGTTGAGAACAAAAGAAACAGGAATGGCTTGTCTTTCTCAGATATAAAAACATAAAAACTCCGTCGCTTGCGTGAAGAAGGGCGATACTGCGGTGTCGACTAATCCTATGAAATTTTTTCTTGCTGTGTTGTTAAGCTCAAAAATGAAAACTGTCCAATCAAAACCAAAATTTGAAAGAAAATGGTAAAAACCACTACTGCTTTTGAGACTATAGGTTGGTGTGTCATTCGCACGTGCGTATCATCAAGATATAAATAAATTGCACGCGTAGTGTATAATGAAACGTGTGTTGTTAGTTAGGTTGGTAATTTGGTCCTTGGCCCTTATAATGCTAAATGTCTAAACATAAATAGAGAAGATCCAACAAAACACTGCGTTTTGTTTTCACGTTTTGGTTATTCTGAAAAATGAGCGTGATTACTCCTATTGAGTCTCTGTTATTAAAGTCTCAGCATCGTCTTCTTCAACCTCGAGATCATTCCTACCCAGTGGTTTTTCACAACACTCGGATAATTACAAATTTCCCGCGCAACAGCTTCTCACCTTTTTCTCTAGGTTTTTTTCTTTCTCCTTTGTTTAAACATGATTTAAAAGCTGTTTTTCTTTTAATGAAAAGTGGTCAGTTTTCAATGTGTATAAGTCTTCAGTTCTTGTTTTTGATGAGATTAATTCTTGTGCAGGATCATCATCTGTAGATTTTCCATTACGCAGTGATCCGATTTCGCAAAGTAAGTACATACATTATAGGAGAAAATTTTGTATTTGTTTTCTTTTGGAGTGAGGCAATTTAATTTTTGAATGTGTTTAATTCTGGTTTTTGCCTTGTTCGACAATCCAAAGATGATAAGTCGAGTTATCCTTGGCGGAG

>.::GWHANRE00000003:13863341-13868637(+)
TTCGATATGTTTTTTTATGCTTAATAAATGTGTAAATGTTGATAAATTTCTAAGAAAATGAAAAACAATTGTGATGTATATTAGACGAGAATCTTACAGCTATACTTGCTTGCATAAGTGAAACTATCTATAGCCAACATGGTAAGTGCTAAACATAGTTTTATGAGAAAAAGACTAGAATAGTACCAAACCAAGTTTTTGTTCCTAAAGTAGCACTCAAGGCTCAAAGTCACAAAAATAAGTTTCATTAAAGAGGTAAATATATACTTATACCCCTAGGGTTAATTAATCCAAACCTTAGGGTTTAGAGTTAAGGGGTGAGGTTTTGGAATTAGGGTTTAAAATTTTATAAATAACAAATACTAAAATAAAAAATAAAAATTTTGAAAAACAATTTCAAAAAGTATTTTTAAATTATAAAAAAATAATTAGAAAAAAATAAAAAAAATTTCGAAATTTTTTTTTTTAAAAAAAATATAAAAATTTCGAATCTGAAAACATATAATCTGAAACTATAAAAAAAATTTATATATTTTTTTTTATTATTTTTATTTGTTTTTGTTTGTTTATTTAATTTTAAACCAAGGGTATTAAGGATATTTTACCCTTTAATGAATGTCATTTTTGTGACTTTCTATTTCTAGTACTATTTTTGAGACATAAACTTCAAAAAGTGCTATTATTGACAATTGCTCTAGTTTTATACGTATATAAGCTTTTTGAAATTATGCTCAACTATATATCTTTCCTTTACTCTCTTAAAATAAAAAAACAAGCCTGCCTACAGAATAGAAATTAATAAATAAAAATAAAATAAATTATTACTCGTGATCTCTAAACACACCACACAGCCTCTGAAGAGTCAACGGAGGAAGAAGTTTCACTGAAAATACTCATGAAATTGCTCATCATCTCTGACGTCGAGGAAGGTGACCAAAGCCATTAACTTCTTCTTAAACTGGAGTTCTCACGCCATTTTTCTTTACCACAAGTATCTCATCATTCGTACCTCTCTCAAAAAAATAAGTATCCCATCATGGCTCCCTCTTCTTCCTCTCCTCGCAATTGGGTATACGACGTCTTCCCGAGCTTCAGCGGAGAAGACGTCCGCCAAACATTCCTAAGCCACTTTCTCAAGGAGCTAGACAGGAAGTTGATCATTGCTTTCAAAGACAACGAGATGGAGAGAAGCCAATCTCTCGACCCCGAGCTATTAGTGATTCGAGGATCGCCGTCGTTATCTTTTCTAAAAACTACGCATCTTCAACCTGGTGCCTGAACGAGCTTGTGGAGATTGTTCAACGCAAAGAAGAAAGCGGTCGATTTGTGATACCAGTTTTCTACGGTGTGGATCCTTCTCATGTTAGGAAACAGGACAGCAGTTTTGGACAAGTCTTTGACAAGACTTGCCAAAACAAAACAGAGGACGAGAAAAATATTTGGAGGAGAGCTCTAACCGATGTAGCTAATATGCTCGGATATCATTCTTCGAACTGGTACGGACTTGAGCATACTATTTGGAGGAGAGCTCTAACCGACTGTTTACTGATCTTTTCTTGTTGCTTTTGTTAGGGATAATGAAGCAAAAATGATAGAAGAAATCGCAAGCGATGTTTTGGCTAAACTGAGTTTGACATCATCACATGATTTTGAGGACTTTGTTGGCGTCGAGGATCATATAGCAGAGATGAGTTCAATGCTGCGTTTGGAAACAGAGGAAGTGAAGATGGTTGGGATTTGGGGCTCCTCGGGAATTGGCAAGACGACCATTGCGAGAGCTCTGTTTAGCCGACTCTCTCGTCACTTCCAAGGTAGTGTCTTCATAGACAGTGGTTTCATATCTAAGTGTAGGAAAAACTACCACAAAGCCAATCTAGACGACTATAACATGAAGTTGCATTTGCAAAGAAACTTTCTGTCTGAGATTTTTAAGAAAAATGACATAAAGATGGATCATATTGGTGCAATGGGAGAGAGGCTAAAGCACCATAAACTTCTTATCATTATTGATGATTTGGATGATCATGTGGTTCTAGATACTTTGGCTGGTCGAACTCAATGGTTTGGCCTTGGGAGCAGAATCATTGCCATTACAAAAGATAAGCATCTTTTGCGAGCTCATGGGATTAACTGTATTTACAACGTTGGCCTTCCATCTGAAAAACAAGCTCTTCAGATGTTCTGTCGATATGCTTTTCGACAAGATTCTCCACCTGATGGTTTCATGGGACTTGCTTCTGAAGTAGGAAAGCGCGCGGGAAGTCTTCCTTTGGGTCTTAAGGTTTTGGGTTCGTATTTGAGAGGCAGAAACAAAGAGGATTGGAAGGAAATGCTGCCTAAGCTTCGTGATAGGCTGAATGGAAACATTGATAAGACTTTGAGAGTCAGCTATGATGGGCTTGGTAGCAAAGAAGATAAAGCGTTATTTCGTCACCTCGCATGTCTCTTCAATGGTGCAGAAATTGATTACATTAAACAGGTCCTCGCAGATAGTGATTTGAATGTTAATGCAGGGCTGAAAAACCTACTTGATAAATCCCTCGTACATGTAAGGGGGCATACAGTGGAGATGCACTGTTTGGTACAAGAAATGGGTAAAGAAGTTGTTCGTTCACAGTCTAACGAACCAGGAGAACGCGAGTTCTTGTTGGACTCTAAGGATATTTGCGATGTACTTGAGGATAACACGGTAAGTACTCCTTTGACCATTCACAATATATTATTAAAGCGTGTCATCTAAGTAATGGTGTTTTGTAATCTTAATACCGTGCAGGGTACTAAAAATGTGTTGGGTATATCGTTCGATATGGCGGGGATTGATGAGTTGCACATACATAAGAGAGCCTTTAAAAAGATGCGTAATCTATATTTTCTGAAGGTTAAAAAGAAACCATATAAAGAAGTCAGATGGCACATACACAAAGACTTCAACTATCTACCCCCTAAACTCAAAGTAGTAAGTTGGAAAGGATACCCATTAAGATGTCTGCCTTATAACTTCTGTCCGCAACATCTAGTGAAGCTCAAAATGCAAAATAGCAAGCTCAAGAGGTTGTGGGACGGAGTTCATGTGAGTTTTTTGGCAAATAAATAAACTGTTAATACTTTATTTAGAGAGTCTTTTCTTTTGATGTGTAACATATTTTTCATTTGCTCTTGTCTTTGTTTCTTTGTTTAGCCCCTCCCATGCCTCAAGCGTATGGATTTGTCAGGATCTAAAAACCTGAAAGAAATCCCAGATCTTTCATTGGCCAACAATCTTGAGAAATTGTTGCTCACAGATTGCTCGAGTTTGGTGGCAATAACTTCCTCTATCGGGCATCTCCATAAACTATTGGTGTTGGACATGAGTAGGTGCACAAAGCTTGAGGCTCTTCCATCGGGAATCAACCTTAAATCACTTGATAGACTCGATCTTGGAGGATGCTTACGGCTAAAAAAGTTCCCTGATATCTCAAGTAACATTTCAAGACTTGATTTAAGCCGAACAATGATTGAAGCATTCCCTTATATCTTGCAACTAGAGAATGTCAAAACTCTTAAGATGAAAGAAATCAAGAGTCGGAAACTATGGGAAGGAGCACAGGTACTGGTTCTCCACTGACTTCACAACAACATTATATATCTTTAAAGTTTAAACTAACACGTTGCACTTGTTTTGTTTGTTTTTCAGCCACTTGCATGCCTTACAACTTTGGATTTGTCCGGATCTGAGAAGCTTCAAGAAGTCCCAAATCTTTCGTTGGCAATTAATATGGAGTGGATGAATCTTGGGGGTTGCTCAAGTCTGGTGGAGCTTCCTTCTTCCTCTATTCAGAATCTCAAGAAGTTGGCTTATTTGAGCATGGAAGATTGCACAAAGCTGGAGGCTCTTCCAACCGACGTAAACCTTGAATCTCTTGACTGCCTCAATTTTGCCGGATGCTCAAGGCTGAAGATATTTCCTAAGATCTCAAGCTCAGTTTATCTTCTTATTCTAGACCGAACAGCGATTGAAGAAATTCCTGGGTGGATCAATACCTTTCATAGGCTCAGATGCCTACGTATGAAGGAATGCAAGAATTTAAAATGCGTACCCCCTTTTCTTACGATGCAACAACTTAAAGAGATTGATCTTTCAGGCTGCCGGGATATCCACGTCCAGGACAACGGCATCAAAGAGCATTTCCTAAATCAAATAAAAAAGTTTTAGAAAATAGAGGAATAGAAGAAGAGATGTGGGCTGAGATATATATACTACTATTTGCGAAGTAAATTTTTGGAAGCGAGTTATCACCTTAAAAGTTAGAGCGGTTAAGGTCGTTGTTACCCTTAATGAATTTTTATATTAATAATATTGAATTTCTAAAAAGATAATTCTCATATATTTTGTTGTTATCTTGAAATAATATTTTATATTTCTAAAAAATAAGATAATACTTATATATTGTGTTGTTATCTTTAAATAATATTAGTATATATATTTTAATGAAATTTTTGGTGGTATATAAATTATTTTATATTTTGTATAAACTTGTTAAGAATATAAATAATAACTTAACATATTGTTTTTGAATTAACAAAATATAAAATAATAAATATCTATAAGAATATTATGTCCGCATGTGCGGGCAAGACACTTAGTTGTAGATTATATATGTACGCTTCCAAAACTTGCTTTCATAAAAAAAAAACTTACAGCCCAATATATCTCTAACTAATTGGTTAGGATAAGATAAACTTAATGTAATTCTAATAGTATAAGAGTTATCTATTGCTAATAGTATAGATTATATATGAGAAATCTATTGCCTCACTTCAGCTATTGCTCCTGTAGTTTTACGAATTACAAGAAGCCTTTCCAATAACTTTATCTCTTTATACGATCATTTTTATCATGACATGATATGTTCATTGAAACAAATGCGTCTTTTAAAGATTAGATTATAGACTTAAGAGTCACTCACAATGTCAGTCATGATACGAATATGTTTACGGAGTACAAACCTTTAGATCAAACCTATGTCACCCTTCCTAATGGATATACTGTTAGCATAGTTGGGGTAGGTTGCATTCGTTTGACTGATTCTATCACTCTGTTCAATATTTTGTACATTCCTAAATTCCAATTCAGTTTGTTAAATGTGAGTGTTCTTACTAAAAAGTTGACGAAGACTTATTTTCTCGTATAAGTTCGGATCAATCGTATAAAACGATAACGGCTAACTTAACACCATGGTTATTTCGACTATACGATTGATTTCTGCTATTTCGTAACACATACATCGTACTGAAGGCAATTCTTCCGAAAGAAATC

>.::GWHANRE00000003:15869852-15875771(-)
GAAAAAAAAAATTATCTGTTTTAAAAGAACTAGTGTTTAACACACGCATGCAGGTATACACATCTATATCAGGTGGTATTTATGTTAAAAAAAAAAGATAATTCATATATATACTATGTTCTTATCCGTAAAAGACTAAAATTTTTTTTAAAAAAAAAACAGAATAGACAATAGAATAACATTCAACATTCGTCATATAAAAGCTTCGATTGGTGACCACTAGATGAATAAAAAAATAAACAAAATAAAAAATAAAATTTCATTTGAAAAATAAAAAAATAGGAATTGTTGTTTATTTTGTTCCTAGTCAAAATTGAAGAGGAATTTTTTTTTTTATAAATTCATTCATCTTTGAAGAATTTAGAAAAAAAGTATGAGACTTACCTATTAATAATTTGATAAAAATTTCAATTTTAACTGGTATAAATTTTGAGGAACAAAAAATTCACCATAAATTTTTTTCTTCGACATGGTCACTAATGGAAGCCAAAAATTTGTTTGTTAAATTTTAGTCGCTCGCCGTGACGCAGCATCCCGCAAAAGAACAGAGCTAATATTCTTCAGTATTGGTTGTAAAACCACTGTAAAGTTAAGAAGAAAATTCTTCAGTAGCATTTAGAAACCTCTCTTCAGCATACTCGTGAGCATAAGAATGAACATTTAGTTGCATACATCTTAATAAATAATTGTAAGTAAATGCAGCCAGAAAGTCTTGGAGCACCAAGCAGAAGACCACAGAAGAAGAGAAAAAACAGTTACACTGTAAGAATTGACTGTCGATAAATGTTATACTGAAAAAAGTCACGGCCAATAAAAGTTATACTAGAAACAGTACAGATACAATAATGTAAAGATAAGCGAAACCTGTGTGGACGTAACTAAGTCAACAAATAGGAAACTTCCTTCAAGTTGCTACACACCAATCTGCTAAGTTAGCATTCTTCAGATAATCAGTCACCAAGTCCTTCTTTTCCTTCATATTATTTTTGCTCCTATCTCTATGGCTCTCTCATTAGCTTCTTCTCCTTCCTCTCCTGGCACTTGGTTGTACGATGTTTTCCCTAGCTTCAGTGGGGTAGACGTTCGTGTTACTTTCCTCAGCCACTTGTTGAAGGAGTTTGACAAAAAGTTGATCACTGCTTTCAAAGACAACGAGATCGAGAGAAGTCGATCACTGGATCCCGAGCTTAAACAAGCCATTAAAGATTCGAGGATCGCGGTGGTTATCTTCTCCCAAAACTATGCCTCTTCAAGCTGGTGTCTTAATGACTTGTTAGAGATAGTCAAGTGTGGTCAAATGGTGATACCTGTTTTCTACCGGTTGGATCCTTCCCAAGTGAGGAAACAAACCGGTGAATTTGGGAAAATATTTGAAGAAACATGCAAGAATCAAAAAGCGGAAGTGATAATAATTCAGTGGAGGAGAGCTTTGACCAATGTAGCCAATACTCTCGGGTATCATTCAGTAAACTGGTACGGTTTTATGCTTCTTTTGAATAAAGGTTAGACTTCTGGTTGCTAGGGGGTGATATTATCTTTCTTATTGTTAGGGGTAACGAAGCTGCAATGATTGAAGAAATCGCCAATGATGTTTTGGATAAACTACTTTTAACTTCATCGAAGGATTCAGAGAACTTTGTGGGCATCGAAGATCATCTAGCAGAACTGAGTGTATTGCTGCAGTTGGACGCGGAGGAAGTGAGGATGGTTGGTTTATGGGGTTCCTCAGGGATCGGCAAGACTACAATTGCAAGAGTTCTGTTTCAACGGCTTTCTCGACACTTCCGAGGTAGCATTTTCATAGACAGGGCTTTCGTATCTAAGACTATGGAAATTTTCAAGGAAGCTAATCCGGACGACTATAACATGAAGCTGCATTTGCAAAGAAATTTCCTATCTGAAATCTTAGGTAAAGGAGACATAAAGATAAATCATTTGAGTGCAGTTGAAGAGAGGCTGAAGAATCAGAAAGTTCTTATTTTCATTGATGATTTTGATGATCAAGTTGTGCTAGAAGCCTTGGTTGGTCAAACTCAATGGTTTGGAAGTGGGAGCAGAATCGTTGTGGTTACAAATGATAAGCAGTATCTAAGGGCCCATGGGATTAATCACATTTACAAGGTCTATCTCCCAACTAAAAAGCTAGCTGTTGAGATGTTATGTCGATATGCTTTCAGGAAAAAGGCTGCACCTGAAGGTTTTGAGGAGCTTGTAGCTGAAGTTACAAGACTTGCTGGTAGTCTTCCTTTAGGTCTTAATGTTTTGGGTTCATCTCTACGGGGAAGGGACAAGGAGTACTGGATGGATTTGTTGCCAAGGCTTCGGAATTGTTTAGATGGGAAAATTGAGAAGACATTGAGAGTCAGTTACGATGGATTAACAAGCGAAGAAGATAAAGCGTTATTTCGCCATATCGCATGCCTTTTCCAATGGAAAAAAGTCACATACCTGAAGTTGCTGCTCGCTGATAGTGGGTTGAGTGTTACGGTTGGGCTGGAAAACCTAGCTGATAAGTCCCTCATTCATGTAAGAGAGGATTATGTGAAGATGCACCGTTTGTTAGAAGAGATGGGTAGAGGTATTGTTAGGCTTGAGGAGCCTGAAAAACGAGAATTTCTGGTGGACGCACAAGATATCTGTGATGTACTCAGTCAAGACACTGTAAGTTATCTCTTATGTTCGTGCTCCTTTCAGTCAATAAATAAGATTTAGAGCATGCCATTTTATAAGCAAAACTAATACTTAGCATTGGTTCAGATTTCTCTTATCATTCTTAATGATATTATATAATTTTCAGGGTACTCATAAGATATTAGGTATATCATTGGATACTGATGAGATTGATGAGTTGTATGTGCATAAGAATGCCTTCAAAGGGATGCGCAATCTGCGTTTCCTGGAAATTCACTCAAAAAAGCGTTATGTGTTTGGAAACGAAGAAGTACCAATTCACTTACCTGAAAACTTCGACTATTTGCCTCCTAAACTTAAAATATTGGATTGGTATGAATATCCAATGAGATGTCTGCCTTCTAAGTTTCGTCCTGAAAAACTCGTCAAGCTCAAAATGGAGAATAGCAAGCTCGAGAAGCTGTGGGAAGGGATTGTGGTAAGTTTTGAGAATAGTTTGTGATGTTATTTGTAGTAAGACTAATCTTTATTTTATTTTTTGGATGACAATCTTGTTCTACTGAGCTCATGTGTTCTGTTCCTTTTTTTTTTTGTTGAGTACAGTCGCTTACATGTCTTAAAGAGATGGATATGTGGGGATCTACAAACTTGATAGAAATGCCAGATCTTTCAAAGGCCACCAATCTGGAGACACTTAAACTTCGGAAATGCTATAGTTTGGTCAAGCTTCCTTCCTCCATTCCACATCCCAACAAACTGAAGAAATTAGACCTGAGAAATTGTCGAAATGTGGAGACTATTCCAACTGGCATTAGCCTCAAATCTCTCAAAGACCTAAATACTAAAGGATGCTCACGGATGAGGACTTTTCCCCAAATCTCAAGCACCATCGAAGATGTCGACATAGACGCAACATTCATTGAAGAAATACGTTCAAATTTGAGTTTGTGTTTCGAGAATCTCCATACCTTTACGATGCACAGCCCAAAGAAACTATGGGAAAGAGTGCAGGTATGTATGTAGTTCCAAACTTCGTGTGTTTCTCCAATCTATTTTACGTTATAGATATTAGATAATGGTGCAAATGAAACTAAGGTTATATTGTATTTATCGGAGGGAAGAAGAGTAGCGCTGAATATGATTTTGTGTATCTGTCTCCCTCTTTGTGGCATCTGGATCTCTCGGATAACCCTGGTTTGGTGGAGCTTCCTTCTTCATTTAAGAATCTCCATAACCTGTCGAGATTGAAAATTAGAAACTGCGTAAATCTGGAAACTCTTCCCACCGGAATCAACCTCGGATCTCTCTCGAGAGTAGATCTCAGTGGATGCTCACGGTTGAGGACTTTTCCTCAAATCTCAACTAACATCCAAGAGCTCGATCTAAGCGAAACAGGGATTGAAGAGGTTCCTTGTTGGATTGAGAAATTCTCCAGGCTTAACTCCCTACAGATGAAGGGATGCAACAATTTGGAATATGTAAACCTAAACATTTCAGACTGCAAGTCATTGACTGGAGCTAGCTGGAATAATCATCCAAGAGAAAGTGCCTTGAGTTATTACCACAGTTTCGACATTGGTATCGATTTCACCAAGTGCTTAAACTTGGTTCAAGAAGCTCTGTTTCAAAAGAAAACATATTTCGGTTGTCAACTGAAGTTGTCAGGTGAAGAAGTGCCTTCATATTTCACGCACCGTACTACTGGAACCTCCTCCTCTCTCACCATTCCTCTACTTCACAGCTCTCTCACGCAACCATTCCTCCGATTCAGGGCTTGCATTGTGTTTGATTCGGACAAAGAGTCATATCGCAGTTGTGCCTTTAGATTCAAAGGCAGTTTTCGGAACTGCTCTGATTCCTATAATCAGGCACAAGACTTCTGCGCAGTCACGGAGGATTATAAGATCTTTTCATTTGAGGAGGATAGTTGTCTGTTTGTATTAGACTACCAGATGACTCAAATCCCTTTAGAAATGAACTTCGATGGCCTGGATCTGAAGATTCATATTGTTGATTGTAATCATGCTAAAATAAAAGGATGGGGTATACGAATCTTAGAGGAGGACTGTTCATCGGCAGACAACCGACTTAGTTATCCAAACATTCTACCACATGTTTTTGAAGCCGATGAATGCAATATGAGGCTGGTGAATGTGGAGGCAAATGATGCAGTGACGGAAAGAAGCGGGTAAAGGCATTAATCATGAACTTATCACAGTATTTTTGCTATATCATAATTTCTTGTACTGAGACTTTTTTTTTTCTTTTTCTGCAGATTTCGTGAATAAACTTTTGATTGTGTTAGGTTGTAACGCAGAGCATCTAAAATTAGGAATTAAATCAGTTCCACAAACCAAATAGACATTTTTCGACTGGTGATTTCAGATGATGCCTTTTTTTATTCTCTGTGTGTTTAATGATCAAGTATATATATATATATACAGTATATATTCATGCCATATTTACATGATGATCAAGAAGCTCTCTATCAACAATGATGTGTAGACAAGGGCAAAACAATATTGTGGGAAGGAGTAGTGCATGTATGTTTTCTTCAACCTTCCTTCCTTTTATACTAGTTCTTAAAAAAATGGTTATGCCTGGCAGATCTCTAGAAATGACCTAACATTATTGTGTGTACCTTAAATTCTCAGGCAGTGCCTCTTTTTCTATCAGAATTTCTCCTGCACAGCTCAGGGGAGGTCTCAACATTGTATTCCAACTCATGGTCACAATTGGAATCCTAATAGCCAACCTTGTCAACTACTTCACTGCCACCGTTCACCCTAACGGATGGCGAATCGCCCTCGGTGGAGCCGCAATCCCCGCCGTTATCCTCGTCTTCGGTTCACTGATCGTCTGCGAGACTCCCACGAGCCTCATAGAGCGCAAGTGTTGAAACCAGCGAGTCGTCCACCGTTCATCATTGGAATGCTTCTACAGCTTTTTCAGCAGTTTAGTGGAATCAATGCTATTATGTTCTACGCACCGGTTTTGTTCCAGACCGTTGGATTTGGAAGTAACGCAGCTCTTCTCTCTGCGGTTATCACGGGAAGCATCAACGTTCTTAGTACGTTTGTAGGGATCTACCTTTTGTCGATAGAACTGGCCGGAGGTTCCTTCTTTTACAATCTTCCGTTCACATGTTCATTTCCCAGGTACATAGATGTCTTTTTTTTGAACTACCTACTTCTTAATCTTTGTTTATTGTGCTTAGTTCTATCTTGAAGTGGGTGTCTTGCTCAACAAGTAATCTTCTTTGTTTATTGTATCTAAGAGCAACCTAAT

>.::GWHANRE00000003:20594042-20602515(+)
TCCCCTACGTTTGGCCTATATTACGGGAGAGGATGACGTGGTATGCTCGTGAATTTGAGGGAGAAAGAGAATTCGTCTGAGAGTGTTCATATGTTTTGGCCGTGAAAATACTTTTGCAAAGAAATGTGTCAGTGGAATAGCTTTGTCGGCTAGGTCGGTTTGCTTTTTTTCTTTTCTTTTGGCTTCTTCCCTGTACCAATTTCTTCTCTTTGAAGGAACAATGATTCTTTTTTTTTTTCTGTCAACATTTAGAGTAAAACAGAGCAAACAAAGAAGTGGAAAAGAGTAAAAAACAATAATAAAAATAAGGAGAGAGGAAAAATAGAGTAAATCTTATTATCCTAACAAAATCTAGAATACATATTAGTCTTTTTTTTAGTTGTTTCGACAGTAAAGAGAGTAATTGTTTTGAGTTTTTAGTTGAATTTGGAGTAACTTAAAGTTTGGGGTAGATTATTATTGTAAAAAGGTAAACTCGAGCATGGATTCTGGACCGTACACTGTTTTATTTAAAAAAATATTTTAAATTCTCAAAACTTTTGAAATTCTAATTTTCACACTGTTGATCCAGGTCGTTGAAAAGATTGGCGAGGAGTCTATTATTTCATTGCCTCTCAATCACCTCTTTCTTCCAAAGAACGCCGCGACCACCAGAGAAGAGAGTGAGCTGATTCAGGATAGGTAATTCGTTTTTTTTTTCCGGTTTGCATTATTATTTCTTATGCACTTGCTTTGATCTGTCTTGTGTACTCTGTTATAGTCGAATCTGCATTAATATATAAAATCTTTGGATTTGTACAAAATCTTGTTTTTTTTTAGGAATTTGACGCATGTGAATCATTTAATCATTAACTTTTACCAGTTTGTTTGAAGAAAGAATAAAAGATATTCATGTCTCAGTAGATCAAACAATTATTTCTTGTAAAGAGGTTTAGATCTCACTACAAGTTTGTAGTACTATTTTGTTGGCTAATGTGTTGACGGTGGAACAGGAGTAGTTATGGCTGAGGAAGTTGTATCGTCCGTAAATGGAATGCAGAAACTCTTGGGCGTCGTGAATCGAGAAACTAAGCGATTGCGTGGAGTTCACGAGCAAGTTGATGATTTAATACGTCAGAAGAGAGCGCTACAATCATTTTTGGAAGATGCAGATGCCAAGAAATATGGGTGTGAAAGATTGAGAAACCTCTTGGAAGATGTCAAGGACGTTATTGAGGATGCTGAAGCTACAGAAGATTCCTATCTATTGAAAGAACGTAGTAGAGAAGAAAAAGGGATCATGACGTGTGTGAAAAGAAATTCTTTCTTCTTATATAATCGCCTGAAATTTGCTACACATATTGAAGGCATAAATAAGAGAATCTCTAAGCTGATTGCCCAAATGTGTGATTTTCGAATACACAAGATCATCGATGGTGACTGTTCAGTGTCTTCGCAAGAGAGACAAAGGGTGCAACGGGAGACCCAACAAACCTTTCGTCCAAGTTCTGAAAACAATCTCGTGGGAGTGGAACAAAGTGTTAAAACACTGGTTGGTCACTTGGTGGATAACAATGATGACATCCAAGTGGTTTCCATATCCGGAATGGGTGGTATTGGTAAAACAACACTAGCCAAACAAGTTTTTCAGCATGTTGATGTCCGACGTCATTTTAAAGGATTTGCATGGATCTATGTTTCGCAAGAGTTCACTCAAAAGAACATTTGGCAAAGGGTATTGCAAGATCTTAGACCACTTGATGGAGACGTTAAACAGATGGATGAGTGTACTCTTCAAGGAAAACTCTGTGAATTATTGGAAACGTCAAGATATTTGATTGTCCTCGATGATGTATGGAAAGATGAAGCTTGGGACAGAATCAAAGCGGCGTTTCCCCTAAAAAGAGGTAAATTCTGATTGCATATACATTACTTTCCTTTTCCGTTTCATCAATTACTGTAATAAAAGAGATTATAGCATGACAACTCACGTGGGTTATGAAATGCATCCCTAGCTAACATGAAAAGTATTTGGCAGGTGGTTCTAAGGTGATACTTACTTCTCGCAATGAAGGTGTGGGTTTACACGCAGATCCAACATGTTTTCCCTTTAGACCAAGAACCCTTACCCTCGAAGAAAGTTGGCAGCTGTGTAAGAGCATAGTATTCCCTAAACAAGATGCAACTGGTACGTTTTCATAAGAATATTATGATTTCGTAAGGCCAAAAATCGTGATTTCTCTTATGAGTTATGCCTTCCAAATGTTTATTATCTCTATATTATTATTTGAGAAGTCAGTTTCTTATGTGTCGCGGTCACGCTAACTCTCACGGTGGTTGATTACACTAATACCCTTAATGAATTAAAAAATATTACGTTTAAATACTGTTATTAAATTTTTAATGTTGTTTCCTTTTCAAAATTTTCCAAATACCATATATAATAAAAAGGAAACATTTATAAAGTTTAAAAAACGAAAATATATTTATATATAATATGATTTCACTAAAAAAGGAAGTTCACAAAATAGAAATAATCTATTTAAATAATATTTTTAAATAACATACAATATACTTTTGTAGTAATAAAATATTTCTTTATATCTATATTTTCTTAGGATTAGGAAATTATATATATAAAATTGTTAGGAGAAATTTTTAAAAATAGGAAATTGTATACTTATCAAAAAGTATAATATTCCTATGTATCGTAGAAAATTGTATAGTTATCACCTTAGCTTTATAATAATATCAAAATTTAATTTCAGAAAATATAAAAAATCAAAAATGTAAATAAGGAAAAAAGGTTAATTCGTATGATTCTTTTTAAAATATTAACATATTATATATAATTCTTTTTTATATAACAATGTGGTTAAGAAAATTTATTAAGGGTATCATACATAGTTTATAATTAGTATAATTGAAATGTTTTGTCTATTTTTAATATATATATTTGACTATAATATCTTTCAATTACAGCAAAAAAAATCTATAAATTAAATTTTACTTATATAATATGATTTTTATGTCGTTGTGCATGTATTTTCATAATATTTATTAAATTATATGTTGATAATTTTTTAAAAAAATATTAGAAAATAAAGGGATGAACAATAGGAAGTTACATGCGTAAGTGGTTGATACATTTTTGAAAGCTCATAAACAAATATCACTATTTACAATAATTGAAATATTTTTCAAATTCTAAATAACTTTATGCCTTTGATTTATTGAATGGAAATTAAAATTTATTTTAAATAATCTTAAAAATGAGAATTCAGATTTGCTTTGGTATTTTGATTATGGTCCTATTAAGTTCCAAAAACATATTAAATTTATTTTATTAATGTAAATTATAGGATGACTCATAACATATTAATAAATGAAAATAAAAAATATTAACCAACTGTTATAATTTAGTTCTTTTGTAAAATTTATATATACGCATGAGACTGTAGAATATTATAACTCAATGTACTCACAACATGAGTGACTCAACTAATCCAACTTATATCTAAAATCATAGATTTAACTACAATAAGAATAAATAATTTTACAATAATAATTTATTTTATAAATGTAAATTATAGTATGACTCATAACATATTAATAAATGAAAATAAAATATTAACCAACTGTTAATTTAGTTTTTTTTCTGTAAAATTTATATATATGCATGAGACTGTAGAATATTATCGTTATATTAATTTATGTAATTTGGAATCAGATACTTTAGTTTATTTTATATTTCATTCTAAGCACAATATATCTTAAGTTATACATCAACTTCCTTAAATATATTTACAGATAATGCAAATAAGAAAATTAATCATAATATTTTAATATATATAAAATAAAAAAATTATAGTTGAATTCAGAGAAATATATGCAATTTAATATACCCAAATGATAACTACAACGACTGTAAAACCAACAAAGCCGACTAGATATAACATATCTAAAATCATATGTCTTTTTTTTGGTCAACGAAATTTTGCATTAATAAAGGAAAGGAAAAGGGTTTAGCCCATGGGCCGGTCCATTACATGGTTTGGGTTTCTGAGAATGTATTTGGCTAATGCATCAGCATGCCCATTCTCAGCCCTAGGGAGATAGAAGAAAACTAAATCGACAAACAGAGAAAAGAAAGCTTCGATATCGTTCAAGATGCCATAGATCTCTTTCTCGAACAGTTTTTCGTTGATGGCCCTGATCAGGGTTTGGTTGTCGGAGTACATCCGAAGGTGTGTCACACTCAAAGAGGACGCCGTTTGGAGAGCTTCCCTCACCGCCAAAGCTTCAGCCACAAGAGGAGAGGAGACGTTTTGCTGGACCATCACACCCCGCAAGTCGATGGATCGGGGAAGATCTTCGATGATCCAAGAAATTCCGGCTGTGTTGGTCTTCTTATCCCACGCCGCGTCAGTTTTGCAACTTGTGATGTCGGTAGAGGATCTGTGGGTTGTCTCGAGGCGTGGCCTGTTGGTAATTCCTCTCCTAGCTCTTACTGATGATGCGTGTGGAGCCGGTTCAGCTTGAATCCATTCCCTAGCTAACTTGATTCCTCTTATGGCCGTGTCTTCCACTGTGTAGGTTTTCTTCTCGAAGATTAGTGTATTCCTTGCTGTCCACAGAGACCAGAAGATCCAGGGAAGTATGTTGGTGGTGACTCCTAGAGGTGGGAGGCAGCAGTTTGTCCTGGAGGTTACTAGCACCGCTTTGAGTCTTGTCTGAGAAGCGATGTCCACAGTTGGTGAAAGATTAAACTGCTGCCATACCTTTTTAGCAAAGTCGCACTTGAAGAAAATGTGAGCTTCTGATTCCAACTCTCCACATCTTATACATTTGGCTTCCTGTGTAACACCCCTTCTCTGTAGGTTTTCTCCAATGGGAATGACTTTTTGGATAGCTGACCACATGAAAGTTTTTATTTTGGGGGGAGTATTCACCGGCCCACACATCTTTCATCTTTGATTTTGATCTAAAATCATATATCTAATTAAAATAATATAATACTATTAATATAAATTGTAAACAAATTATAAGTTAATTGAAATTAAAATAAATAACAATCAATTATTATAGTATATTTATTTTATAAATATTTATATCCGTGCATGAGCATGGAAAATCACCTAGTATCAAATAAATTATGGATTAATTCACTAAACTATATTTGATACGTCTAATCATATTTGATCCTACGTATATTAGTTATGCAACCTATTTATTTTGAGGCTAAAATCTTTTTTTTAAAAATATTGCCTTGTGATGGTTTGCAGAATTTGTTGTTGATGAAGAACTAGAAGCCATGGGTAAGAAAATAATGCTCACACATTGTGGAGGACTACCTTTGGCCGTTAAAGTGCTAGGAGGCTTGTTAGCTAAGAAACCTACGGTTTCTGAATGGGAAAAAGTATGTGACAAAGTTGCACGAGAATCTGGTTTAGATGATAAAAAACTCAGTTCAGTTTACCGAGTATTGTGTCTGAGTTATGAAGATCTGCCAATGCATTTGAAGCATTGCTTCCTTTACCTAGCTCATTTCCCCGAAGATTACAAGATAGATTTGGAGAAATTGTTCCTTTGTTGGGCTGCAGCAGGAATAATAAAATCATTTCATGATGGAGATACCACCATTCGGGAAAGTGGGGAAGACTATCTCGAAGAGCTTGTAACGAGAAATATGGTTACAGTTGTAAAAAGCAATTCGAGTTGGGAGACTCATTTCCCTAAAGACTACAAAATGGACGTTGAGGAATTATTCACAAACTGGGGTGCAGAAGGAATAATAAAGTCAGTTTGCAATGGAGCGACCATTCAAGAAAGTAAAGAAGACTACCTTGAAGACCTAGTTAGGAGAAATATGGTCACTATTGTAAATAGCTATTCGAGCTGGGGATCGGGTTACTGTCAGATGCATGACATCATGAGAGAAGTATGTTTATTAAAAGCCAAAGAAGAGAACTTTGTTGACTTCATCAACGCACATACTTCCACCACTACCATCAATGCTCACATTCCTAGCAGATCTCGAAGACTCGTTGTACATGGTGGCAGTGCACTCCATATGCTGGGACGTAAAAAAAATAAAAGGGTTAGATCTATTTTGTGTTTTGGAGCTGAGGGAAACTTGTGGAAGCAGTCATCTCGAGGATTCCGAAGTTTACCATTACTCAGGATGTTAGATCTGAATGGAGCCAAGTTTAAAGGAGGGGAGTTACCTTCCAGTATTGGGAAGCTCATCCACTTGAGATTCTTGAGTTTACGCGGGGCTTGCGTATCTAAACTATCTCATTCCCTAGGGAACCTAAAGTTTCTGCTCTATTTGAACTTGTGCGTCAATCAGGTAGTTCATGTCCCAAATGTTTTAAAAGAGATGCTAGAGTTGAGGTACCTTTTGCTACCAGCTTTTATGGACGATAAAACGAAGTTGGAATTGGCTGCTCTAGTAAAGCTGGAGACGTTGTGGTATTTCCCAACGAAAAACATCAGTGTGACAGACCTTCTATGTATGACTAGGCTCAGGACTCTCCGTGTATATCTCAATGGTGGGTGTACTTCTGAAACACTATCTTCATCTCTTCGTGGATTAAGTAAGCTGGAGCAGTTTACTTTAGTTGCTTCTGACAAAACACATGTTTATAACGGGGGAGATTTCACTAGGGACTGCAATCGTCTAAAGAGTTTAACGCTGGTCATGCATATGCCAAGGTCTCTTGAGCAAGATCAATTCCCTCCTTTACTTGCACACATATGTCTGCAATATTGCAGGATGGAGGAGGATCCAATGCGGGTTCTTGAAAAGCTGCTTCATCTGGAGTCGGTTGATTTATCAGATAGTTGCTTCGTCGGGAGGAGAATGGTGTGCTCGGAATCTGGATTCCCTCGGTTATGTGCTCTACAAATATCTAAACAAGAAGAAGTGGAAGAGTGGATAGTAGAAGAAGGGTCGATGCCATGTCTTCGTACTTTGACTATAGAGAAATGTGAAAAGTTGAAGGAGCTACATGACGGGTTGAAGTATATGACTTGCTTGAAGGAACTGAAGATTCAAAGAATGAACAAGGAGTGGACGAAGAAATTGGAACCAGGTGGGGAACACTACTGCAGAGTCCAACACATTCCTGATGTTCAGTTTATCAATTGTGTCGGCGAATAAGAATAATGAAGTCTACCAGGTAAATCTTTTTGGTGTTTATGTCCATTTCGTTGGTTATGTATCCTTTTTGGCGTTAGTTGTGAAAGTCACGTTAGACAGTCTCAACTATATTATATTATATACATTGATCTAAACTTTATGTTTTTTGGCTTGCAGGTGAGAATCTTGACCTGATATGCTACCGATTGTGTGTGATGTGATAAGTCGTTTTATCTTGTGTGTTGATGTATAATATTCAAACATATCGTATTTACGAACTTACGTTTGTATGTTGCATACTTGCAAACTCTCTCTTTCATTCTATTTAAGTTTGATATAATATTGTGAACCATCCTTTCATCGCCTTTCTCCTTCTCTTCCCTTGTTTTATGAGCAATCTAATACATACAGAATATGACATACTCTTCTATGTCTTGGCAACGATTTCATTACCAGCCAAAGTGTTCAAACTTTAGTTTATCATTCATAAGTCATATTGTGCTATCTATATATTTAGGCTCTATTCATAACTCTGCTTTGAATCTTTTGTGATCATCTTTTAAATTATCAGGAATTTGAAGAAAAACCGGTTAGCTTAAATTAAATTTTATAACAATCAGAATGATAATGTGCCATTTTTATTTTGATGATCAGCACAAACAAGTACACTGCGGAAGAATGACCATGAGTCTCTCTAACATAAATCACAATTAGGCCATTCTTCTTGTAAGCCTTAAAATTCAAACATAAACAACTTAAAATTCATGGAACAAATATCATCATCGGCACTAAAGATCTAGTTAGTCCCTTCTTATAGATATATAAACTTGGATTGCACCAAGTCAAAGCTTCACCACAATGGGACTCCTGACACGATGCTTCTTGTCTGACCAAACCAAATCTCCAAACACATAACCCTTAGCCACTTTCCCCTTACGCTTCGCAATGGTCACCTTAAACGTCTTTTGCTCTCCAACTTTGGTGAAATTTAAGCTCGTCGGTTTAACCGCAACAGAAACACCCTCTGGGTTATTCACCCGGACGGTATAGGTCGACGGCCTTCCAACGTTTTTAACTGTTCTTGAGACGGTGACTTTGCTCGATGACAGGTTTGGAACTGTGATGGAAGGATAGTTAAGGTTGTAAAGACTGGCTTTACGGCTTGAACATGCAAAGTTTTTCCCAGAGAATACAGAGATTTGTGATGCATTGTATCCAAGGGAGCATAAGAAGTTGAGGTAGTCCTTGATGCCTGAATCGTAAACCAGACCAGGATTCACAGCTAGGTTTGGTCGGACGTGTCCTGCCCCGAAACTAAAAGGCGTTGCCTTCATGTAGGTTGAGTTTAGG

>.::GWHANRE00000003:21023926-21030378(-)
ATTGCCATATAATAAAAATTTAAATTTTTATGTATATGATATTTTTTAATTTTTAAAAGCGACTATAAATTATTAATGTTGTTAAAAATCTCACATTCAAATTTTGTGATCCATGGTTTAATATTTTTGCTATGACAAGATACAAATGGTTACAAATTATATAAGTATAAAGTTTCATTAAATAAGTATTAAGATTAAAAGATATATGAATCGTTTTAAATTAAACTATATACCATATAAAAGTACATAAATATTTTAAATTTTGAATATTTTTTTATAAAAGCTGTTAACAAATATTGACAACTTAATTTCTAAAAAAAATTTAAATTACTAAAACTATTAATCACACAATAAAAATTTTGTTATTAGTAATTTAAAGTTTTTGTTATAACAAATACAAATGATCAAAAATAATCATATGAGTAAAAAACATCATTTAATAGATATTAATATAAAAAATATATTATATATGTTATATCATTTAAATTTAATTATGTATCATATCAAATAGAAAAAATGTTGTTTGGTTTAATAAAATTTATTTATATGTTCACACCAATAAATAGTTACTAACTTTTTAATTATCCAATATATATTTATTATTTCATAGTATATAAAAAACAAATAATACATAAAATAGTTTTTATATAAAATATTGATCTCGCACAAGATACGAATTTTAACCTAGTTTATATAATAAAAGAATCGGTAGAAATGCGTTGGCTAAAGAGATGTTTACAATAAATAAATAATAATAGTTGGAAAGATGTATATTTGGTGAGTAGTCATACTAAGTTTAGACTAAAATTATGTTATTTTATCCGCGGAAAATGCTTGGAATTTTCAAGAGGCTGTTTCGGATTTGAGTTCCTCTCTTCATAGTCAAAGAAGAAAAATCAATCTATAATAGTCCTTTCGTGATTATAATTGAGCTGCAATAGAACTCGTCTTCAGGAGCTTACTCTAGTTGTTTTCCTCTGTCGGCCATGAAGTGTTTAGGAGTATCTACATGTTTGATGCTTAAGATGAACTTATTAGTATCTGTGGGTTCCTTTTCTTAATTTTTTTTATTTATTCTTCGAAATCTTTTATGAAATCCTGGGAGGTTAATCTATCTACCGAGGAGGGCGCTCCCGATCTTCCTATAGACCAAAATAGTTATGATAGCTGCATTATTTTAGCATTCATCACCCAGTGATCATAGTCATGTGTTATCTTCCTGTCAAACTTCTAACGAAGTGATTTGCATTTCCTATCTTTTATTTAGTTAGACAAAAGATGTAACGGGTGGACCAATTCAACTTAGAGATATAAATCCTTTCTTTCCTTTTCTTTCAACGAAATTGTGAAACGAGACGTGGCAAGTAGGAAGTGGCTACCGAAAAGAAATGTAATGTTTCTAAAGACTTTCTTGCCAAAGTATTTGGATTCACACGCTATTTTGACTACGGTTGGTTGACACTTGACACTGACAGTGTTAACTTGGAGTCAACTCTTATAATCCATCTTGATGAGCAAGATTTAACCAAGACAACTAAAAACCACTTTTTCGACAGATCAGTTGGAAGAAAAGCGATTCCCAAGAGGTGACTATTATTTTTATTTCTTTAGTTTTCTCATTTCTTGTCAAAGAAAGGGCTTTGATATTTTGCATTTTGCAAATTTTCTTTTATCTCAATTAGTTCATGTCTCTTTAGAAAGTTATGAGTACACTAATTCTGTAAATTTTGCCAAGAAAATATGATCTAAAACATAAACTCCCCGTCCTGGATTTCCTCTAGTGATTATTGATATAAATATACTATTTCTACTTCCATGGTTAAGCAGGAGACATATGGCTGAGACACTTTTGTCGTTTGGAGTTCAGAAGCTTTGGGAGCTTCTTGCCCGAGAATCTGATCGATTTAAGGAAGTTAACGAGCAACTTACTGTACTGAAAAGTGATGTCAACTTGCTTAGGTCCTTCTTAACAGATGTAGATGCCAAGAAACATGCAAGTTCAGTGGTTAGAAACTGTGTGGAAGAGATCAAGGAAATCGTTTTCGACGCTGAGGACGTAATCGAAACATTTATTTTGAAGAAAGATCTTGGACGAACAAGTGGAATCAGGAAGCGCATGAGAAGATTTGCTTTCACCATAGCGGATCGCAGGGAACTTGTGTCTCAAATGGAAGGCATAAGTAAGAGAATCTCCAAGGTGATCCGAGATATGCAAAGTTTTGGGGTGCAACAGATGATTGTCAATGGCAGCGGGTATTCAGACACTATCCAAGAAAGACAAAGGGAGATGAGACATACTTTTCCTAGCGACAACGAAAGCGATCTTGTGGGTTTGGAGGAAAAGGTGAAGAAATTGGTTGGCTATTTGGTAGAAGAAGAGAGCATTCAAGTGGTTTCTATATGTGGGATGGGCGGTATTGGCAAAACTACCCTGGCTCGCCAAGTTTTTAGTCATGAGATGGTTAAGAAACATTTTGATGGAGTTGTGTGGGTTTGTGTGTCACAACAGTTTACACGAAAATATGTGTGGCAGACTATCTTTCAGAGGTTTAGTTCAAATCACGATGAACACAGAGGGTCAGATATGACTGAAGATGAGCTTCAAGACAAACTTTTTCGACTACTCGAAACTAGCAAATCTTTGATTGTCCTGGATGATATGTGGAGAGAAGATGATTGGGACAATATAAAGCATGTGTTTCCACCAACAAAAGGTAAAACATCTGCTGTTTGTTGTTATTATCTTTTCTAAAATTTGATTTATGAAAAAATATATATAGAGCATTGCAAGACACATTCTGGCGATATATTTTCTTTGTTTAGGAATTATAACTTGAGAAATATATCTCAGGATGGAAGGTATTATTTACTTCTCGCAACGAGAACGTTGCACTACGCGCAGATCCAGAATGCGTAACTTTCAAACTAAAGTGCTTAACCCCAAAAGAAAGTTGGACACTTTTTCGGAGGATAGCTTTTCCTAGGAAAGACACATCAGGTAATACGTAACAACAACTAACCTCTCTTTTTTTATGTCTTGTTGCATTACATCTTTATCTTAAATCCCAAATATTACGTGGGATGTTGTGCAGAGTTTAAGGTTGATGTAGACATGTTAGAGATGGGCAAGAAAATGATAAAACATTGTGGAGGACTACCATTGGCTGTCAAAGTGTTAGGAGGCTTGTTAGCTGCCCAACCCACTTTAAGTGAGTGGAAAAGGGTTTATGAGAATATTGGATCTCACTTGGCAGGAAGAACTAGTTTTAATGATGGATATTGCAATTCAGTTCATAGTGTACTGTCTCTAAGCTTCGAAGAGTTGCCTACTTTTTTGAAACATTACTTCCTCTACCTCGTCCATTTTCCCAGAGATTATCAAATCAGTGTGGAGAATTTATCCTATTATTGGGCTGCAGAAGGAATACCAAGGCCGAGTTATTCCGAGGGAGCGACAATTGAAGAAGTCGCAGAGGGGTACATAGCAGACTTGGTGAAGAGAAACATGGTTATTTCTGAAAAAAATGCTTCTACTTCAAAATTTGAAACATGTCACTTACATGACATGATGAGAGAAGTTTGTCTGCTTAAATCTGAAGAAGAGAATTTCCTACAAATTGTTCACGGTTCATCATCGTCAACTGCATGCTCTAAATCTCATCGTAAATCTCGCAAACTCGCTGTACATCGGGCTGATGAAACATTTAGTATGGAGAAGGAAGTGTATAGTCCAAACCTTAGGTCTCTCTTGTTTATTTGGGGTTCAGACTGGAGGGCGTCAGGTTTATTCTTTGACAGGCTAAAAATGATGAGGGTTTTGGATCTCTCTAGAGCGCATTTTGAAGGAGGGAAGATACCATCTAGCATTGGAAAACTCATCCATTTAAGATATCTAAGTTTATATAAAGCACATGTATCTCGTCTACCTTCTTCAATGCGGAATCTGAAGCAGCTGGTCTATTTAAATTTATGCTTATATGCGAGATATCCAGTTTATGTGCCAAACATTTTTAAAGGCATGCAAGAATTGAGATACCTTTCATTACCTTCAGGGAGAATGCATGATAAGACAAAGTTGGAATTAGGTAACCTAATCAACTTGGAGACATTGAAGTTCTTCTCAACAAAGCATAGCAGTGTGACGGATCTTCACTGTATGACAAGGCTAAGGAATCTCTTAATCATATTCAACCAAGAGGGGTGTACTATGGAAACGCTATCTTCGTCTTTAAGTAAACTGAGACATCTGGAAAGTCTTAGCATAGATTACAATCATTTCAAGGTTTTTTCTCCCACGGATGATGAAAAAGGATTTGTTTTGGGCTGTATCCATCTAAAAAAGCTGGAGTTGTGTATATACATGCCAGGGTTACCTGATGAGAAGCACCTTCCTTCTCACCTTACAACCATATCTCTAACTGGTTGTCGTTTGAAAGAGGATCCAATGCTGATTCTAGAGAAATTGTCACACTTGAAAGAGGTTGATTTAGGGAAAAGATCATTCTGTGGGAAGAGAATGGTTTGCTCGAGGGGTGGGTTTCCTCAGTTGCAGTTGCTATTATTTCTTGGATTACATGAGTGGGAAGAGTGGATAGTAGAAGAAGGTTCAATGCCCCTTCTTCATACTCTCGATGTTAGTTATTGTGCAAAATTAAAGGAGGTTCCTAATGGGATACAATTTCTCACTTCTTTAAAAGATCTGTGTATGGGAGAGGAATGGAAGAAGAGACTATCAGAAGGAGGAGAAGATTATTACAAAGTCCAACACGTCATTTCTGTTCGGTTTGGAGGGAAAGCTTGATTTTATACTAGGTAAAATATTATAACCACACATCTAAAAATTTGAGAGGAAAATTTGTTGTCTTGATGAGTTTGTTGTGTGTAATCAGGACCTACGATTTATGTCTTCATGTCTGCAGGGGGATTATCCTGAGTCGATTAGGAACCTTAGCCTCACCGACTGGATATTGTCTCCATCCACTAATTAACGCTCATCGTCCACTAATCATCACTTTTCCATCGTCCTGGTCATTGATCTGACCATCGATCTATCACCACCATCCAAGTAAGGTCCACTTTGTGCCTACCTCAACATAGATCCCAAAGATATTAAACTGGGAATAATTCATTGTTCCCAGCTCCAATCAATGGCAATGGCAGGTAGCAGTGTCCAGAGCCGGCCCTAGGCTAAAGCTGGTAAAACCCATGCTTTAGACACCAAATTATGTTATAGTTTTAAGGGGCAGCAAAATTGTTAAAGTTCATGGTTCGGAATATTACTTTAAAGTAAACATGGAGTGTTCGAAGTCTTAAATGCACACATCACATGCTAAACAGGTGAACATATTCTATGTGTTTCTTATGTGTATTAATTTTCTTACTACTGCATTAACCAACATTCTAGAATTTTCTCTGCAGTCCTTTTGTTTTTTTTTATCACAATTTTTCCTGGTTGTCTATTTCTTAGGTTTTGGATTGAAAGAGGCTATGATCCACGGAAAGATCATGAGTCTCGTGTGTGAATTTTTTGTCTCTCTCTACAAACATTCATTTAAAATGAATGGTATGTGATATGGTAAAGAAGAATTCTCATTTTATGTACCTTCAAAATCAGACTAGAACAGAAAAGTTTGTCAAATCTCTTCCTTTTTTGCATCCAGTCTGCAGGTGTATGTTAAACCTTTTAACCTCAAATTTTTTTTTTTTTTTTGAACAACTTTTACCTCAAAGTCATTTGTGTATTTTTATCCGATTCCAAAGAATGGAGTCAGGGTTCCACCTGAATTAAGGGGGTACTGTGATGCCAATTCAACTAACAAGTAAGCGTTTCCTATTTTCTTATAAGCTCATTCCTTTTTCTGTTGAAAATGGGACAAAAACATTAAAAAAAACATTATAACATTTATTTGAAAGTATTGATCCGTGGTGAATATATATATAAAAGGATGTGAAGTGTGTCCAAATTCTCCGGAAACCACTTAGATACAAATTATACAAAGAAAAATTTAAAAATTTGGAAACATTTAAACAACCAGCACACATGCTCTCTATTAACAAATTCATAAATAATAAGTTACTAGGTTAAAAGTGGTGCCTTATGCAGGATAAGCATTGTGTGTACGAATTACTTTAACGTATTTTTTTTACATATTATAAAATAATAAAATAATAAATATATATTAAATAATTAAAAATTCAGTAACTATTATGTATATAATTAAATTGGCGTAGGCAAAAAATCAAAACAATAACTCTTATTTATTTACTATAATTTTATGGAATAAATCCAAACAATCACTTTTGTCTATTTATATGGTATATAATTAAATTTAATTAATATTAATATATATATTATATTTTCATATAAGTATCTATTAAATAAGGTTTCATACTCATATTTTTTTATTATCACTTGTATCTTCTTAAATCATTGATAACCAGATTTCAATATG

>.::GWHANRE00000003:23591909-23606307(-)
[truncated: 2,571,647 more chars]
