# Supplementary material for: Resistance gene enrichment sequencing refines the Brassica napus NLRome
Source: Plant Physiol. 2024 Nov 28;197(3):kiae631. doi: 10.1093/plphys/kiae631 (PMC11884775; doi:10.1093/plphys/kiae631)
Supplement: kiae631_Supplementary_Data [file kiae631_supplementary_data.zip › PP2024LTR02190R1_File S3.txt]

(westarv0_A02_nlr16_g15.t1:0.0160091482,(((((((((((((((((BnaC06G0160900WE-westarv0_C06_nlr36_37:0.0079765252,westarv0_A07_nlr14_g13.t2:0.0048913507)100:0.1903303137,westarv0_A04_nlr7_g3.t1:0.1967786089)100:0.0465806286,westarv0_A02_nlr6_g2.t1:0.2112887226)54:0.0205732814,((westarv0_A07_nlr13_g11.t1:0.0209551506,westarv0_C06_nlr35_g1.t1:0.0844557666)100:0.2107440057,(westarv0_A04_nlr2_3_g1.t2:0.2571076508,(westarv0_C09_nlr2_g4.t1:0.1682217054,(westarv0_A04_nlr2_3_g2.t1:0.1055443754,BnaA04G0118600WE-westarv0_A04_nlr1:0.0678406641)100:0.1073811289)100:0.0823320064)56:0.0212209611)61:0.0220377571)44:0.0213729520,(BnaC04G0405600WE-westarv0_C04_nlr12:0.0460916856,westarv0_A04_nlr4_g2.t1:0.0771123747)100:0.1501429445)100:0.1581176983,(((((((westarv0_C07_nlr4_g3.t2:0.2252448283,BnaC09G0164000WE-westarv0_C09_nlr11:0.3023107672)76:0.0432413853,westarv0_A01_nlr9_g4.t1:0.2145734206)50:0.0176766440,((westarv0_A09_nlr5_6_g9.t1:0.0036631420,westarv0_C09_nlr14_g11.t1:0.0223358532)100:0.1416408103,BnaC09G0163900WE-westarv0_C09_nlr10:0.1469408511)91:0.0603724477)62:0.0400049272,(westarv0_A09_nlr5_6_g8.t1:0.0052664368,BnaC09G0164600WE-westarv0_C09_nlr13:0.0135374247)100:0.2656970042)100:0.1451908839,((((westarv0_A09_nlr55_g82.t1:0.0864837708,BnaC09G0165700WE-westarv0_C09_nlr59:0.0857564353)100:0.0815855177,(westarv0_A09_nlr3_4_g5.t1:0.0366303809,BnaC09G0149500WE-westarv0_C09_nlr7:0.0486086782)100:0.0743708397)98:0.0442163928,BnaC02G0375400WE-westarv0_C02_nlr34:0.2140641669)65:0.0144307564,(BnaC09G0149900WE-westarv0_C09_nlr9:0.1300017248,(BnaC04G0246800WE-westarv0_C04_nlr8:0.2085604067,westarv0_C09_nlr8_g12.t1:0.0661807429)100:0.0998031896)53:0.0188543072)100:0.1496965256)55:0.0250946723,BnaA04G0156900WE-westarv0_A04_nlr5:0.1927418887)85:0.0614727963,(westarv0_A09_nlr56_g84.t1:0.2134693532,(BnaA09G0159600WE-westarv0_A09_nlr8:0.0084654361,westarv0_C09_nlr21_g21.t1:0.0202741928)100:0.2407409920)81:0.0628586677)100:0.1627772196)100:0.1245424464,((((((((((((((BnaA08G0163900WE-westarv0_A08_nlr14:0.0127752038,westarv0_C03_nlr13_g10.t1:0.0142839787)100:0.1161841099,(scaffold286_nlr1_2_3_g11.t1:0.0855757278,BnaC07G0471300WE-westarv0_C07_nlr29:0.0907985995)72:0.0304613003)77:0.0317557331,westarv0_C03_nlr15_16_g12.t2:0.1979682771)100:0.1643497496,BnaC08G0268900WE_westarv0_C08_nlr26:0.4395133156)87:0.0620370546,((westarv0_C07_nlr23_24_g35.t1:0.0781502700,BnaC07G0376100WE-westarv0_C07_nlr36:0.1247673322)100:0.3856116938,(scaffold2113_nlr1_g4.t1:0.0000010286,westarv0_C09_nlr51_g64.t1:0.0000010286)100:0.4221033536)53:0.0377449311)40:0.0353077866,(BnaA02G0288400WE-westarv0_A02_nlr28:0.0163754365,BnaC02G0381700WE-westarv0_C02_nlr33:0.0127982205)100:0.5534536195)41:0.0514716757,BnaC07G0196800WE-westarv0_C07_nlr55:0.5707258352)100:0.3821457731,(((BnaA05G0082900WE-westarv0_A05_nlr21:0.0151198790,BnaC03G0618300WE-westarv0_C03_nlr18:0.0297419840)100:0.4320841436,((((BnaC01G0098600WE-westarv0_C01_nlr1:0.0170558838,BnaA01G0023300WE-westarv0_A01_nlr1:0.0332370963)100:0.1581002047,BnaA03G0460800WE-westarv0_A03_nlr8:0.2979045047)85:0.0576127139,BnaC07G0375500WE-westarv0_C07_nlr22:0.1538844602)50:0.0392465914,BnaC03G0617900WE-westarv0_C03_nlr17:0.2484553562)91:0.1335398168)100:0.5148426450,(BnaA03G0270000WE-westarv0_A03_nlr25:0.3130240937,((BnaA09G0232900WE-westarv0_A09_nlr43:0.1189340671,BnaA05G0131400WE-westarv0_A05_nlr20:0.2181297720)48:0.0319388417,(BnaC09G0266300WE-westarv0_C09_nlr53:0.0201972894,(BnaA09G0230700WE-westarv0_A09_nlr19:0.0205703783,BnaA09G0232800WE-westarv0_A09_nlr44:0.0152408701)100:0.0203272225)100:0.0938770982)100:0.1522495990)100:0.6213556437)81:0.1166420116)100:0.2919303547,((((((((BnaC07G0471400WE-westarv0_C07_nlr28:0.1045493154,scaffold286_nlr1_2_3_g10.t1:0.0974010868)58:0.0313445645,BnaA08G0164000WE-westarv0_A08_nlr2:0.1150535763)96:0.1319030194,BnaC03G0603700WE-westarv0_C03_nlr29:0.3325179260)100:0.2786780386,(((BnaC08G0269000WE-westarv0_C08_nlr8:0.3560823069,BnaC07G0375800WE-westarv0_C07_nlr37:0.6650311932)46:0.0726201463,BnaA02G0288700WE-westarv0_A02_nlr27:0.5517413656)92:0.1169556981,(BnaC03G0028900WE-westarv0_C03_nlr47:0.5090493003,westarv0_C02_nlr4_48_g12.t1:0.2673242587)100:0.2804758703)95:0.1112319918)85:0.0681221262,((BnaC02G0381800WE-westarv0_C02_nlr9:0.0090876079,BnaA02G0288500WE-westarv0_A02_nlr8:0.0109613193)100:0.3546092175,BnaC03G0239800WE-westarv0_C03_nlr43:0.8229235364)97:0.2109238045)67:0.0432581732,(BnaC02G0382100WE-westarv0_C02_nlr31:0.7381982031,(westarv0_C03_nlr4_5_g9.t1:0.5594212732,(westarv0_C02_nlr30_g27.t2:0.6203661208,BnaC07G0234000WE-westarv0_C07_nlr53:0.3673375597)84:0.0789796369)98:0.1773090097)58:0.0953272006)38:0.0298056387,((westarv0_C07_nlr42_43_44_g41.t1:0.2489211656,(BnaC02G0382500WE-westarv0_C02_nlr28_29:0.3293483092,westarv0_C03_nlr4_5_g8.t1:0.4445551464)79:0.0396856631)67:0.0420815674,BnaC07G0234300WE-westarv0_C07_nlr51_52:0.3480800601)100:0.2409780908)100:0.4000416574,((((westarv0_A05_nlr13_g31.t1:0.1409630418,westarv0_A09_nlr22_g31.t1:0.1237491915)63:0.0287267326,BnaC09G0266400WE-westarv0_C09_nlr30:0.0418230680)97:0.0971011351,westarv0_A03_nlr5_g11.t1:0.1049909333)100:0.4212627012,(((BnaA03G0460700WE-westarv0_A03_nlr15:0.0187120161,BnaC07G0375400WE-westarv0_C07_nlr38:0.0075230197)100:0.1591252738,westarv0_C03_nlr28_g14.t1:0.2772307104)99:0.1374419937,((BnaC03G0618400WE-westarv0_C03_nlr19:0.0084845685,BnaA05G0082800WE-westarv0_A05_nlr22:0.0281057818)100:0.0849548925,westarv0_C01_nlr2_3_g2.t3:0.1781149148)100:0.2193601165)100:0.1920547149)97:0.1650182133)100:0.3548850614)60:0.0760594735,(((((((((((((westarv0_A06_nlr21_22_g16.t1:0.0027598951,westarv0_A06_nlr23_g23.t1:0.0000020402)100:0.0780568021,westarv0_C07_nlr21_g29.t1:0.0590886717)65:0.0086806863,westarv0_A06_nlr24_g33.t2:0.0985352762)100:0.1170398598,(westarv0_A05_nlr7_8_9_10_g19.t2:0.0796204178,((westarv0_A05_nlr7_8_9_10_g16.t1:0.0202165343,westarv0_A05_nlr5_6_g9.t2:0.0234940817)95:0.0331601084,westarv0_C04_nlr2_3_g6.t1:0.1127881360)54:0.0309571000)100:0.0953584181)72:0.0548826429,(BnaC03G0401700WE-westarv0_C03_nlr8:0.0185698781,westarv0_A03_nlr7_g15.t1:0.0194854093)100:0.2680752714)99:0.1660849479,((((BnaC03G0413300WE-westarv0_C03_nlr39:0.0000023064,westarv0_A03_nlr18_g31.t1:0.0055624374)100:0.1651625739,westarv0_C04_nlr27_g36.t1:0.3917609537)67:0.0482948725,(((BnaA09G0160700WE-westarv0_A09_nlr9:0.1762916198,((westarv0_A09_nlr58_g87.t1:0.0131480713,westarv0_C09_nlr66_g82.t1:0.0050259061)100:0.1100768949,((westarv0_A02_nlr22_g25.t1:0.0774959383,(westarv0_A02_nlr21_g24.t1:0.1135737325,BnaC02G0498700WE-westarv0_C02_nlr21:0.1403723096)67:0.0268976150)100:0.0868321183,(westarv0_C01_nlr22_g15.t1:0.0119781135,westarv0_C09_nlr22_g15.t1:0.0154449811)100:0.0931404889)100:0.0785608922)86:0.0225263983)99:0.0621153547,(BnaC01G0265000WE-westarv0_C01_nlr18:0.0041425711,BnaA01G0185900WE-westarv0_A01_nlr15:0.0129000544)100:0.2084691132)46:0.0288671408,BnaC09G0195900WE-westarv0_C09_nlr55:0.1441811965)97:0.0603390240)95:0.0924961714,westarv0_A09_nlr10_g11.t1:0.4724563441)95:0.1283223310)100:0.2268911736,(BnaA08G0026300WE-westarv0_A08_nlr16:0.0259134441,BnaC03G0678400WE-westarv0_C03_nlr23:0.0128287447)100:0.4816113843)100:0.3304778490,(((BnaA09G0087100WE-westarv0_A09_nlr1:0.0709823844,westarv0_C09_nlr3_g6.t1:0.0185365279)87:0.0124414487,BnaC01G0234700WE-westarv0_C01_nlr7:0.1233294454)81:0.0344275412,BnaC01G0234800WE-westarv0_C01_nlr8:0.2878902250)100:0.7218843561)98:0.3542396088,(BnaA09G0444300WE-westarv0_A09_nlr26:0.0028369508,BnaC08G0263400WE-westarv0_C08_nlr7:0.0000023923)100:0.7068449502)29:0.0911050854,(BnaC01G0435900WE-westarv0_C01_nlr17:0.0067921470,BnaC01G0421100WE-westarv0_C01_nlr14:0.0331247329)100:1.1216843140)32:0.1309991835,((BnaA05G0356700WE-westarv0_A05_nlr16:0.0118029520,BnaC05G0432600WE_westarv0_C05_nlr7:0.0118928263)100:0.6800128760,(BnaC05G0432500WE-westarv0_C05_nlr14:0.0227762325,BnaA05G0356600WE-westarv0_A05_nlr19:0.0112439231)100:0.6112958494)100:0.3773435124)100:0.5925200593,(((BnaA10G0275600WE:0.0332085139,BnaC09G0570300WE:0.0061629964)93:0.1547066909,((BnaA08G0124700WE:0.0111605013,BnaC03G0653400WE:0.0175347019)100:0.0777111110,BnaC01G0031100WE:0.1156413750)100:0.2625183456)100:0.5420229640,((((((westarv0_A06_nlr17_g1.t1:0.0774186385,BnaC02G0536100WE:0.1079360184)100:0.1317582086,BnaC09G0105400WE-westarv0_C09_nlr5:0.0895600372)99:0.0870082730,((BnaA06G0412900WE:0.0511419062,BnaC07G0301300WE:0.0268531453)100:0.1588790422,BnaC07G0301400WE:0.1955045881)100:0.2377323161)60:0.0242294740,BnaA07G0138100WE:0.5525717553)41:0.0150992069,(westarv0_A02_nlr23_g26.t1:0.0136456226,westarv0_C02_nlr22_g9.t1:0.0259129019)100:0.2217366947)86:0.0746671361,(BnaA07G0138200WE:0.2405388439,BnaC07G0207100WE-westarv0_C07_nlr10:0.2146538628)79:0.0571083432)100:0.9485982410)100:0.7049650552)100:1.0718873360,westarv0_C09_nlr47_g17.t1:0.7029729858)31:0.0696704488)30:0.0599088537,(((((BnaC08G0233600WE-westarv0_C08_nlr28:0.0298978887,BnaA08G0212000WE:0.0276655032)100:0.1419875646,(BnaC05G0204600WE-westarv0_C05_nlr16:0.0767716190,BnaA09G0418000WE-westarv0_A09_nlr24:0.0871105084)100:0.1067449529)87:0.0421902681,(BnaC05G0204700WE-westarv0_C05_nlr15:0.0244943661,BnaA09G0417900WE-westarv0_A09_nlr23:0.0086809305)100:0.0865856012)49:0.0164598872,BnaC08G0144200WE-westarv0_C08_nlr4:0.1738724007)100:0.8172274834,((westarv0_C07_nlr2_g3.t1:0.1079281109,BnaC02G0042600WE-westarv0_C02_nlr49:0.1012451944)92:0.0989687708,BnaC08G0322700WE_westarv0_C08_nlr25:0.2210981417)100:0.5452298095)44:0.1183942039)72:0.1027702949,((BnaC06G0477000WE-westarv0_C06_nlr20:0.0000026121,BnaC06G0466300WE-westarv0_C06_nlr19:0.0226094343)100:0.2969091841,((BnaC06G0464200WE-westarv0_C06_nlr22:0.0276814686,BnaC06G0474600WE-westarv0_C06_nlr21:0.0278848001)100:0.2250934476,(BnaA06G0160300WE-westarv0_A06_nlr27:0.0097910302,BnaC08G0244300WE-westarv0_C08_nlr5:0.0199741805)100:0.3811197551)53:0.0733382970)100:0.5276746746)90:0.1357017172,(BnaC09G0463100WE-westarv0_C09_nlr50:0.4386516275,(BnaC02G0075300WE-westarv0_C02_nlr3:0.0743967561,BnaA02G0070600WE-westarv0_A02_nlr34:0.0793118734)80:0.0363134871)100:0.4391336194)84:0.1177816249,((((westarv0_C02_nlr35_g11.t2:0.2598288230,westarv0_C02_nlr36_g29.t1:0.5349942746)100:0.1633933563,(((westarv0_A09_nlr39_g59.t1:0.0233469737,westarv0_C08_nlr21_22_23_g38.t1:0.0098660630)100:0.2324173313,BnaC04G0389900WE-westarv0_C04_nlr10:0.2687060959)100:0.2251332502,(westarv0_C06_nlr24_g20.t1:0.2005261738,(westarv0_A07_nlr2_g4.t1:0.0523407228,westarv0_C06_nlr11_g17.t1:0.0418161112)100:0.1954592374)100:0.2419815603)64:0.0631350909)58:0.0277906961,(westarv0_C06_nlr23_g18.t2:0.3750863563,westarv0_C06_nlr10_g3.t1:0.2942813350)100:0.2047547704)79:0.1277992306,((westarv0_C08_nlr3_g7.t1:0.0286716575,BnaA08G0238000WE-westarv0_A08_nlr13:0.0221461802)100:0.4004909564,(westarv0_C08_nlr11_g18.t1:0.0000025358,westarv0_C08_nlr12_g20.t1:0.0000029508)100:0.4526673745)92:0.1489876576)100:0.3383206403)100:0.3212720073)80:0.0405947407,(BnaC02G0207400WE-westarv0_C02_nlr37:0.4057891762,BnaC09G0188000WE-westarv0_C09_nlr20:0.3653803018)73:0.0612191890)51:0.0444683768,((westarv0_A10_nlr5_g4.t2:0.1257541167,(westarv0_A02_nlr30_31_32_33_g37.t2:0.0443342671,westarv0_C02_nlr45_46_47_g44.t1:0.0325830083)100:0.1382154038)100:0.1851124890,westarv0_C09_nlr44_g53.t1:0.3426935977)51:0.0402618735)66:0.0387544606,((((((westarv0_A05_nlr17_18_g34.t2:0.0697497947,westarv0_C05_nlr8_9_10_g5.t1:0.0752418714)74:0.0128624476,(westarv0_A05_nlr17_18_g33.t1:0.0496503366,westarv0_C05_nlr8_9_10_g3.t1:0.0440968967)99:0.0387533524)100:0.2623741892,((westarv0_C01_nlr6_g5.t1:0.1531318889,westarv0_A01_nlr4_5_6_g1.t1:0.0756002442)100:0.1647543201,(westarv0_A03_nlr20_g34.t1:0.0302869396,westarv0_C03_nlr41_g37.t1:0.0160063592)100:0.2720661111)66:0.0585806545)99:0.1317218347,((((((((((westarv0_C08_nlr35_36_g52.t1:0.1224406312,westarv0_A08_nlr1_g1.t1:0.0836050631)100:0.0587547139,westarv0_C08_nlr37_g57.t2:0.1774117181)74:0.0445404123,westarv0_C03_nlr30_g25.t1:0.2454502221)52:0.0185437368,westarv0_C01_nlr11_g11.t1:0.1858338383)52:0.0089173305,((westarv0_C03_nlr32_33_34_g31.t1:0.0305541868,westarv0_A08_nlr3_4_g4.t1:0.0213776124)100:0.1003616002,westarv0_A08_nlr6_g8.t2:0.1683316695)93:0.0604931579)65:0.0237828157,westarv0_A08_nlr3_4_g3.t1:0.1584700055)100:0.1860222456,((westarv0_C04_nlr14_g18.t1:0.3255166236,(((westarv0_C07_nlr34_g38.t1:0.0600036067,westarv0_A03_nlr12_g22.t1:0.0988757653)100:0.1204535320,(BnaC07G0384200WE-westarv0_C07_nlr35:0.1109451571,(westarv0_A03_nlr13_14_g25.t1:0.0857010695,westarv0_A03_nlr13_14_g24.t1:0.1194371132)100:0.0883264354)100:0.1198818780)56:0.0259926676,(BnaC03G0628500WE-westarv0_C03_nlr24:0.1142159657,westarv0_A08_nlr15_g22.t1:0.0723234981)100:0.1565051204)44:0.0343709846)34:0.0310012980,westarv0_C03_nlr44_g41.t1:0.1726709601)96:0.1017864725)40:0.0291802566,(((((((scaffold1888_nlr1_nlr2_g3.t1:0.0000010286,westarv0_A03_nlr29_30_g49.t1:0.0029532066)63:0.0000021151,(BnaA03G0063300WE-westarv0_A03_nlr28:0.0000010286,westarv0_A03_nlr31_32_g54.t1:0.0000010286)100:0.0000023079)100:0.1092150824,((westarv0_A03_nlr29_30_g48.t1:0.0000022173,westarv0_A03_nlr27_g43.t1:0.0361680932)97:0.0142805904,(westarv0_A03_nlr31_32_g53.t1:0.0000028510,scaffold1888_nlr1_nlr2_g2.t1:0.2570144135)94:0.0156329928)100:0.0595045634)72:0.0197927132,((westarv0_A03_nlr2_g5.t1:0.0000010286,westarv0_A03_nlr1_g2.t1:0.0000010286)100:0.1137816000,westarv0_A03_nlr4_g8.t1:0.0616677940)67:0.0137512228)62:0.0077677232,(westarv0_C07_nlr3_g1.t1:0.1350216195,westarv0_A09_nlr12_g15.t1:0.0672640736)95:0.0257750338)83:0.0318238790,westarv0_C09_nlr48_g56.t2:0.0924582465)97:0.0795178715,westarv0_C07_nlr59_g8.t1:0.5672623815)51:0.0606977517)37:0.0166695747,((westarv0_C01_nlr15_g1.t1:0.0813030108,(westarv0_A01_nlr16_g5.t1:0.0620509562,(BnaA01G0314100WE-westarv0_A01_nlr12:0.0734994880,BnaC05G0462700WE-westarv0_C05_nlr13:0.0700089296)99:0.0530395871)90:0.0100374983)100:0.1862059920,westarv0_A09_nlr41_g68.t1:0.2684557091)81:0.0573058162)98:0.0938952053,(BnaC06G0329600WE-westarv0_C06_nlr26:0.0444263722,westarv0_A07_nlr9_g9.t1:0.0746288372)100:0.2996867004)63:0.0872962535)66:0.0404054923,((((((((westarv0_A02_nlr29_g29.t1:0.0440698351,westarv0_C02_nlr42_43_g38.t1:0.0891426544)100:0.0595357581,(westarv0_C02_nlr5_g7.t1:0.1585949079,(westarv0_A02_nlr2_g3.t1:0.0814198853,westarv0_C02_nlr40_g33.t1:0.1935698222)86:0.0463469832)50:0.0300573337)47:0.0263798646,(westarv0_C02_nlr39_g32.t1:0.1796334806,westarv0_A02_nlr1_g1.t1:0.1482574874)64:0.0232678905)49:0.0211941216,westarv0_C02_nlr42_43_g36.t1:0.1554869856)62:0.0265453570,(westarv0_C03_nlr7_g10.t2:0.1285561445,(westarv0_A03_nlr22_g36.t1:0.1756743249,westarv0_A03_nlr23_24_g38.t1:0.1041155421)61:0.0236463696)95:0.0806026933)96:0.0618588774,(westarv0_A03_nlr26_g41.t1:0.1819911315,westarv0_C03_nlr45_46_g44.t1:0.1112310329)100:0.1717095824)77:0.0650447585,((BnaC09G0454900WE-westarv0_C09_nlr33:0.0763145564,((BnaC09G0455400WE-westarv0_C09_nlr37:0.0000010286,BnaC09G0455100WE-westarv0_C09_nlr35:0.0000010286)100:0.1054534824,BnaC09G0455800WE-westarv0_C09_nlr39:0.1216629762)77:0.0374320395)99:0.0889943313,westarv0_A10_nlr4_g3.t1:0.1371071850)100:0.3222290735)100:0.2056286147,westarv0_C09_nlr29_g35.t1:0.4571117856)63:0.0373356671)97:0.0880842509,(westarv0_A03_nlr11_g20.t1:0.0430336672,westarv0_C07_nlr30_g36.t1:0.0324025018)100:0.3027144273)77:0.0462839752)76:0.0884893398,westarv0_A02_nlr9_10_g7.t1:0.6039478310)96:0.1130693933,(((westarv0_A03_nlr16_17_g28.t1:0.0283409274,westarv0_C06_nlr5_g8.t1:0.0378298641)100:0.1480603466,(westarv0_C08_nlr38_g1.t1:0.3463383512,westarv0_A03_nlr16_17_g29.t1:0.1774603722)39:0.0072202845)65:0.0391011997,(BnaC01G0194700WE-westarv0_C01_nlr20:0.1427715257,BnaC02G0468900WE-westarv0_C02_nlr23:0.2989660804)100:0.1612215368)100:0.1766270503)57:0.0471110093,(westarv0_C08_nlr9_10_g10.t2:0.2967671964,(BnaC04G0154100WE-westarv0_C04_nlr5_6:0.1731554105,BnaA04G0104400WE-westarv0_A04_nlr8_9:0.1620988377)74:0.0708596098)99:0.2935707449)80:0.0666177044,(westarv0_A10_nlr7_g10.t1:0.0111136274,westarv0_C09_nlr49_g59.t1:0.0113833376)100:0.3241165850)99:0.1027201250,((westarv0_A03_nlr6_g14.t1:0.1025983922,westarv0_C02_nlr2_g4.t1:0.0792126985)100:0.1476800793,((BnaC02G0392300WE-westarv0_C02_nlr17:0.4804911214,((((((BnaA03G0311900WE-westarv0_A03_nlr21:0.0345825444,westarv0_C03_nlr42_g40.t1:0.0683057175)100:0.0898171716,((BnaC02G0392200WE-westarv0_C02_nlr16:0.0151700837,westarv0_A02_nlr12_g11.t2:0.0170189190)100:0.0846276366,BnaC02G0395200WE-westarv0_C02_nlr27:0.2286673759)73:0.0286216322)100:0.1408218600,westarv0_C09_nlr54_g66.t1:0.2263420922)83:0.0333602591,westarv0_A09_nlr18_g23.t1:0.2539648572)70:0.0186227694,westarv0_A02_nlr25_g27.t1:0.2055177271)42:0.0133962612,(westarv0_C09_nlr26_g28.t1:0.1064527269,westarv0_C03_nlr12_g11.t1:0.1004770683)100:0.1290483563)45:0.0131225260)50:0.0122239952,(BnaC06G0355100WE-westarv0_C06_nlr25:0.0061925965,westarv0_A07_nlr8_g5.t1:0.0160766725)100:0.2831809067)48:0.0208796544)38:0.0124508804)63:0.0360363807,(BnaC01G0409000WE-westarv0_C01_nlr13:0.0309530697,westarv0_A01_nlr11_g8.t1:0.0317392531)100:0.2537309687)86:0.0420420282,((BnaC02G0392500WE-westarv0_C02_nlr18:0.0436660591,westarv0_A02_nlr15_g14.t1:0.0215160677)100:0.2443789604,(westarv0_C02_nlr6_g14.t2:0.0198073085,westarv0_A02_nlr3_g5.t1:0.0086934004)100:0.1570681189)98:0.0766524476)100:0.2941701488,westarv0_C02_nlr19_g23.t2:0.0619758903);
