# Supplementary material for: Resistance gene enrichment sequencing refines the Brassica napus NLRome
Source: Plant Physiol. 2024 Nov 28;197(3):kiae631. doi: 10.1093/plphys/kiae631 (PMC11884775; doi:10.1093/plphys/kiae631)
Supplement: kiae631_Supplementary_Data [file kiae631_supplementary_data.zip › PP2024LTR02190R1_File S5.gff]

##gff-version 3
##PAF	BnaA01G0023300WE-westarv0_A01_nlr1	1491	0	1491	+	westarv0_A01	34072108	1548281	1553352	4473	4473	0	AS:i:7543	ms:i:7694	np:i:1491	fs:i:0	st:i:0	da:i:0	do:i:0	cg:Z:331M92V359M95N99M93N387M110N222M211N92M	cs:Z::331*ggG~gt89ag-g:359~gt95ag:99~gt93ag:387~gt110ag:222~gt211ag:92
westarv0_A01	miniprot	mRNA	1548282	1553355	7694	+	.	ID=MP000001;Rank=1;Identity=1.0000;Positive=1.0000;Target=BnaA01G0023300WE-westarv0_A01_nlr1 1 1491
westarv0_A01	miniprot	CDS	1548282	1549276	1692	+	0	Parent=MP000001;Rank=1;Identity=1.0000;Target=BnaA01G0023300WE-westarv0_A01_nlr1 1 331
westarv0_A01	miniprot	CDS	1549366	1550443	1857	+	1	Parent=MP000001;Rank=1;Identity=1.0000;Target=BnaA01G0023300WE-westarv0_A01_nlr1 332 691
westarv0_A01	miniprot	CDS	1550539	1550835	537	+	0	Parent=MP000001;Rank=1;Identity=1.0000;Target=BnaA01G0023300WE-westarv0_A01_nlr1 692 790
westarv0_A01	miniprot	CDS	1550929	1552089	1972	+	0	Parent=MP000001;Rank=1;Identity=1.0000;Target=BnaA01G0023300WE-westarv0_A01_nlr1 791 1177
westarv0_A01	miniprot	CDS	1552200	1552865	1156	+	0	Parent=MP000001;Rank=1;Identity=1.0000;Target=BnaA01G0023300WE-westarv0_A01_nlr1 1178 1399
westarv0_A01	miniprot	CDS	1553077	1553355	480	+	0	Parent=MP000001;Rank=1;Identity=1.0000;Target=BnaA01G0023300WE-westarv0_A01_nlr1 1400 1491
westarv0_A01	miniprot	stop_codon	1553353	1553355	0	+	0	Parent=MP000001;Rank=1
##PAF	BnaA01G0076500WE-westarv0_A01_nlr2	875	0	875	+	westarv0_A01	34072108	5148942	5151661	2625	2625	0	AS:i:4532	ms:i:4566	np:i:875	fs:i:0	st:i:0	da:i:0	do:i:0	cg:Z:385M97U489M	cs:Z::385*gE~gt94ag-aa:489
westarv0_A01	miniprot	mRNA	5148943	5151664	4566	+	.	ID=MP000002;Rank=1;Identity=1.0000;Positive=1.0000;Target=BnaA01G0076500WE-westarv0_A01_nlr2 1 875
westarv0_A01	miniprot	CDS	5148943	5150098	1995	+	0	Parent=MP000002;Rank=1;Identity=1.0000;Target=BnaA01G0076500WE-westarv0_A01_nlr2 1 385
westarv0_A01	miniprot	CDS	5150193	5151664	2571	+	2	Parent=MP000002;Rank=1;Identity=1.0000;Target=BnaA01G0076500WE-westarv0_A01_nlr2 386 875
westarv0_A01	miniprot	stop_codon	5151662	5151664	0	+	0	Parent=MP000002;Rank=1
##PAF	BnaA01G0086000WE-westarv0_A01_nlr3	977	0	977	+	westarv0_A01	34072108	5714105	5717036	2931	2931	0	AS:i:5029	ms:i:5029	np:i:977	fs:i:0	st:i:0	da:i:0	do:i:0	cg:Z:977M	cs:Z::977
westarv0_A01	miniprot	mRNA	5714106	5717039	5029	+	.	ID=MP000003;Rank=1;Identity=1.0000;Positive=1.0000;Target=BnaA01G0086000WE-westarv0_A01_nlr3 1 977
westarv0_A01	miniprot	CDS	5714106	5717039	5029	+	0	Parent=MP000003;Rank=1;Identity=1.0000;Target=BnaA01G0086000WE-westarv0_A01_nlr3 1 977
westarv0_A01	miniprot	stop_codon	5717037	5717039	0	+	0	Parent=MP000003;Rank=1
##PAF	BnaA01G0314100WE-westarv0_A01_nlr12	1122	0	1122	+	westarv0_A01	34072108	32271349	32275007	3366	3366	0	AS:i:5705	ms:i:5819	np:i:1122	fs:i:0	st:i:0	da:i:0	do:i:0	cg:Z:190M102V378M94N98M99N455M	cs:Z::190*tgW~gt99ag-g:378~gt94ag:98~gt99ag:455
westarv0_A01	miniprot	mRNA	32271350	32275010	5819	+	.	ID=MP000004;Rank=1;Identity=1.0000;Positive=1.0000;Target=BnaA01G0314100WE-westarv0_A01_nlr12 1 1122
westarv0_A01	miniprot	CDS	32271350	32271921	990	+	0	Parent=MP000004;Rank=1;Identity=1.0000;Target=BnaA01G0314100WE-westarv0_A01_nlr12 1 190
westarv0_A01	miniprot	CDS	32272021	32273155	1964	+	1	Parent=MP000004;Rank=1;Identity=1.0000;Target=BnaA01G0314100WE-westarv0_A01_nlr12 191 569
westarv0_A01	miniprot	CDS	32273250	32273543	522	+	0	Parent=MP000004;Rank=1;Identity=1.0000;Target=BnaA01G0314100WE-westarv0_A01_nlr12 570 667
westarv0_A01	miniprot	CDS	32273643	32275010	2343	+	0	Parent=MP000004;Rank=1;Identity=1.0000;Target=BnaA01G0314100WE-westarv0_A01_nlr12 668 1122
westarv0_A01	miniprot	stop_codon	32275008	32275010	0	+	0	Parent=MP000004;Rank=1
##PAF	BnaA01G0315500WE-westarv0_A01_nlr13	700	0	700	+	westarv0_A01	34072108	32333861	32337732	2100	2100	0	AS:i:3483	ms:i:3634	np:i:700	fs:i:0	st:i:0	da:i:0	do:i:0	cg:Z:179M380V377M83N37M321N75M993U30M	cs:Z::179*ccP~gt377ag-g:377~gt83ag:37~gt321ag:75*aS~gt990ag-gt:30
westarv0_A01	miniprot	mRNA	32333862	32337735	3634	+	.	ID=MP000005;Rank=1;Identity=1.0000;Positive=1.0000;Target=BnaA01G0315500WE-westarv0_A01_nlr13 1 700
westarv0_A01	miniprot	CDS	32333862	32334400	944	+	0	Parent=MP000005;Rank=1;Identity=1.0000;Target=BnaA01G0315500WE-westarv0_A01_nlr13 1 179
westarv0_A01	miniprot	CDS	32334778	32335909	1938	+	1	Parent=MP000005;Rank=1;Identity=1.0000;Target=BnaA01G0315500WE-westarv0_A01_nlr13 180 557
westarv0_A01	miniprot	CDS	32335993	32336103	196	+	0	Parent=MP000005;Rank=1;Identity=1.0000;Target=BnaA01G0315500WE-westarv0_A01_nlr13 558 594
westarv0_A01	miniprot	CDS	32336425	32336650	400	+	0	Parent=MP000005;Rank=1;Identity=1.0000;Target=BnaA01G0315500WE-westarv0_A01_nlr13 595 669
westarv0_A01	miniprot	CDS	32337641	32337735	156	+	2	Parent=MP000005;Rank=1;Identity=1.0000;Target=BnaA01G0315500WE-westarv0_A01_nlr13 670 700
westarv0_A01	miniprot	stop_codon	32337733	32337735	0	+	0	Parent=MP000005;Rank=1
##PAF	BnaA01G0313800WE-westarv0_A01_nlr14	420	0	420	-	westarv0_A01	34072108	32260660	32262260	1260	1260	0	AS:i:2100	ms:i:2174	np:i:420	fs:i:0	st:i:0	da:i:0	do:i:0	cg:Z:169M234N232M106N19M	cs:Z::169~gt234ag:232~gt106ag:19
westarv0_A01	miniprot	mRNA	32260658	32262260	2174	-	.	ID=MP000006;Rank=1;Identity=1.0000;Positive=1.0000;Target=BnaA01G0313800WE-westarv0_A01_nlr14 1 420
westarv0_A01	miniprot	CDS	32261754	32262260	870	-	0	Parent=MP000006;Rank=1;Identity=1.0000;Target=BnaA01G0313800WE-westarv0_A01_nlr14 1 169
westarv0_A01	miniprot	CDS	32260824	32261519	1212	-	0	Parent=MP000006;Rank=1;Identity=1.0000;Target=BnaA01G0313800WE-westarv0_A01_nlr14 170 401
westarv0_A01	miniprot	CDS	32260658	32260717	92	-	0	Parent=MP000006;Rank=1;Identity=1.0000;Target=BnaA01G0313800WE-westarv0_A01_nlr14 402 420
westarv0_A01	miniprot	stop_codon	32260658	32260660	0	-	0	Parent=MP000006;Rank=1
##PAF	BnaA01G0185900WE-westarv0_A01_nlr15	900	0	900	-	westarv0_A01	34072108	21710190	21713206	2700	2700	0	AS:i:4639	ms:i:4708	np:i:900	fs:i:0	st:i:0	da:i:0	do:i:0	cg:Z:287M150U48M172U563M	cs:Z::287*gG~gt147ag-gt:48*cQ~gt169ag-aa:563
westarv0_A01	miniprot	mRNA	21710188	21713206	4708	-	.	ID=MP000007;Rank=1;Identity=1.0000;Positive=1.0000;Target=BnaA01G0185900WE-westarv0_A01_nlr15 1 900
westarv0_A01	miniprot	CDS	21712345	21713206	1453	-	0	Parent=MP000007;Rank=1;Identity=1.0000;Target=BnaA01G0185900WE-westarv0_A01_nlr15 1 287
westarv0_A01	miniprot	CDS	21712051	21712197	271	-	2	Parent=MP000007;Rank=1;Identity=1.0000;Target=BnaA01G0185900WE-westarv0_A01_nlr15 288 336
westarv0_A01	miniprot	CDS	21710188	21711881	2984	-	2	Parent=MP000007;Rank=1;Identity=1.0000;Target=BnaA01G0185900WE-westarv0_A01_nlr15 337 900
westarv0_A01	miniprot	stop_codon	21710188	21710190	0	-	0	Parent=MP000007;Rank=1
##PAF	BnaA01G0020300WE-westarv0_A01_nlr18	378	0	378	-	westarv0_A01	34072108	1335872	1337006	1134	1134	0	AS:i:1958	ms:i:1958	np:i:378	fs:i:0	st:i:0	da:i:0	do:i:0	cg:Z:378M	cs:Z::378
westarv0_A01	miniprot	mRNA	1335870	1337006	1958	-	.	ID=MP000008;Rank=1;Identity=1.0000;Positive=1.0000;Target=BnaA01G0020300WE-westarv0_A01_nlr18 1 378
westarv0_A01	miniprot	CDS	1335870	1337006	1958	-	0	Parent=MP000008;Rank=1;Identity=1.0000;Target=BnaA01G0020300WE-westarv0_A01_nlr18 1 378
westarv0_A01	miniprot	stop_codon	1335870	1335872	0	-	0	Parent=MP000008;Rank=1
##PAF	BnaA01G0018600WE-westarv0_A01_nlr19	257	0	257	-	westarv0_A01	34072108	1240352	1241314	771	771	0	AS:i:1265	ms:i:1331	np:i:257	fs:i:0	st:i:0	da:i:0	do:i:0	cg:Z:182M94V34M103U39M	cs:Z::182*agS~gt91ag-t:34*gV~gt100ag-tt:39
westarv0_A01	miniprot	mRNA	1240350	1241314	1331	-	.	ID=MP000009;Rank=1;Identity=1.0000;Positive=1.0000;Target=BnaA01G0018600WE-westarv0_A01_nlr19 1 257
westarv0_A01	miniprot	CDS	1240767	1241314	959	-	0	Parent=MP000009;Rank=1;Identity=1.0000;Target=BnaA01G0018600WE-westarv0_A01_nlr19 1 182
westarv0_A01	miniprot	CDS	1240572	1240675	173	-	1	Parent=MP000009;Rank=1;Identity=1.0000;Target=BnaA01G0018600WE-westarv0_A01_nlr19 183 217
westarv0_A01	miniprot	CDS	1240350	1240471	199	-	2	Parent=MP000009;Rank=1;Identity=1.0000;Target=BnaA01G0018600WE-westarv0_A01_nlr19 218 257
westarv0_A01	miniprot	stop_codon	1240350	1240352	0	-	0	Parent=MP000009;Rank=1
##PAF	BnaA02G0200800WE-westarv0_A02_nlr5	465	0	465	+	westarv0_A02	35445817	12747501	12750232	1395	1395	0	AS:i:2297	ms:i:2401	np:i:465	fs:i:0	st:i:0	da:i:0	do:i:0	cg:Z:185M354V236M711U28M277N14M	cs:Z::185*tgW~gt351ag-g:236*gD~gt708ag-at:28~gt277ag:14
westarv0_A02	miniprot	mRNA	12747502	12750235	2401	+	.	ID=MP000010;Rank=1;Identity=1.0000;Positive=1.0000;Target=BnaA02G0200800WE-westarv0_A02_nlr5 1 465
westarv0_A02	miniprot	CDS	12747502	12748058	949	+	0	Parent=MP000010;Rank=1;Identity=1.0000;Target=BnaA02G0200800WE-westarv0_A02_nlr5 1 185
westarv0_A02	miniprot	CDS	12748410	12749119	1227	+	1	Parent=MP000010;Rank=1;Identity=1.0000;Target=BnaA02G0200800WE-westarv0_A02_nlr5 186 422
westarv0_A02	miniprot	CDS	12749828	12749913	150	+	2	Parent=MP000010;Rank=1;Identity=1.0000;Target=BnaA02G0200800WE-westarv0_A02_nlr5 423 451
westarv0_A02	miniprot	CDS	12750191	12750235	75	+	0	Parent=MP000010;Rank=1;Identity=1.0000;Target=BnaA02G0200800WE-westarv0_A02_nlr5 452 465
westarv0_A02	miniprot	stop_codon	12750233	12750235	0	+	0	Parent=MP000010;Rank=1
##PAF	BnaA02G0288500WE-westarv0_A02_nlr8	1313	0	1313	+	westarv0_A02	35445817	26089578	26095056	3939	3939	0	AS:i:6635	ms:i:6765	np:i:1313	fs:i:0	st:i:0	da:i:0	do:i:0	cg:Z:149M1169V393M210N108M80N315M83N347M	cs:Z::149*ggG~gt1166ag-t:393~gt210ag:108~gt80ag:315~gt83ag:347
westarv0_A02	miniprot	mRNA	26089579	26095059	6765	+	.	ID=MP000011;Rank=1;Identity=1.0000;Positive=1.0000;Target=BnaA02G0288500WE-westarv0_A02_nlr8 1 1313
westarv0_A02	miniprot	CDS	26089579	26090027	766	+	0	Parent=MP000011;Rank=1;Identity=1.0000;Target=BnaA02G0288500WE-westarv0_A02_nlr8 1 149
westarv0_A02	miniprot	CDS	26091194	26092373	2003	+	1	Parent=MP000011;Rank=1;Identity=1.0000;Target=BnaA02G0288500WE-westarv0_A02_nlr8 150 543
westarv0_A02	miniprot	CDS	26092584	26092907	577	+	0	Parent=MP000011;Rank=1;Identity=1.0000;Target=BnaA02G0288500WE-westarv0_A02_nlr8 544 651
westarv0_A02	miniprot	CDS	26092988	26093932	1621	+	0	Parent=MP000011;Rank=1;Identity=1.0000;Target=BnaA02G0288500WE-westarv0_A02_nlr8 652 966
westarv0_A02	miniprot	CDS	26094016	26095059	1798	+	0	Parent=MP000011;Rank=1;Identity=1.0000;Target=BnaA02G0288500WE-westarv0_A02_nlr8 967 1313
westarv0_A02	miniprot	stop_codon	26095057	26095059	0	+	0	Parent=MP000011;Rank=1
##PAF	BnaA02G0305000WE-westarv0_A02_nlr17	892	0	892	+	westarv0_A02	35445817	27820549	27823225	2676	2676	0	AS:i:4582	ms:i:4582	np:i:892	fs:i:0	st:i:0	da:i:0	do:i:0	cg:Z:892M	cs:Z::892
westarv0_A02	miniprot	mRNA	27820550	27823228	4582	+	.	ID=MP000012;Rank=1;Identity=1.0000;Positive=1.0000;Target=BnaA02G0305000WE-westarv0_A02_nlr17 1 892
westarv0_A02	miniprot	CDS	27820550	27823228	4582	+	0	Parent=MP000012;Rank=1;Identity=1.0000;Target=BnaA02G0305000WE-westarv0_A02_nlr17 1 892
westarv0_A02	miniprot	stop_codon	27823226	27823228	0	+	0	Parent=MP000012;Rank=1
##PAF	BnaA02G0325300WE-westarv0_A02_nlr24	204	0	204	-	westarv0_A02	35445817	29503227	29504287	612	612	0	AS:i:1013	ms:i:1046	np:i:204	fs:i:0	st:i:0	da:i:0	do:i:0	cg:Z:150M451V53M	cs:Z::150*agS~gt448ag-c:53
westarv0_A02	miniprot	mRNA	29503225	29504287	1046	-	.	ID=MP000013;Rank=1;Identity=1.0000;Positive=1.0000;Target=BnaA02G0325300WE-westarv0_A02_nlr24 1 204
westarv0_A02	miniprot	CDS	29503836	29504287	780	-	0	Parent=MP000013;Rank=1;Identity=1.0000;Target=BnaA02G0325300WE-westarv0_A02_nlr24 1 150
westarv0_A02	miniprot	CDS	29503225	29503387	266	-	1	Parent=MP000013;Rank=1;Identity=1.0000;Target=BnaA02G0325300WE-westarv0_A02_nlr24 151 204
westarv0_A02	miniprot	stop_codon	29503225	29503227	0	-	0	Parent=MP000013;Rank=1
##PAF	BnaA02G0289000WE-westarv0_A02_nlr26	395	0	395	-	westarv0_A02	35445817	26174892	26177302	1185	1185	0	AS:i:1993	ms:i:2071	np:i:395	fs:i:0	st:i:0	da:i:0	do:i:0	cg:Z:35M1132N117M96V242M	cs:Z::35~gt1132ag:117*agS~gt93ag-t:242
westarv0_A02	miniprot	mRNA	26174890	26177302	2071	-	.	ID=MP000014;Rank=1;Identity=1.0000;Positive=1.0000;Target=BnaA02G0289000WE-westarv0_A02_nlr26 1 395
westarv0_A02	miniprot	CDS	26177198	26177302	194	-	0	Parent=MP000014;Rank=1;Identity=1.0000;Target=BnaA02G0289000WE-westarv0_A02_nlr26 1 35
westarv0_A02	miniprot	CDS	26175713	26176065	612	-	0	Parent=MP000014;Rank=1;Identity=1.0000;Target=BnaA02G0289000WE-westarv0_A02_nlr26 36 152
westarv0_A02	miniprot	CDS	26174890	26175619	1265	-	1	Parent=MP000014;Rank=1;Identity=1.0000;Target=BnaA02G0289000WE-westarv0_A02_nlr26 153 395
westarv0_A02	miniprot	stop_codon	26174890	26174892	0	-	0	Parent=MP000014;Rank=1
##PAF	BnaA02G0288700WE-westarv0_A02_nlr27	1185	0	1185	-	westarv0_A02	35445817	26130122	26141188	3555	3555	0	AS:i:6054	ms:i:6182	np:i:1185	fs:i:0	st:i:0	da:i:0	do:i:0	cg:Z:152M7212V392M82N105M116N295M104N240M	cs:Z::152*agS~gt7209ag-c:392~gt82ag:105~gt116ag:295~gt104ag:240
westarv0_A02	miniprot	mRNA	26130120	26141188	6182	-	.	ID=MP000015;Rank=1;Identity=1.0000;Positive=1.0000;Target=BnaA02G0288700WE-westarv0_A02_nlr27 1 1185
westarv0_A02	miniprot	CDS	26140731	26141188	795	-	0	Parent=MP000015;Rank=1;Identity=1.0000;Target=BnaA02G0288700WE-westarv0_A02_nlr27 1 152
westarv0_A02	miniprot	CDS	26132345	26133521	2002	-	1	Parent=MP000015;Rank=1;Identity=1.0000;Target=BnaA02G0288700WE-westarv0_A02_nlr27 153 545
westarv0_A02	miniprot	CDS	26131948	26132262	569	-	0	Parent=MP000015;Rank=1;Identity=1.0000;Target=BnaA02G0288700WE-westarv0_A02_nlr27 546 650
westarv0_A02	miniprot	CDS	26130947	26131831	1513	-	0	Parent=MP000015;Rank=1;Identity=1.0000;Target=BnaA02G0288700WE-westarv0_A02_nlr27 651 945
westarv0_A02	miniprot	CDS	26130120	26130842	1303	-	0	Parent=MP000015;Rank=1;Identity=1.0000;Target=BnaA02G0288700WE-westarv0_A02_nlr27 946 1185
westarv0_A02	miniprot	stop_codon	26130120	26130122	0	-	0	Parent=MP000015;Rank=1
##PAF	BnaA02G0288400WE-westarv0_A02_nlr28	835	0	835	-	westarv0_A02	35445817	26067750	26073252	2505	2505	0	AS:i:4205	ms:i:4304	np:i:835	fs:i:0	st:i:0	da:i:0	do:i:0	cg:Z:177M2774V358M142N99M84N200M	cs:Z::177*agS~gt2771ag-t:358~gt142ag:99~gt84ag:200
westarv0_A02	miniprot	mRNA	26067748	26073252	4304	-	.	ID=MP000016;Rank=1;Identity=1.0000;Positive=1.0000;Target=BnaA02G0288400WE-westarv0_A02_nlr28 1 835
westarv0_A02	miniprot	CDS	26072720	26073252	902	-	0	Parent=MP000016;Rank=1;Identity=1.0000;Target=BnaA02G0288400WE-westarv0_A02_nlr28 1 177
westarv0_A02	miniprot	CDS	26068874	26069948	1864	-	1	Parent=MP000016;Rank=1;Identity=1.0000;Target=BnaA02G0288400WE-westarv0_A02_nlr28 178 536
westarv0_A02	miniprot	CDS	26068435	26068731	517	-	0	Parent=MP000016;Rank=1;Identity=1.0000;Target=BnaA02G0288400WE-westarv0_A02_nlr28 537 635
westarv0_A02	miniprot	CDS	26067748	26068350	1021	-	0	Parent=MP000016;Rank=1;Identity=1.0000;Target=BnaA02G0288400WE-westarv0_A02_nlr28 636 835
westarv0_A02	miniprot	stop_codon	26067748	26067750	0	-	0	Parent=MP000016;Rank=1
##PAF	BnaA02G0070600WE-westarv0_A02_nlr34	1284	0	1284	-	westarv0_A02	35445817	3522652	3527232	3852	3852	0	AS:i:6570	ms:i:6668	np:i:1284	fs:i:0	st:i:0	da:i:0	do:i:0	cg:Z:159M585V355M73N100M73N669M	cs:Z::159*tgW~gt582ag-g:355~gt73ag:100~gt73ag:669
westarv0_A02	miniprot	mRNA	3522650	3527232	6668	-	.	ID=MP000017;Rank=1;Identity=1.0000;Positive=1.0000;Target=BnaA02G0070600WE-westarv0_A02_nlr34 1 1284
westarv0_A02	miniprot	CDS	3526754	3527232	831	-	0	Parent=MP000017;Rank=1;Identity=1.0000;Target=BnaA02G0070600WE-westarv0_A02_nlr34 1 159
westarv0_A02	miniprot	CDS	3525106	3526171	1833	-	1	Parent=MP000017;Rank=1;Identity=1.0000;Target=BnaA02G0070600WE-westarv0_A02_nlr34 160 515
westarv0_A02	miniprot	CDS	3524733	3525032	536	-	0	Parent=MP000017;Rank=1;Identity=1.0000;Target=BnaA02G0070600WE-westarv0_A02_nlr34 516 615
westarv0_A02	miniprot	CDS	3522650	3524659	3468	-	0	Parent=MP000017;Rank=1;Identity=1.0000;Target=BnaA02G0070600WE-westarv0_A02_nlr34 616 1284
westarv0_A02	miniprot	stop_codon	3522650	3522652	0	-	0	Parent=MP000017;Rank=1
##PAF	BnaA02G0043100WE-westarv0_A02_nlr35	820	0	820	-	westarv0_A02	35445817	2257972	2262009	2460	2460	0	AS:i:4108	ms:i:4288	np:i:820	fs:i:0	st:i:0	da:i:0	do:i:0	cg:Z:159M125U35M1092N97M111N303M148N166M107V58M	cs:Z::159*gG~gt122ag-gg:35~gt1092ag:97~gt111ag:303~gt148ag:166*agR~gt104ag-g:58
westarv0_A02	miniprot	mRNA	2257970	2262009	4288	-	.	ID=MP000018;Rank=1;Identity=1.0000;Positive=1.0000;Target=BnaA02G0043100WE-westarv0_A02_nlr35 1 820
westarv0_A02	miniprot	CDS	2261532	2262009	857	-	0	Parent=MP000018;Rank=1;Identity=1.0000;Target=BnaA02G0043100WE-westarv0_A02_nlr35 1 159
westarv0_A02	miniprot	CDS	2261303	2261409	179	-	2	Parent=MP000018;Rank=1;Identity=1.0000;Target=BnaA02G0043100WE-westarv0_A02_nlr35 160 195
westarv0_A02	miniprot	CDS	2259920	2260210	515	-	0	Parent=MP000018;Rank=1;Identity=1.0000;Target=BnaA02G0043100WE-westarv0_A02_nlr35 196 292
westarv0_A02	miniprot	CDS	2258900	2259808	1549	-	0	Parent=MP000018;Rank=1;Identity=1.0000;Target=BnaA02G0043100WE-westarv0_A02_nlr35 293 595
westarv0_A02	miniprot	CDS	2258252	2258751	886	-	0	Parent=MP000018;Rank=1;Identity=1.0000;Target=BnaA02G0043100WE-westarv0_A02_nlr35 596 761
westarv0_A02	miniprot	CDS	2257970	2258147	302	-	1	Parent=MP000018;Rank=1;Identity=1.0000;Target=BnaA02G0043100WE-westarv0_A02_nlr35 762 820
westarv0_A02	miniprot	stop_codon	2257970	2257972	0	-	0	Parent=MP000018;Rank=1
##PAF	BnaA03G0093600WE-westarv0_A03_nlr3	356	0	356	+	westarv0_A03	45938915	4875697	4877154	1068	1068	0	AS:i:1799	ms:i:1841	np:i:356	fs:i:0	st:i:0	da:i:0	do:i:0	cg:Z:167M392V188M	cs:Z::167*agR~gt389ag-g:188
westarv0_A03	miniprot	mRNA	4875698	4877157	1841	+	.	ID=MP000019;Rank=1;Identity=1.0000;Positive=1.0000;Target=BnaA03G0093600WE-westarv0_A03_nlr3 1 356
westarv0_A03	miniprot	CDS	4875698	4876200	887	+	0	Parent=MP000019;Rank=1;Identity=1.0000;Target=BnaA03G0093600WE-westarv0_A03_nlr3 1 167
westarv0_A03	miniprot	CDS	4876590	4877157	954	+	1	Parent=MP000019;Rank=1;Identity=1.0000;Target=BnaA03G0093600WE-westarv0_A03_nlr3 168 356
westarv0_A03	miniprot	stop_codon	4877155	4877157	0	+	0	Parent=MP000019;Rank=1
##PAF	BnaA03G0460800WE-westarv0_A03_nlr8	1209	0	1209	+	westarv0_A03	45938915	26004142	26008365	3627	3627	0	AS:i:6155	ms:i:6306	np:i:1209	fs:i:0	st:i:0	da:i:0	do:i:0	cg:Z:394M87V356M90N99M79N203M123N71M220N85M	cs:Z::394*ggG~gt84ag-g:356~gt90ag:99~gt79ag:203~gt123ag:71~gt220ag:85
westarv0_A03	miniprot	mRNA	26004143	26008368	6306	+	.	ID=MP000020;Rank=1;Identity=1.0000;Positive=1.0000;Target=BnaA03G0460800WE-westarv0_A03_nlr8 1 1209
westarv0_A03	miniprot	CDS	26004143	26005326	2071	+	0	Parent=MP000020;Rank=1;Identity=1.0000;Target=BnaA03G0460800WE-westarv0_A03_nlr8 1 394
westarv0_A03	miniprot	CDS	26005411	26006479	1833	+	1	Parent=MP000020;Rank=1;Identity=1.0000;Target=BnaA03G0460800WE-westarv0_A03_nlr8 395 751
westarv0_A03	miniprot	CDS	26006570	26006866	537	+	0	Parent=MP000020;Rank=1;Identity=1.0000;Target=BnaA03G0460800WE-westarv0_A03_nlr8 752 850
westarv0_A03	miniprot	CDS	26006946	26007554	1015	+	0	Parent=MP000020;Rank=1;Identity=1.0000;Target=BnaA03G0460800WE-westarv0_A03_nlr8 851 1053
westarv0_A03	miniprot	CDS	26007678	26007890	398	+	0	Parent=MP000020;Rank=1;Identity=1.0000;Target=BnaA03G0460800WE-westarv0_A03_nlr8 1054 1124
westarv0_A03	miniprot	CDS	26008111	26008368	452	+	0	Parent=MP000020;Rank=1;Identity=1.0000;Target=BnaA03G0460800WE-westarv0_A03_nlr8 1125 1209
westarv0_A03	miniprot	stop_codon	26008366	26008368	0	+	0	Parent=MP000020;Rank=1
##PAF	BnaA03G0502500WE-westarv0_A03_nlr9	1009	0	1009	+	westarv0_A03	45938915	28853827	28856854	3027	3027	0	AS:i:5206	ms:i:5206	np:i:1009	fs:i:0	st:i:0	da:i:0	do:i:0	cg:Z:1009M	cs:Z::1009
westarv0_A03	miniprot	mRNA	28853828	28856857	5206	+	.	ID=MP000021;Rank=1;Identity=1.0000;Positive=1.0000;Target=BnaA03G0502500WE-westarv0_A03_nlr9 1 1009
westarv0_A03	miniprot	CDS	28853828	28856857	5206	+	0	Parent=MP000021;Rank=1;Identity=1.0000;Target=BnaA03G0502500WE-westarv0_A03_nlr9 1 1009
westarv0_A03	miniprot	stop_codon	28856855	28856857	0	+	0	Parent=MP000021;Rank=1
##PAF	BnaA03G0460700WE-westarv0_A03_nlr15	699	0	699	-	westarv0_A03	45938915	25999493	26003963	2097	2097	0	AS:i:3577	ms:i:3668	np:i:699	fs:i:0	st:i:0	da:i:0	do:i:0	cg:Z:158M566V367M76N104M1734N69M	cs:Z::158*agS~gt563ag-c:367~gt76ag:104~gt1734ag:69
westarv0_A03	miniprot	mRNA	25999491	26003963	3668	-	.	ID=MP000022;Rank=1;Identity=1.0000;Positive=1.0000;Target=BnaA03G0460700WE-westarv0_A03_nlr15 1 699
westarv0_A03	miniprot	CDS	26003488	26003963	822	-	0	Parent=MP000022;Rank=1;Identity=1.0000;Target=BnaA03G0460700WE-westarv0_A03_nlr15 1 158
westarv0_A03	miniprot	CDS	26001823	26002924	1907	-	1	Parent=MP000022;Rank=1;Identity=1.0000;Target=BnaA03G0460700WE-westarv0_A03_nlr15 159 526
westarv0_A03	miniprot	CDS	26001435	26001746	581	-	0	Parent=MP000022;Rank=1;Identity=1.0000;Target=BnaA03G0460700WE-westarv0_A03_nlr15 527 630
westarv0_A03	miniprot	CDS	25999491	25999700	358	-	0	Parent=MP000022;Rank=1;Identity=1.0000;Target=BnaA03G0460700WE-westarv0_A03_nlr15 631 699
westarv0_A03	miniprot	stop_codon	25999491	25999493	0	-	0	Parent=MP000022;Rank=1
##PAF	BnaA03G0311900WE-westarv0_A03_nlr21	1179	0	1179	-	westarv0_A03	45938915	17294526	17298871	3537	3537	0	AS:i:5999	ms:i:6161	np:i:1179	fs:i:0	st:i:0	da:i:-1	do:i:0	cg:Z:159M88V370M102N104M128N136M149N365M347V43M	cs:Z::159*tgW~gt85ag-g:370~gt102ag:104~gt128ag:136~gt149ag:365*ggG~gt344ag-t:43
westarv0_A03	miniprot	mRNA	17294524	17298871	6161	-	.	ID=MP000023;Rank=1;Identity=1.0000;Positive=1.0000;Target=BnaA03G0311900WE-westarv0_A03_nlr21 1 1179
westarv0_A03	miniprot	CDS	17298393	17298871	821	-	0	Parent=MP000023;Rank=1;Identity=1.0000;Target=BnaA03G0311900WE-westarv0_A03_nlr21 1 159
westarv0_A03	miniprot	CDS	17297197	17298307	1880	-	1	Parent=MP000023;Rank=1;Identity=1.0000;Target=BnaA03G0311900WE-westarv0_A03_nlr21 160 530
westarv0_A03	miniprot	CDS	17296783	17297094	558	-	0	Parent=MP000023;Rank=1;Identity=1.0000;Target=BnaA03G0311900WE-westarv0_A03_nlr21 531 634
westarv0_A03	miniprot	CDS	17296247	17296654	697	-	0	Parent=MP000023;Rank=1;Identity=1.0000;Target=BnaA03G0311900WE-westarv0_A03_nlr21 635 770
westarv0_A03	miniprot	CDS	17295001	17296097	1948	-	0	Parent=MP000023;Rank=1;Identity=1.0000;Target=BnaA03G0311900WE-westarv0_A03_nlr21 771 1135
westarv0_A03	miniprot	CDS	17294524	17294656	257	-	1	Parent=MP000023;Rank=1;Identity=1.0000;Target=BnaA03G0311900WE-westarv0_A03_nlr21 1136 1179
westarv0_A03	miniprot	stop_codon	17294524	17294526	0	-	0	Parent=MP000023;Rank=1
##PAF	BnaA03G0270000WE-westarv0_A03_nlr25	1224	0	1224	-	westarv0_A03	45938915	15038413	15042831	3672	3750	0	AS:i:6138	ms:i:6267	np:i:1224	fs:i:0	st:i:0	da:i:0	do:i:0	cg:Z:271M209N69M90N190M264V353M108N99M26D241M	cs:Z::271~gt209ag:69~gt90ag:190*atM~gt261ag-g:353~gt108ag:99-gcaagtttcaagataactatactaacaattcagttaaatatgagaaaccctgaaatgttgatgatgtctcttttgcag:241
westarv0_A03	miniprot	mRNA	15038411	15042831	6267	-	.	ID=MP000024;Rank=1;Identity=0.9792;Positive=0.9792;Target=BnaA03G0270000WE-westarv0_A03_nlr25 1 1224
westarv0_A03	miniprot	CDS	15042019	15042831	1382	-	0	Parent=MP000024;Rank=1;Identity=1.0000;Target=BnaA03G0270000WE-westarv0_A03_nlr25 1 271
westarv0_A03	miniprot	CDS	15041603	15041809	362	-	0	Parent=MP000024;Rank=1;Identity=1.0000;Target=BnaA03G0270000WE-westarv0_A03_nlr25 272 340
westarv0_A03	miniprot	CDS	15040941	15041512	1004	-	0	Parent=MP000024;Rank=1;Identity=1.0000;Target=BnaA03G0270000WE-westarv0_A03_nlr25 341 530
westarv0_A03	miniprot	CDS	15039620	15040679	1803	-	1	Parent=MP000024;Rank=1;Identity=1.0000;Target=BnaA03G0270000WE-westarv0_A03_nlr25 531 884
westarv0_A03	miniprot	CDS	15038411	15039511	1716	-	0	Parent=MP000024;Rank=1;Identity=0.9290;Target=BnaA03G0270000WE-westarv0_A03_nlr25 885 1224
westarv0_A03	miniprot	stop_codon	15038411	15038413	0	-	0	Parent=MP000024;Rank=1
##PAF	BnaA03G0063300WE-westarv0_A03_nlr28	1046	0	1046	-	westarv0_A03	45938915	3286037	3289653	3138	3138	0	AS:i:5323	ms:i:5429	np:i:1046	fs:i:0	st:i:0	da:i:0	do:i:0	cg:Z:200M117V369M91N97M273N379M	cs:Z::200*tgW~gt114ag-g:369~gt91ag:97~gt273ag:379
westarv0_A03	miniprot	mRNA	3286035	3289653	5429	-	.	ID=MP000025;Rank=1;Identity=1.0000;Positive=1.0000;Target=BnaA03G0063300WE-westarv0_A03_nlr28 1 1046
westarv0_A03	miniprot	CDS	3289052	3289653	1049	-	0	Parent=MP000025;Rank=1;Identity=1.0000;Target=BnaA03G0063300WE-westarv0_A03_nlr28 1 200
westarv0_A03	miniprot	CDS	3287830	3288937	1921	-	1	Parent=MP000025;Rank=1;Identity=1.0000;Target=BnaA03G0063300WE-westarv0_A03_nlr28 201 570
westarv0_A03	miniprot	CDS	3287448	3287738	518	-	0	Parent=MP000025;Rank=1;Identity=1.0000;Target=BnaA03G0063300WE-westarv0_A03_nlr28 571 667
westarv0_A03	miniprot	CDS	3286035	3287174	1941	-	0	Parent=MP000025;Rank=1;Identity=1.0000;Target=BnaA03G0063300WE-westarv0_A03_nlr28 668 1046
westarv0_A03	miniprot	stop_codon	3286035	3286037	0	-	0	Parent=MP000025;Rank=1
##PAF	BnaA04G0118600WE-westarv0_A04_nlr1	1221	0	1221	+	westarv0_A04	24941254	13660993	13664943	3663	3663	0	AS:i:6274	ms:i:6388	np:i:1221	fs:i:0	st:i:0	da:i:0	do:i:0	cg:Z:157M93V367M80N94M117N602M	cs:Z::157*tgW~gt90ag-g:367~gt80ag:94~gt117ag:602
westarv0_A04	miniprot	mRNA	13660994	13664946	6388	+	.	ID=MP000026;Rank=1;Identity=1.0000;Positive=1.0000;Target=BnaA04G0118600WE-westarv0_A04_nlr1 1 1221
westarv0_A04	miniprot	CDS	13660994	13661466	831	+	0	Parent=MP000026;Rank=1;Identity=1.0000;Target=BnaA04G0118600WE-westarv0_A04_nlr1 1 157
westarv0_A04	miniprot	CDS	13661557	13662658	1881	+	1	Parent=MP000026;Rank=1;Identity=1.0000;Target=BnaA04G0118600WE-westarv0_A04_nlr1 158 525
westarv0_A04	miniprot	CDS	13662739	13663020	503	+	0	Parent=MP000026;Rank=1;Identity=1.0000;Target=BnaA04G0118600WE-westarv0_A04_nlr1 526 619
westarv0_A04	miniprot	CDS	13663138	13664946	3173	+	0	Parent=MP000026;Rank=1;Identity=1.0000;Target=BnaA04G0118600WE-westarv0_A04_nlr1 620 1221
westarv0_A04	miniprot	stop_codon	13664944	13664946	0	+	0	Parent=MP000026;Rank=1
##PAF	BnaA04G0156900WE-westarv0_A04_nlr5	1120	0	1120	+	westarv0_A04	24941254	16779246	16782930	3360	3360	0	AS:i:5752	ms:i:5874	np:i:1120	fs:i:0	st:i:0	da:i:0	do:i:0	cg:Z:184M120V364M118N100M89N471M	cs:Z::184*tgW~gt117ag-g:364~gt118ag:100~gt89ag:471
westarv0_A04	miniprot	mRNA	16779247	16782933	5874	+	.	ID=MP000027;Rank=1;Identity=1.0000;Positive=1.0000;Target=BnaA04G0156900WE-westarv0_A04_nlr5 1 1120
westarv0_A04	miniprot	CDS	16779247	16779800	970	+	0	Parent=MP000027;Rank=1;Identity=1.0000;Target=BnaA04G0156900WE-westarv0_A04_nlr5 1 184
westarv0_A04	miniprot	CDS	16779918	16781010	1878	+	1	Parent=MP000027;Rank=1;Identity=1.0000;Target=BnaA04G0156900WE-westarv0_A04_nlr5 185 549
westarv0_A04	miniprot	CDS	16781129	16781428	527	+	0	Parent=MP000027;Rank=1;Identity=1.0000;Target=BnaA04G0156900WE-westarv0_A04_nlr5 550 649
westarv0_A04	miniprot	CDS	16781518	16782933	2499	+	0	Parent=MP000027;Rank=1;Identity=1.0000;Target=BnaA04G0156900WE-westarv0_A04_nlr5 650 1120
westarv0_A04	miniprot	stop_codon	16782931	16782933	0	+	0	Parent=MP000027;Rank=1
##PAF	BnaA04G0196100WE-westarv0_A04_nlr6	814	0	814	-	westarv0_A04	24941254	19681971	19686979	2442	2442	0	AS:i:4116	ms:i:4224	np:i:814	fs:i:0	st:i:0	da:i:0	do:i:0	cg:Z:16M2371V365M101N100M97N332M	cs:Z::16*agR~gt2368ag-g:365~gt101ag:100~gt97ag:332
westarv0_A04	miniprot	mRNA	19681969	19686979	4224	-	.	ID=MP000028;Rank=1;Identity=1.0000;Positive=1.0000;Target=BnaA04G0196100WE-westarv0_A04_nlr6 1 814
westarv0_A04	miniprot	CDS	19686930	19686979	83	-	0	Parent=MP000028;Rank=1;Identity=1.0000;Target=BnaA04G0196100WE-westarv0_A04_nlr6 1 16
westarv0_A04	miniprot	CDS	19683466	19684561	1881	-	1	Parent=MP000028;Rank=1;Identity=1.0000;Target=BnaA04G0196100WE-westarv0_A04_nlr6 17 382
westarv0_A04	miniprot	CDS	19683065	19683364	547	-	0	Parent=MP000028;Rank=1;Identity=1.0000;Target=BnaA04G0196100WE-westarv0_A04_nlr6 383 482
westarv0_A04	miniprot	CDS	19681969	19682967	1713	-	0	Parent=MP000028;Rank=1;Identity=1.0000;Target=BnaA04G0196100WE-westarv0_A04_nlr6 483 814
westarv0_A04	miniprot	stop_codon	19681969	19681971	0	-	0	Parent=MP000028;Rank=1
##PAF	BnaA04G0104400WE-westarv0_A04_nlr8_9	1174	0	1174	-	westarv0_A04	24941254	12373225	12377636	3522	3522	0	AS:i:5896	ms:i:6069	np:i:1174	fs:i:0	st:i:0	da:i:0	do:i:0	cg:Z:155M490V370M89N126M143N318M79V146M94N57M	cs:Z::155*tgW~gt487ag-g:370~gt89ag:126~gt143ag:318*tgC~gt76ag-c:146~gt94ag:57
westarv0_A04	miniprot	mRNA	12373223	12377636	6069	-	.	ID=MP000029;Rank=1;Identity=1.0000;Positive=1.0000;Target=BnaA04G0104400WE-westarv0_A04_nlr8_9 1 1174
westarv0_A04	miniprot	CDS	12377170	12377636	814	-	0	Parent=MP000029;Rank=1;Identity=1.0000;Target=BnaA04G0104400WE-westarv0_A04_nlr8_9 1 155
westarv0_A04	miniprot	CDS	12375572	12376682	1900	-	1	Parent=MP000029;Rank=1;Identity=1.0000;Target=BnaA04G0104400WE-westarv0_A04_nlr8_9 156 526
westarv0_A04	miniprot	CDS	12375105	12375482	677	-	0	Parent=MP000029;Rank=1;Identity=1.0000;Target=BnaA04G0104400WE-westarv0_A04_nlr8_9 527 652
westarv0_A04	miniprot	CDS	12374006	12374961	1649	-	0	Parent=MP000029;Rank=1;Identity=1.0000;Target=BnaA04G0104400WE-westarv0_A04_nlr8_9 653 970
westarv0_A04	miniprot	CDS	12373491	12373929	741	-	1	Parent=MP000029;Rank=1;Identity=1.0000;Target=BnaA04G0104400WE-westarv0_A04_nlr8_9 971 1117
westarv0_A04	miniprot	CDS	12373223	12373396	288	-	0	Parent=MP000029;Rank=1;Identity=1.0000;Target=BnaA04G0104400WE-westarv0_A04_nlr8_9 1118 1174
westarv0_A04	miniprot	stop_codon	12373223	12373225	0	-	0	Parent=MP000029;Rank=1
##PAF	BnaA05G0080400WE-westarv0_A05_nlr11	189	0	189	+	westarv0_A05	43898138	4928214	4928781	567	567	0	AS:i:981	ms:i:981	np:i:189	fs:i:0	st:i:0	da:i:0	do:i:0	cg:Z:189M	cs:Z::189
westarv0_A05	miniprot	mRNA	4928215	4928784	981	+	.	ID=MP000030;Rank=1;Identity=1.0000;Positive=1.0000;Target=BnaA05G0080400WE-westarv0_A05_nlr11 1 189
westarv0_A05	miniprot	CDS	4928215	4928784	981	+	0	Parent=MP000030;Rank=1;Identity=1.0000;Target=BnaA05G0080400WE-westarv0_A05_nlr11 1 189
westarv0_A05	miniprot	stop_codon	4928782	4928784	0	+	0	Parent=MP000030;Rank=1
##PAF	BnaA05G0144000WE-westarv0_A05_nlr14	211	0	211	+	westarv0_A05	43898138	9367718	9368538	633	633	0	AS:i:1066	ms:i:1106	np:i:211	fs:i:0	st:i:0	da:i:0	do:i:0	cg:Z:163M190V47M	cs:Z::163*tgW~gt187ag-g:47
westarv0_A05	miniprot	mRNA	9367719	9368541	1106	+	.	ID=MP000031;Rank=1;Identity=1.0000;Positive=1.0000;Target=BnaA05G0144000WE-westarv0_A05_nlr14 1 211
westarv0_A05	miniprot	CDS	9367719	9368209	861	+	0	Parent=MP000031;Rank=1;Identity=1.0000;Target=BnaA05G0144000WE-westarv0_A05_nlr14 1 163
westarv0_A05	miniprot	CDS	9368397	9368541	245	+	1	Parent=MP000031;Rank=1;Identity=1.0000;Target=BnaA05G0144000WE-westarv0_A05_nlr14 164 211
westarv0_A05	miniprot	stop_codon	9368539	9368541	0	+	0	Parent=MP000031;Rank=1
##PAF	BnaA05G0356700WE-westarv0_A05_nlr16	1401	0	1401	+	westarv0_A05	43898138	38138075	38142278	4203	4203	0	AS:i:7210	ms:i:7210	np:i:1401	fs:i:0	st:i:0	da:i:0	do:i:0	cg:Z:1401M	cs:Z::1401
westarv0_A05	miniprot	mRNA	38138076	38142281	7210	+	.	ID=MP000032;Rank=1;Identity=1.0000;Positive=1.0000;Target=BnaA05G0356700WE-westarv0_A05_nlr16 1 1401
westarv0_A05	miniprot	CDS	38138076	38142281	7210	+	0	Parent=MP000032;Rank=1;Identity=1.0000;Target=BnaA05G0356700WE-westarv0_A05_nlr16 1 1401
westarv0_A05	miniprot	stop_codon	38142279	38142281	0	+	0	Parent=MP000032;Rank=1
##PAF	BnaA05G0356600WE-westarv0_A05_nlr19	1042	0	1042	-	westarv0_A05	43898138	38133370	38136496	3126	3126	0	AS:i:5405	ms:i:5405	np:i:1042	fs:i:0	st:i:0	da:i:0	do:i:0	cg:Z:1042M	cs:Z::1042
westarv0_A05	miniprot	mRNA	38133368	38136496	5405	-	.	ID=MP000033;Rank=1;Identity=1.0000;Positive=1.0000;Target=BnaA05G0356600WE-westarv0_A05_nlr19 1 1042
westarv0_A05	miniprot	CDS	38133368	38136496	5405	-	0	Parent=MP000033;Rank=1;Identity=1.0000;Target=BnaA05G0356600WE-westarv0_A05_nlr19 1 1042
westarv0_A05	miniprot	stop_codon	38133368	38133370	0	-	0	Parent=MP000033;Rank=1
##PAF	BnaA05G0131400WE-westarv0_A05_nlr20	793	0	793	-	westarv0_A05	43898138	8379389	8382841	2379	2379	0	AS:i:3900	ms:i:4070	np:i:793	fs:i:0	st:i:0	da:i:0	do:i:0	cg:Z:119M84U191M227V210M482N105M61N39M225N127M	cs:Z::119*tS~gt81ag-ct:191*aaK~gt224ag-g:210~gt482ag:105~gt61ag:39~gt225ag:127
westarv0_A05	miniprot	mRNA	8379387	8382841	4070	-	.	ID=MP000034;Rank=1;Identity=1.0000;Positive=1.0000;Target=BnaA05G0131400WE-westarv0_A05_nlr20 1 793
westarv0_A05	miniprot	CDS	8382484	8382841	615	-	0	Parent=MP000034;Rank=1;Identity=1.0000;Target=BnaA05G0131400WE-westarv0_A05_nlr20 1 119
westarv0_A05	miniprot	CDS	8381826	8382402	985	-	2	Parent=MP000034;Rank=1;Identity=1.0000;Target=BnaA05G0131400WE-westarv0_A05_nlr20 120 311
westarv0_A05	miniprot	CDS	8380971	8381601	1057	-	1	Parent=MP000034;Rank=1;Identity=1.0000;Target=BnaA05G0131400WE-westarv0_A05_nlr20 312 522
westarv0_A05	miniprot	CDS	8380174	8380488	561	-	0	Parent=MP000034;Rank=1;Identity=1.0000;Target=BnaA05G0131400WE-westarv0_A05_nlr20 523 627
westarv0_A05	miniprot	CDS	8379996	8380112	196	-	0	Parent=MP000034;Rank=1;Identity=1.0000;Target=BnaA05G0131400WE-westarv0_A05_nlr20 628 666
westarv0_A05	miniprot	CDS	8379387	8379770	656	-	0	Parent=MP000034;Rank=1;Identity=1.0000;Target=BnaA05G0131400WE-westarv0_A05_nlr20 667 793
westarv0_A05	miniprot	stop_codon	8379387	8379389	0	-	0	Parent=MP000034;Rank=1
##PAF	BnaA05G0082900WE-westarv0_A05_nlr21	702	0	702	-	westarv0_A05	43898138	5054848	5057295	2106	2106	0	AS:i:3537	ms:i:3630	np:i:702	fs:i:0	st:i:0	da:i:0	do:i:0	cg:Z:86M167V347M86N100M91N168M	cs:Z::86*ggG~gt164ag-a:347~gt86ag:100~gt91ag:168
westarv0_A05	miniprot	mRNA	5054846	5057295	3630	-	.	ID=MP000035;Rank=1;Identity=1.0000;Positive=1.0000;Target=BnaA05G0082900WE-westarv0_A05_nlr21 1 702
westarv0_A05	miniprot	CDS	5057036	5057295	431	-	0	Parent=MP000035;Rank=1;Identity=1.0000;Target=BnaA05G0082900WE-westarv0_A05_nlr21 1 86
westarv0_A05	miniprot	CDS	5055830	5056871	1813	-	1	Parent=MP000035;Rank=1;Identity=1.0000;Target=BnaA05G0082900WE-westarv0_A05_nlr21 87 434
westarv0_A05	miniprot	CDS	5055444	5055743	549	-	0	Parent=MP000035;Rank=1;Identity=1.0000;Target=BnaA05G0082900WE-westarv0_A05_nlr21 435 534
westarv0_A05	miniprot	CDS	5054846	5055352	837	-	0	Parent=MP000035;Rank=1;Identity=1.0000;Target=BnaA05G0082900WE-westarv0_A05_nlr21 535 702
westarv0_A05	miniprot	stop_codon	5054846	5054848	0	-	0	Parent=MP000035;Rank=1
##PAF	BnaA05G0082800WE-westarv0_A05_nlr22	1166	0	1166	-	westarv0_A05	43898138	5046276	5050242	3498	3597	0	AS:i:5966	ms:i:6095	np:i:1166	fs:i:0	st:i:0	da:i:0	do:i:0	cg:Z:162M102V287M33D41M99N104M84N354M87N217M	cs:Z::162*cgR~gt99ag-a:287-gtttcgagcatcctgaagtcagatcgtgtcgatgctgcagctgtgatgagggatcttgaagacaagtgtttcttaactgtttcttataatcggcttgag:41~gt99ag:104~gt84ag:354~gt87ag:217
westarv0_A05	miniprot	mRNA	5046274	5050242	6095	-	.	ID=MP000036;Rank=1;Identity=0.9725;Positive=0.9725;Target=BnaA05G0082800WE-westarv0_A05_nlr22 1 1166
westarv0_A05	miniprot	CDS	5049755	5050242	850	-	0	Parent=MP000036;Rank=1;Identity=1.0000;Target=BnaA05G0082800WE-westarv0_A05_nlr22 1 162
westarv0_A05	miniprot	CDS	5048572	5049655	1655	-	1	Parent=MP000036;Rank=1;Identity=0.9086;Target=BnaA05G0082800WE-westarv0_A05_nlr22 163 491
westarv0_A05	miniprot	CDS	5048161	5048472	585	-	0	Parent=MP000036;Rank=1;Identity=1.0000;Target=BnaA05G0082800WE-westarv0_A05_nlr22 492 595
westarv0_A05	miniprot	CDS	5047015	5048076	1808	-	0	Parent=MP000036;Rank=1;Identity=1.0000;Target=BnaA05G0082800WE-westarv0_A05_nlr22 596 949
westarv0_A05	miniprot	CDS	5046274	5046927	1197	-	0	Parent=MP000036;Rank=1;Identity=1.0000;Target=BnaA05G0082800WE-westarv0_A05_nlr22 950 1166
westarv0_A05	miniprot	stop_codon	5046274	5046276	0	-	0	Parent=MP000036;Rank=1
##PAF	BnaA06G0021200WE-westarv0_A06_nlr1	730	0	730	+	westarv0_A06	46607869	1560592	1563158	2190	2190	0	AS:i:3746	ms:i:3783	np:i:730	fs:i:0	st:i:0	da:i:0	do:i:0	cg:Z:494M379V235M	cs:Z::494*caH~gt376ag-c:235
westarv0_A06	miniprot	mRNA	1560593	1563161	3783	+	.	ID=MP000037;Rank=1;Identity=1.0000;Positive=1.0000;Target=BnaA06G0021200WE-westarv0_A06_nlr1 1 730
westarv0_A06	miniprot	CDS	1560593	1562076	2591	+	0	Parent=MP000037;Rank=1;Identity=1.0000;Target=BnaA06G0021200WE-westarv0_A06_nlr1 1 494
westarv0_A06	miniprot	CDS	1562453	1563161	1192	+	1	Parent=MP000037;Rank=1;Identity=1.0000;Target=BnaA06G0021200WE-westarv0_A06_nlr1 495 730
westarv0_A06	miniprot	stop_codon	1563159	1563161	0	+	0	Parent=MP000037;Rank=1
##PAF	BnaA06G0329700WE-westarv0_A06_nlr9	328	0	328	+	westarv0_A06	46607869	36887564	36889187	984	984	0	AS:i:1540	ms:i:1690	np:i:328	fs:i:0	st:i:0	da:i:0	do:i:0	cg:Z:164M404U36M74N42M91V27M79U56M	cs:Z::164*tF~gt401ag-tt:36~gt74ag:42*ggG~gt88ag-t:27*tF~gt76ag-tt:56
westarv0_A06	miniprot	mRNA	36887565	36889190	1690	+	.	ID=MP000038;Rank=1;Identity=1.0000;Positive=1.0000;Target=BnaA06G0329700WE-westarv0_A06_nlr9 1 328
westarv0_A06	miniprot	CDS	36887565	36888057	842	+	0	Parent=MP000038;Rank=1;Identity=1.0000;Target=BnaA06G0329700WE-westarv0_A06_nlr9 1 164
westarv0_A06	miniprot	CDS	36888459	36888568	179	+	2	Parent=MP000038;Rank=1;Identity=1.0000;Target=BnaA06G0329700WE-westarv0_A06_nlr9 165 201
westarv0_A06	miniprot	CDS	36888643	36888770	218	+	0	Parent=MP000038;Rank=1;Identity=1.0000;Target=BnaA06G0329700WE-westarv0_A06_nlr9 202 243
westarv0_A06	miniprot	CDS	36888859	36888941	155	+	1	Parent=MP000038;Rank=1;Identity=1.0000;Target=BnaA06G0329700WE-westarv0_A06_nlr9 244 271
westarv0_A06	miniprot	CDS	36889018	36889190	296	+	2	Parent=MP000038;Rank=1;Identity=1.0000;Target=BnaA06G0329700WE-westarv0_A06_nlr9 272 328
westarv0_A06	miniprot	stop_codon	36889188	36889190	0	+	0	Parent=MP000038;Rank=1
##PAF	BnaA06G0331400WE-westarv0_A06_nlr11	287	0	285	+	westarv0_A06	46607869	37103912	37104767	855	855	0	AS:i:1469	ms:i:1469	np:i:285	fs:i:0	st:i:0	da:i:0	do:i:24	cg:Z:285M	cs:Z::285
westarv0_A06	miniprot	mRNA	37103913	37104767	1469	+	.	ID=MP000039;Rank=1;Identity=1.0000;Positive=1.0000;Target=BnaA06G0331400WE-westarv0_A06_nlr11 1 285
westarv0_A06	miniprot	CDS	37103913	37104767	1469	+	0	Parent=MP000039;Rank=1;Identity=1.0000;Target=BnaA06G0331400WE-westarv0_A06_nlr11 1 285
##PAF	BnaA06G0302100WE-westarv0_A06_nlr25	871	0	871	-	westarv0_A06	46607869	34477349	34480073	2613	2613	0	AS:i:4517	ms:i:4550	np:i:871	fs:i:0	st:i:0	da:i:0	do:i:0	cg:Z:43M114U827M	cs:Z::43*gA~gt111ag-ca:827
westarv0_A06	miniprot	mRNA	34477347	34480073	4550	-	.	ID=MP000040;Rank=1;Identity=1.0000;Positive=1.0000;Target=BnaA06G0302100WE-westarv0_A06_nlr25 1 871
westarv0_A06	miniprot	CDS	34479944	34480073	217	-	0	Parent=MP000040;Rank=1;Identity=1.0000;Target=BnaA06G0302100WE-westarv0_A06_nlr25 1 43
westarv0_A06	miniprot	CDS	34477347	34479832	4333	-	2	Parent=MP000040;Rank=1;Identity=1.0000;Target=BnaA06G0302100WE-westarv0_A06_nlr25 44 871
westarv0_A06	miniprot	stop_codon	34477347	34477349	0	-	0	Parent=MP000040;Rank=1
##PAF	BnaA06G0160300WE-westarv0_A06_nlr27	918	0	918	-	westarv0_A06	46607869	10264083	10267187	2754	2754	0	AS:i:4724	ms:i:4795	np:i:918	fs:i:0	st:i:0	da:i:0	do:i:0	cg:Z:162M188V473M165N282M	cs:Z::162*agR~gt185ag-g:473~gt165ag:282
westarv0_A06	miniprot	mRNA	10264081	10267187	4795	-	.	ID=MP000041;Rank=1;Identity=1.0000;Positive=1.0000;Target=BnaA06G0160300WE-westarv0_A06_nlr27 1 918
westarv0_A06	miniprot	CDS	10266700	10267187	847	-	0	Parent=MP000041;Rank=1;Identity=1.0000;Target=BnaA06G0160300WE-westarv0_A06_nlr27 1 162
westarv0_A06	miniprot	CDS	10265095	10266514	2473	-	1	Parent=MP000041;Rank=1;Identity=1.0000;Target=BnaA06G0160300WE-westarv0_A06_nlr27 163 636
westarv0_A06	miniprot	CDS	10264081	10264929	1475	-	0	Parent=MP000041;Rank=1;Identity=1.0000;Target=BnaA06G0160300WE-westarv0_A06_nlr27 637 918
westarv0_A06	miniprot	stop_codon	10264081	10264083	0	-	0	Parent=MP000041;Rank=1
##PAF	BnaA06G0107300WE-westarv0_A06_nlr28	298	0	298	-	westarv0_A06	46607869	6565327	6567201	894	894	0	AS:i:1467	ms:i:1537	np:i:298	fs:i:0	st:i:0	da:i:0	do:i:0	cg:Z:11M571N59M412V227M	cs:Z::11~gt571ag:59*agS~gt409ag-c:227
westarv0_A06	miniprot	mRNA	6565325	6567201	1537	-	.	ID=MP000042;Rank=1;Identity=1.0000;Positive=1.0000;Target=BnaA06G0107300WE-westarv0_A06_nlr28 1 298
westarv0_A06	miniprot	CDS	6567169	6567201	63	-	0	Parent=MP000042;Rank=1;Identity=1.0000;Target=BnaA06G0107300WE-westarv0_A06_nlr28 1 11
westarv0_A06	miniprot	CDS	6566419	6566597	326	-	0	Parent=MP000042;Rank=1;Identity=1.0000;Target=BnaA06G0107300WE-westarv0_A06_nlr28 12 70
westarv0_A06	miniprot	CDS	6565325	6566009	1148	-	1	Parent=MP000042;Rank=1;Identity=1.0000;Target=BnaA06G0107300WE-westarv0_A06_nlr28 71 298
westarv0_A06	miniprot	stop_codon	6565325	6565327	0	-	0	Parent=MP000042;Rank=1
##PAF	BnaC06G0160900WE-westarv0_C06_nlr36_37	1080	0	1080	-	westarv0_C06	52822278	26286074	26299980	3240	3240	0	AS:i:5557	ms:i:5663	np:i:1080	fs:i:0	st:i:0	da:i:0	do:i:0	cg:Z:156M10277V367M107N96M285N460M	cs:Z::156*tgW~gt10274ag-g:367~gt107ag:96~gt285ag:460
westarv0_C06	miniprot	mRNA	26286072	26299980	5663	-	.	ID=MP000043;Rank=1;Identity=1.0000;Positive=1.0000;Target=BnaC06G0160900WE-westarv0_C06_nlr36_37 1 1080
westarv0_C06	miniprot	CDS	26299511	26299980	833	-	0	Parent=MP000043;Rank=1;Identity=1.0000;Target=BnaC06G0160900WE-westarv0_C06_nlr36_37 1 156
westarv0_C06	miniprot	CDS	26288135	26289236	1895	-	1	Parent=MP000043;Rank=1;Identity=1.0000;Target=BnaC06G0160900WE-westarv0_C06_nlr36_37 157 524
westarv0_C06	miniprot	CDS	26287740	26288027	506	-	0	Parent=MP000043;Rank=1;Identity=1.0000;Target=BnaC06G0160900WE-westarv0_C06_nlr36_37 525 620
westarv0_C06	miniprot	CDS	26286072	26287454	2429	-	0	Parent=MP000043;Rank=1;Identity=1.0000;Target=BnaC06G0160900WE-westarv0_C06_nlr36_37 621 1080
westarv0_C06	miniprot	stop_codon	26286072	26286074	0	-	0	Parent=MP000043;Rank=1
##PAF	BnaA07G0330500WE-westarv0_A07_nlr3	426	0	426	+	westarv0_A07	32489665	30234390	30235816	1278	1278	0	AS:i:2148	ms:i:2188	np:i:426	fs:i:0	st:i:0	da:i:0	do:i:0	cg:Z:181M151V244M	cs:Z::181*tgW~gt148ag-g:244
westarv0_A07	miniprot	mRNA	30234391	30235819	2188	+	.	ID=MP000044;Rank=1;Identity=1.0000;Positive=1.0000;Target=BnaA07G0330500WE-westarv0_A07_nlr3 1 426
westarv0_A07	miniprot	CDS	30234391	30234935	926	+	0	Parent=MP000044;Rank=1;Identity=1.0000;Target=BnaA07G0330500WE-westarv0_A07_nlr3 1 181
westarv0_A07	miniprot	CDS	30235084	30235819	1262	+	1	Parent=MP000044;Rank=1;Identity=1.0000;Target=BnaA07G0330500WE-westarv0_A07_nlr3 182 426
westarv0_A07	miniprot	stop_codon	30235817	30235819	0	+	0	Parent=MP000044;Rank=1
##PAF	BnaA07G0330600WE-westarv0_A07_nlr4	378	0	378	+	westarv0_A07	32489665	30238294	30239656	1134	1134	0	AS:i:1923	ms:i:1963	np:i:378	fs:i:0	st:i:0	da:i:0	do:i:0	cg:Z:155M231V222M	cs:Z::155*tgW~gt228ag-g:222
westarv0_A07	miniprot	mRNA	30238295	30239659	1963	+	.	ID=MP000045;Rank=1;Identity=1.0000;Positive=1.0000;Target=BnaA07G0330600WE-westarv0_A07_nlr4 1 378
westarv0_A07	miniprot	CDS	30238295	30238761	820	+	0	Parent=MP000045;Rank=1;Identity=1.0000;Target=BnaA07G0330600WE-westarv0_A07_nlr4 1 155
westarv0_A07	miniprot	CDS	30238990	30239659	1143	+	1	Parent=MP000045;Rank=1;Identity=1.0000;Target=BnaA07G0330600WE-westarv0_A07_nlr4 156 378
westarv0_A07	miniprot	stop_codon	30239657	30239659	0	+	0	Parent=MP000045;Rank=1
##PAF	BnaA07G0330700WE-westarv0_A07_nlr5	405	0	405	+	westarv0_A07	32489665	30244035	30245546	1215	1215	0	AS:i:1998	ms:i:2088	np:i:405	fs:i:0	st:i:0	da:i:0	do:i:0	cg:Z:80M102U70M200V253M	cs:Z::80*cQ~gt99ag-ag:70*tgW~gt197ag-g:253
westarv0_A07	miniprot	mRNA	30244036	30245549	2088	+	.	ID=MP000046;Rank=1;Identity=1.0000;Positive=1.0000;Target=BnaA07G0330700WE-westarv0_A07_nlr5 1 405
westarv0_A07	miniprot	CDS	30244036	30244276	404	+	0	Parent=MP000046;Rank=1;Identity=1.0000;Target=BnaA07G0330700WE-westarv0_A07_nlr5 1 80
westarv0_A07	miniprot	CDS	30244376	30244589	375	+	2	Parent=MP000046;Rank=1;Identity=1.0000;Target=BnaA07G0330700WE-westarv0_A07_nlr5 81 151
westarv0_A07	miniprot	CDS	30244787	30245549	1309	+	1	Parent=MP000046;Rank=1;Identity=1.0000;Target=BnaA07G0330700WE-westarv0_A07_nlr5 152 405
westarv0_A07	miniprot	stop_codon	30245547	30245549	0	+	0	Parent=MP000046;Rank=1
##PAF	BnaA07G0330800WE-westarv0_A07_nlr6	444	0	444	+	westarv0_A07	32489665	30248217	30250327	1332	1332	0	AS:i:2143	ms:i:2267	np:i:444	fs:i:0	st:i:0	da:i:0	do:i:0	cg:Z:158M97V216M605U42M85U25M	cs:Z::158*tgW~gt94ag-g:216*gA~gt602ag-cg:42*gG~gt82ag-gg:25
westarv0_A07	miniprot	mRNA	30248218	30250330	2267	+	.	ID=MP000047;Rank=1;Identity=1.0000;Positive=1.0000;Target=BnaA07G0330800WE-westarv0_A07_nlr6 1 444
westarv0_A07	miniprot	CDS	30248218	30248693	814	+	0	Parent=MP000047;Rank=1;Identity=1.0000;Target=BnaA07G0330800WE-westarv0_A07_nlr6 1 158
westarv0_A07	miniprot	CDS	30248788	30249437	1098	+	1	Parent=MP000047;Rank=1;Identity=1.0000;Target=BnaA07G0330800WE-westarv0_A07_nlr6 159 375
westarv0_A07	miniprot	CDS	30250040	30250168	228	+	2	Parent=MP000047;Rank=1;Identity=1.0000;Target=BnaA07G0330800WE-westarv0_A07_nlr6 376 418
westarv0_A07	miniprot	CDS	30250251	30250330	127	+	2	Parent=MP000047;Rank=1;Identity=1.0000;Target=BnaA07G0330800WE-westarv0_A07_nlr6 419 444
westarv0_A07	miniprot	stop_codon	30250328	30250330	0	+	0	Parent=MP000047;Rank=1
##PAF	BnaA07G0330900WE-westarv0_A07_nlr7	223	0	223	+	westarv0_A07	32489665	30252818	30253947	669	669	0	AS:i:1068	ms:i:1138	np:i:223	fs:i:0	st:i:0	da:i:0	do:i:0	cg:Z:157M107V49M356N16M	cs:Z::157*agS~gt104ag-c:49~gt356ag:16
westarv0_A07	miniprot	mRNA	30252819	30253950	1138	+	.	ID=MP000048;Rank=1;Identity=1.0000;Positive=1.0000;Target=BnaA07G0330900WE-westarv0_A07_nlr7 1 223
westarv0_A07	miniprot	CDS	30252819	30253291	806	+	0	Parent=MP000048;Rank=1;Identity=1.0000;Target=BnaA07G0330900WE-westarv0_A07_nlr7 1 157
westarv0_A07	miniprot	CDS	30253396	30253543	239	+	1	Parent=MP000048;Rank=1;Identity=1.0000;Target=BnaA07G0330900WE-westarv0_A07_nlr7 158 207
westarv0_A07	miniprot	CDS	30253900	30253950	93	+	0	Parent=MP000048;Rank=1;Identity=1.0000;Target=BnaA07G0330900WE-westarv0_A07_nlr7 208 223
westarv0_A07	miniprot	stop_codon	30253948	30253950	0	+	0	Parent=MP000048;Rank=1
##PAF	BnaA07G0253500WE-westarv0_A07_nlr10	424	0	424	-	westarv0_A07	32489665	25419686	25421240	1272	1272	0	AS:i:2110	ms:i:2150	np:i:424	fs:i:0	st:i:0	da:i:0	do:i:0	cg:Z:158M285V265M	cs:Z::158*tgW~gt282ag-g:265
westarv0_A07	miniprot	mRNA	25419684	25421240	2150	-	.	ID=MP000049;Rank=1;Identity=1.0000;Positive=1.0000;Target=BnaA07G0253500WE-westarv0_A07_nlr10 1 424
westarv0_A07	miniprot	CDS	25420765	25421240	796	-	0	Parent=MP000049;Rank=1;Identity=1.0000;Target=BnaA07G0253500WE-westarv0_A07_nlr10 1 158
westarv0_A07	miniprot	CDS	25419684	25420482	1354	-	1	Parent=MP000049;Rank=1;Identity=1.0000;Target=BnaA07G0253500WE-westarv0_A07_nlr10 159 424
westarv0_A07	miniprot	stop_codon	25419684	25419686	0	-	0	Parent=MP000049;Rank=1
##PAF	BnaA07G0253300WE-westarv0_A07_nlr11	430	0	430	-	westarv0_A07	32489665	25404527	25408077	1290	1290	0	AS:i:2179	ms:i:2217	np:i:430	fs:i:0	st:i:0	da:i:0	do:i:0	cg:Z:180M2263V249M	cs:Z::180*tgC~gt2260ag-c:249
westarv0_A07	miniprot	mRNA	25404525	25408077	2217	-	.	ID=MP000050;Rank=1;Identity=1.0000;Positive=1.0000;Target=BnaA07G0253300WE-westarv0_A07_nlr11 1 430
westarv0_A07	miniprot	CDS	25407536	25408077	927	-	0	Parent=MP000050;Rank=1;Identity=1.0000;Target=BnaA07G0253300WE-westarv0_A07_nlr11 1 180
westarv0_A07	miniprot	CDS	25404525	25405275	1290	-	1	Parent=MP000050;Rank=1;Identity=1.0000;Target=BnaA07G0253300WE-westarv0_A07_nlr11 181 430
westarv0_A07	miniprot	stop_codon	25404525	25404527	0	-	0	Parent=MP000050;Rank=1
##PAF	BnaA08G0164000WE-westarv0_A08_nlr2	1170	0	1170	+	westarv0_A08	27113445	20157289	20162172	3510	3510	0	AS:i:5996	ms:i:6124	np:i:1170	fs:i:0	st:i:0	da:i:0	do:i:0	cg:Z:160M1111V380M103N105M79N316M83N208M	cs:Z::160*agS~gt1108ag-c:380~gt103ag:105~gt79ag:316~gt83ag:208
westarv0_A08	miniprot	mRNA	20157290	20162175	6124	+	.	ID=MP000051;Rank=1;Identity=1.0000;Positive=1.0000;Target=BnaA08G0164000WE-westarv0_A08_nlr2 1 1170
westarv0_A08	miniprot	CDS	20157290	20157771	832	+	0	Parent=MP000051;Rank=1;Identity=1.0000;Target=BnaA08G0164000WE-westarv0_A08_nlr2 1 160
westarv0_A08	miniprot	CDS	20158880	20160020	1979	+	1	Parent=MP000051;Rank=1;Identity=1.0000;Target=BnaA08G0164000WE-westarv0_A08_nlr2 161 541
westarv0_A08	miniprot	CDS	20160124	20160438	571	+	0	Parent=MP000051;Rank=1;Identity=1.0000;Target=BnaA08G0164000WE-westarv0_A08_nlr2 542 646
westarv0_A08	miniprot	CDS	20160518	20161465	1626	+	0	Parent=MP000051;Rank=1;Identity=1.0000;Target=BnaA08G0164000WE-westarv0_A08_nlr2 647 962
westarv0_A08	miniprot	CDS	20161549	20162175	1116	+	0	Parent=MP000051;Rank=1;Identity=1.0000;Target=BnaA08G0164000WE-westarv0_A08_nlr2 963 1170
westarv0_A08	miniprot	stop_codon	20162173	20162175	0	+	0	Parent=MP000051;Rank=1
##PAF	BnaA08G0257600WE_westarv0_A08_nlr7	887	0	887	+	westarv0_A08	27113445	25077470	25080131	2661	2661	0	AS:i:4558	ms:i:4558	np:i:887	fs:i:0	st:i:0	da:i:0	do:i:0	cg:Z:887M	cs:Z::887
westarv0_A08	miniprot	mRNA	25077471	25080134	4558	+	.	ID=MP000052;Rank=1;Identity=1.0000;Positive=1.0000;Target=BnaA08G0257600WE_westarv0_A08_nlr7 1 887
westarv0_A08	miniprot	CDS	25077471	25080134	4558	+	0	Parent=MP000052;Rank=1;Identity=1.0000;Target=BnaA08G0257600WE_westarv0_A08_nlr7 1 887
westarv0_A08	miniprot	stop_codon	25080132	25080134	0	+	0	Parent=MP000052;Rank=1
##PAF	BnaA08G0257700WE-westarv0_A08_nlr8	915	0	915	+	westarv0_A08	27113445	25082350	25085095	2745	2745	0	AS:i:4715	ms:i:4715	np:i:915	fs:i:0	st:i:0	da:i:0	do:i:0	cg:Z:915M	cs:Z::915
westarv0_A08	miniprot	mRNA	25082351	25085098	4715	+	.	ID=MP000053;Rank=1;Identity=1.0000;Positive=1.0000;Target=BnaA08G0257700WE-westarv0_A08_nlr8 1 915
westarv0_A08	miniprot	CDS	25082351	25085098	4715	+	0	Parent=MP000053;Rank=1;Identity=1.0000;Target=BnaA08G0257700WE-westarv0_A08_nlr8 1 915
westarv0_A08	miniprot	stop_codon	25085096	25085098	0	+	0	Parent=MP000053;Rank=1
##PAF	BnaA08G0238000WE-westarv0_A08_nlr13	1085	0	1085	-	westarv0_A08	27113445	24272298	24276472	3255	3255	0	AS:i:5542	ms:i:5667	np:i:1085	fs:i:0	st:i:0	da:i:0	do:i:0	cg:Z:153M373V363M363N104M113N389M73N75M	cs:Z::153*tgC~gt370ag-c:363~gt363ag:104~gt113ag:389~gt73ag:75
westarv0_A08	miniprot	mRNA	24272296	24276472	5667	-	.	ID=MP000054;Rank=1;Identity=1.0000;Positive=1.0000;Target=BnaA08G0238000WE-westarv0_A08_nlr13 1 1085
westarv0_A08	miniprot	CDS	24276012	24276472	810	-	0	Parent=MP000054;Rank=1;Identity=1.0000;Target=BnaA08G0238000WE-westarv0_A08_nlr13 1 153
westarv0_A08	miniprot	CDS	24274552	24275641	1848	-	1	Parent=MP000054;Rank=1;Identity=1.0000;Target=BnaA08G0238000WE-westarv0_A08_nlr13 154 517
westarv0_A08	miniprot	CDS	24273877	24274188	577	-	0	Parent=MP000054;Rank=1;Identity=1.0000;Target=BnaA08G0238000WE-westarv0_A08_nlr13 518 621
westarv0_A08	miniprot	CDS	24272597	24273763	2029	-	0	Parent=MP000054;Rank=1;Identity=1.0000;Target=BnaA08G0238000WE-westarv0_A08_nlr13 622 1010
westarv0_A08	miniprot	CDS	24272296	24272523	403	-	0	Parent=MP000054;Rank=1;Identity=1.0000;Target=BnaA08G0238000WE-westarv0_A08_nlr13 1011 1085
westarv0_A08	miniprot	stop_codon	24272296	24272298	0	-	0	Parent=MP000054;Rank=1
##PAF	BnaA08G0163900WE-westarv0_A08_nlr14	1657	0	1657	-	westarv0_A08	27113445	20148720	20154858	4971	4971	0	AS:i:8238	ms:i:8530	np:i:1657	fs:i:0	st:i:0	da:i:0	do:i:0	cg:Z:19M93N46M164V372M445N80M96U424M107V15M110N59M92N36M69N603M	cs:Z::19~gt93ag:46*agR~gt161ag-a:372~gt445ag:80*gV~gt93ag-tt:424*tgW~gt104ag-g:15~gt110ag:59~gt92ag:36~gt69ag:603
westarv0_A08	miniprot	mRNA	20148718	20154858	8530	-	.	ID=MP000055;Rank=1;Identity=1.0000;Positive=1.0000;Target=BnaA08G0163900WE-westarv0_A08_nlr14 1 1657
westarv0_A08	miniprot	CDS	20154802	20154858	100	-	0	Parent=MP000055;Rank=1;Identity=1.0000;Target=BnaA08G0163900WE-westarv0_A08_nlr14 1 19
westarv0_A08	miniprot	CDS	20154569	20154708	238	-	0	Parent=MP000055;Rank=1;Identity=1.0000;Target=BnaA08G0163900WE-westarv0_A08_nlr14 20 65
westarv0_A08	miniprot	CDS	20153291	20154407	1953	-	1	Parent=MP000055;Rank=1;Identity=1.0000;Target=BnaA08G0163900WE-westarv0_A08_nlr14 66 438
westarv0_A08	miniprot	CDS	20152605	20152845	415	-	0	Parent=MP000055;Rank=1;Identity=1.0000;Target=BnaA08G0163900WE-westarv0_A08_nlr14 439 518
westarv0_A08	miniprot	CDS	20151236	20152511	2225	-	2	Parent=MP000055;Rank=1;Identity=1.0000;Target=BnaA08G0163900WE-westarv0_A08_nlr14 519 943
westarv0_A08	miniprot	CDS	20151086	20151131	82	-	1	Parent=MP000055;Rank=1;Identity=1.0000;Target=BnaA08G0163900WE-westarv0_A08_nlr14 944 959
westarv0_A08	miniprot	CDS	20150799	20150975	293	-	0	Parent=MP000055;Rank=1;Identity=1.0000;Target=BnaA08G0163900WE-westarv0_A08_nlr14 960 1018
westarv0_A08	miniprot	CDS	20150599	20150706	170	-	0	Parent=MP000055;Rank=1;Identity=1.0000;Target=BnaA08G0163900WE-westarv0_A08_nlr14 1019 1054
westarv0_A08	miniprot	CDS	20148718	20150529	3054	-	0	Parent=MP000055;Rank=1;Identity=1.0000;Target=BnaA08G0163900WE-westarv0_A08_nlr14 1055 1657
westarv0_A08	miniprot	stop_codon	20148718	20148720	0	-	0	Parent=MP000055;Rank=1
##PAF	BnaA08G0026300WE-westarv0_A08_nlr16	925	0	925	-	westarv0_A08	27113445	2268642	2272805	2775	2775	0	AS:i:4686	ms:i:4755	np:i:925	fs:i:0	st:i:0	da:i:0	do:i:0	cg:Z:294M96U48M1298U581M	cs:Z::294*gG~gt93ag-ga:48*gE~gt1295ag-ag:581
westarv0_A08	miniprot	mRNA	2268640	2272805	4755	-	.	ID=MP000056;Rank=1;Identity=1.0000;Positive=1.0000;Target=BnaA08G0026300WE-westarv0_A08_nlr16 1 925
westarv0_A08	miniprot	CDS	2271923	2272805	1511	-	0	Parent=MP000056;Rank=1;Identity=1.0000;Target=BnaA08G0026300WE-westarv0_A08_nlr16 1 294
westarv0_A08	miniprot	CDS	2271683	2271829	251	-	2	Parent=MP000056;Rank=1;Identity=1.0000;Target=BnaA08G0026300WE-westarv0_A08_nlr16 295 343
westarv0_A08	miniprot	CDS	2268640	2270387	2993	-	2	Parent=MP000056;Rank=1;Identity=1.0000;Target=BnaA08G0026300WE-westarv0_A08_nlr16 344 925
westarv0_A08	miniprot	stop_codon	2268640	2268642	0	-	0	Parent=MP000056;Rank=1
##PAF	BnaA09G0087100WE-westarv0_A09_nlr1	748	0	748	+	westarv0_A09	67849243	5269369	5271832	2241	2346	0	AS:i:3739	ms:i:3784	np:i:748	fs:i:0	st:i:0	da:i:0	do:i:0	cg:Z:52M117N144M34D552M	cs:Z::52~gt117ag:143*atgI-tttacagaggaggagctagaagcttaccttcatgatcttctagacggaagaaggtacttggtggtggtagatgatatatggaagcaggacgcgtgggagagc:552
westarv0_A09	miniprot	mRNA	5269370	5271835	3784	+	.	ID=MP000057;Rank=1;Identity=0.9552;Positive=0.9565;Target=BnaA09G0087100WE-westarv0_A09_nlr1 1 748
westarv0_A09	miniprot	CDS	5269370	5269525	272	+	0	Parent=MP000057;Rank=1;Identity=1.0000;Target=BnaA09G0087100WE-westarv0_A09_nlr1 1 52
westarv0_A09	miniprot	CDS	5269643	5271835	3512	+	0	Parent=MP000057;Rank=1;Identity=0.9521;Target=BnaA09G0087100WE-westarv0_A09_nlr1 53 748
westarv0_A09	miniprot	stop_codon	5271833	5271835	0	+	0	Parent=MP000057;Rank=1
##PAF	BnaA09G0159600WE-westarv0_A09_nlr8	997	0	997	+	westarv0_A09	67849243	11046439	11051027	2991	2991	0	AS:i:5117	ms:i:5231	np:i:997	fs:i:0	st:i:0	da:i:0	do:i:0	cg:Z:153M764V365M191N99M645N379M	cs:Z::153*tgW~gt761ag-g:365~gt191ag:99~gt645ag:379
westarv0_A09	miniprot	mRNA	11046440	11051030	5231	+	.	ID=MP000058;Rank=1;Identity=1.0000;Positive=1.0000;Target=BnaA09G0159600WE-westarv0_A09_nlr8 1 997
westarv0_A09	miniprot	CDS	11046440	11046900	814	+	0	Parent=MP000058;Rank=1;Identity=1.0000;Target=BnaA09G0159600WE-westarv0_A09_nlr8 1 153
westarv0_A09	miniprot	CDS	11047662	11048757	1902	+	1	Parent=MP000058;Rank=1;Identity=1.0000;Target=BnaA09G0159600WE-westarv0_A09_nlr8 154 519
westarv0_A09	miniprot	CDS	11048949	11049245	535	+	0	Parent=MP000058;Rank=1;Identity=1.0000;Target=BnaA09G0159600WE-westarv0_A09_nlr8 520 618
westarv0_A09	miniprot	CDS	11049891	11051030	1980	+	0	Parent=MP000058;Rank=1;Identity=1.0000;Target=BnaA09G0159600WE-westarv0_A09_nlr8 619 997
westarv0_A09	miniprot	stop_codon	11051028	11051030	0	+	0	Parent=MP000058;Rank=1
##PAF	BnaA09G0160700WE-westarv0_A09_nlr9	992	0	992	+	westarv0_A09	67849243	11103234	11107693	2976	3072	0	AS:i:4847	ms:i:5083	np:i:992	fs:i:0	st:i:0	da:i:0	do:i:0	cg:Z:158M32D123M95U48M121U528M638U19M104N12M62U33M379N67M	cs:Z::158-gtcagtgaagggtattcacagtctctacaagaaatacaaagagaaatgcaactaaccttttctggagacgaggaagaccatcttatggggttggag:123*gG~gt92ag-ga:48*gD~gt118ag-at:528*aR~gt635ag-ga:19~gt104ag:12*aR~gt59ag-ga:33~gt379ag:67
westarv0_A09	miniprot	mRNA	11103235	11107696	5083	+	.	ID=MP000059;Rank=1;Identity=0.9688;Positive=0.9688;Target=BnaA09G0160700WE-westarv0_A09_nlr9 1 992
westarv0_A09	miniprot	CDS	11103235	11104174	1394	+	0	Parent=MP000059;Rank=1;Identity=0.8981;Target=BnaA09G0160700WE-westarv0_A09_nlr9 1 281
westarv0_A09	miniprot	CDS	11104267	11104413	270	+	2	Parent=MP000059;Rank=1;Identity=1.0000;Target=BnaA09G0160700WE-westarv0_A09_nlr9 282 330
westarv0_A09	miniprot	CDS	11104532	11106118	2738	+	2	Parent=MP000059;Rank=1;Identity=1.0000;Target=BnaA09G0160700WE-westarv0_A09_nlr9 331 859
westarv0_A09	miniprot	CDS	11106754	11106812	96	+	2	Parent=MP000059;Rank=1;Identity=1.0000;Target=BnaA09G0160700WE-westarv0_A09_nlr9 860 879
westarv0_A09	miniprot	CDS	11106917	11106953	72	+	0	Parent=MP000059;Rank=1;Identity=1.0000;Target=BnaA09G0160700WE-westarv0_A09_nlr9 880 891
westarv0_A09	miniprot	CDS	11107013	11107113	174	+	2	Parent=MP000059;Rank=1;Identity=1.0000;Target=BnaA09G0160700WE-westarv0_A09_nlr9 892 925
westarv0_A09	miniprot	CDS	11107493	11107696	339	+	0	Parent=MP000059;Rank=1;Identity=1.0000;Target=BnaA09G0160700WE-westarv0_A09_nlr9 926 992
westarv0_A09	miniprot	stop_codon	11107694	11107696	0	+	0	Parent=MP000059;Rank=1
##PAF	BnaA09G0230700WE-westarv0_A09_nlr19	916	0	916	+	westarv0_A09	67849243	17486427	17489923	2748	2859	0	AS:i:4562	ms:i:4654	np:i:916	fs:i:0	st:i:0	da:i:0	do:i:0	cg:Z:256M459V162M37D157M88N99M93N241M	cs:Z::256*aaK~gt456ag-g:162-tctaggaacagacatgtttttatactatccaaaaccgatcatgtctatgatgtcaagccattagaatttcctaactctctacatcttctgaaccccggaatatttcagagt:157~gt88ag:99~gt93ag:241
westarv0_A09	miniprot	mRNA	17486428	17489926	4654	+	.	ID=MP000060;Rank=1;Identity=0.9612;Positive=0.9612;Target=BnaA09G0230700WE-westarv0_A09_nlr19 1 916
westarv0_A09	miniprot	CDS	17486428	17487197	1322	+	0	Parent=MP000060;Rank=1;Identity=1.0000;Target=BnaA09G0230700WE-westarv0_A09_nlr19 1 256
westarv0_A09	miniprot	CDS	17487654	17488722	1575	+	1	Parent=MP000060;Rank=1;Identity=0.8961;Target=BnaA09G0230700WE-westarv0_A09_nlr19 257 576
westarv0_A09	miniprot	CDS	17488811	17489107	530	+	0	Parent=MP000060;Rank=1;Identity=1.0000;Target=BnaA09G0230700WE-westarv0_A09_nlr19 577 675
westarv0_A09	miniprot	CDS	17489201	17489926	1227	+	0	Parent=MP000060;Rank=1;Identity=1.0000;Target=BnaA09G0230700WE-westarv0_A09_nlr19 676 916
westarv0_A09	miniprot	stop_codon	17489924	17489926	0	+	0	Parent=MP000060;Rank=1
##PAF	BnaA09G0231900WE-westarv0_A09_nlr20	486	0	486	+	westarv0_A09	67849243	17605957	17607939	1458	1458	0	AS:i:2388	ms:i:2517	np:i:486	fs:i:0	st:i:0	da:i:0	do:i:0	cg:Z:219M103N98M80N78M133N76M211V14M	cs:Z::219~gt103ag:98~gt80ag:78~gt133ag:76*agR~gt208ag-a:14
westarv0_A09	miniprot	mRNA	17605958	17607942	2517	+	.	ID=MP000061;Rank=1;Identity=1.0000;Positive=1.0000;Target=BnaA09G0231900WE-westarv0_A09_nlr20 1 486
westarv0_A09	miniprot	CDS	17605958	17606614	1136	+	0	Parent=MP000061;Rank=1;Identity=1.0000;Target=BnaA09G0231900WE-westarv0_A09_nlr20 1 219
westarv0_A09	miniprot	CDS	17606718	17607011	525	+	0	Parent=MP000061;Rank=1;Identity=1.0000;Target=BnaA09G0231900WE-westarv0_A09_nlr20 220 317
westarv0_A09	miniprot	CDS	17607092	17607325	383	+	0	Parent=MP000061;Rank=1;Identity=1.0000;Target=BnaA09G0231900WE-westarv0_A09_nlr20 318 395
westarv0_A09	miniprot	CDS	17607459	17607688	405	+	0	Parent=MP000061;Rank=1;Identity=1.0000;Target=BnaA09G0231900WE-westarv0_A09_nlr20 396 471
westarv0_A09	miniprot	CDS	17607897	17607942	68	+	1	Parent=MP000061;Rank=1;Identity=1.0000;Target=BnaA09G0231900WE-westarv0_A09_nlr20 472 486
westarv0_A09	miniprot	stop_codon	17607940	17607942	0	+	0	Parent=MP000061;Rank=1
##PAF	BnaA09G0417900WE-westarv0_A09_nlr23	1376	0	1376	+	westarv0_A09	67849243	53413813	53419023	4128	4128	0	AS:i:6943	ms:i:7064	np:i:1376	fs:i:0	st:i:0	da:i:0	do:i:0	cg:Z:157M449V372M67N137M492N530M77N179M	cs:Z::157*aaK~gt446ag-a:372~gt67ag:137~gt492ag:530~gt77ag:179
westarv0_A09	miniprot	mRNA	53413814	53419026	7064	+	.	ID=MP000062;Rank=1;Identity=1.0000;Positive=1.0000;Target=BnaA09G0417900WE-westarv0_A09_nlr23 1 1376
westarv0_A09	miniprot	CDS	53413814	53414286	831	+	0	Parent=MP000062;Rank=1;Identity=1.0000;Target=BnaA09G0417900WE-westarv0_A09_nlr23 1 157
westarv0_A09	miniprot	CDS	53414733	53415849	1868	+	1	Parent=MP000062;Rank=1;Identity=1.0000;Target=BnaA09G0417900WE-westarv0_A09_nlr23 158 530
westarv0_A09	miniprot	CDS	53415917	53416327	701	+	0	Parent=MP000062;Rank=1;Identity=1.0000;Target=BnaA09G0417900WE-westarv0_A09_nlr23 531 667
westarv0_A09	miniprot	CDS	53416820	53418409	2719	+	0	Parent=MP000062;Rank=1;Identity=1.0000;Target=BnaA09G0417900WE-westarv0_A09_nlr23 668 1197
westarv0_A09	miniprot	CDS	53418487	53419026	945	+	0	Parent=MP000062;Rank=1;Identity=1.0000;Target=BnaA09G0417900WE-westarv0_A09_nlr23 1198 1376
westarv0_A09	miniprot	stop_codon	53419024	53419026	0	+	0	Parent=MP000062;Rank=1
##PAF	BnaA09G0418000WE-westarv0_A09_nlr24	1085	0	1085	+	westarv0_A09	67849243	53422520	53425992	3243	3255	0	AS:i:5395	ms:i:5487	np:i:1081	fs:i:0	st:i:0	da:i:0	do:i:345	cg:Z:155M80V369M73N112M79N442M4I2M	cs:Z::155*agR~gt77ag-a:369~gt73ag:112~gt79ag:442+DTEL:2
westarv0_A09	miniprot	mRNA	53422521	53425992	5487	+	.	ID=MP000063;Rank=1;Identity=0.9963;Positive=0.9963;Target=BnaA09G0418000WE-westarv0_A09_nlr24 1 1085
westarv0_A09	miniprot	CDS	53422521	53422987	814	+	0	Parent=MP000063;Rank=1;Identity=1.0000;Target=BnaA09G0418000WE-westarv0_A09_nlr24 1 155
westarv0_A09	miniprot	CDS	53423065	53424172	1869	+	1	Parent=MP000063;Rank=1;Identity=1.0000;Target=BnaA09G0418000WE-westarv0_A09_nlr24 156 525
westarv0_A09	miniprot	CDS	53424246	53424581	578	+	0	Parent=MP000063;Rank=1;Identity=1.0000;Target=BnaA09G0418000WE-westarv0_A09_nlr24 526 637
westarv0_A09	miniprot	CDS	53424661	53425992	2226	+	0	Parent=MP000063;Rank=1;Identity=0.9911;Target=BnaA09G0418000WE-westarv0_A09_nlr24 638 1085
##PAF	BnaA09G0444300WE-westarv0_A09_nlr26	1291	0	1291	+	westarv0_A09	67849243	55392173	55396999	3873	3873	0	AS:i:6554	ms:i:6694	np:i:1291	fs:i:0	st:i:0	da:i:0	do:i:0	cg:Z:40M120N247M239N120M453V22M147U860M	cs:Z::40~gt120ag:247~gt239ag:120*agS~gt450ag-t:22*cL~gt144ag-tt:860
westarv0_A09	miniprot	mRNA	55392174	55397002	6694	+	.	ID=MP000064;Rank=1;Identity=1.0000;Positive=1.0000;Target=BnaA09G0444300WE-westarv0_A09_nlr26 1 1291
westarv0_A09	miniprot	CDS	55392174	55392293	185	+	0	Parent=MP000064;Rank=1;Identity=1.0000;Target=BnaA09G0444300WE-westarv0_A09_nlr26 1 40
westarv0_A09	miniprot	CDS	55392414	55393154	1262	+	0	Parent=MP000064;Rank=1;Identity=1.0000;Target=BnaA09G0444300WE-westarv0_A09_nlr26 41 287
westarv0_A09	miniprot	CDS	55393394	55393755	623	+	0	Parent=MP000064;Rank=1;Identity=1.0000;Target=BnaA09G0444300WE-westarv0_A09_nlr26 288 407
westarv0_A09	miniprot	CDS	55394206	55394273	120	+	1	Parent=MP000064;Rank=1;Identity=1.0000;Target=BnaA09G0444300WE-westarv0_A09_nlr26 408 430
westarv0_A09	miniprot	CDS	55394418	55397002	4504	+	2	Parent=MP000064;Rank=1;Identity=1.0000;Target=BnaA09G0444300WE-westarv0_A09_nlr26 431 1291
westarv0_A09	miniprot	stop_codon	55397000	55397002	0	+	0	Parent=MP000064;Rank=1
##PAF	BnaA09G0449800WE-westarv0_A09_nlr27	740	0	740	+	westarv0_A09	67849243	55739091	55743271	2220	2220	0	AS:i:3725	ms:i:3858	np:i:740	fs:i:0	st:i:0	da:i:0	do:i:0	cg:Z:161M140V382M97N61M1611N24M118V110M	cs:Z::161*agS~gt137ag-c:382~gt97ag:61~gt1611ag:24*agR~gt115ag-g:110
westarv0_A09	miniprot	mRNA	55739092	55743274	3858	+	.	ID=MP000065;Rank=1;Identity=1.0000;Positive=1.0000;Target=BnaA09G0449800WE-westarv0_A09_nlr27 1 740
westarv0_A09	miniprot	CDS	55739092	55739576	837	+	0	Parent=MP000065;Rank=1;Identity=1.0000;Target=BnaA09G0449800WE-westarv0_A09_nlr27 1 161
westarv0_A09	miniprot	CDS	55739714	55740860	1983	+	1	Parent=MP000065;Rank=1;Identity=1.0000;Target=BnaA09G0449800WE-westarv0_A09_nlr27 162 544
westarv0_A09	miniprot	CDS	55740958	55741140	332	+	0	Parent=MP000065;Rank=1;Identity=1.0000;Target=BnaA09G0449800WE-westarv0_A09_nlr27 545 605
westarv0_A09	miniprot	CDS	55742752	55742825	128	+	0	Parent=MP000065;Rank=1;Identity=1.0000;Target=BnaA09G0449800WE-westarv0_A09_nlr27 606 629
westarv0_A09	miniprot	CDS	55742941	55743274	578	+	1	Parent=MP000065;Rank=1;Identity=1.0000;Target=BnaA09G0449800WE-westarv0_A09_nlr27 630 740
westarv0_A09	miniprot	stop_codon	55743272	55743274	0	+	0	Parent=MP000065;Rank=1
##PAF	BnaA09G0584300WE-westarv0_A09_nlr38	242	0	239	-	westarv0_A09	67849243	63533102	63533897	717	717	0	AS:i:1202	ms:i:1242	np:i:239	fs:i:0	st:i:0	da:i:0	do:i:549	cg:Z:142M81V96M	cs:Z::142*tgW~gt78ag-g:96
westarv0_A09	miniprot	mRNA	63533103	63533897	1242	-	.	ID=MP000066;Rank=1;Identity=1.0000;Positive=1.0000;Target=BnaA09G0584300WE-westarv0_A09_nlr38 1 239
westarv0_A09	miniprot	CDS	63533470	63533897	740	-	0	Parent=MP000066;Rank=1;Identity=1.0000;Target=BnaA09G0584300WE-westarv0_A09_nlr38 1 142
westarv0_A09	miniprot	CDS	63533103	63533391	502	-	1	Parent=MP000066;Rank=1;Identity=1.0000;Target=BnaA09G0584300WE-westarv0_A09_nlr38 143 239
##PAF	BnaA09G0232900WE-westarv0_A09_nlr43	1105	0	1105	-	westarv0_A09	67849243	17698675	17702260	3315	3315	0	AS:i:5594	ms:i:5692	np:i:1105	fs:i:0	st:i:0	da:i:0	do:i:0	cg:Z:150M84U231M108V354M84N368M	cs:Z::150*tF~gt81ag-tt:231*aaK~gt105ag-g:354~gt84ag:368
westarv0_A09	miniprot	mRNA	17698673	17702260	5692	-	.	ID=MP000067;Rank=1;Identity=1.0000;Positive=1.0000;Target=BnaA09G0232900WE-westarv0_A09_nlr43 1 1105
westarv0_A09	miniprot	CDS	17701810	17702260	765	-	0	Parent=MP000067;Rank=1;Identity=1.0000;Target=BnaA09G0232900WE-westarv0_A09_nlr43 1 150
westarv0_A09	miniprot	CDS	17701032	17701728	1213	-	2	Parent=MP000067;Rank=1;Identity=1.0000;Target=BnaA09G0232900WE-westarv0_A09_nlr43 151 382
westarv0_A09	miniprot	CDS	17699864	17700926	1810	-	1	Parent=MP000067;Rank=1;Identity=1.0000;Target=BnaA09G0232900WE-westarv0_A09_nlr43 383 737
westarv0_A09	miniprot	CDS	17698673	17699779	1904	-	0	Parent=MP000067;Rank=1;Identity=1.0000;Target=BnaA09G0232900WE-westarv0_A09_nlr43 738 1105
westarv0_A09	miniprot	stop_codon	17698673	17698675	0	-	0	Parent=MP000067;Rank=1
##PAF	BnaA09G0232800WE-westarv0_A09_nlr44	1207	0	1207	-	westarv0_A09	67849243	17676169	17698264	3621	3621	0	AS:i:5924	ms:i:6210	np:i:1207	fs:i:0	st:i:0	da:i:0	do:i:0	cg:Z:15M2579N27M75U13M86N7M9223U38M2264V118M3616U288M466V356M87N99M93N241M	cs:Z::15~gt2579ag:27*gG~gt72ag-ga:13~gt86ag:7*gG~gt9220ag-gt:38*ctL~gt2261ag-g:118*tS~gt3613ag-ct:288*aaK~gt463ag-g:356~gt87ag:99~gt93ag:241
westarv0_A09	miniprot	mRNA	17676167	17698264	6210	-	.	ID=MP000068;Rank=1;Identity=1.0000;Positive=1.0000;Target=BnaA09G0232800WE-westarv0_A09_nlr44 1 1207
westarv0_A09	miniprot	CDS	17698220	17698264	75	-	0	Parent=MP000068;Rank=1;Identity=1.0000;Target=BnaA09G0232800WE-westarv0_A09_nlr44 1 15
westarv0_A09	miniprot	CDS	17695559	17695640	155	-	0	Parent=MP000068;Rank=1;Identity=1.0000;Target=BnaA09G0232800WE-westarv0_A09_nlr44 16 42
westarv0_A09	miniprot	CDS	17695446	17695486	70	-	2	Parent=MP000068;Rank=1;Identity=1.0000;Target=BnaA09G0232800WE-westarv0_A09_nlr44 43 56
westarv0_A09	miniprot	CDS	17695338	17695359	45	-	0	Parent=MP000068;Rank=1;Identity=1.0000;Target=BnaA09G0232800WE-westarv0_A09_nlr44 57 63
westarv0_A09	miniprot	CDS	17686000	17686117	209	-	2	Parent=MP000068;Rank=1;Identity=1.0000;Target=BnaA09G0232800WE-westarv0_A09_nlr44 64 102
westarv0_A09	miniprot	CDS	17683383	17683738	593	-	1	Parent=MP000068;Rank=1;Identity=1.0000;Target=BnaA09G0232800WE-westarv0_A09_nlr44 103 221
westarv0_A09	miniprot	CDS	17678902	17679769	1480	-	2	Parent=MP000068;Rank=1;Identity=1.0000;Target=BnaA09G0232800WE-westarv0_A09_nlr44 222 510
westarv0_A09	miniprot	CDS	17677370	17678438	1828	-	1	Parent=MP000068;Rank=1;Identity=1.0000;Target=BnaA09G0232800WE-westarv0_A09_nlr44 511 867
westarv0_A09	miniprot	CDS	17676986	17677282	536	-	0	Parent=MP000068;Rank=1;Identity=1.0000;Target=BnaA09G0232800WE-westarv0_A09_nlr44 868 966
westarv0_A09	miniprot	CDS	17676167	17676892	1219	-	0	Parent=MP000068;Rank=1;Identity=1.0000;Target=BnaA09G0232800WE-westarv0_A09_nlr44 967 1207
westarv0_A09	miniprot	stop_codon	17676167	17676169	0	-	0	Parent=MP000068;Rank=1
##PAF	BnaA09G0153500WE-westarv0_A09_nlr53	916	0	916	-	westarv0_A09	67849243	10249872	10254284	2748	2748	0	AS:i:4636	ms:i:4769	np:i:916	fs:i:0	st:i:0	da:i:0	do:i:0	cg:Z:32M593U21M280V369M137N102M660N390M	cs:Z::32*tS~gt590ag-cc:21*atM~gt277ag-g:369~gt137ag:102~gt660ag:390
westarv0_A09	miniprot	mRNA	10249870	10254284	4769	-	.	ID=MP000069;Rank=1;Identity=1.0000;Positive=1.0000;Target=BnaA09G0153500WE-westarv0_A09_nlr53 1 916
westarv0_A09	miniprot	CDS	10254188	10254284	161	-	0	Parent=MP000069;Rank=1;Identity=1.0000;Target=BnaA09G0153500WE-westarv0_A09_nlr53 1 32
westarv0_A09	miniprot	CDS	10253531	10253597	110	-	2	Parent=MP000069;Rank=1;Identity=1.0000;Target=BnaA09G0153500WE-westarv0_A09_nlr53 33 54
westarv0_A09	miniprot	CDS	10252146	10253253	1888	-	1	Parent=MP000069;Rank=1;Identity=1.0000;Target=BnaA09G0153500WE-westarv0_A09_nlr53 55 424
westarv0_A09	miniprot	CDS	10251703	10252008	548	-	0	Parent=MP000069;Rank=1;Identity=1.0000;Target=BnaA09G0153500WE-westarv0_A09_nlr53 425 526
westarv0_A09	miniprot	CDS	10249870	10251042	2062	-	0	Parent=MP000069;Rank=1;Identity=1.0000;Target=BnaA09G0153500WE-westarv0_A09_nlr53 527 916
westarv0_A09	miniprot	stop_codon	10249870	10249872	0	-	0	Parent=MP000069;Rank=1
##PAF	BnaA09G0188800WE-westarv0_A09_nlr13_14	443	0	443	+	westarv0_A09	67849243	13772502	13775910	1329	1329	0	AS:i:2136	ms:i:2241	np:i:443	fs:i:0	st:i:0	da:i:0	do:i:0	cg:Z:157M1840V25M150N177M95V82M	cs:Z::157*agR~gt1837ag-g:25~gt150ag:177*agR~gt92ag-a:82
westarv0_A09	miniprot	mRNA	13772503	13775913	2241	+	.	ID=MP000070;Rank=1;Identity=1.0000;Positive=1.0000;Target=BnaA09G0188800WE-westarv0_A09_nlr13_14 1 443
westarv0_A09	miniprot	CDS	13772503	13772975	812	+	0	Parent=MP000070;Rank=1;Identity=1.0000;Target=BnaA09G0188800WE-westarv0_A09_nlr13_14 1 157
westarv0_A09	miniprot	CDS	13774813	13774888	117	+	1	Parent=MP000070;Rank=1;Identity=1.0000;Target=BnaA09G0188800WE-westarv0_A09_nlr13_14 158 183
westarv0_A09	miniprot	CDS	13775039	13775571	909	+	0	Parent=MP000070;Rank=1;Identity=1.0000;Target=BnaA09G0188800WE-westarv0_A09_nlr13_14 184 360
westarv0_A09	miniprot	CDS	13775664	13775913	403	+	1	Parent=MP000070;Rank=1;Identity=1.0000;Target=BnaA09G0188800WE-westarv0_A09_nlr13_14 361 443
westarv0_A09	miniprot	stop_codon	13775911	13775913	0	+	0	Parent=MP000070;Rank=1
##PAF	BnaA09G0449700WE	240	0	240	-	westarv0_A09	67849243	55737653	55738593	720	720	0	AS:i:1204	ms:i:1249	np:i:240	fs:i:0	st:i:0	da:i:0	do:i:0	cg:Z:122M220N118M	cs:Z::122~gt220ag:118
westarv0_A09	miniprot	mRNA	55737651	55738593	1249	-	.	ID=MP000071;Rank=1;Identity=1.0000;Positive=1.0000;Target=BnaA09G0449700WE 1 240
westarv0_A09	miniprot	CDS	55738228	55738593	622	-	0	Parent=MP000071;Rank=1;Identity=1.0000;Target=BnaA09G0449700WE 1 122
westarv0_A09	miniprot	CDS	55737651	55738007	627	-	0	Parent=MP000071;Rank=1;Identity=1.0000;Target=BnaA09G0449700WE 123 240
westarv0_A09	miniprot	stop_codon	55737651	55737653	0	-	0	Parent=MP000071;Rank=1
##PAF	BnaC01G0098600WE-westarv0_C01_nlr1	1140	0	1140	+	westarv0_C01	55568513	6967976	6971673	3420	3420	0	AS:i:5776	ms:i:5869	np:i:1140	fs:i:0	st:i:0	da:i:0	do:i:0	cg:Z:466M89V359M98N99M93N215M	cs:Z::466*ggG~gt86ag-g:359~gt98ag:99~gt93ag:215
westarv0_C01	miniprot	mRNA	6967977	6971676	5869	+	.	ID=MP000072;Rank=1;Identity=1.0000;Positive=1.0000;Target=BnaC01G0098600WE-westarv0_C01_nlr1 1 1140
westarv0_C01	miniprot	CDS	6967977	6969376	2401	+	0	Parent=MP000072;Rank=1;Identity=1.0000;Target=BnaC01G0098600WE-westarv0_C01_nlr1 1 466
westarv0_C01	miniprot	CDS	6969463	6970540	1858	+	1	Parent=MP000072;Rank=1;Identity=1.0000;Target=BnaC01G0098600WE-westarv0_C01_nlr1 467 826
westarv0_C01	miniprot	CDS	6970639	6970935	535	+	0	Parent=MP000072;Rank=1;Identity=1.0000;Target=BnaC01G0098600WE-westarv0_C01_nlr1 827 925
westarv0_C01	miniprot	CDS	6971029	6971676	1075	+	0	Parent=MP000072;Rank=1;Identity=1.0000;Target=BnaC01G0098600WE-westarv0_C01_nlr1 926 1140
westarv0_C01	miniprot	stop_codon	6971674	6971676	0	+	0	Parent=MP000072;Rank=1
##PAF	BnaC01G0159300WE-westarv0_C01_nlr4	844	0	844	+	westarv0_C01	55568513	13138509	13141447	2532	2532	0	AS:i:4242	ms:i:4348	np:i:844	fs:i:0	st:i:0	da:i:0	do:i:0	cg:Z:423M186U67M97U88M129N264M	cs:Z::423*gG~gt183ag-gt:67*aK~gt94ag-aa:88~gt129ag:264
westarv0_C01	miniprot	mRNA	13138510	13141450	4348	+	.	ID=MP000073;Rank=1;Identity=1.0000;Positive=1.0000;Target=BnaC01G0159300WE-westarv0_C01_nlr4 1 844
westarv0_C01	miniprot	CDS	13138510	13139779	2176	+	0	Parent=MP000073;Rank=1;Identity=1.0000;Target=BnaC01G0159300WE-westarv0_C01_nlr4 1 423
westarv0_C01	miniprot	CDS	13139963	13140166	348	+	2	Parent=MP000073;Rank=1;Identity=1.0000;Target=BnaC01G0159300WE-westarv0_C01_nlr4 424 491
westarv0_C01	miniprot	CDS	13140261	13140526	446	+	2	Parent=MP000073;Rank=1;Identity=1.0000;Target=BnaC01G0159300WE-westarv0_C01_nlr4 492 580
westarv0_C01	miniprot	CDS	13140656	13141450	1378	+	0	Parent=MP000073;Rank=1;Identity=1.0000;Target=BnaC01G0159300WE-westarv0_C01_nlr4 581 844
westarv0_C01	miniprot	stop_codon	13141448	13141450	0	+	0	Parent=MP000073;Rank=1
##PAF	BnaC01G0234700WE-westarv0_C01_nlr7	755	0	755	+	westarv0_C01	55568513	23796760	23799238	2265	2265	0	AS:i:3797	ms:i:3909	np:i:755	fs:i:0	st:i:0	da:i:0	do:i:0	cg:Z:88M75V33M110N88M34V544M	cs:Z::88*agR~gt72ag-a:33~gt110ag:88*agS~gt31ag-c:544
westarv0_C01	miniprot	mRNA	23796761	23799241	3909	+	.	ID=MP000074;Rank=1;Identity=1.0000;Positive=1.0000;Target=BnaC01G0234700WE-westarv0_C01_nlr7 1 755
westarv0_C01	miniprot	CDS	23796761	23797026	457	+	0	Parent=MP000074;Rank=1;Identity=1.0000;Target=BnaC01G0234700WE-westarv0_C01_nlr7 1 88
westarv0_C01	miniprot	CDS	23797099	23797198	164	+	1	Parent=MP000074;Rank=1;Identity=1.0000;Target=BnaC01G0234700WE-westarv0_C01_nlr7 89 122
westarv0_C01	miniprot	CDS	23797309	23797574	456	+	0	Parent=MP000074;Rank=1;Identity=1.0000;Target=BnaC01G0234700WE-westarv0_C01_nlr7 123 210
westarv0_C01	miniprot	CDS	23797606	23799241	2832	+	1	Parent=MP000074;Rank=1;Identity=1.0000;Target=BnaC01G0234700WE-westarv0_C01_nlr7 211 755
westarv0_C01	miniprot	stop_codon	23799239	23799241	0	+	0	Parent=MP000074;Rank=1
##PAF	BnaC01G0234800WE-westarv0_C01_nlr8	809	0	809	+	westarv0_C01	55568513	23800913	23807214	2427	2427	0	AS:i:4028	ms:i:4143	np:i:809	fs:i:0	st:i:0	da:i:0	do:i:0	cg:Z:108M53N184M98V371M3726N145M	cs:Z::108~gt53ag:184*gcA~gt95ag-a:371~gt3726ag:145
westarv0_C01	miniprot	mRNA	23800914	23807217	4143	+	.	ID=MP000075;Rank=1;Identity=1.0000;Positive=1.0000;Target=BnaC01G0234800WE-westarv0_C01_nlr8 1 809
westarv0_C01	miniprot	CDS	23800914	23801237	539	+	0	Parent=MP000075;Rank=1;Identity=1.0000;Target=BnaC01G0234800WE-westarv0_C01_nlr8 1 108
westarv0_C01	miniprot	CDS	23801291	23801844	944	+	0	Parent=MP000075;Rank=1;Identity=1.0000;Target=BnaC01G0234800WE-westarv0_C01_nlr8 109 292
westarv0_C01	miniprot	CDS	23801940	23803053	1915	+	1	Parent=MP000075;Rank=1;Identity=1.0000;Target=BnaC01G0234800WE-westarv0_C01_nlr8 293 664
westarv0_C01	miniprot	CDS	23806780	23807217	745	+	0	Parent=MP000075;Rank=1;Identity=1.0000;Target=BnaC01G0234800WE-westarv0_C01_nlr8 665 809
westarv0_C01	miniprot	stop_codon	23807215	23807217	0	+	0	Parent=MP000075;Rank=1
##PAF	BnaC01G0360200WE-westarv0_C01_nlr12	384	0	384	+	westarv0_C01	55568513	46669767	46671159	1152	1152	0	AS:i:1919	ms:i:1987	np:i:384	fs:i:0	st:i:0	da:i:0	do:i:0	cg:Z:260M96U100M150V22M	cs:Z::260*gV~gt93ag-tg:100*ttF~gt147ag-t:22
westarv0_C01	miniprot	mRNA	46669768	46671162	1987	+	.	ID=MP000076;Rank=1;Identity=1.0000;Positive=1.0000;Target=BnaC01G0360200WE-westarv0_C01_nlr12 1 384
westarv0_C01	miniprot	CDS	46669768	46670548	1332	+	0	Parent=MP000076;Rank=1;Identity=1.0000;Target=BnaC01G0360200WE-westarv0_C01_nlr12 1 260
westarv0_C01	miniprot	CDS	46670642	46670945	537	+	2	Parent=MP000076;Rank=1;Identity=1.0000;Target=BnaC01G0360200WE-westarv0_C01_nlr12 261 361
westarv0_C01	miniprot	CDS	46671093	46671162	118	+	1	Parent=MP000076;Rank=1;Identity=1.0000;Target=BnaC01G0360200WE-westarv0_C01_nlr12 362 384
westarv0_C01	miniprot	stop_codon	46671160	46671162	0	+	0	Parent=MP000076;Rank=1
##PAF	BnaC01G0409000WE-westarv0_C01_nlr13	994	0	994	+	westarv0_C01	55568513	51469853	51474497	2982	2982	0	AS:i:5068	ms:i:5195	np:i:994	fs:i:0	st:i:0	da:i:0	do:i:0	cg:Z:154M748V373M106N103M730N338M81N25M	cs:Z::154*tgW~gt745ag-g:373~gt106ag:103~gt730ag:338~gt81ag:25
westarv0_C01	miniprot	mRNA	51469854	51474500	5195	+	.	ID=MP000077;Rank=1;Identity=1.0000;Positive=1.0000;Target=BnaC01G0409000WE-westarv0_C01_nlr13 1 994
westarv0_C01	miniprot	CDS	51469854	51470317	825	+	0	Parent=MP000077;Rank=1;Identity=1.0000;Target=BnaC01G0409000WE-westarv0_C01_nlr13 1 154
westarv0_C01	miniprot	CDS	51471063	51472182	1928	+	1	Parent=MP000077;Rank=1;Identity=1.0000;Target=BnaC01G0409000WE-westarv0_C01_nlr13 155 528
westarv0_C01	miniprot	CDS	51472289	51472597	537	+	0	Parent=MP000077;Rank=1;Identity=1.0000;Target=BnaC01G0409000WE-westarv0_C01_nlr13 529 631
westarv0_C01	miniprot	CDS	51473328	51474341	1772	+	0	Parent=MP000077;Rank=1;Identity=1.0000;Target=BnaC01G0409000WE-westarv0_C01_nlr13 632 969
westarv0_C01	miniprot	CDS	51474423	51474500	133	+	0	Parent=MP000077;Rank=1;Identity=1.0000;Target=BnaC01G0409000WE-westarv0_C01_nlr13 970 994
westarv0_C01	miniprot	stop_codon	51474498	51474500	0	+	0	Parent=MP000077;Rank=1
##PAF	BnaC01G0421100WE-westarv0_C01_nlr14	927	0	927	+	westarv0_C01	55568513	52271097	52273878	2781	2781	0	AS:i:4800	ms:i:4800	np:i:927	fs:i:0	st:i:0	da:i:0	do:i:0	cg:Z:927M	cs:Z::927
westarv0_C01	miniprot	mRNA	52271098	52273881	4800	+	.	ID=MP000078;Rank=1;Identity=1.0000;Positive=1.0000;Target=BnaC01G0421100WE-westarv0_C01_nlr14 1 927
westarv0_C01	miniprot	CDS	52271098	52273881	4800	+	0	Parent=MP000078;Rank=1;Identity=1.0000;Target=BnaC01G0421100WE-westarv0_C01_nlr14 1 927
westarv0_C01	miniprot	stop_codon	52273879	52273881	0	+	0	Parent=MP000078;Rank=1
##PAF	BnaC01G0435900WE-westarv0_C01_nlr17	926	0	926	-	westarv0_C01	55568513	53880878	53883656	2778	2778	0	AS:i:4789	ms:i:4789	np:i:926	fs:i:0	st:i:0	da:i:0	do:i:0	cg:Z:926M	cs:Z::926
westarv0_C01	miniprot	mRNA	53880876	53883656	4789	-	.	ID=MP000079;Rank=1;Identity=1.0000;Positive=1.0000;Target=BnaC01G0435900WE-westarv0_C01_nlr17 1 926
westarv0_C01	miniprot	CDS	53880876	53883656	4789	-	0	Parent=MP000079;Rank=1;Identity=1.0000;Target=BnaC01G0435900WE-westarv0_C01_nlr17 1 926
westarv0_C01	miniprot	stop_codon	53880876	53880878	0	-	0	Parent=MP000079;Rank=1
##PAF	BnaC01G0265000WE-westarv0_C01_nlr18	900	0	900	-	westarv0_C01	55568513	33952821	33955853	2700	2700	0	AS:i:4635	ms:i:4704	np:i:900	fs:i:0	st:i:0	da:i:0	do:i:0	cg:Z:287M151U48M187U563M	cs:Z::287*gG~gt148ag-gt:48*cQ~gt184ag-aa:563
westarv0_C01	miniprot	mRNA	33952819	33955853	4704	-	.	ID=MP000080;Rank=1;Identity=1.0000;Positive=1.0000;Target=BnaC01G0265000WE-westarv0_C01_nlr18 1 900
westarv0_C01	miniprot	CDS	33954992	33955853	1451	-	0	Parent=MP000080;Rank=1;Identity=1.0000;Target=BnaC01G0265000WE-westarv0_C01_nlr18 1 287
westarv0_C01	miniprot	CDS	33954697	33954843	272	-	2	Parent=MP000080;Rank=1;Identity=1.0000;Target=BnaC01G0265000WE-westarv0_C01_nlr18 288 336
westarv0_C01	miniprot	CDS	33952819	33954512	2981	-	2	Parent=MP000080;Rank=1;Identity=1.0000;Target=BnaC01G0265000WE-westarv0_C01_nlr18 337 900
westarv0_C01	miniprot	stop_codon	33952819	33952821	0	-	0	Parent=MP000080;Rank=1
##PAF	BnaC01G0194700WE-westarv0_C01_nlr20	1129	0	1129	-	westarv0_C01	55568513	16680813	16685432	3387	3387	0	AS:i:5718	ms:i:5899	np:i:1129	fs:i:0	st:i:0	da:i:0	do:i:0	cg:Z:28M74U5M25N343M103N104M118N161M823N386M92N101M	cs:Z::28*tY~gt71ag-at:5~gt25ag:343~gt103ag:104~gt118ag:161~gt823ag:386~gt92ag:101
westarv0_C01	miniprot	mRNA	16680811	16685432	5899	-	.	ID=MP000081;Rank=1;Identity=1.0000;Positive=1.0000;Target=BnaC01G0194700WE-westarv0_C01_nlr20 1 1129
westarv0_C01	miniprot	CDS	16685348	16685432	156	-	0	Parent=MP000081;Rank=1;Identity=1.0000;Target=BnaC01G0194700WE-westarv0_C01_nlr20 1 28
westarv0_C01	miniprot	CDS	16685260	16685276	29	-	2	Parent=MP000081;Rank=1;Identity=1.0000;Target=BnaC01G0194700WE-westarv0_C01_nlr20 29 34
westarv0_C01	miniprot	CDS	16684206	16685234	1758	-	0	Parent=MP000081;Rank=1;Identity=1.0000;Target=BnaC01G0194700WE-westarv0_C01_nlr20 35 377
westarv0_C01	miniprot	CDS	16683791	16684102	565	-	0	Parent=MP000081;Rank=1;Identity=1.0000;Target=BnaC01G0194700WE-westarv0_C01_nlr20 378 481
westarv0_C01	miniprot	CDS	16683190	16683672	853	-	0	Parent=MP000081;Rank=1;Identity=1.0000;Target=BnaC01G0194700WE-westarv0_C01_nlr20 482 642
westarv0_C01	miniprot	CDS	16681209	16682366	2022	-	0	Parent=MP000081;Rank=1;Identity=1.0000;Target=BnaC01G0194700WE-westarv0_C01_nlr20 643 1028
westarv0_C01	miniprot	CDS	16680811	16681116	516	-	0	Parent=MP000081;Rank=1;Identity=1.0000;Target=BnaC01G0194700WE-westarv0_C01_nlr20 1029 1129
westarv0_C01	miniprot	stop_codon	16680811	16680813	0	-	0	Parent=MP000081;Rank=1
##PAF	BnaC01G0095100WE-westarv0_C01_nlr21	382	0	382	-	westarv0_C01	55568513	6553717	6554863	1146	1146	0	AS:i:1985	ms:i:1985	np:i:382	fs:i:0	st:i:0	da:i:0	do:i:0	cg:Z:382M	cs:Z::382
westarv0_C01	miniprot	mRNA	6553715	6554863	1985	-	.	ID=MP000082;Rank=1;Identity=1.0000;Positive=1.0000;Target=BnaC01G0095100WE-westarv0_C01_nlr21 1 382
westarv0_C01	miniprot	CDS	6553715	6554863	1985	-	0	Parent=MP000082;Rank=1;Identity=1.0000;Target=BnaC01G0095100WE-westarv0_C01_nlr21 1 382
westarv0_C01	miniprot	stop_codon	6553715	6553717	0	-	0	Parent=MP000082;Rank=1
##PAF	BnaC02G0075300WE-westarv0_C02_nlr3	1298	0	1298	+	westarv0_C02	65831886	4646412	4650544	3894	3894	0	AS:i:6630	ms:i:6728	np:i:1298	fs:i:0	st:i:0	da:i:0	do:i:0	cg:Z:153M90V366M74N100M77N678M	cs:Z::153*tgW~gt87ag-g:366~gt74ag:100~gt77ag:678
westarv0_C02	miniprot	mRNA	4646413	4650547	6728	+	.	ID=MP000083;Rank=1;Identity=1.0000;Positive=1.0000;Target=BnaC02G0075300WE-westarv0_C02_nlr3 1 1298
westarv0_C02	miniprot	CDS	4646413	4646873	790	+	0	Parent=MP000083;Rank=1;Identity=1.0000;Target=BnaC02G0075300WE-westarv0_C02_nlr3 1 153
westarv0_C02	miniprot	CDS	4646961	4648059	1885	+	1	Parent=MP000083;Rank=1;Identity=1.0000;Target=BnaC02G0075300WE-westarv0_C02_nlr3 154 520
westarv0_C02	miniprot	CDS	4648134	4648433	533	+	0	Parent=MP000083;Rank=1;Identity=1.0000;Target=BnaC02G0075300WE-westarv0_C02_nlr3 521 620
westarv0_C02	miniprot	CDS	4648511	4650547	3520	+	0	Parent=MP000083;Rank=1;Identity=1.0000;Target=BnaC02G0075300WE-westarv0_C02_nlr3 621 1298
westarv0_C02	miniprot	stop_codon	4650545	4650547	0	+	0	Parent=MP000083;Rank=1
##PAF	BnaC02G0260000WE-westarv0_C02_nlr8	475	0	475	+	westarv0_C02	65831886	25963788	25966712	1425	1425	0	AS:i:2361	ms:i:2463	np:i:475	fs:i:0	st:i:0	da:i:0	do:i:0	cg:Z:185M487V236M737U18M281N34M	cs:Z::185*tgW~gt484ag-g:236*gV~gt734ag-tt:18~gt281ag:34
westarv0_C02	miniprot	mRNA	25963789	25966715	2463	+	.	ID=MP000084;Rank=1;Identity=1.0000;Positive=1.0000;Target=BnaC02G0260000WE-westarv0_C02_nlr8 1 475
westarv0_C02	miniprot	CDS	25963789	25964345	948	+	0	Parent=MP000084;Rank=1;Identity=1.0000;Target=BnaC02G0260000WE-westarv0_C02_nlr8 1 185
westarv0_C02	miniprot	CDS	25964830	25965539	1223	+	1	Parent=MP000084;Rank=1;Identity=1.0000;Target=BnaC02G0260000WE-westarv0_C02_nlr8 186 422
westarv0_C02	miniprot	CDS	25966274	25966329	94	+	2	Parent=MP000084;Rank=1;Identity=1.0000;Target=BnaC02G0260000WE-westarv0_C02_nlr8 423 441
westarv0_C02	miniprot	CDS	25966611	25966715	198	+	0	Parent=MP000084;Rank=1;Identity=1.0000;Target=BnaC02G0260000WE-westarv0_C02_nlr8 442 475
westarv0_C02	miniprot	stop_codon	25966713	25966715	0	+	0	Parent=MP000084;Rank=1
##PAF	BnaC02G0381800WE-westarv0_C02_nlr9	1312	0	1312	+	westarv0_C02	65831886	49142761	49148274	3936	3936	0	AS:i:6630	ms:i:6760	np:i:1312	fs:i:0	st:i:0	da:i:0	do:i:0	cg:Z:149M1181V393M226N108M90N315M83N346M	cs:Z::149*ggG~gt1178ag-t:393~gt226ag:108~gt90ag:315~gt83ag:346
westarv0_C02	miniprot	mRNA	49142762	49148277	6760	+	.	ID=MP000085;Rank=1;Identity=1.0000;Positive=1.0000;Target=BnaC02G0381800WE-westarv0_C02_nlr9 1 1312
westarv0_C02	miniprot	CDS	49142762	49143210	766	+	0	Parent=MP000085;Rank=1;Identity=1.0000;Target=BnaC02G0381800WE-westarv0_C02_nlr9 1 149
westarv0_C02	miniprot	CDS	49144389	49145568	2000	+	1	Parent=MP000085;Rank=1;Identity=1.0000;Target=BnaC02G0381800WE-westarv0_C02_nlr9 150 543
westarv0_C02	miniprot	CDS	49145795	49146118	577	+	0	Parent=MP000085;Rank=1;Identity=1.0000;Target=BnaC02G0381800WE-westarv0_C02_nlr9 544 651
westarv0_C02	miniprot	CDS	49146209	49147153	1621	+	0	Parent=MP000085;Rank=1;Identity=1.0000;Target=BnaC02G0381800WE-westarv0_C02_nlr9 652 966
westarv0_C02	miniprot	CDS	49147237	49148277	1796	+	0	Parent=MP000085;Rank=1;Identity=1.0000;Target=BnaC02G0381800WE-westarv0_C02_nlr9 967 1312
westarv0_C02	miniprot	stop_codon	49148275	49148277	0	+	0	Parent=MP000085;Rank=1
##PAF	BnaC02G0385000WE-westarv0_C02_nlr12	374	0	374	+	westarv0_C02	65831886	49779238	49780360	1122	1122	0	AS:i:1955	ms:i:1955	np:i:374	fs:i:0	st:i:0	da:i:0	do:i:0	cg:Z:374M	cs:Z::374
westarv0_C02	miniprot	mRNA	49779239	49780363	1955	+	.	ID=MP000086;Rank=1;Identity=1.0000;Positive=1.0000;Target=BnaC02G0385000WE-westarv0_C02_nlr12 1 374
westarv0_C02	miniprot	CDS	49779239	49780363	1955	+	0	Parent=MP000086;Rank=1;Identity=1.0000;Target=BnaC02G0385000WE-westarv0_C02_nlr12 1 374
westarv0_C02	miniprot	stop_codon	49780361	49780363	0	+	0	Parent=MP000086;Rank=1
##PAF	BnaC02G0391900WE-westarv0_C02_nlr15	350	0	350	+	westarv0_C02	65831886	50794775	50797053	1050	1050	0	AS:i:1595	ms:i:1753	np:i:350	fs:i:0	st:i:0	da:i:0	do:i:0	cg:Z:85M404V28M475V87M174U128M187U18M	cs:Z::85*agR~gt401ag-a:28*tgC~gt472ag-c:87*gG~gt171ag-gg:128*gG~gt184ag-gg:18
westarv0_C02	miniprot	mRNA	50794776	50797056	1753	+	.	ID=MP000087;Rank=1;Identity=1.0000;Positive=1.0000;Target=BnaC02G0391900WE-westarv0_C02_nlr15 1 350
westarv0_C02	miniprot	CDS	50794776	50795032	419	+	0	Parent=MP000087;Rank=1;Identity=1.0000;Target=BnaC02G0391900WE-westarv0_C02_nlr15 1 85
westarv0_C02	miniprot	CDS	50795434	50795520	149	+	1	Parent=MP000087;Rank=1;Identity=1.0000;Target=BnaC02G0391900WE-westarv0_C02_nlr15 86 114
westarv0_C02	miniprot	CDS	50795993	50796255	456	+	1	Parent=MP000087;Rank=1;Identity=1.0000;Target=BnaC02G0391900WE-westarv0_C02_nlr15 115 202
westarv0_C02	miniprot	CDS	50796427	50796813	638	+	2	Parent=MP000087;Rank=1;Identity=1.0000;Target=BnaC02G0391900WE-westarv0_C02_nlr15 203 331
westarv0_C02	miniprot	CDS	50796998	50797056	91	+	2	Parent=MP000087;Rank=1;Identity=1.0000;Target=BnaC02G0391900WE-westarv0_C02_nlr15 332 350
westarv0_C02	miniprot	stop_codon	50797054	50797056	0	+	0	Parent=MP000087;Rank=1
##PAF	BnaC02G0392200WE-westarv0_C02_nlr16	1046	0	1046	+	westarv0_C02	65831886	50839447	50843695	3126	3138	0	AS:i:5178	ms:i:5408	np:i:1044	fs:i:0	st:i:0	da:i:57	do:i:0	cg:Z:101M48U23M103V91M87U249M110N101M130N141M491N15M153V321M	cs:Z:*ccaM*agcA*ttcS*agtN:97*gE~gt45ag-ag:23*tgW~gt100ag-g:91*aR~gt84ag-gg:249~gt110ag:101~gt130ag:141~gt491ag:15*ttF~gt150ag-t:321
westarv0_C02	miniprot	mRNA	50839448	50843698	5408	+	.	ID=MP000088;Rank=1;Identity=0.9962;Positive=0.9981;Target=BnaC02G0392200WE-westarv0_C02_nlr16 1 1046
westarv0_C02	miniprot	CDS	50839448	50839751	501	+	0	Parent=MP000088;Rank=1;Identity=0.9608;Target=BnaC02G0392200WE-westarv0_C02_nlr16 1 101
westarv0_C02	miniprot	CDS	50839797	50839869	128	+	2	Parent=MP000088;Rank=1;Identity=1.0000;Target=BnaC02G0392200WE-westarv0_C02_nlr16 102 125
westarv0_C02	miniprot	CDS	50839970	50840244	456	+	1	Parent=MP000088;Rank=1;Identity=1.0000;Target=BnaC02G0392200WE-westarv0_C02_nlr16 126 217
westarv0_C02	miniprot	CDS	50840329	50841077	1270	+	2	Parent=MP000088;Rank=1;Identity=1.0000;Target=BnaC02G0392200WE-westarv0_C02_nlr16 218 467
westarv0_C02	miniprot	CDS	50841188	50841490	535	+	0	Parent=MP000088;Rank=1;Identity=1.0000;Target=BnaC02G0392200WE-westarv0_C02_nlr16 468 568
westarv0_C02	miniprot	CDS	50841621	50842043	714	+	0	Parent=MP000088;Rank=1;Identity=1.0000;Target=BnaC02G0392200WE-westarv0_C02_nlr16 569 709
westarv0_C02	miniprot	CDS	50842535	50842581	79	+	0	Parent=MP000088;Rank=1;Identity=1.0000;Target=BnaC02G0392200WE-westarv0_C02_nlr16 710 724
westarv0_C02	miniprot	CDS	50842732	50843698	1725	+	1	Parent=MP000088;Rank=1;Identity=1.0000;Target=BnaC02G0392200WE-westarv0_C02_nlr16 725 1046
westarv0_C02	miniprot	stop_codon	50843696	50843698	0	+	0	Parent=MP000088;Rank=1
##PAF	BnaC02G0392300WE-westarv0_C02_nlr17	483	0	483	+	westarv0_C02	65831886	50856374	50858318	1449	1449	0	AS:i:2488	ms:i:2565	np:i:483	fs:i:0	st:i:0	da:i:0	do:i:0	cg:Z:63M83V357M415N62M	cs:Z::63*tgW~gt80ag-g:357~gt415ag:62
westarv0_C02	miniprot	mRNA	50856375	50858321	2565	+	.	ID=MP000089;Rank=1;Identity=1.0000;Positive=1.0000;Target=BnaC02G0392300WE-westarv0_C02_nlr17 1 483
westarv0_C02	miniprot	CDS	50856375	50856565	353	+	0	Parent=MP000089;Rank=1;Identity=1.0000;Target=BnaC02G0392300WE-westarv0_C02_nlr17 1 63
westarv0_C02	miniprot	CDS	50856646	50857717	1865	+	1	Parent=MP000089;Rank=1;Identity=1.0000;Target=BnaC02G0392300WE-westarv0_C02_nlr17 64 421
westarv0_C02	miniprot	CDS	50858133	50858321	347	+	0	Parent=MP000089;Rank=1;Identity=1.0000;Target=BnaC02G0392300WE-westarv0_C02_nlr17 422 483
westarv0_C02	miniprot	stop_codon	50858319	50858321	0	+	0	Parent=MP000089;Rank=1
##PAF	BnaC02G0392500WE-westarv0_C02_nlr18	1179	0	1179	+	westarv0_C02	65831886	50960715	50964965	3537	3537	0	AS:i:5974	ms:i:6109	np:i:1179	fs:i:0	st:i:0	da:i:0	do:i:0	cg:Z:155M91V377M88N102M126N136M411N408M	cs:Z::155*tgW~gt88ag-g:377~gt88ag:102~gt126ag:136~gt411ag:408
westarv0_C02	miniprot	mRNA	50960716	50964968	6109	+	.	ID=MP000090;Rank=1;Identity=1.0000;Positive=1.0000;Target=BnaC02G0392500WE-westarv0_C02_nlr18 1 1179
westarv0_C02	miniprot	CDS	50960716	50961182	814	+	0	Parent=MP000090;Rank=1;Identity=1.0000;Target=BnaC02G0392500WE-westarv0_C02_nlr18 1 155
westarv0_C02	miniprot	CDS	50961271	50962402	1934	+	1	Parent=MP000090;Rank=1;Identity=1.0000;Target=BnaC02G0392500WE-westarv0_C02_nlr18 156 533
westarv0_C02	miniprot	CDS	50962491	50962796	549	+	0	Parent=MP000090;Rank=1;Identity=1.0000;Target=BnaC02G0392500WE-westarv0_C02_nlr18 534 635
westarv0_C02	miniprot	CDS	50962923	50963330	680	+	0	Parent=MP000090;Rank=1;Identity=1.0000;Target=BnaC02G0392500WE-westarv0_C02_nlr18 636 771
westarv0_C02	miniprot	CDS	50963742	50964968	2132	+	0	Parent=MP000090;Rank=1;Identity=1.0000;Target=BnaC02G0392500WE-westarv0_C02_nlr18 772 1179
westarv0_C02	miniprot	stop_codon	50964966	50964968	0	+	0	Parent=MP000090;Rank=1
##PAF	BnaC02G0445900WE-westarv0_C02_nlr20	387	0	387	+	westarv0_C02	65831886	57377700	57379380	1161	1161	0	AS:i:1919	ms:i:1996	np:i:387	fs:i:0	st:i:0	da:i:0	do:i:0	cg:Z:198M349V81M173N107M	cs:Z::198*tgW~gt346ag-g:81~gt173ag:107
westarv0_C02	miniprot	mRNA	57377701	57379383	1996	+	.	ID=MP000091;Rank=1;Identity=1.0000;Positive=1.0000;Target=BnaC02G0445900WE-westarv0_C02_nlr20 1 387
westarv0_C02	miniprot	CDS	57377701	57378296	1011	+	0	Parent=MP000091;Rank=1;Identity=1.0000;Target=BnaC02G0445900WE-westarv0_C02_nlr20 1 198
westarv0_C02	miniprot	CDS	57378643	57378886	415	+	1	Parent=MP000091;Rank=1;Identity=1.0000;Target=BnaC02G0445900WE-westarv0_C02_nlr20 199 280
westarv0_C02	miniprot	CDS	57379060	57379383	570	+	0	Parent=MP000091;Rank=1;Identity=1.0000;Target=BnaC02G0445900WE-westarv0_C02_nlr20 281 387
westarv0_C02	miniprot	stop_codon	57379381	57379383	0	+	0	Parent=MP000091;Rank=1
##PAF	BnaC02G0498700WE-westarv0_C02_nlr21	649	0	649	+	westarv0_C02	65831886	62514281	62529568	1947	1947	0	AS:i:3217	ms:i:3356	np:i:649	fs:i:0	st:i:0	da:i:0	do:i:0	cg:Z:136M135V117M62V39M126U330M13026N24M	cs:Z::136*gaD~gt132ag-t:117*ctL~gt59ag-g:39*gE~gt123ag-aa:330~gt13026ag:24
westarv0_C02	miniprot	mRNA	62514282	62529571	3356	+	.	ID=MP000092;Rank=1;Identity=1.0000;Positive=1.0000;Target=BnaC02G0498700WE-westarv0_C02_nlr21 1 649
westarv0_C02	miniprot	CDS	62514282	62514691	671	+	0	Parent=MP000092;Rank=1;Identity=1.0000;Target=BnaC02G0498700WE-westarv0_C02_nlr21 1 136
westarv0_C02	miniprot	CDS	62514824	62515177	627	+	1	Parent=MP000092;Rank=1;Identity=1.0000;Target=BnaC02G0498700WE-westarv0_C02_nlr21 137 254
westarv0_C02	miniprot	CDS	62515237	62515355	219	+	1	Parent=MP000092;Rank=1;Identity=1.0000;Target=BnaC02G0498700WE-westarv0_C02_nlr21 255 294
westarv0_C02	miniprot	CDS	62515479	62516470	1709	+	2	Parent=MP000092;Rank=1;Identity=1.0000;Target=BnaC02G0498700WE-westarv0_C02_nlr21 295 625
westarv0_C02	miniprot	CDS	62529497	62529571	130	+	0	Parent=MP000092;Rank=1;Identity=1.0000;Target=BnaC02G0498700WE-westarv0_C02_nlr21 626 649
westarv0_C02	miniprot	stop_codon	62529569	62529571	0	+	0	Parent=MP000092;Rank=1
##PAF	BnaC02G0468900WE-westarv0_C02_nlr23	1193	0	1193	-	westarv0_C02	65831886	59653426	59658571	3579	3579	0	AS:i:6107	ms:i:6234	np:i:1193	fs:i:0	st:i:0	da:i:0	do:i:0	cg:Z:158M81V360M103N105M828N185M557N384M	cs:Z::158*tgW~gt78ag-g:360~gt103ag:105~gt828ag:185~gt557ag:384
westarv0_C02	miniprot	mRNA	59653424	59658571	6234	-	.	ID=MP000093;Rank=1;Identity=1.0000;Positive=1.0000;Target=BnaC02G0468900WE-westarv0_C02_nlr23 1 1193
westarv0_C02	miniprot	CDS	59658096	59658571	838	-	0	Parent=MP000093;Rank=1;Identity=1.0000;Target=BnaC02G0468900WE-westarv0_C02_nlr23 1 158
westarv0_C02	miniprot	CDS	59656937	59658017	1847	-	1	Parent=MP000093;Rank=1;Identity=1.0000;Target=BnaC02G0468900WE-westarv0_C02_nlr23 159 519
westarv0_C02	miniprot	CDS	59656519	59656833	568	-	0	Parent=MP000093;Rank=1;Identity=1.0000;Target=BnaC02G0468900WE-westarv0_C02_nlr23 520 624
westarv0_C02	miniprot	CDS	59655136	59655690	960	-	0	Parent=MP000093;Rank=1;Identity=1.0000;Target=BnaC02G0468900WE-westarv0_C02_nlr23 625 809
westarv0_C02	miniprot	CDS	59653424	59654578	2021	-	0	Parent=MP000093;Rank=1;Identity=1.0000;Target=BnaC02G0468900WE-westarv0_C02_nlr23 810 1193
westarv0_C02	miniprot	stop_codon	59653424	59653426	0	-	0	Parent=MP000093;Rank=1
##PAF	BnaC02G0425000WE-westarv0_C02_nlr24	207	0	207	-	westarv0_C02	65831886	54783002	54784023	621	621	0	AS:i:1027	ms:i:1060	np:i:207	fs:i:0	st:i:0	da:i:0	do:i:0	cg:Z:153M403V53M	cs:Z::153*agS~gt400ag-c:53
westarv0_C02	miniprot	mRNA	54783000	54784023	1060	-	.	ID=MP000094;Rank=1;Identity=1.0000;Positive=1.0000;Target=BnaC02G0425000WE-westarv0_C02_nlr24 1 207
westarv0_C02	miniprot	CDS	54783563	54784023	798	-	0	Parent=MP000094;Rank=1;Identity=1.0000;Target=BnaC02G0425000WE-westarv0_C02_nlr24 1 153
westarv0_C02	miniprot	CDS	54783000	54783162	262	-	1	Parent=MP000094;Rank=1;Identity=1.0000;Target=BnaC02G0425000WE-westarv0_C02_nlr24 154 207
westarv0_C02	miniprot	stop_codon	54783000	54783002	0	-	0	Parent=MP000094;Rank=1
##PAF	BnaC02G0424300WE-westarv0_C02_nlr25	204	0	204	-	westarv0_C02	65831886	54727167	54728182	612	612	0	AS:i:1011	ms:i:1044	np:i:204	fs:i:0	st:i:0	da:i:0	do:i:0	cg:Z:150M406V53M	cs:Z::150*agS~gt403ag-c:53
westarv0_C02	miniprot	mRNA	54727165	54728182	1044	-	.	ID=MP000095;Rank=1;Identity=1.0000;Positive=1.0000;Target=BnaC02G0424300WE-westarv0_C02_nlr25 1 204
westarv0_C02	miniprot	CDS	54727731	54728182	780	-	0	Parent=MP000095;Rank=1;Identity=1.0000;Target=BnaC02G0424300WE-westarv0_C02_nlr25 1 150
westarv0_C02	miniprot	CDS	54727165	54727327	264	-	1	Parent=MP000095;Rank=1;Identity=1.0000;Target=BnaC02G0424300WE-westarv0_C02_nlr25 151 204
westarv0_C02	miniprot	stop_codon	54727165	54727167	0	-	0	Parent=MP000095;Rank=1
##PAF	BnaC02G0395200WE-westarv0_C02_nlr27	942	0	942	-	westarv0_C02	65831886	51310894	51320116	2802	2826	0	AS:i:4577	ms:i:4854	np:i:936	fs:i:0	st:i:0	da:i:-1	do:i:0	cg:Z:67M105V369M447N99M5111U142M411N107M43U6M99N24M68N12M121N113M	cs:Z:*caaM*attR*ataV*aggQ:2*aatL*agaC*tttS*ttcS:57*tgW~gt102ag-g:369~gt447ag:99*aI~gt5108ag-ta:142~gt411ag:107*tF~gt40ag-tt:6~gt99ag:24~gt68ag:12~gt121ag:113
westarv0_C02	miniprot	mRNA	51310892	51320116	4854	-	.	ID=MP000096;Rank=1;Identity=0.9915;Positive=0.9936;Target=BnaC02G0395200WE-westarv0_C02_nlr27 1 942
westarv0_C02	miniprot	CDS	51319914	51320116	320	-	0	Parent=MP000096;Rank=1;Identity=0.8824;Target=BnaC02G0395200WE-westarv0_C02_nlr27 1 67
westarv0_C02	miniprot	CDS	51318704	51319811	1873	-	1	Parent=MP000096;Rank=1;Identity=1.0000;Target=BnaC02G0395200WE-westarv0_C02_nlr27 68 437
westarv0_C02	miniprot	CDS	51317959	51318256	514	-	0	Parent=MP000096;Rank=1;Identity=1.0000;Target=BnaC02G0395200WE-westarv0_C02_nlr27 438 536
westarv0_C02	miniprot	CDS	51312423	51312850	736	-	2	Parent=MP000096;Rank=1;Identity=1.0000;Target=BnaC02G0395200WE-westarv0_C02_nlr27 537 679
westarv0_C02	miniprot	CDS	51311690	51312011	558	-	0	Parent=MP000096;Rank=1;Identity=1.0000;Target=BnaC02G0395200WE-westarv0_C02_nlr27 680 786
westarv0_C02	miniprot	CDS	51311630	51311649	36	-	2	Parent=MP000096;Rank=1;Identity=1.0000;Target=BnaC02G0395200WE-westarv0_C02_nlr27 787 793
westarv0_C02	miniprot	CDS	51311459	51311530	136	-	0	Parent=MP000096;Rank=1;Identity=1.0000;Target=BnaC02G0395200WE-westarv0_C02_nlr27 794 817
westarv0_C02	miniprot	CDS	51311355	51311390	59	-	0	Parent=MP000096;Rank=1;Identity=1.0000;Target=BnaC02G0395200WE-westarv0_C02_nlr27 818 829
westarv0_C02	miniprot	CDS	51310892	51311233	622	-	0	Parent=MP000096;Rank=1;Identity=1.0000;Target=BnaC02G0395200WE-westarv0_C02_nlr27 830 942
westarv0_C02	miniprot	stop_codon	51310892	51310894	0	-	0	Parent=MP000096;Rank=1
##PAF	BnaC02G0382100WE-westarv0_C02_nlr31	1184	0	1184	-	westarv0_C02	65831886	49213932	49218177	3549	3552	0	AS:i:6039	ms:i:6131	np:i:1184	fs:i:0	st:i:0	da:i:0	do:i:0	cg:Z:164M382V388M78N106M239U524M	cs:Z::164*atI~gt379ag-c:388~gt78ag:106*tA~gt236ag-ca:524
westarv0_C02	miniprot	mRNA	49213930	49218177	6131	-	.	ID=MP000097;Rank=1;Identity=0.9992;Positive=1.0000;Target=BnaC02G0382100WE-westarv0_C02_nlr31 1 1184
westarv0_C02	miniprot	CDS	49217684	49218177	841	-	0	Parent=MP000097;Rank=1;Identity=1.0000;Target=BnaC02G0382100WE-westarv0_C02_nlr31 1 164
westarv0_C02	miniprot	CDS	49216140	49217304	1989	-	1	Parent=MP000097;Rank=1;Identity=1.0000;Target=BnaC02G0382100WE-westarv0_C02_nlr31 165 553
westarv0_C02	miniprot	CDS	49215743	49216061	577	-	0	Parent=MP000097;Rank=1;Identity=0.9907;Target=BnaC02G0382100WE-westarv0_C02_nlr31 554 659
westarv0_C02	miniprot	CDS	49213930	49215506	2724	-	2	Parent=MP000097;Rank=1;Identity=1.0000;Target=BnaC02G0382100WE-westarv0_C02_nlr31 660 1184
westarv0_C02	miniprot	stop_codon	49213930	49213932	0	-	0	Parent=MP000097;Rank=1
##PAF	BnaC02G0381700WE-westarv0_C02_nlr33	835	0	835	-	westarv0_C02	65831886	49121770	49127256	2505	2505	0	AS:i:4208	ms:i:4307	np:i:835	fs:i:0	st:i:0	da:i:0	do:i:0	cg:Z:177M2757V358M143N99M84N200M	cs:Z::177*agS~gt2754ag-t:358~gt143ag:99~gt84ag:200
westarv0_C02	miniprot	mRNA	49121768	49127256	4307	-	.	ID=MP000098;Rank=1;Identity=1.0000;Positive=1.0000;Target=BnaC02G0381700WE-westarv0_C02_nlr33 1 835
westarv0_C02	miniprot	CDS	49126724	49127256	904	-	0	Parent=MP000098;Rank=1;Identity=1.0000;Target=BnaC02G0381700WE-westarv0_C02_nlr33 1 177
westarv0_C02	miniprot	CDS	49122895	49123969	1867	-	1	Parent=MP000098;Rank=1;Identity=1.0000;Target=BnaC02G0381700WE-westarv0_C02_nlr33 178 536
westarv0_C02	miniprot	CDS	49122455	49122751	519	-	0	Parent=MP000098;Rank=1;Identity=1.0000;Target=BnaC02G0381700WE-westarv0_C02_nlr33 537 635
westarv0_C02	miniprot	CDS	49121768	49122370	1017	-	0	Parent=MP000098;Rank=1;Identity=1.0000;Target=BnaC02G0381700WE-westarv0_C02_nlr33 636 835
westarv0_C02	miniprot	stop_codon	49121768	49121770	0	-	0	Parent=MP000098;Rank=1
##PAF	BnaC02G0375400WE-westarv0_C02_nlr34	840	0	840	-	westarv0_C02	65831886	48136516	48139585	2520	2520	0	AS:i:4232	ms:i:4387	np:i:840	fs:i:0	st:i:0	da:i:0	do:i:0	cg:Z:154M92V62M266U214M99N101M98N307M	cs:Z::154*tgW~gt89ag-g:62*gA~gt263ag-ct:214~gt99ag:101~gt98ag:307
westarv0_C02	miniprot	mRNA	48136514	48139585	4387	-	.	ID=MP000099;Rank=1;Identity=1.0000;Positive=1.0000;Target=BnaC02G0375400WE-westarv0_C02_nlr34 1 840
westarv0_C02	miniprot	CDS	48139122	48139585	810	-	0	Parent=MP000099;Rank=1;Identity=1.0000;Target=BnaC02G0375400WE-westarv0_C02_nlr34 1 154
westarv0_C02	miniprot	CDS	48138845	48139032	328	-	1	Parent=MP000099;Rank=1;Identity=1.0000;Target=BnaC02G0375400WE-westarv0_C02_nlr34 155 217
westarv0_C02	miniprot	CDS	48137938	48138581	1106	-	2	Parent=MP000099;Rank=1;Identity=1.0000;Target=BnaC02G0375400WE-westarv0_C02_nlr34 218 432
westarv0_C02	miniprot	CDS	48137536	48137838	544	-	0	Parent=MP000099;Rank=1;Identity=1.0000;Target=BnaC02G0375400WE-westarv0_C02_nlr34 433 533
westarv0_C02	miniprot	CDS	48136514	48137437	1599	-	0	Parent=MP000099;Rank=1;Identity=1.0000;Target=BnaC02G0375400WE-westarv0_C02_nlr34 534 840
westarv0_C02	miniprot	stop_codon	48136514	48136516	0	-	0	Parent=MP000099;Rank=1
##PAF	BnaC02G0259700WE-westarv0_C02_nlr35	501	0	501	-	westarv0_C02	65831886	25950620	25953171	1503	1503	0	AS:i:2450	ms:i:2607	np:i:501	fs:i:0	st:i:0	da:i:0	do:i:0	cg:Z:11M61N104M96V236M87U84M810N64M	cs:Z::11~gt61ag:104*tgC~gt93ag-t:236*aI~gt84ag-ta:84~gt810ag:64
westarv0_C02	miniprot	mRNA	25950618	25953171	2607	-	.	ID=MP000100;Rank=1;Identity=1.0000;Positive=1.0000;Target=BnaC02G0259700WE-westarv0_C02_nlr35 1 501
westarv0_C02	miniprot	CDS	25953139	25953171	59	-	0	Parent=MP000100;Rank=1;Identity=1.0000;Target=BnaC02G0259700WE-westarv0_C02_nlr35 1 11
westarv0_C02	miniprot	CDS	25952764	25953077	535	-	0	Parent=MP000100;Rank=1;Identity=1.0000;Target=BnaC02G0259700WE-westarv0_C02_nlr35 12 115
westarv0_C02	miniprot	CDS	25951961	25952670	1231	-	1	Parent=MP000100;Rank=1;Identity=1.0000;Target=BnaC02G0259700WE-westarv0_C02_nlr35 116 352
westarv0_C02	miniprot	CDS	25951623	25951876	424	-	2	Parent=MP000100;Rank=1;Identity=1.0000;Target=BnaC02G0259700WE-westarv0_C02_nlr35 353 437
westarv0_C02	miniprot	CDS	25950618	25950812	358	-	0	Parent=MP000100;Rank=1;Identity=1.0000;Target=BnaC02G0259700WE-westarv0_C02_nlr35 438 501
westarv0_C02	miniprot	stop_codon	25950618	25950620	0	-	0	Parent=MP000100;Rank=1
##PAF	BnaC02G0207400WE-westarv0_C02_nlr37	978	0	978	-	westarv0_C02	65831886	18925424	18929647	2934	2934	0	AS:i:4948	ms:i:5063	np:i:978	fs:i:0	st:i:0	da:i:0	do:i:0	cg:Z:160M121V366M106N102M1065N349M	cs:Z::160*gtV~gt118ag-t:366~gt106ag:102~gt1065ag:349
westarv0_C02	miniprot	mRNA	18925422	18929647	5063	-	.	ID=MP000101;Rank=1;Identity=1.0000;Positive=1.0000;Target=BnaC02G0207400WE-westarv0_C02_nlr37 1 978
westarv0_C02	miniprot	CDS	18929166	18929647	847	-	0	Parent=MP000101;Rank=1;Identity=1.0000;Target=BnaC02G0207400WE-westarv0_C02_nlr37 1 160
westarv0_C02	miniprot	CDS	18927949	18929047	1871	-	1	Parent=MP000101;Rank=1;Identity=1.0000;Target=BnaC02G0207400WE-westarv0_C02_nlr37 161 527
westarv0_C02	miniprot	CDS	18927537	18927842	528	-	0	Parent=MP000101;Rank=1;Identity=1.0000;Target=BnaC02G0207400WE-westarv0_C02_nlr37 528 629
westarv0_C02	miniprot	CDS	18925422	18926471	1817	-	0	Parent=MP000101;Rank=1;Identity=1.0000;Target=BnaC02G0207400WE-westarv0_C02_nlr37 630 978
westarv0_C02	miniprot	stop_codon	18925422	18925424	0	-	0	Parent=MP000101;Rank=1
##PAF	BnaC02G0077600WE-westarv0_C02_nlr44	495	0	495	-	westarv0_C02	65831886	4836610	4838507	1485	1485	0	AS:i:2494	ms:i:2534	np:i:495	fs:i:0	st:i:0	da:i:0	do:i:0	cg:Z:158M415V336M	cs:Z::158*tgW~gt412ag-g:336
westarv0_C02	miniprot	mRNA	4836608	4838507	2534	-	.	ID=MP000102;Rank=1;Identity=1.0000;Positive=1.0000;Target=BnaC02G0077600WE-westarv0_C02_nlr44 1 495
westarv0_C02	miniprot	CDS	4838032	4838507	823	-	0	Parent=MP000102;Rank=1;Identity=1.0000;Target=BnaC02G0077600WE-westarv0_C02_nlr44 1 158
westarv0_C02	miniprot	CDS	4836608	4837619	1711	-	1	Parent=MP000102;Rank=1;Identity=1.0000;Target=BnaC02G0077600WE-westarv0_C02_nlr44 159 495
westarv0_C02	miniprot	stop_codon	4836608	4836610	0	-	0	Parent=MP000102;Rank=1
##PAF	BnaC02G0042600WE-westarv0_C02_nlr49	1155	0	1155	-	westarv0_C02	65831886	2657672	2661698	3465	3465	0	AS:i:5844	ms:i:6024	np:i:1155	fs:i:0	st:i:0	da:i:0	do:i:0	cg:Z:163M111U363M91N92M106N303M156N174M103V58M	cs:Z::163*gG~gt108ag-gg:363~gt91ag:92~gt106ag:303~gt156ag:174*agR~gt100ag-g:58
westarv0_C02	miniprot	mRNA	2657670	2661698	6024	-	.	ID=MP000103;Rank=1;Identity=1.0000;Positive=1.0000;Target=BnaC02G0042600WE-westarv0_C02_nlr49 1 1155
westarv0_C02	miniprot	CDS	2661209	2661698	879	-	0	Parent=MP000103;Rank=1;Identity=1.0000;Target=BnaC02G0042600WE-westarv0_C02_nlr49 1 163
westarv0_C02	miniprot	CDS	2660010	2661100	1895	-	2	Parent=MP000103;Rank=1;Identity=1.0000;Target=BnaC02G0042600WE-westarv0_C02_nlr49 164 527
westarv0_C02	miniprot	CDS	2659643	2659918	484	-	0	Parent=MP000103;Rank=1;Identity=1.0000;Target=BnaC02G0042600WE-westarv0_C02_nlr49 528 619
westarv0_C02	miniprot	CDS	2658628	2659536	1542	-	0	Parent=MP000103;Rank=1;Identity=1.0000;Target=BnaC02G0042600WE-westarv0_C02_nlr49 620 922
westarv0_C02	miniprot	CDS	2657948	2658471	923	-	0	Parent=MP000103;Rank=1;Identity=1.0000;Target=BnaC02G0042600WE-westarv0_C02_nlr49 923 1096
westarv0_C02	miniprot	CDS	2657670	2657847	301	-	1	Parent=MP000103;Rank=1;Identity=1.0000;Target=BnaC02G0042600WE-westarv0_C02_nlr49 1097 1155
westarv0_C02	miniprot	stop_codon	2657670	2657672	0	-	0	Parent=MP000103;Rank=1
##PAF	BnaC02G0382500WE-westarv0_C02_nlr28_29	1571	0	1571	-	westarv0_C02	65831886	49289621	49301948	4704	4854	0	AS:i:7942	ms:i:8172	np:i:1569	fs:i:0	st:i:0	da:i:0	do:i:222	cg:Z:147M94V158M25D206M6722N105M110N286M204N65M134V213M85U217M133N105M22D66M	cs:Z::147*agS~gt91ag-t:158-aaagtttttgttgttcttgatgacttgagcgacaagaaacaattagagtttcttctcggtaaccttggttggatt:206~gt6722ag:105~gt110ag:286~gt204ag:65*tgC~gt131ag-t:213*gD~gt82ag-at:217~gt133ag:105-gtttgtcttcttgtcccgtcttttgcagttactagtgcagtttttctgattggcgggttgtcacag:61*tatP*cttS:2*atgV
westarv0_C02	miniprot	mRNA	49289622	49301948	8172	-	.	ID=MP000104;Rank=1;Identity=0.9691;Positive=0.9697;Target=BnaC02G0382500WE-westarv0_C02_nlr28_29 1 1571
westarv0_C02	miniprot	CDS	49301506	49301948	782	-	0	Parent=MP000104;Rank=1;Identity=1.0000;Target=BnaC02G0382500WE-westarv0_C02_nlr28_29 1 147
westarv0_C02	miniprot	CDS	49300247	49301414	1889	-	1	Parent=MP000104;Rank=1;Identity=0.9357;Target=BnaC02G0382500WE-westarv0_C02_nlr28_29 148 512
westarv0_C02	miniprot	CDS	49293210	49293524	562	-	0	Parent=MP000104;Rank=1;Identity=1.0000;Target=BnaC02G0382500WE-westarv0_C02_nlr28_29 513 617
westarv0_C02	miniprot	CDS	49292242	49293099	1463	-	0	Parent=MP000104;Rank=1;Identity=1.0000;Target=BnaC02G0382500WE-westarv0_C02_nlr28_29 618 903
westarv0_C02	miniprot	CDS	49291841	49292037	360	-	0	Parent=MP000104;Rank=1;Identity=1.0000;Target=BnaC02G0382500WE-westarv0_C02_nlr28_29 904 968
westarv0_C02	miniprot	CDS	49291069	49291709	1118	-	1	Parent=MP000104;Rank=1;Identity=1.0000;Target=BnaC02G0382500WE-westarv0_C02_nlr28_29 969 1182
westarv0_C02	miniprot	CDS	49290334	49290986	1132	-	2	Parent=MP000104;Rank=1;Identity=1.0000;Target=BnaC02G0382500WE-westarv0_C02_nlr28_29 1183 1400
westarv0_C02	miniprot	CDS	49289622	49290200	866	-	0	Parent=MP000104;Rank=1;Identity=0.8705;Target=BnaC02G0382500WE-westarv0_C02_nlr28_29 1401 1571
##PAF	BnaC02G0077500WE-westarv0_C02_nlr45_46_47	1677	0	1677	-	westarv0_C02	65831886	4804238	4829283	5031	5031	0	AS:i:8095	ms:i:8759	np:i:1677	fs:i:0	st:i:0	da:i:0	do:i:0	cg:Z:160M441V321M435N26M1110U91M6356U213M770V14M847U22M7557N31M239N11M1124U8M102U27M79N267M88U22M80N24M82V32M94N28M97V27M94U41M75N34M70N139M307N128M	cs:Z::160*tgW~gt438ag-g:321~gt435ag:26*cP~gt1107ag-cc:91*gV~gt6353ag-tg:213*cgR~gt767ag-a:14*aM~gt844ag-tg:22~gt7557ag:31~gt239ag:11*gE~gt1121ag-aa:8*gA~gt99ag-ca:27~gt79ag:267*gG~gt85ag-gt:22~gt80ag:24*caQ~gt79ag-g:32~gt94ag:28*agS~gt94ag-t:27*aS~gt91ag-gc:41~gt75ag:34~gt70ag:139~gt307ag:128
westarv0_C02	miniprot	mRNA	4804236	4829283	8759	-	.	ID=MP000105;Rank=1;Identity=1.0000;Positive=1.0000;Target=BnaC02G0077500WE-westarv0_C02_nlr45_46_47 1 1677
westarv0_C02	miniprot	CDS	4828802	4829283	821	-	0	Parent=MP000105;Rank=1;Identity=1.0000;Target=BnaC02G0077500WE-westarv0_C02_nlr45_46_47 1 160
westarv0_C02	miniprot	CDS	4827400	4828363	1618	-	1	Parent=MP000105;Rank=1;Identity=1.0000;Target=BnaC02G0077500WE-westarv0_C02_nlr45_46_47 161 482
westarv0_C02	miniprot	CDS	4826886	4826964	148	-	0	Parent=MP000105;Rank=1;Identity=1.0000;Target=BnaC02G0077500WE-westarv0_C02_nlr45_46_47 483 508
westarv0_C02	miniprot	CDS	4825503	4825778	528	-	2	Parent=MP000105;Rank=1;Identity=1.0000;Target=BnaC02G0077500WE-westarv0_C02_nlr45_46_47 509 600
westarv0_C02	miniprot	CDS	4818507	4819149	1255	-	2	Parent=MP000105;Rank=1;Identity=1.0000;Target=BnaC02G0077500WE-westarv0_C02_nlr45_46_47 601 814
westarv0_C02	miniprot	CDS	4817696	4817739	73	-	1	Parent=MP000105;Rank=1;Identity=1.0000;Target=BnaC02G0077500WE-westarv0_C02_nlr45_46_47 815 829
westarv0_C02	miniprot	CDS	4816784	4816851	117	-	2	Parent=MP000105;Rank=1;Identity=1.0000;Target=BnaC02G0077500WE-westarv0_C02_nlr45_46_47 830 852
westarv0_C02	miniprot	CDS	4809134	4809226	160	-	0	Parent=MP000105;Rank=1;Identity=1.0000;Target=BnaC02G0077500WE-westarv0_C02_nlr45_46_47 853 883
westarv0_C02	miniprot	CDS	4808861	4808894	55	-	0	Parent=MP000105;Rank=1;Identity=1.0000;Target=BnaC02G0077500WE-westarv0_C02_nlr45_46_47 884 894
westarv0_C02	miniprot	CDS	4807713	4807739	45	-	2	Parent=MP000105;Rank=1;Identity=1.0000;Target=BnaC02G0077500WE-westarv0_C02_nlr45_46_47 895 903
westarv0_C02	miniprot	CDS	4807531	4807613	141	-	2	Parent=MP000105;Rank=1;Identity=1.0000;Target=BnaC02G0077500WE-westarv0_C02_nlr45_46_47 904 931
westarv0_C02	miniprot	CDS	4806650	4807451	1365	-	0	Parent=MP000105;Rank=1;Identity=1.0000;Target=BnaC02G0077500WE-westarv0_C02_nlr45_46_47 932 1198
westarv0_C02	miniprot	CDS	4806497	4806564	104	-	2	Parent=MP000105;Rank=1;Identity=1.0000;Target=BnaC02G0077500WE-westarv0_C02_nlr45_46_47 1199 1221
westarv0_C02	miniprot	CDS	4806343	4806416	124	-	0	Parent=MP000105;Rank=1;Identity=1.0000;Target=BnaC02G0077500WE-westarv0_C02_nlr45_46_47 1222 1245
westarv0_C02	miniprot	CDS	4806167	4806263	156	-	1	Parent=MP000105;Rank=1;Identity=1.0000;Target=BnaC02G0077500WE-westarv0_C02_nlr45_46_47 1246 1278
westarv0_C02	miniprot	CDS	4805987	4806072	147	-	0	Parent=MP000105;Rank=1;Identity=1.0000;Target=BnaC02G0077500WE-westarv0_C02_nlr45_46_47 1279 1306
westarv0_C02	miniprot	CDS	4805810	4805892	134	-	1	Parent=MP000105;Rank=1;Identity=1.0000;Target=BnaC02G0077500WE-westarv0_C02_nlr45_46_47 1307 1334
westarv0_C02	miniprot	CDS	4805594	4805718	216	-	2	Parent=MP000105;Rank=1;Identity=1.0000;Target=BnaC02G0077500WE-westarv0_C02_nlr45_46_47 1335 1376
westarv0_C02	miniprot	CDS	4805417	4805518	169	-	0	Parent=MP000105;Rank=1;Identity=1.0000;Target=BnaC02G0077500WE-westarv0_C02_nlr45_46_47 1377 1410
westarv0_C02	miniprot	CDS	4804930	4805346	719	-	0	Parent=MP000105;Rank=1;Identity=1.0000;Target=BnaC02G0077500WE-westarv0_C02_nlr45_46_47 1411 1549
westarv0_C02	miniprot	CDS	4804236	4804622	664	-	0	Parent=MP000105;Rank=1;Identity=1.0000;Target=BnaC02G0077500WE-westarv0_C02_nlr45_46_47 1550 1677
westarv0_C02	miniprot	stop_codon	4804236	4804238	0	-	0	Parent=MP000105;Rank=1
##PAF	BnaC03G0129300WE-westarv0_C03_nlr4	209	0	209	+	westarv0_C03	72844319	7347769	7362070	627	627	0	AS:i:950	ms:i:1085	np:i:209	fs:i:0	st:i:0	da:i:0	do:i:0	cg:Z:97M189N56M92V13M13309N29M87N13M	cs:Z::97~gt189ag:56*tgW~gt89ag-g:13~gt13309ag:29~gt87ag:13
westarv0_C03	miniprot	mRNA	7347770	7362073	1085	+	.	ID=MP000106;Rank=1;Identity=1.0000;Positive=1.0000;Target=BnaC03G0129300WE-westarv0_C03_nlr4 1 209
westarv0_C03	miniprot	CDS	7347770	7348060	509	+	0	Parent=MP000106;Rank=1;Identity=1.0000;Target=BnaC03G0129300WE-westarv0_C03_nlr4 1 97
westarv0_C03	miniprot	CDS	7348250	7348419	305	+	0	Parent=MP000106;Rank=1;Identity=1.0000;Target=BnaC03G0129300WE-westarv0_C03_nlr4 98 153
westarv0_C03	miniprot	CDS	7348509	7348548	60	+	1	Parent=MP000106;Rank=1;Identity=1.0000;Target=BnaC03G0129300WE-westarv0_C03_nlr4 154 167
westarv0_C03	miniprot	CDS	7361858	7361944	146	+	0	Parent=MP000106;Rank=1;Identity=1.0000;Target=BnaC03G0129300WE-westarv0_C03_nlr4 168 196
westarv0_C03	miniprot	CDS	7362032	7362073	65	+	0	Parent=MP000106;Rank=1;Identity=1.0000;Target=BnaC03G0129300WE-westarv0_C03_nlr4 197 209
westarv0_C03	miniprot	stop_codon	7362071	7362073	0	+	0	Parent=MP000106;Rank=1
##PAF	BnaC03G0238400WE-westarv0_C03_nlr6	837	0	837	+	westarv0_C03	72844319	17255863	17258680	2511	2511	0	AS:i:4189	ms:i:4255	np:i:837	fs:i:0	st:i:0	da:i:0	do:i:0	cg:Z:266M182N509M124N62M	cs:Z::266~gt182ag:509~gt124ag:62
westarv0_C03	miniprot	mRNA	17255864	17258683	4255	+	.	ID=MP000107;Rank=1;Identity=1.0000;Positive=1.0000;Target=BnaC03G0238400WE-westarv0_C03_nlr6 1 837
westarv0_C03	miniprot	CDS	17255864	17256661	1324	+	0	Parent=MP000107;Rank=1;Identity=1.0000;Target=BnaC03G0238400WE-westarv0_C03_nlr6 1 266
westarv0_C03	miniprot	CDS	17256844	17258370	2610	+	0	Parent=MP000107;Rank=1;Identity=1.0000;Target=BnaC03G0238400WE-westarv0_C03_nlr6 267 775
westarv0_C03	miniprot	CDS	17258495	17258683	321	+	0	Parent=MP000107;Rank=1;Identity=1.0000;Target=BnaC03G0238400WE-westarv0_C03_nlr6 776 837
westarv0_C03	miniprot	stop_codon	17258681	17258683	0	+	0	Parent=MP000107;Rank=1
##PAF	BnaC03G0401700WE-westarv0_C03_nlr8	937	0	937	+	westarv0_C03	72844319	31459021	31463735	2799	2898	0	AS:i:4622	ms:i:4817	np:i:934	fs:i:0	st:i:0	da:i:0	do:i:96	cg:Z:10M984U28M307V200M29D67M141U49M219U121M180U457M	cs:Z::10*aK~gt981ag-ag:28*agR~gt304ag-g:200-ggtaaaacaacactagccaaacaagtttttcagcatgatgatgtacgacgtcattttaaaggatttgcatggatctatgtttcgcaa:67*gG~gt138ag-gt:49*gE~gt216ag-aa:121*aK~gt177ag-aa:453*aatR*cttI*tttL*ggtT
westarv0_C03	miniprot	mRNA	31459022	31463735	4817	+	.	ID=MP000108;Rank=1;Identity=0.9658;Positive=0.9669;Target=BnaC03G0401700WE-westarv0_C03_nlr8 1 937
westarv0_C03	miniprot	CDS	31459022	31459052	55	+	0	Parent=MP000108;Rank=1;Identity=1.0000;Target=BnaC03G0401700WE-westarv0_C03_nlr8 1 10
westarv0_C03	miniprot	CDS	31460034	31460121	143	+	2	Parent=MP000108;Rank=1;Identity=1.0000;Target=BnaC03G0401700WE-westarv0_C03_nlr8 11 39
westarv0_C03	miniprot	CDS	31460426	31461315	1335	+	1	Parent=MP000108;Rank=1;Identity=0.9024;Target=BnaC03G0401700WE-westarv0_C03_nlr8 40 307
westarv0_C03	miniprot	CDS	31461454	31461603	270	+	2	Parent=MP000108;Rank=1;Identity=1.0000;Target=BnaC03G0401700WE-westarv0_C03_nlr8 308 357
westarv0_C03	miniprot	CDS	31461820	31462185	650	+	2	Parent=MP000108;Rank=1;Identity=1.0000;Target=BnaC03G0401700WE-westarv0_C03_nlr8 358 479
westarv0_C03	miniprot	CDS	31462363	31463735	2364	+	2	Parent=MP000108;Rank=1;Identity=0.9912;Target=BnaC03G0401700WE-westarv0_C03_nlr8 480 937
##PAF	BnaC03G0617900WE-westarv0_C03_nlr17	1209	0	1209	+	westarv0_C03	72844319	63012217	63016480	3627	3627	0	AS:i:6167	ms:i:6333	np:i:1209	fs:i:0	st:i:0	da:i:0	do:i:0	cg:Z:217M192U254M86V356M163N99M93N151M108N130M	cs:Z::217*tY~gt189ag-at:254*ggG~gt83ag-g:356~gt163ag:99~gt93ag:151~gt108ag:130
westarv0_C03	miniprot	mRNA	63012218	63016483	6333	+	.	ID=MP000109;Rank=1;Identity=1.0000;Positive=1.0000;Target=BnaC03G0617900WE-westarv0_C03_nlr17 1 1209
westarv0_C03	miniprot	CDS	63012218	63012869	1154	+	0	Parent=MP000109;Rank=1;Identity=1.0000;Target=BnaC03G0617900WE-westarv0_C03_nlr17 1 217
westarv0_C03	miniprot	CDS	63013059	63013824	1361	+	2	Parent=MP000109;Rank=1;Identity=1.0000;Target=BnaC03G0617900WE-westarv0_C03_nlr17 218 472
westarv0_C03	miniprot	CDS	63013908	63014976	1847	+	1	Parent=MP000109;Rank=1;Identity=1.0000;Target=BnaC03G0617900WE-westarv0_C03_nlr17 473 829
westarv0_C03	miniprot	CDS	63015140	63015436	521	+	0	Parent=MP000109;Rank=1;Identity=1.0000;Target=BnaC03G0617900WE-westarv0_C03_nlr17 830 928
westarv0_C03	miniprot	CDS	63015530	63015982	770	+	0	Parent=MP000109;Rank=1;Identity=1.0000;Target=BnaC03G0617900WE-westarv0_C03_nlr17 929 1079
westarv0_C03	miniprot	CDS	63016091	63016483	680	+	0	Parent=MP000109;Rank=1;Identity=1.0000;Target=BnaC03G0617900WE-westarv0_C03_nlr17 1080 1209
westarv0_C03	miniprot	stop_codon	63016481	63016483	0	+	0	Parent=MP000109;Rank=1
##PAF	BnaC03G0618300WE-westarv0_C03_nlr18	702	0	702	+	westarv0_C03	72844319	63044414	63046857	2106	2106	0	AS:i:3527	ms:i:3620	np:i:702	fs:i:0	st:i:0	da:i:0	do:i:0	cg:Z:86M161V347M88N100M91N168M	cs:Z::86*ggG~gt158ag-a:347~gt88ag:100~gt91ag:168
westarv0_C03	miniprot	mRNA	63044415	63046860	3620	+	.	ID=MP000110;Rank=1;Identity=1.0000;Positive=1.0000;Target=BnaC03G0618300WE-westarv0_C03_nlr18 1 702
westarv0_C03	miniprot	CDS	63044415	63044674	435	+	0	Parent=MP000110;Rank=1;Identity=1.0000;Target=BnaC03G0618300WE-westarv0_C03_nlr18 1 86
westarv0_C03	miniprot	CDS	63044833	63045874	1809	+	1	Parent=MP000110;Rank=1;Identity=1.0000;Target=BnaC03G0618300WE-westarv0_C03_nlr18 87 434
westarv0_C03	miniprot	CDS	63045963	63046262	542	+	0	Parent=MP000110;Rank=1;Identity=1.0000;Target=BnaC03G0618300WE-westarv0_C03_nlr18 435 534
westarv0_C03	miniprot	CDS	63046354	63046860	834	+	0	Parent=MP000110;Rank=1;Identity=1.0000;Target=BnaC03G0618300WE-westarv0_C03_nlr18 535 702
westarv0_C03	miniprot	stop_codon	63046858	63046860	0	+	0	Parent=MP000110;Rank=1
##PAF	BnaC03G0618400WE-westarv0_C03_nlr19	1199	0	1199	+	westarv0_C03	72844319	63048640	63052616	3597	3597	0	AS:i:6163	ms:i:6292	np:i:1199	fs:i:0	st:i:0	da:i:0	do:i:0	cg:Z:162M103V361M99N104M92N354M88N217M	cs:Z::162*cgR~gt100ag-a:361~gt99ag:104~gt92ag:354~gt88ag:217
westarv0_C03	miniprot	mRNA	63048641	63052619	6292	+	.	ID=MP000111;Rank=1;Identity=1.0000;Positive=1.0000;Target=BnaC03G0618400WE-westarv0_C03_nlr19 1 1199
westarv0_C03	miniprot	CDS	63048641	63049128	852	+	0	Parent=MP000111;Rank=1;Identity=1.0000;Target=BnaC03G0618400WE-westarv0_C03_nlr19 1 162
westarv0_C03	miniprot	CDS	63049229	63050312	1865	+	1	Parent=MP000111;Rank=1;Identity=1.0000;Target=BnaC03G0618400WE-westarv0_C03_nlr19 163 524
westarv0_C03	miniprot	CDS	63050412	63050723	583	+	0	Parent=MP000111;Rank=1;Identity=1.0000;Target=BnaC03G0618400WE-westarv0_C03_nlr19 525 628
westarv0_C03	miniprot	CDS	63050816	63051877	1804	+	0	Parent=MP000111;Rank=1;Identity=1.0000;Target=BnaC03G0618400WE-westarv0_C03_nlr19 629 982
westarv0_C03	miniprot	CDS	63051966	63052619	1188	+	0	Parent=MP000111;Rank=1;Identity=1.0000;Target=BnaC03G0618400WE-westarv0_C03_nlr19 983 1199
westarv0_C03	miniprot	stop_codon	63052617	63052619	0	+	0	Parent=MP000111;Rank=1
##PAF	BnaC03G0619900WE-westarv0_C03_nlr20	258	0	258	+	westarv0_C03	72844319	63215759	63216736	774	774	0	AS:i:1288	ms:i:1321	np:i:258	fs:i:0	st:i:0	da:i:0	do:i:0	cg:Z:177M206V80M	cs:Z::177*agS~gt203ag-c:80
westarv0_C03	miniprot	mRNA	63215760	63216739	1321	+	.	ID=MP000112;Rank=1;Identity=1.0000;Positive=1.0000;Target=BnaC03G0619900WE-westarv0_C03_nlr20 1 258
westarv0_C03	miniprot	CDS	63215760	63216292	907	+	0	Parent=MP000112;Rank=1;Identity=1.0000;Target=BnaC03G0619900WE-westarv0_C03_nlr20 1 177
westarv0_C03	miniprot	CDS	63216496	63216739	414	+	1	Parent=MP000112;Rank=1;Identity=1.0000;Target=BnaC03G0619900WE-westarv0_C03_nlr20 178 258
westarv0_C03	miniprot	stop_codon	63216737	63216739	0	+	0	Parent=MP000112;Rank=1
##PAF	BnaC03G0678400WE-westarv0_C03_nlr23	922	0	922	-	westarv0_C03	72844319	69447020	69450520	2766	2766	0	AS:i:4669	ms:i:4738	np:i:922	fs:i:0	st:i:0	da:i:0	do:i:0	cg:Z:294M96U48M644U578M	cs:Z::294*gG~gt93ag-ga:48*gE~gt641ag-ag:578
westarv0_C03	miniprot	mRNA	69447018	69450520	4738	-	.	ID=MP000113;Rank=1;Identity=1.0000;Positive=1.0000;Target=BnaC03G0678400WE-westarv0_C03_nlr23 1 922
westarv0_C03	miniprot	CDS	69449638	69450520	1512	-	0	Parent=MP000113;Rank=1;Identity=1.0000;Target=BnaC03G0678400WE-westarv0_C03_nlr23 1 294
westarv0_C03	miniprot	CDS	69449398	69449544	251	-	2	Parent=MP000113;Rank=1;Identity=1.0000;Target=BnaC03G0678400WE-westarv0_C03_nlr23 295 343
westarv0_C03	miniprot	CDS	69447018	69448756	2975	-	2	Parent=MP000113;Rank=1;Identity=1.0000;Target=BnaC03G0678400WE-westarv0_C03_nlr23 344 922
westarv0_C03	miniprot	stop_codon	69447018	69447020	0	-	0	Parent=MP000113;Rank=1
##PAF	BnaC03G0628500WE-westarv0_C03_nlr24	719	0	719	-	westarv0_C03	72844319	64256754	64259663	2157	2157	0	AS:i:3647	ms:i:3753	np:i:719	fs:i:0	st:i:0	da:i:0	do:i:0	cg:Z:191M414V364M91N103M250N60M	cs:Z::191*tgW~gt411ag-g:364~gt91ag:103~gt250ag:60
westarv0_C03	miniprot	mRNA	64256752	64259663	3753	-	.	ID=MP000114;Rank=1;Identity=1.0000;Positive=1.0000;Target=BnaC03G0628500WE-westarv0_C03_nlr24 1 719
westarv0_C03	miniprot	CDS	64259089	64259663	1006	-	0	Parent=MP000114;Rank=1;Identity=1.0000;Target=BnaC03G0628500WE-westarv0_C03_nlr24 1 191
westarv0_C03	miniprot	CDS	64257585	64258677	1871	-	1	Parent=MP000114;Rank=1;Identity=1.0000;Target=BnaC03G0628500WE-westarv0_C03_nlr24 192 556
westarv0_C03	miniprot	CDS	64257185	64257493	547	-	0	Parent=MP000114;Rank=1;Identity=1.0000;Target=BnaC03G0628500WE-westarv0_C03_nlr24 557 659
westarv0_C03	miniprot	CDS	64256752	64256934	329	-	0	Parent=MP000114;Rank=1;Identity=1.0000;Target=BnaC03G0628500WE-westarv0_C03_nlr24 660 719
westarv0_C03	miniprot	stop_codon	64256752	64256754	0	-	0	Parent=MP000114;Rank=1
##PAF	BnaC03G0603700WE-westarv0_C03_nlr29	1163	0	1163	-	westarv0_C03	72844319	61432137	61440081	3489	3489	0	AS:i:5907	ms:i:6035	np:i:1163	fs:i:0	st:i:0	da:i:0	do:i:0	cg:Z:157M3593V369M104N109M679N316M82N211M	cs:Z::157*agS~gt3590ag-c:369~gt104ag:109~gt679ag:316~gt82ag:211
westarv0_C03	miniprot	mRNA	61432135	61440081	6035	-	.	ID=MP000115;Rank=1;Identity=1.0000;Positive=1.0000;Target=BnaC03G0603700WE-westarv0_C03_nlr29 1 1163
westarv0_C03	miniprot	CDS	61439609	61440081	817	-	0	Parent=MP000115;Rank=1;Identity=1.0000;Target=BnaC03G0603700WE-westarv0_C03_nlr29 1 157
westarv0_C03	miniprot	CDS	61434911	61436018	1866	-	1	Parent=MP000115;Rank=1;Identity=1.0000;Target=BnaC03G0603700WE-westarv0_C03_nlr29 158 527
westarv0_C03	miniprot	CDS	61434480	61434806	592	-	0	Parent=MP000115;Rank=1;Identity=1.0000;Target=BnaC03G0603700WE-westarv0_C03_nlr29 528 636
westarv0_C03	miniprot	CDS	61432853	61433800	1614	-	0	Parent=MP000115;Rank=1;Identity=1.0000;Target=BnaC03G0603700WE-westarv0_C03_nlr29 637 952
westarv0_C03	miniprot	CDS	61432135	61432770	1146	-	0	Parent=MP000115;Rank=1;Identity=1.0000;Target=BnaC03G0603700WE-westarv0_C03_nlr29 953 1163
westarv0_C03	miniprot	stop_codon	61432135	61432137	0	-	0	Parent=MP000115;Rank=1
##PAF	BnaC03G0527400WE-westarv0_C03_nlr36	161	0	161	-	westarv0_C03	72844319	53650528	53651152	483	483	0	AS:i:794	ms:i:827	np:i:161	fs:i:0	st:i:0	da:i:0	do:i:0	cg:Z:47M144U113M	cs:Z::47*aS~gt141ag-gc:113
westarv0_C03	miniprot	mRNA	53650526	53651152	827	-	.	ID=MP000116;Rank=1;Identity=1.0000;Positive=1.0000;Target=BnaC03G0527400WE-westarv0_C03_nlr36 1 161
westarv0_C03	miniprot	CDS	53651011	53651152	247	-	0	Parent=MP000116;Rank=1;Identity=1.0000;Target=BnaC03G0527400WE-westarv0_C03_nlr36 1 47
westarv0_C03	miniprot	CDS	53650526	53650869	580	-	2	Parent=MP000116;Rank=1;Identity=1.0000;Target=BnaC03G0527400WE-westarv0_C03_nlr36 48 161
westarv0_C03	miniprot	stop_codon	53650526	53650528	0	-	0	Parent=MP000116;Rank=1
##PAF	BnaC03G0428500WE-westarv0_C03_nlr37	172	0	172	-	westarv0_C03	72844319	34178473	34178989	516	516	0	AS:i:901	ms:i:901	np:i:172	fs:i:0	st:i:0	da:i:0	do:i:0	cg:Z:172M	cs:Z::172
westarv0_C03	miniprot	mRNA	34178471	34178989	901	-	.	ID=MP000117;Rank=1;Identity=1.0000;Positive=1.0000;Target=BnaC03G0428500WE-westarv0_C03_nlr37 1 172
westarv0_C03	miniprot	CDS	34178471	34178989	901	-	0	Parent=MP000117;Rank=1;Identity=1.0000;Target=BnaC03G0428500WE-westarv0_C03_nlr37 1 172
westarv0_C03	miniprot	stop_codon	34178471	34178473	0	-	0	Parent=MP000117;Rank=1
##PAF	BnaC03G0428400WE-westarv0_C03_nlr38	1045	0	1045	-	westarv0_C03	72844319	34165072	34168677	3135	3135	0	AS:i:5415	ms:i:5502	np:i:1045	fs:i:0	st:i:0	da:i:0	do:i:0	cg:Z:386M271N105M79N327M120N227M	cs:Z::386~gt271ag:105~gt79ag:327~gt120ag:227
westarv0_C03	miniprot	mRNA	34165070	34168677	5502	-	.	ID=MP000118;Rank=1;Identity=1.0000;Positive=1.0000;Target=BnaC03G0428400WE-westarv0_C03_nlr38 1 1045
westarv0_C03	miniprot	CDS	34167520	34168677	1994	-	0	Parent=MP000118;Rank=1;Identity=1.0000;Target=BnaC03G0428400WE-westarv0_C03_nlr38 1 386
westarv0_C03	miniprot	CDS	34166934	34167248	563	-	0	Parent=MP000118;Rank=1;Identity=1.0000;Target=BnaC03G0428400WE-westarv0_C03_nlr38 387 491
westarv0_C03	miniprot	CDS	34165874	34166854	1677	-	0	Parent=MP000118;Rank=1;Identity=1.0000;Target=BnaC03G0428400WE-westarv0_C03_nlr38 492 818
westarv0_C03	miniprot	CDS	34165070	34165753	1268	-	0	Parent=MP000118;Rank=1;Identity=1.0000;Target=BnaC03G0428400WE-westarv0_C03_nlr38 819 1045
westarv0_C03	miniprot	stop_codon	34165070	34165072	0	-	0	Parent=MP000118;Rank=1
##PAF	BnaC03G0413300WE-westarv0_C03_nlr39	832	0	832	-	westarv0_C03	72844319	32557523	32572165	2496	2496	0	AS:i:4178	ms:i:4311	np:i:832	fs:i:0	st:i:0	da:i:0	do:i:0	cg:Z:293M146U48M101U367M10460V56M1448N65M	cs:Z::293*gG~gt143ag-ga:48*gE~gt98ag-ag:367*ggG~gt10457ag-g:56~gt1448ag:65
westarv0_C03	miniprot	mRNA	32557521	32572165	4311	-	.	ID=MP000119;Rank=1;Identity=1.0000;Positive=1.0000;Target=BnaC03G0413300WE-westarv0_C03_nlr39 1 832
westarv0_C03	miniprot	CDS	32571286	32572165	1502	-	0	Parent=MP000119;Rank=1;Identity=1.0000;Target=BnaC03G0413300WE-westarv0_C03_nlr39 1 293
westarv0_C03	miniprot	CDS	32570996	32571142	264	-	2	Parent=MP000119;Rank=1;Identity=1.0000;Target=BnaC03G0413300WE-westarv0_C03_nlr39 294 342
westarv0_C03	miniprot	CDS	32569793	32570897	1916	-	2	Parent=MP000119;Rank=1;Identity=1.0000;Target=BnaC03G0413300WE-westarv0_C03_nlr39 343 710
westarv0_C03	miniprot	CDS	32559167	32559335	292	-	1	Parent=MP000119;Rank=1;Identity=1.0000;Target=BnaC03G0413300WE-westarv0_C03_nlr39 711 767
westarv0_C03	miniprot	CDS	32557521	32557718	337	-	0	Parent=MP000119;Rank=1;Identity=1.0000;Target=BnaC03G0413300WE-westarv0_C03_nlr39 768 832
westarv0_C03	miniprot	stop_codon	32557521	32557523	0	-	0	Parent=MP000119;Rank=1
##PAF	BnaC03G0412200WE-westarv0_C03_nlr40	447	0	447	-	westarv0_C03	72844319	32461676	32463633	1341	1341	0	AS:i:2156	ms:i:2304	np:i:447	fs:i:0	st:i:0	da:i:0	do:i:0	cg:Z:155M100V84M179V87M178V88M171V29M	cs:Z::155*tgW~gt97ag-g:84*agS~gt176ag-t:87*atI~gt175ag-c:88*aaK~gt168ag-g:29
westarv0_C03	miniprot	mRNA	32461674	32463633	2304	-	.	ID=MP000120;Rank=1;Identity=1.0000;Positive=1.0000;Target=BnaC03G0412200WE-westarv0_C03_nlr40 1 447
westarv0_C03	miniprot	CDS	32463167	32463633	812	-	0	Parent=MP000120;Rank=1;Identity=1.0000;Target=BnaC03G0412200WE-westarv0_C03_nlr40 1 155
westarv0_C03	miniprot	CDS	32462815	32463069	441	-	1	Parent=MP000120;Rank=1;Identity=1.0000;Target=BnaC03G0412200WE-westarv0_C03_nlr40 156 240
westarv0_C03	miniprot	CDS	32462375	32462638	442	-	1	Parent=MP000120;Rank=1;Identity=1.0000;Target=BnaC03G0412200WE-westarv0_C03_nlr40 241 328
westarv0_C03	miniprot	CDS	32461933	32462199	469	-	1	Parent=MP000120;Rank=1;Identity=1.0000;Target=BnaC03G0412200WE-westarv0_C03_nlr40 329 417
westarv0_C03	miniprot	CDS	32461674	32461764	140	-	1	Parent=MP000120;Rank=1;Identity=1.0000;Target=BnaC03G0412200WE-westarv0_C03_nlr40 418 447
westarv0_C03	miniprot	stop_codon	32461674	32461676	0	-	0	Parent=MP000120;Rank=1
##PAF	BnaC03G0239800WE-westarv0_C03_nlr43	1136	0	1136	-	westarv0_C03	72844319	17358232	17361949	3408	3408	0	AS:i:5779	ms:i:5910	np:i:1136	fs:i:0	st:i:0	da:i:0	do:i:0	cg:Z:132M76V359M83N105M82N303M71N236M	cs:Z::132*ccP~gt73ag-t:359~gt83ag:105~gt82ag:303~gt71ag:236
westarv0_C03	miniprot	mRNA	17358230	17361949	5910	-	.	ID=MP000121;Rank=1;Identity=1.0000;Positive=1.0000;Target=BnaC03G0239800WE-westarv0_C03_nlr43 1 1136
westarv0_C03	miniprot	CDS	17361552	17361949	681	-	0	Parent=MP000121;Rank=1;Identity=1.0000;Target=BnaC03G0239800WE-westarv0_C03_nlr43 1 132
westarv0_C03	miniprot	CDS	17360401	17361478	1857	-	1	Parent=MP000121;Rank=1;Identity=1.0000;Target=BnaC03G0239800WE-westarv0_C03_nlr43 133 492
westarv0_C03	miniprot	CDS	17360003	17360317	559	-	0	Parent=MP000121;Rank=1;Identity=1.0000;Target=BnaC03G0239800WE-westarv0_C03_nlr43 493 597
westarv0_C03	miniprot	CDS	17359012	17359920	1531	-	0	Parent=MP000121;Rank=1;Identity=1.0000;Target=BnaC03G0239800WE-westarv0_C03_nlr43 598 900
westarv0_C03	miniprot	CDS	17358230	17358940	1282	-	0	Parent=MP000121;Rank=1;Identity=1.0000;Target=BnaC03G0239800WE-westarv0_C03_nlr43 901 1136
westarv0_C03	miniprot	stop_codon	17358230	17358232	0	-	0	Parent=MP000121;Rank=1
##PAF	BnaC03G0028900WE-westarv0_C03_nlr47	677	0	677	-	westarv0_C03	72844319	1614813	1617015	2031	2031	0	AS:i:3439	ms:i:3509	np:i:677	fs:i:0	st:i:0	da:i:0	do:i:0	cg:Z:158M85V397M89N121M	cs:Z::158*agS~gt82ag-c:397~gt89ag:121
westarv0_C03	miniprot	mRNA	1614811	1617015	3509	-	.	ID=MP000122;Rank=1;Identity=1.0000;Positive=1.0000;Target=BnaC03G0028900WE-westarv0_C03_nlr47 1 677
westarv0_C03	miniprot	CDS	1616540	1617015	822	-	0	Parent=MP000122;Rank=1;Identity=1.0000;Target=BnaC03G0028900WE-westarv0_C03_nlr47 1 158
westarv0_C03	miniprot	CDS	1615266	1616457	2034	-	1	Parent=MP000122;Rank=1;Identity=1.0000;Target=BnaC03G0028900WE-westarv0_C03_nlr47 159 556
westarv0_C03	miniprot	CDS	1614811	1615176	653	-	0	Parent=MP000122;Rank=1;Identity=1.0000;Target=BnaC03G0028900WE-westarv0_C03_nlr47 557 677
westarv0_C03	miniprot	stop_codon	1614811	1614813	0	-	0	Parent=MP000122;Rank=1
##PAF	BnaC03G0428700WE-westarv0_C03_nlr10_11	1445	0	1445	+	westarv0_C03	72844319	34229413	34234336	4335	4335	0	AS:i:7418	ms:i:7582	np:i:1445	fs:i:0	st:i:0	da:i:0	do:i:0	cg:Z:361M89N99M133N527M83N199M132N175M154V83M	cs:Z::361~gt89ag:99~gt133ag:527~gt83ag:199~gt132ag:175*tgW~gt151ag-g:83
westarv0_C03	miniprot	mRNA	34229414	34234339	7582	+	.	ID=MP000123;Rank=1;Identity=1.0000;Positive=1.0000;Target=BnaC03G0428700WE-westarv0_C03_nlr10_11 1 1445
westarv0_C03	miniprot	CDS	34229414	34230496	1895	+	0	Parent=MP000123;Rank=1;Identity=1.0000;Target=BnaC03G0428700WE-westarv0_C03_nlr10_11 1 361
westarv0_C03	miniprot	CDS	34230586	34230882	538	+	0	Parent=MP000123;Rank=1;Identity=1.0000;Target=BnaC03G0428700WE-westarv0_C03_nlr10_11 362 460
westarv0_C03	miniprot	CDS	34231016	34232596	2763	+	0	Parent=MP000123;Rank=1;Identity=1.0000;Target=BnaC03G0428700WE-westarv0_C03_nlr10_11 461 987
westarv0_C03	miniprot	CDS	34232680	34233276	1042	+	0	Parent=MP000123;Rank=1;Identity=1.0000;Target=BnaC03G0428700WE-westarv0_C03_nlr10_11 988 1186
westarv0_C03	miniprot	CDS	34233409	34233935	909	+	0	Parent=MP000123;Rank=1;Identity=1.0000;Target=BnaC03G0428700WE-westarv0_C03_nlr10_11 1187 1361
westarv0_C03	miniprot	CDS	34234087	34234339	435	+	1	Parent=MP000123;Rank=1;Identity=1.0000;Target=BnaC03G0428700WE-westarv0_C03_nlr10_11 1362 1445
westarv0_C03	miniprot	stop_codon	34234337	34234339	0	+	0	Parent=MP000123;Rank=1
##PAF	BnaC03G0416800WE-westarv0_C03_nlr9	151	0	151	+	westarv0_C03	72844319	32946342	32946795	453	453	0	AS:i:802	ms:i:802	np:i:151	fs:i:0	st:i:0	da:i:0	do:i:0	cg:Z:151M	cs:Z::151
westarv0_C03	miniprot	mRNA	32946343	32946798	802	+	.	ID=MP000124;Rank=1;Identity=1.0000;Positive=1.0000;Target=BnaC03G0416800WE-westarv0_C03_nlr9 1 151
westarv0_C03	miniprot	CDS	32946343	32946798	802	+	0	Parent=MP000124;Rank=1;Identity=1.0000;Target=BnaC03G0416800WE-westarv0_C03_nlr9 1 151
westarv0_C03	miniprot	stop_codon	32946796	32946798	0	+	0	Parent=MP000124;Rank=1
##PAF	BnaC03G0416900WE-westarv0_C03_nlr9	286	0	286	+	westarv0_C03	72844319	32948624	32949482	858	858	0	AS:i:1495	ms:i:1495	np:i:286	fs:i:0	st:i:0	da:i:0	do:i:0	cg:Z:286M	cs:Z::286
westarv0_C03	miniprot	mRNA	32948625	32949485	1495	+	.	ID=MP000125;Rank=1;Identity=1.0000;Positive=1.0000;Target=BnaC03G0416900WE-westarv0_C03_nlr9 1 286
westarv0_C03	miniprot	CDS	32948625	32949485	1495	+	0	Parent=MP000125;Rank=1;Identity=1.0000;Target=BnaC03G0416900WE-westarv0_C03_nlr9 1 286
westarv0_C03	miniprot	stop_codon	32949483	32949485	0	+	0	Parent=MP000125;Rank=1
##PAF	BnaC04G0246800WE-westarv0_C04_nlr8	1055	0	1055	+	westarv0_C04	71968714	35910805	35914238	3165	3165	0	AS:i:5358	ms:i:5472	np:i:1055	fs:i:0	st:i:0	da:i:0	do:i:0	cg:Z:170M70V362M91N100M110N422M	cs:Z::170*tgW~gt67ag-g:362~gt91ag:100~gt110ag:422
westarv0_C04	miniprot	mRNA	35910806	35914241	5472	+	.	ID=MP000126;Rank=1;Identity=1.0000;Positive=1.0000;Target=BnaC04G0246800WE-westarv0_C04_nlr8 1 1055
westarv0_C04	miniprot	CDS	35910806	35911317	896	+	0	Parent=MP000126;Rank=1;Identity=1.0000;Target=BnaC04G0246800WE-westarv0_C04_nlr8 1 170
westarv0_C04	miniprot	CDS	35911385	35912471	1849	+	1	Parent=MP000126;Rank=1;Identity=1.0000;Target=BnaC04G0246800WE-westarv0_C04_nlr8 171 533
westarv0_C04	miniprot	CDS	35912563	35912862	525	+	0	Parent=MP000126;Rank=1;Identity=1.0000;Target=BnaC04G0246800WE-westarv0_C04_nlr8 534 633
westarv0_C04	miniprot	CDS	35912973	35914241	2202	+	0	Parent=MP000126;Rank=1;Identity=1.0000;Target=BnaC04G0246800WE-westarv0_C04_nlr8 634 1055
westarv0_C04	miniprot	stop_codon	35914239	35914241	0	+	0	Parent=MP000126;Rank=1
##PAF	BnaC04G0389800WE-westarv0_C04_nlr9	473	0	473	+	westarv0_C04	71968714	52853259	52854678	1419	1419	0	AS:i:2445	ms:i:2445	np:i:473	fs:i:0	st:i:0	da:i:0	do:i:0	cg:Z:473M	cs:Z::473
westarv0_C04	miniprot	mRNA	52853260	52854681	2445	+	.	ID=MP000127;Rank=1;Identity=1.0000;Positive=1.0000;Target=BnaC04G0389800WE-westarv0_C04_nlr9 1 473
westarv0_C04	miniprot	CDS	52853260	52854681	2445	+	0	Parent=MP000127;Rank=1;Identity=1.0000;Target=BnaC04G0389800WE-westarv0_C04_nlr9 1 473
westarv0_C04	miniprot	stop_codon	52854679	52854681	0	+	0	Parent=MP000127;Rank=1
##PAF	BnaC04G0389900WE-westarv0_C04_nlr10	961	0	961	+	westarv0_C04	71968714	52874140	52877656	2883	2883	0	AS:i:4810	ms:i:4959	np:i:961	fs:i:0	st:i:0	da:i:0	do:i:0	cg:Z:152M149V364M381N103M69N173M37N168M	cs:Z::152*tgC~gt146ag-c:364~gt381ag:103~gt69ag:173~gt37ag:168
westarv0_C04	miniprot	mRNA	52874141	52877659	4959	+	.	ID=MP000128;Rank=1;Identity=1.0000;Positive=1.0000;Target=BnaC04G0389900WE-westarv0_C04_nlr10 1 961
westarv0_C04	miniprot	CDS	52874141	52874598	778	+	0	Parent=MP000128;Rank=1;Identity=1.0000;Target=BnaC04G0389900WE-westarv0_C04_nlr10 1 152
westarv0_C04	miniprot	CDS	52874745	52875837	1876	+	1	Parent=MP000128;Rank=1;Identity=1.0000;Target=BnaC04G0389900WE-westarv0_C04_nlr10 153 517
westarv0_C04	miniprot	CDS	52876219	52876527	556	+	0	Parent=MP000128;Rank=1;Identity=1.0000;Target=BnaC04G0389900WE-westarv0_C04_nlr10 518 620
westarv0_C04	miniprot	CDS	52876597	52877115	888	+	0	Parent=MP000128;Rank=1;Identity=1.0000;Target=BnaC04G0389900WE-westarv0_C04_nlr10 621 793
westarv0_C04	miniprot	CDS	52877153	52877659	861	+	0	Parent=MP000128;Rank=1;Identity=1.0000;Target=BnaC04G0389900WE-westarv0_C04_nlr10 794 961
westarv0_C04	miniprot	stop_codon	52877657	52877659	0	+	0	Parent=MP000128;Rank=1
##PAF	BnaC04G0403400WE-westarv0_C04_nlr11	990	0	990	+	westarv0_C04	71968714	54363757	54367056	2970	3057	0	AS:i:5020	ms:i:5134	np:i:990	fs:i:0	st:i:0	da:i:0	do:i:0	cg:Z:17M84V367M79N94M82N418M29D93M	cs:Z::17*tgW~gt81ag-g:367~gt79ag:94~gt82ag:418-aaaggtattctcatcaacgaacttgaatgctatacgggttctccactcctaacaaaacacctattagtattacgtggggctctgttt:93
westarv0_C04	miniprot	mRNA	54363758	54367059	5134	+	.	ID=MP000129;Rank=1;Identity=0.9715;Positive=0.9715;Target=BnaC04G0403400WE-westarv0_C04_nlr11 1 990
westarv0_C04	miniprot	CDS	54363758	54363810	97	+	0	Parent=MP000129;Rank=1;Identity=1.0000;Target=BnaC04G0403400WE-westarv0_C04_nlr11 1 17
westarv0_C04	miniprot	CDS	54363892	54364993	1887	+	1	Parent=MP000129;Rank=1;Identity=1.0000;Target=BnaC04G0403400WE-westarv0_C04_nlr11 18 385
westarv0_C04	miniprot	CDS	54365073	54365354	503	+	0	Parent=MP000129;Rank=1;Identity=1.0000;Target=BnaC04G0403400WE-westarv0_C04_nlr11 386 479
westarv0_C04	miniprot	CDS	54365437	54367059	2647	+	0	Parent=MP000129;Rank=1;Identity=0.9463;Target=BnaC04G0403400WE-westarv0_C04_nlr11 480 990
westarv0_C04	miniprot	stop_codon	54367057	54367059	0	+	0	Parent=MP000129;Rank=1
##PAF	BnaC04G0405600WE-westarv0_C04_nlr12	1060	0	1060	+	westarv0_C04	71968714	54629657	54634143	3180	3180	0	AS:i:5395	ms:i:5509	np:i:1060	fs:i:0	st:i:0	da:i:0	do:i:0	cg:Z:155M966V369M252N108M91N427M	cs:Z::155*tgW~gt963ag-g:369~gt252ag:108~gt91ag:427
westarv0_C04	miniprot	mRNA	54629658	54634146	5509	+	.	ID=MP000130;Rank=1;Identity=1.0000;Positive=1.0000;Target=BnaC04G0405600WE-westarv0_C04_nlr12 1 1060
westarv0_C04	miniprot	CDS	54629658	54630124	827	+	0	Parent=MP000130;Rank=1;Identity=1.0000;Target=BnaC04G0405600WE-westarv0_C04_nlr12 1 155
westarv0_C04	miniprot	CDS	54631088	54632195	1888	+	1	Parent=MP000130;Rank=1;Identity=1.0000;Target=BnaC04G0405600WE-westarv0_C04_nlr12 156 525
westarv0_C04	miniprot	CDS	54632448	54632771	577	+	0	Parent=MP000130;Rank=1;Identity=1.0000;Target=BnaC04G0405600WE-westarv0_C04_nlr12 526 633
westarv0_C04	miniprot	CDS	54632863	54634146	2217	+	0	Parent=MP000130;Rank=1;Identity=1.0000;Target=BnaC04G0405600WE-westarv0_C04_nlr12 634 1060
westarv0_C04	miniprot	stop_codon	54634144	54634146	0	+	0	Parent=MP000130;Rank=1
##PAF	BnaC04G0406100WE-westarv0_C04_nlr13	802	0	802	+	westarv0_C04	71968714	54666080	54668586	2406	2406	0	AS:i:4142	ms:i:4191	np:i:802	fs:i:0	st:i:0	da:i:0	do:i:0	cg:Z:407M103U394M	cs:Z::407*gV~gt100ag-tg:394
westarv0_C04	miniprot	mRNA	54666081	54668589	4191	+	.	ID=MP000131;Rank=1;Identity=1.0000;Positive=1.0000;Target=BnaC04G0406100WE-westarv0_C04_nlr13 1 802
westarv0_C04	miniprot	CDS	54666081	54667302	2144	+	0	Parent=MP000131;Rank=1;Identity=1.0000;Target=BnaC04G0406100WE-westarv0_C04_nlr13 1 407
westarv0_C04	miniprot	CDS	54667403	54668589	2047	+	2	Parent=MP000131;Rank=1;Identity=1.0000;Target=BnaC04G0406100WE-westarv0_C04_nlr13 408 802
westarv0_C04	miniprot	stop_codon	54668587	54668589	0	+	0	Parent=MP000131;Rank=1
##PAF	BnaC04G0386100WE-westarv0_C04_nlr17	353	0	353	-	westarv0_C04	71968714	52573427	52574997	1059	1059	0	AS:i:1771	ms:i:1819	np:i:353	fs:i:0	st:i:0	da:i:0	do:i:0	cg:Z:156M514V196M	cs:Z::156*tgW~gt511ag-g:196
westarv0_C04	miniprot	mRNA	52573425	52574997	1819	-	.	ID=MP000132;Rank=1;Identity=1.0000;Positive=1.0000;Target=BnaC04G0386100WE-westarv0_C04_nlr17 1 353
westarv0_C04	miniprot	CDS	52574528	52574997	819	-	0	Parent=MP000132;Rank=1;Identity=1.0000;Target=BnaC04G0386100WE-westarv0_C04_nlr17 1 156
westarv0_C04	miniprot	CDS	52573425	52574016	1000	-	1	Parent=MP000132;Rank=1;Identity=1.0000;Target=BnaC04G0386100WE-westarv0_C04_nlr17 157 353
westarv0_C04	miniprot	stop_codon	52573425	52573427	0	-	0	Parent=MP000132;Rank=1
##PAF	BnaC04G0385900WE-westarv0_C04_nlr18	392	0	392	-	westarv0_C04	71968714	52570763	52572115	1176	1176	0	AS:i:1941	ms:i:2010	np:i:392	fs:i:0	st:i:0	da:i:0	do:i:0	cg:Z:186M78V146M101N59M	cs:Z::186*tgW~gt75ag-g:146~gt101ag:59
westarv0_C04	miniprot	mRNA	52570761	52572115	2010	-	.	ID=MP000133;Rank=1;Identity=1.0000;Positive=1.0000;Target=BnaC04G0385900WE-westarv0_C04_nlr18 1 392
westarv0_C04	miniprot	CDS	52571556	52572115	970	-	0	Parent=MP000133;Rank=1;Identity=1.0000;Target=BnaC04G0385900WE-westarv0_C04_nlr18 1 186
westarv0_C04	miniprot	CDS	52571042	52571480	747	-	1	Parent=MP000133;Rank=1;Identity=1.0000;Target=BnaC04G0385900WE-westarv0_C04_nlr18 187 333
westarv0_C04	miniprot	CDS	52570761	52570940	293	-	0	Parent=MP000133;Rank=1;Identity=1.0000;Target=BnaC04G0385900WE-westarv0_C04_nlr18 334 392
westarv0_C04	miniprot	stop_codon	52570761	52570763	0	-	0	Parent=MP000133;Rank=1
##PAF	BnaC04G0373100WE-westarv0_C04_nlr19	377	0	377	-	westarv0_C04	71968714	51258849	51265662	1131	1131	0	AS:i:1860	ms:i:1971	np:i:377	fs:i:0	st:i:0	da:i:0	do:i:0	cg:Z:72M147N211M358U72M5183V20M	cs:Z::72~gt147ag:211*cL~gt355ag-tt:72*atI~gt5180ag-c:20
westarv0_C04	miniprot	mRNA	51258847	51265662	1971	-	.	ID=MP000134;Rank=1;Identity=1.0000;Positive=1.0000;Target=BnaC04G0373100WE-westarv0_C04_nlr19 1 377
westarv0_C04	miniprot	CDS	51265447	51265662	369	-	0	Parent=MP000134;Rank=1;Identity=1.0000;Target=BnaC04G0373100WE-westarv0_C04_nlr19 1 72
westarv0_C04	miniprot	CDS	51264666	51265299	1114	-	0	Parent=MP000134;Rank=1;Identity=1.0000;Target=BnaC04G0373100WE-westarv0_C04_nlr19 73 283
westarv0_C04	miniprot	CDS	51264091	51264310	381	-	2	Parent=MP000134;Rank=1;Identity=1.0000;Target=BnaC04G0373100WE-westarv0_C04_nlr19 284 356
westarv0_C04	miniprot	CDS	51258847	51258910	107	-	1	Parent=MP000134;Rank=1;Identity=1.0000;Target=BnaC04G0373100WE-westarv0_C04_nlr19 357 377
westarv0_C04	miniprot	stop_codon	51258847	51258849	0	-	0	Parent=MP000134;Rank=1
##PAF	BnaC04G0247400WE-westarv0_C04_nlr22	381	0	381	-	westarv0_C04	71968714	35997778	36003419	1143	1143	0	AS:i:1676	ms:i:1953	np:i:381	fs:i:0	st:i:0	da:i:0	do:i:0	cg:Z:49M2253V99M90U94M1709U21M79N33M141N13M109U35M132U32M	cs:Z::49*gaE~gt2250ag-g:99*gE~gt87ag-aa:94*gV~gt1706ag-tc:21~gt79ag:33~gt141ag:13*aN~gt106ag-at:35*gG~gt129ag-ga:32
westarv0_C04	miniprot	mRNA	35997776	36003419	1953	-	.	ID=MP000135;Rank=1;Identity=1.0000;Positive=1.0000;Target=BnaC04G0247400WE-westarv0_C04_nlr22 1 381
westarv0_C04	miniprot	CDS	36003271	36003419	247	-	0	Parent=MP000135;Rank=1;Identity=1.0000;Target=BnaC04G0247400WE-westarv0_C04_nlr22 1 49
westarv0_C04	miniprot	CDS	36000722	36001020	513	-	1	Parent=MP000135;Rank=1;Identity=1.0000;Target=BnaC04G0247400WE-westarv0_C04_nlr22 50 149
westarv0_C04	miniprot	CDS	36000350	36000634	492	-	2	Parent=MP000135;Rank=1;Identity=1.0000;Target=BnaC04G0247400WE-westarv0_C04_nlr22 150 244
westarv0_C04	miniprot	CDS	35998579	35998643	110	-	2	Parent=MP000135;Rank=1;Identity=1.0000;Target=BnaC04G0247400WE-westarv0_C04_nlr22 245 266
westarv0_C04	miniprot	CDS	35998401	35998499	170	-	0	Parent=MP000135;Rank=1;Identity=1.0000;Target=BnaC04G0247400WE-westarv0_C04_nlr22 267 299
westarv0_C04	miniprot	CDS	35998220	35998259	69	-	0	Parent=MP000135;Rank=1;Identity=1.0000;Target=BnaC04G0247400WE-westarv0_C04_nlr22 300 312
westarv0_C04	miniprot	CDS	35998006	35998113	187	-	2	Parent=MP000135;Rank=1;Identity=1.0000;Target=BnaC04G0247400WE-westarv0_C04_nlr22 313 348
westarv0_C04	miniprot	CDS	35997776	35997876	165	-	2	Parent=MP000135;Rank=1;Identity=1.0000;Target=BnaC04G0247400WE-westarv0_C04_nlr22 349 381
westarv0_C04	miniprot	stop_codon	35997776	35997778	0	-	0	Parent=MP000135;Rank=1
##PAF	BnaC04G0241500WE-westarv0_C04_nlr24	284	0	284	-	westarv0_C04	71968714	34944407	34945804	852	852	0	AS:i:1357	ms:i:1465	np:i:284	fs:i:0	st:i:0	da:i:0	do:i:0	cg:Z:24M219V53M150N32M179N174M	cs:Z::24*atM~gt216ag-g:53~gt150ag:32~gt179ag:174
westarv0_C04	miniprot	mRNA	34944405	34945804	1465	-	.	ID=MP000136;Rank=1;Identity=1.0000;Positive=1.0000;Target=BnaC04G0241500WE-westarv0_C04_nlr24 1 284
westarv0_C04	miniprot	CDS	34945731	34945804	131	-	0	Parent=MP000136;Rank=1;Identity=1.0000;Target=BnaC04G0241500WE-westarv0_C04_nlr24 1 24
westarv0_C04	miniprot	CDS	34945355	34945514	264	-	1	Parent=MP000136;Rank=1;Identity=1.0000;Target=BnaC04G0241500WE-westarv0_C04_nlr24 25 78
westarv0_C04	miniprot	CDS	34945109	34945204	156	-	0	Parent=MP000136;Rank=1;Identity=1.0000;Target=BnaC04G0241500WE-westarv0_C04_nlr24 79 110
westarv0_C04	miniprot	CDS	34944405	34944929	914	-	0	Parent=MP000136;Rank=1;Identity=1.0000;Target=BnaC04G0241500WE-westarv0_C04_nlr24 111 284
westarv0_C04	miniprot	stop_codon	34944405	34944407	0	-	0	Parent=MP000136;Rank=1
##PAF	BnaC04G0154100WE-westarv0_C04_nlr5_6	1132	0	1132	+	westarv0_C04	71968714	14070458	14075801	3396	3396	0	AS:i:5705	ms:i:5872	np:i:1132	fs:i:0	st:i:0	da:i:0	do:i:0	cg:Z:159M908V370M83N120M750N286M138V130M74N65M	cs:Z::159*tgW~gt905ag-g:370~gt83ag:120~gt750ag:286*tgW~gt135ag-g:130~gt74ag:65
westarv0_C04	miniprot	mRNA	14070459	14075804	5872	+	.	ID=MP000137;Rank=1;Identity=1.0000;Positive=1.0000;Target=BnaC04G0154100WE-westarv0_C04_nlr5_6 1 1132
westarv0_C04	miniprot	CDS	14070459	14070937	843	+	0	Parent=MP000137;Rank=1;Identity=1.0000;Target=BnaC04G0154100WE-westarv0_C04_nlr5_6 1 159
westarv0_C04	miniprot	CDS	14071843	14072953	1911	+	1	Parent=MP000137;Rank=1;Identity=1.0000;Target=BnaC04G0154100WE-westarv0_C04_nlr5_6 160 530
westarv0_C04	miniprot	CDS	14073037	14073396	652	+	0	Parent=MP000137;Rank=1;Identity=1.0000;Target=BnaC04G0154100WE-westarv0_C04_nlr5_6 531 650
westarv0_C04	miniprot	CDS	14074147	14075006	1462	+	0	Parent=MP000137;Rank=1;Identity=1.0000;Target=BnaC04G0154100WE-westarv0_C04_nlr5_6 651 936
westarv0_C04	miniprot	CDS	14075142	14075532	672	+	1	Parent=MP000137;Rank=1;Identity=1.0000;Target=BnaC04G0154100WE-westarv0_C04_nlr5_6 937 1067
westarv0_C04	miniprot	CDS	14075607	14075804	332	+	0	Parent=MP000137;Rank=1;Identity=1.0000;Target=BnaC04G0154100WE-westarv0_C04_nlr5_6 1068 1132
westarv0_C04	miniprot	stop_codon	14075802	14075804	0	+	0	Parent=MP000137;Rank=1
##PAF	BnaC05G0432600WE_westarv0_C05_nlr7	1407	0	1407	+	westarv0_C05	59594324	49099230	49103451	4221	4221	0	AS:i:7215	ms:i:7215	np:i:1407	fs:i:0	st:i:0	da:i:0	do:i:0	cg:Z:1407M	cs:Z::1407
westarv0_C05	miniprot	mRNA	49099231	49103454	7215	+	.	ID=MP000138;Rank=1;Identity=1.0000;Positive=1.0000;Target=BnaC05G0432600WE_westarv0_C05_nlr7 1 1407
westarv0_C05	miniprot	CDS	49099231	49103454	7215	+	0	Parent=MP000138;Rank=1;Identity=1.0000;Target=BnaC05G0432600WE_westarv0_C05_nlr7 1 1407
westarv0_C05	miniprot	stop_codon	49103452	49103454	0	+	0	Parent=MP000138;Rank=1
##PAF	BnaC05G0542600WE-westarv0_C05_nlr11	206	0	206	-	westarv0_C05	59594324	57906591	57907367	618	618	0	AS:i:1028	ms:i:1076	np:i:206	fs:i:0	st:i:0	da:i:0	do:i:0	cg:Z:176M161V29M	cs:Z::176*tgW~gt158ag-g:29
westarv0_C05	miniprot	mRNA	57906589	57907367	1076	-	.	ID=MP000139;Rank=1;Identity=1.0000;Positive=1.0000;Target=BnaC05G0542600WE-westarv0_C05_nlr11 1 206
westarv0_C05	miniprot	CDS	57906838	57907367	928	-	0	Parent=MP000139;Rank=1;Identity=1.0000;Target=BnaC05G0542600WE-westarv0_C05_nlr11 1 176
westarv0_C05	miniprot	CDS	57906589	57906679	148	-	1	Parent=MP000139;Rank=1;Identity=1.0000;Target=BnaC05G0542600WE-westarv0_C05_nlr11 177 206
westarv0_C05	miniprot	stop_codon	57906589	57906591	0	-	0	Parent=MP000139;Rank=1
##PAF	BnaC05G0462700WE-westarv0_C05_nlr13	1121	0	1121	-	westarv0_C05	59594324	51412732	51416428	3363	3363	0	AS:i:5710	ms:i:5824	np:i:1121	fs:i:0	st:i:0	da:i:0	do:i:0	cg:Z:199M105V370M103N97M128N454M	cs:Z::199*tgW~gt102ag-g:370~gt103ag:97~gt128ag:454
westarv0_C05	miniprot	mRNA	51412730	51416428	5824	-	.	ID=MP000140;Rank=1;Identity=1.0000;Positive=1.0000;Target=BnaC05G0462700WE-westarv0_C05_nlr13 1 1121
westarv0_C05	miniprot	CDS	51415830	51416428	1040	-	0	Parent=MP000140;Rank=1;Identity=1.0000;Target=BnaC05G0462700WE-westarv0_C05_nlr13 1 199
westarv0_C05	miniprot	CDS	51414617	51415727	1921	-	1	Parent=MP000140;Rank=1;Identity=1.0000;Target=BnaC05G0462700WE-westarv0_C05_nlr13 200 570
westarv0_C05	miniprot	CDS	51414223	51414513	518	-	0	Parent=MP000140;Rank=1;Identity=1.0000;Target=BnaC05G0462700WE-westarv0_C05_nlr13 571 667
westarv0_C05	miniprot	CDS	51412730	51414094	2345	-	0	Parent=MP000140;Rank=1;Identity=1.0000;Target=BnaC05G0462700WE-westarv0_C05_nlr13 668 1121
westarv0_C05	miniprot	stop_codon	51412730	51412732	0	-	0	Parent=MP000140;Rank=1
##PAF	BnaC05G0432500WE-westarv0_C05_nlr14	1020	0	1020	-	westarv0_C05	59594324	49094563	49097623	3060	3060	0	AS:i:5295	ms:i:5295	np:i:1020	fs:i:0	st:i:0	da:i:0	do:i:0	cg:Z:1020M	cs:Z::1020
westarv0_C05	miniprot	mRNA	49094561	49097623	5295	-	.	ID=MP000141;Rank=1;Identity=1.0000;Positive=1.0000;Target=BnaC05G0432500WE-westarv0_C05_nlr14 1 1020
westarv0_C05	miniprot	CDS	49094561	49097623	5295	-	0	Parent=MP000141;Rank=1;Identity=1.0000;Target=BnaC05G0432500WE-westarv0_C05_nlr14 1 1020
westarv0_C05	miniprot	stop_codon	49094561	49094563	0	-	0	Parent=MP000141;Rank=1
##PAF	BnaC05G0204700WE-westarv0_C05_nlr15	1407	0	1407	-	westarv0_C05	59594324	15562941	15571682	4191	4221	0	AS:i:7063	ms:i:7184	np:i:1399	fs:i:0	st:i:0	da:i:0	do:i:27	cg:Z:157M4270V372M67N137M113N530M73N210M	cs:Z::157*aaK~gt4267ag-a:372~gt67ag:137~gt113ag:530~gt73ag:196*gtgM:1*ttgW*ataT:1*tttL*gttI*ggaN*tggH*tgtT*tttT:1*tttL:1
westarv0_C05	miniprot	mRNA	15562942	15571682	7184	-	.	ID=MP000142;Rank=1;Identity=0.9929;Positive=0.9943;Target=BnaC05G0204700WE-westarv0_C05_nlr15 1 1407
westarv0_C05	miniprot	CDS	15571210	15571682	831	-	0	Parent=MP000142;Rank=1;Identity=1.0000;Target=BnaC05G0204700WE-westarv0_C05_nlr15 1 157
westarv0_C05	miniprot	CDS	15565826	15566942	1873	-	1	Parent=MP000142;Rank=1;Identity=1.0000;Target=BnaC05G0204700WE-westarv0_C05_nlr15 158 530
westarv0_C05	miniprot	CDS	15565348	15565758	700	-	0	Parent=MP000142;Rank=1;Identity=1.0000;Target=BnaC05G0204700WE-westarv0_C05_nlr15 531 667
westarv0_C05	miniprot	CDS	15563645	15565234	2727	-	0	Parent=MP000142;Rank=1;Identity=1.0000;Target=BnaC05G0204700WE-westarv0_C05_nlr15 668 1197
westarv0_C05	miniprot	CDS	15562942	15563571	1053	-	0	Parent=MP000142;Rank=1;Identity=0.9524;Target=BnaC05G0204700WE-westarv0_C05_nlr15 1198 1407
##PAF	BnaC05G0204600WE-westarv0_C05_nlr16	1172	0	1172	-	westarv0_C05	59594324	15484405	15488151	3516	3516	0	AS:i:5905	ms:i:5997	np:i:1172	fs:i:0	st:i:0	da:i:0	do:i:0	cg:Z:157M95V372M70N124M68N518M	cs:Z::157*agR~gt92ag-a:372~gt70ag:124~gt68ag:518
westarv0_C05	miniprot	mRNA	15484403	15488151	5997	-	.	ID=MP000143;Rank=1;Identity=1.0000;Positive=1.0000;Target=BnaC05G0204600WE-westarv0_C05_nlr16 1 1172
westarv0_C05	miniprot	CDS	15487679	15488151	834	-	0	Parent=MP000143;Rank=1;Identity=1.0000;Target=BnaC05G0204600WE-westarv0_C05_nlr16 1 157
westarv0_C05	miniprot	CDS	15486470	15487586	1881	-	1	Parent=MP000143;Rank=1;Identity=1.0000;Target=BnaC05G0204600WE-westarv0_C05_nlr16 158 530
westarv0_C05	miniprot	CDS	15486028	15486399	640	-	0	Parent=MP000143;Rank=1;Identity=1.0000;Target=BnaC05G0204600WE-westarv0_C05_nlr16 531 654
westarv0_C05	miniprot	CDS	15484403	15485959	2642	-	0	Parent=MP000143;Rank=1;Identity=1.0000;Target=BnaC05G0204600WE-westarv0_C05_nlr16 655 1172
westarv0_C05	miniprot	stop_codon	15484403	15484405	0	-	0	Parent=MP000143;Rank=1
##PAF	BnaC05G0124700WE-westarv0_C05_nlr17	142	0	142	-	westarv0_C05	59594324	7719472	7719898	426	426	0	AS:i:723	ms:i:723	np:i:142	fs:i:0	st:i:0	da:i:0	do:i:0	cg:Z:142M	cs:Z::142
westarv0_C05	miniprot	mRNA	7719470	7719898	723	-	.	ID=MP000144;Rank=1;Identity=1.0000;Positive=1.0000;Target=BnaC05G0124700WE-westarv0_C05_nlr17 1 142
westarv0_C05	miniprot	CDS	7719470	7719898	723	-	0	Parent=MP000144;Rank=1;Identity=1.0000;Target=BnaC05G0124700WE-westarv0_C05_nlr17 1 142
westarv0_C05	miniprot	stop_codon	7719470	7719472	0	-	0	Parent=MP000144;Rank=1
##PAF	BnaC06G0058500WE-westarv0_C06_nlr3	375	0	375	+	westarv0_C06	52822278	11113489	11114706	1125	1125	0	AS:i:1886	ms:i:1919	np:i:375	fs:i:0	st:i:0	da:i:0	do:i:0	cg:Z:251M95U123M	cs:Z::251*gV~gt92ag-tg:123
westarv0_C06	miniprot	mRNA	11113490	11114709	1919	+	.	ID=MP000145;Rank=1;Identity=1.0000;Positive=1.0000;Target=BnaC06G0058500WE-westarv0_C06_nlr3 1 375
westarv0_C06	miniprot	CDS	11113490	11114243	1274	+	0	Parent=MP000145;Rank=1;Identity=1.0000;Target=BnaC06G0058500WE-westarv0_C06_nlr3 1 251
westarv0_C06	miniprot	CDS	11114336	11114709	645	+	2	Parent=MP000145;Rank=1;Identity=1.0000;Target=BnaC06G0058500WE-westarv0_C06_nlr3 252 375
westarv0_C06	miniprot	stop_codon	11114707	11114709	0	+	0	Parent=MP000145;Rank=1
##PAF	BnaC06G0412400WE-westarv0_C06_nlr12	295	0	295	+	westarv0_C06	52822278	48405479	48406934	885	885	0	AS:i:1456	ms:i:1532	np:i:295	fs:i:0	st:i:0	da:i:0	do:i:0	cg:Z:158M99V106M477U29M	cs:Z::158*ttL~gt96ag-g:106*gG~gt474ag-ga:29
westarv0_C06	miniprot	mRNA	48405480	48406937	1532	+	.	ID=MP000146;Rank=1;Identity=1.0000;Positive=1.0000;Target=BnaC06G0412400WE-westarv0_C06_nlr12 1 295
westarv0_C06	miniprot	CDS	48405480	48405955	833	+	0	Parent=MP000146;Rank=1;Identity=1.0000;Target=BnaC06G0412400WE-westarv0_C06_nlr12 1 158
westarv0_C06	miniprot	CDS	48406052	48406371	550	+	1	Parent=MP000146;Rank=1;Identity=1.0000;Target=BnaC06G0412400WE-westarv0_C06_nlr12 159 265
westarv0_C06	miniprot	CDS	48406846	48406937	149	+	2	Parent=MP000146;Rank=1;Identity=1.0000;Target=BnaC06G0412400WE-westarv0_C06_nlr12 266 295
westarv0_C06	miniprot	stop_codon	48406935	48406937	0	+	0	Parent=MP000146;Rank=1
##PAF	BnaC06G0412600WE-westarv0_C06_nlr13	473	0	473	+	westarv0_C06	52822278	48417073	48419191	1419	1419	0	AS:i:2399	ms:i:2439	np:i:473	fs:i:0	st:i:0	da:i:0	do:i:0	cg:Z:134M702V338M	cs:Z::134*tgW~gt699ag-g:338
westarv0_C06	miniprot	mRNA	48417074	48419194	2439	+	.	ID=MP000147;Rank=1;Identity=1.0000;Positive=1.0000;Target=BnaC06G0412600WE-westarv0_C06_nlr13 1 473
westarv0_C06	miniprot	CDS	48417074	48417477	692	+	0	Parent=MP000147;Rank=1;Identity=1.0000;Target=BnaC06G0412600WE-westarv0_C06_nlr13 1 134
westarv0_C06	miniprot	CDS	48418177	48419194	1747	+	1	Parent=MP000147;Rank=1;Identity=1.0000;Target=BnaC06G0412600WE-westarv0_C06_nlr13 135 473
westarv0_C06	miniprot	stop_codon	48419192	48419194	0	+	0	Parent=MP000147;Rank=1
##PAF	BnaC06G0412800WE-westarv0_C06_nlr14	435	0	435	+	westarv0_C06	52822278	48426656	48428037	1305	1305	0	AS:i:2206	ms:i:2246	np:i:435	fs:i:0	st:i:0	da:i:0	do:i:0	cg:Z:181M79V253M	cs:Z::181*tgW~gt76ag-g:253
westarv0_C06	miniprot	mRNA	48426657	48428040	2246	+	.	ID=MP000148;Rank=1;Identity=1.0000;Positive=1.0000;Target=BnaC06G0412800WE-westarv0_C06_nlr14 1 435
westarv0_C06	miniprot	CDS	48426657	48427201	938	+	0	Parent=MP000148;Rank=1;Identity=1.0000;Target=BnaC06G0412800WE-westarv0_C06_nlr14 1 181
westarv0_C06	miniprot	CDS	48427278	48428040	1308	+	1	Parent=MP000148;Rank=1;Identity=1.0000;Target=BnaC06G0412800WE-westarv0_C06_nlr14 182 435
westarv0_C06	miniprot	stop_codon	48428038	48428040	0	+	0	Parent=MP000148;Rank=1
##PAF	BnaC06G0413000WE-westarv0_C06_nlr16	439	0	439	+	westarv0_C06	52822278	48437895	48439389	1317	1317	0	AS:i:2233	ms:i:2273	np:i:439	fs:i:0	st:i:0	da:i:0	do:i:0	cg:Z:184M180V254M	cs:Z::184*tgW~gt177ag-g:254
westarv0_C06	miniprot	mRNA	48437896	48439392	2273	+	.	ID=MP000149;Rank=1;Identity=1.0000;Positive=1.0000;Target=BnaC06G0413000WE-westarv0_C06_nlr16 1 439
westarv0_C06	miniprot	CDS	48437896	48438449	950	+	0	Parent=MP000149;Rank=1;Identity=1.0000;Target=BnaC06G0413000WE-westarv0_C06_nlr16 1 184
westarv0_C06	miniprot	CDS	48438627	48439392	1323	+	1	Parent=MP000149;Rank=1;Identity=1.0000;Target=BnaC06G0413000WE-westarv0_C06_nlr16 185 439
westarv0_C06	miniprot	stop_codon	48439390	48439392	0	+	0	Parent=MP000149;Rank=1
##PAF	BnaC06G0413100WE-westarv0_C06_nlr17	533	0	532	+	westarv0_C06	52822278	48443027	48476040	1581	1597	0	AS:i:2430	ms:i:2683	np:i:529	fs:i:1	st:i:0	da:i:0	do:i:0	cg:Z:158M101V218M876U49M75U22M79V13M1385U27M28700N2M1F19M215N19M	cs:Z::158*tgW~gt98ag-g:218*gD~gt873ag-at:49*gG~gt72ag-gg:22*agR~gt76ag-g:13*gG~gt1382ag-gg:27~gt28700ag:2-t:19~gt215ag:3*gagA:5*ctaV*agaT:3*cagR:2*aacE:1
westarv0_C06	miniprot	mRNA	48443028	48476040	2683	+	.	ID=MP000150;Rank=1;Identity=0.9900;Positive=0.9937;Frameshift=1;Target=BnaC06G0413100WE-westarv0_C06_nlr17 1 532
westarv0_C06	miniprot	CDS	48443028	48443503	808	+	0	Parent=MP000150;Rank=1;Identity=1.0000;Target=BnaC06G0413100WE-westarv0_C06_nlr17 1 158
westarv0_C06	miniprot	CDS	48443602	48444257	1109	+	1	Parent=MP000150;Rank=1;Identity=1.0000;Target=BnaC06G0413100WE-westarv0_C06_nlr17 159 377
westarv0_C06	miniprot	CDS	48445131	48445280	263	+	2	Parent=MP000150;Rank=1;Identity=1.0000;Target=BnaC06G0413100WE-westarv0_C06_nlr17 378 427
westarv0_C06	miniprot	CDS	48445353	48445422	119	+	2	Parent=MP000150;Rank=1;Identity=1.0000;Target=BnaC06G0413100WE-westarv0_C06_nlr17 428 450
westarv0_C06	miniprot	CDS	48445499	48445539	77	+	1	Parent=MP000150;Rank=1;Identity=1.0000;Target=BnaC06G0413100WE-westarv0_C06_nlr17 451 464
westarv0_C06	miniprot	CDS	48446922	48447004	153	+	2	Parent=MP000150;Rank=1;Identity=1.0000;Target=BnaC06G0413100WE-westarv0_C06_nlr17 465 492
westarv0_C06	miniprot	CDS	48475705	48475768	83	+	0	Parent=MP000150;Rank=1;Identity=0.9844;Frameshift=1;Target=BnaC06G0413100WE-westarv0_C06_nlr17 493 513
westarv0_C06	miniprot	CDS	48475984	48476040	71	+	0	Parent=MP000150;Rank=1;Identity=0.7368;Target=BnaC06G0413100WE-westarv0_C06_nlr17 514 532
##PAF	BnaC06G0413200WE-westarv0_C06_nlr18	984	0	984	+	westarv0_C06	52822278	48473411	48478973	2952	2952	0	AS:i:4338	ms:i:5036	np:i:984	fs:i:0	st:i:0	da:i:0	do:i:0	cg:Z:157M320V51M689N40M74U21M71V34M74N23M88V21M73N22M76N16M87N21M71N19M120N53M65N23M77N30M78V26M96N97M70N87M71V32M89N51M61N27M96N31M80V32M105N63M	cs:Z::157*agR~gt317ag-g:51~gt689ag:40*gG~gt71ag-gg:21*agR~gt68ag-g:34~gt74ag:23*atM~gt85ag-g:21~gt73ag:22~gt76ag:16~gt87ag:21~gt71ag:19~gt120ag:53~gt65ag:23~gt77ag:30*gaE~gt75ag-a:26~gt96ag:97~gt70ag:87*agR~gt68ag-g:32~gt89ag:51~gt61ag:27~gt96ag:31*agR~gt77ag-a:32~gt105ag:63
westarv0_C06	miniprot	mRNA	48473412	48478976	5036	+	.	ID=MP000151;Rank=1;Identity=1.0000;Positive=1.0000;Target=BnaC06G0413200WE-westarv0_C06_nlr18 1 984
westarv0_C06	miniprot	CDS	48473412	48473884	813	+	0	Parent=MP000151;Rank=1;Identity=1.0000;Target=BnaC06G0413200WE-westarv0_C06_nlr18 1 157
westarv0_C06	miniprot	CDS	48474202	48474355	250	+	1	Parent=MP000151;Rank=1;Identity=1.0000;Target=BnaC06G0413200WE-westarv0_C06_nlr18 158 209
westarv0_C06	miniprot	CDS	48475045	48475165	212	+	0	Parent=MP000151;Rank=1;Identity=1.0000;Target=BnaC06G0413200WE-westarv0_C06_nlr18 210 249
westarv0_C06	miniprot	CDS	48475237	48475303	112	+	2	Parent=MP000151;Rank=1;Identity=1.0000;Target=BnaC06G0413200WE-westarv0_C06_nlr18 250 271
westarv0_C06	miniprot	CDS	48475372	48475474	184	+	1	Parent=MP000151;Rank=1;Identity=1.0000;Target=BnaC06G0413200WE-westarv0_C06_nlr18 272 306
westarv0_C06	miniprot	CDS	48475549	48475619	113	+	0	Parent=MP000151;Rank=1;Identity=1.0000;Target=BnaC06G0413200WE-westarv0_C06_nlr18 307 329
westarv0_C06	miniprot	CDS	48475705	48475768	118	+	1	Parent=MP000151;Rank=1;Identity=1.0000;Target=BnaC06G0413200WE-westarv0_C06_nlr18 330 351
westarv0_C06	miniprot	CDS	48475842	48475907	109	+	0	Parent=MP000151;Rank=1;Identity=1.0000;Target=BnaC06G0413200WE-westarv0_C06_nlr18 352 373
westarv0_C06	miniprot	CDS	48475984	48476031	81	+	0	Parent=MP000151;Rank=1;Identity=1.0000;Target=BnaC06G0413200WE-westarv0_C06_nlr18 374 389
westarv0_C06	miniprot	CDS	48476119	48476181	120	+	0	Parent=MP000151;Rank=1;Identity=1.0000;Target=BnaC06G0413200WE-westarv0_C06_nlr18 390 410
westarv0_C06	miniprot	CDS	48476253	48476309	92	+	0	Parent=MP000151;Rank=1;Identity=1.0000;Target=BnaC06G0413200WE-westarv0_C06_nlr18 411 429
westarv0_C06	miniprot	CDS	48476430	48476588	274	+	0	Parent=MP000151;Rank=1;Identity=1.0000;Target=BnaC06G0413200WE-westarv0_C06_nlr18 430 482
westarv0_C06	miniprot	CDS	48476654	48476722	117	+	0	Parent=MP000151;Rank=1;Identity=1.0000;Target=BnaC06G0413200WE-westarv0_C06_nlr18 483 505
westarv0_C06	miniprot	CDS	48476800	48476891	162	+	0	Parent=MP000151;Rank=1;Identity=1.0000;Target=BnaC06G0413200WE-westarv0_C06_nlr18 506 535
westarv0_C06	miniprot	CDS	48476967	48477045	134	+	1	Parent=MP000151;Rank=1;Identity=1.0000;Target=BnaC06G0413200WE-westarv0_C06_nlr18 536 562
westarv0_C06	miniprot	CDS	48477142	48477432	496	+	0	Parent=MP000151;Rank=1;Identity=1.0000;Target=BnaC06G0413200WE-westarv0_C06_nlr18 563 659
westarv0_C06	miniprot	CDS	48477503	48477765	435	+	0	Parent=MP000151;Rank=1;Identity=1.0000;Target=BnaC06G0413200WE-westarv0_C06_nlr18 660 746
westarv0_C06	miniprot	CDS	48477834	48477930	166	+	1	Parent=MP000151;Rank=1;Identity=1.0000;Target=BnaC06G0413200WE-westarv0_C06_nlr18 747 779
westarv0_C06	miniprot	CDS	48478020	48478172	247	+	0	Parent=MP000151;Rank=1;Identity=1.0000;Target=BnaC06G0413200WE-westarv0_C06_nlr18 780 830
westarv0_C06	miniprot	CDS	48478234	48478314	144	+	0	Parent=MP000151;Rank=1;Identity=1.0000;Target=BnaC06G0413200WE-westarv0_C06_nlr18 831 857
westarv0_C06	miniprot	CDS	48478411	48478505	172	+	0	Parent=MP000151;Rank=1;Identity=1.0000;Target=BnaC06G0413200WE-westarv0_C06_nlr18 858 888
westarv0_C06	miniprot	CDS	48478583	48478679	169	+	1	Parent=MP000151;Rank=1;Identity=1.0000;Target=BnaC06G0413200WE-westarv0_C06_nlr18 889 921
westarv0_C06	miniprot	CDS	48478785	48478976	316	+	0	Parent=MP000151;Rank=1;Identity=1.0000;Target=BnaC06G0413200WE-westarv0_C06_nlr18 922 984
westarv0_C06	miniprot	stop_codon	48478974	48478976	0	+	0	Parent=MP000151;Rank=1
##PAF	BnaC06G0466300WE-westarv0_C06_nlr19	959	0	959	+	westarv0_C06	52822278	51664031	51667754	2877	2877	0	AS:i:4841	ms:i:4941	np:i:959	fs:i:0	st:i:0	da:i:0	do:i:0	cg:Z:204M583V370M167N102M99N282M	cs:Z::204*agR~gt580ag-g:370~gt167ag:102~gt99ag:282
westarv0_C06	miniprot	mRNA	51664032	51667757	4941	+	.	ID=MP000152;Rank=1;Identity=1.0000;Positive=1.0000;Target=BnaC06G0466300WE-westarv0_C06_nlr19 1 959
westarv0_C06	miniprot	CDS	51664032	51664645	1053	+	0	Parent=MP000152;Rank=1;Identity=1.0000;Target=BnaC06G0466300WE-westarv0_C06_nlr19 1 204
westarv0_C06	miniprot	CDS	51665226	51666336	1908	+	1	Parent=MP000152;Rank=1;Identity=1.0000;Target=BnaC06G0466300WE-westarv0_C06_nlr19 205 575
westarv0_C06	miniprot	CDS	51666504	51666809	539	+	0	Parent=MP000152;Rank=1;Identity=1.0000;Target=BnaC06G0466300WE-westarv0_C06_nlr19 576 677
westarv0_C06	miniprot	CDS	51666909	51667757	1441	+	0	Parent=MP000152;Rank=1;Identity=1.0000;Target=BnaC06G0466300WE-westarv0_C06_nlr19 678 959
westarv0_C06	miniprot	stop_codon	51667755	51667757	0	+	0	Parent=MP000152;Rank=1
##PAF	BnaC06G0477000WE-westarv0_C06_nlr20	959	0	959	+	westarv0_C06	52822278	52280448	52284233	2877	2877	0	AS:i:4854	ms:i:4954	np:i:959	fs:i:0	st:i:0	da:i:0	do:i:0	cg:Z:204M650V370M168N102M93N282M	cs:Z::204*agR~gt647ag-g:370~gt168ag:102~gt93ag:282
westarv0_C06	miniprot	mRNA	52280449	52284236	4954	+	.	ID=MP000153;Rank=1;Identity=1.0000;Positive=1.0000;Target=BnaC06G0477000WE-westarv0_C06_nlr20 1 959
westarv0_C06	miniprot	CDS	52280449	52281062	1059	+	0	Parent=MP000153;Rank=1;Identity=1.0000;Target=BnaC06G0477000WE-westarv0_C06_nlr20 1 204
westarv0_C06	miniprot	CDS	52281710	52282820	1913	+	1	Parent=MP000153;Rank=1;Identity=1.0000;Target=BnaC06G0477000WE-westarv0_C06_nlr20 205 575
westarv0_C06	miniprot	CDS	52282989	52283294	539	+	0	Parent=MP000153;Rank=1;Identity=1.0000;Target=BnaC06G0477000WE-westarv0_C06_nlr20 576 677
westarv0_C06	miniprot	CDS	52283388	52284236	1443	+	0	Parent=MP000153;Rank=1;Identity=1.0000;Target=BnaC06G0477000WE-westarv0_C06_nlr20 678 959
westarv0_C06	miniprot	stop_codon	52284234	52284236	0	+	0	Parent=MP000153;Rank=1
##PAF	BnaC06G0474600WE-westarv0_C06_nlr21	817	0	817	-	westarv0_C06	52822278	52131856	52137606	2451	2451	0	AS:i:4166	ms:i:4264	np:i:817	fs:i:0	st:i:0	da:i:0	do:i:0	cg:Z:58M3164V371M72N101M66N286M	cs:Z::58*tgW~gt3161ag-g:371~gt72ag:101~gt66ag:286
westarv0_C06	miniprot	mRNA	52131854	52137606	4264	-	.	ID=MP000154;Rank=1;Identity=1.0000;Positive=1.0000;Target=BnaC06G0474600WE-westarv0_C06_nlr21 1 817
westarv0_C06	miniprot	CDS	52137431	52137606	322	-	0	Parent=MP000154;Rank=1;Identity=1.0000;Target=BnaC06G0474600WE-westarv0_C06_nlr21 1 58
westarv0_C06	miniprot	CDS	52133156	52134269	1937	-	1	Parent=MP000154;Rank=1;Identity=1.0000;Target=BnaC06G0474600WE-westarv0_C06_nlr21 59 430
westarv0_C06	miniprot	CDS	52132781	52133083	522	-	0	Parent=MP000154;Rank=1;Identity=1.0000;Target=BnaC06G0474600WE-westarv0_C06_nlr21 431 531
westarv0_C06	miniprot	CDS	52131854	52132714	1483	-	0	Parent=MP000154;Rank=1;Identity=1.0000;Target=BnaC06G0474600WE-westarv0_C06_nlr21 532 817
westarv0_C06	miniprot	stop_codon	52131854	52131856	0	-	0	Parent=MP000154;Rank=1
##PAF	BnaC06G0464200WE-westarv0_C06_nlr22	817	0	817	-	westarv0_C06	52822278	51553017	51556012	2451	2451	0	AS:i:4164	ms:i:4262	np:i:817	fs:i:0	st:i:0	da:i:0	do:i:0	cg:Z:58M409V372M72N101M66N285M	cs:Z::58*tgW~gt406ag-g:372~gt72ag:101~gt66ag:285
westarv0_C06	miniprot	mRNA	51553015	51556012	4262	-	.	ID=MP000155;Rank=1;Identity=1.0000;Positive=1.0000;Target=BnaC06G0464200WE-westarv0_C06_nlr22 1 817
westarv0_C06	miniprot	CDS	51555837	51556012	322	-	0	Parent=MP000155;Rank=1;Identity=1.0000;Target=BnaC06G0464200WE-westarv0_C06_nlr22 1 58
westarv0_C06	miniprot	CDS	51554314	51555430	1935	-	1	Parent=MP000155;Rank=1;Identity=1.0000;Target=BnaC06G0464200WE-westarv0_C06_nlr22 59 431
westarv0_C06	miniprot	CDS	51553939	51554241	528	-	0	Parent=MP000155;Rank=1;Identity=1.0000;Target=BnaC06G0464200WE-westarv0_C06_nlr22 432 532
westarv0_C06	miniprot	CDS	51553015	51553872	1477	-	0	Parent=MP000155;Rank=1;Identity=1.0000;Target=BnaC06G0464200WE-westarv0_C06_nlr22 533 817
westarv0_C06	miniprot	stop_codon	51553015	51553017	0	-	0	Parent=MP000155;Rank=1
##PAF	BnaC06G0355100WE-westarv0_C06_nlr25	1626	0	1626	-	westarv0_C06	52822278	43782765	43792341	4878	4900	0	AS:i:7980	ms:i:8163	np:i:1626	fs:i:1	st:i:0	da:i:0	do:i:0	cg:Z:107M1F7D39M110V370M97N102M106N136M1572N265M2695N44M99N562M	cs:Z::107-g-gtttggatccttctcacctta:39*tgC~gt107ag-t:370~gt97ag:102~gt106ag:136~gt1572ag:265~gt2695ag:44~gt99ag:562
westarv0_C06	miniprot	mRNA	43782763	43792341	8163	-	.	ID=MP000156;Rank=1;Identity=0.9955;Positive=0.9955;Frameshift=1;Target=BnaC06G0355100WE-westarv0_C06_nlr25 1 1626
westarv0_C06	miniprot	CDS	43791880	43792341	719	-	0	Parent=MP000156;Rank=1;Identity=0.9525;Frameshift=1;Target=BnaC06G0355100WE-westarv0_C06_nlr25 1 146
westarv0_C06	miniprot	CDS	43790662	43791772	1880	-	1	Parent=MP000156;Rank=1;Identity=1.0000;Target=BnaC06G0355100WE-westarv0_C06_nlr25 147 517
westarv0_C06	miniprot	CDS	43790259	43790564	545	-	0	Parent=MP000156;Rank=1;Identity=1.0000;Target=BnaC06G0355100WE-westarv0_C06_nlr25 518 619
westarv0_C06	miniprot	CDS	43789745	43790152	699	-	0	Parent=MP000156;Rank=1;Identity=1.0000;Target=BnaC06G0355100WE-westarv0_C06_nlr25 620 755
westarv0_C06	miniprot	CDS	43787378	43788172	1388	-	0	Parent=MP000156;Rank=1;Identity=1.0000;Target=BnaC06G0355100WE-westarv0_C06_nlr25 756 1020
westarv0_C06	miniprot	CDS	43784551	43784682	220	-	0	Parent=MP000156;Rank=1;Identity=1.0000;Target=BnaC06G0355100WE-westarv0_C06_nlr25 1021 1064
westarv0_C06	miniprot	CDS	43782763	43784451	2712	-	0	Parent=MP000156;Rank=1;Identity=1.0000;Target=BnaC06G0355100WE-westarv0_C06_nlr25 1065 1626
westarv0_C06	miniprot	stop_codon	43782763	43782765	0	-	0	Parent=MP000156;Rank=1
##PAF	BnaC06G0310000WE-westarv0_C06_nlr28	469	0	469	-	westarv0_C06	52822278	39100942	39102772	1407	1407	0	AS:i:2367	ms:i:2412	np:i:469	fs:i:0	st:i:0	da:i:0	do:i:0	cg:Z:143M423N326M	cs:Z::143~gt423ag:326
westarv0_C06	miniprot	mRNA	39100940	39102772	2412	-	.	ID=MP000157;Rank=1;Identity=1.0000;Positive=1.0000;Target=BnaC06G0310000WE-westarv0_C06_nlr28 1 469
westarv0_C06	miniprot	CDS	39102344	39102772	737	-	0	Parent=MP000157;Rank=1;Identity=1.0000;Target=BnaC06G0310000WE-westarv0_C06_nlr28 1 143
westarv0_C06	miniprot	CDS	39100940	39101920	1675	-	0	Parent=MP000157;Rank=1;Identity=1.0000;Target=BnaC06G0310000WE-westarv0_C06_nlr28 144 469
westarv0_C06	miniprot	stop_codon	39100940	39100942	0	-	0	Parent=MP000157;Rank=1
##PAF	BnaC06G0309700WE-westarv0_C06_nlr30	442	0	442	-	westarv0_C06	52822278	38969687	38971324	1326	1326	0	AS:i:2202	ms:i:2242	np:i:442	fs:i:0	st:i:0	da:i:0	do:i:0	cg:Z:154M314V287M	cs:Z::154*tgW~gt311ag-g:287
westarv0_C06	miniprot	mRNA	38969685	38971324	2242	-	.	ID=MP000158;Rank=1;Identity=1.0000;Positive=1.0000;Target=BnaC06G0309700WE-westarv0_C06_nlr30 1 442
westarv0_C06	miniprot	CDS	38970861	38971324	782	-	0	Parent=MP000158;Rank=1;Identity=1.0000;Target=BnaC06G0309700WE-westarv0_C06_nlr30 1 154
westarv0_C06	miniprot	CDS	38969685	38970549	1460	-	1	Parent=MP000158;Rank=1;Identity=1.0000;Target=BnaC06G0309700WE-westarv0_C06_nlr30 155 442
westarv0_C06	miniprot	stop_codon	38969685	38969687	0	-	0	Parent=MP000158;Rank=1
##PAF	BnaC06G0309400WE-westarv0_C06_nlr32	432	0	432	-	westarv0_C06	52822278	38930996	38933960	1296	1296	0	AS:i:2184	ms:i:2222	np:i:432	fs:i:0	st:i:0	da:i:0	do:i:0	cg:Z:182M1671V249M	cs:Z::182*tgC~gt1668ag-c:249
westarv0_C06	miniprot	mRNA	38930994	38933960	2222	-	.	ID=MP000159;Rank=1;Identity=1.0000;Positive=1.0000;Target=BnaC06G0309400WE-westarv0_C06_nlr32 1 432
westarv0_C06	miniprot	CDS	38933413	38933960	935	-	0	Parent=MP000159;Rank=1;Identity=1.0000;Target=BnaC06G0309400WE-westarv0_C06_nlr32 1 182
westarv0_C06	miniprot	CDS	38930994	38931744	1287	-	1	Parent=MP000159;Rank=1;Identity=1.0000;Target=BnaC06G0309400WE-westarv0_C06_nlr32 183 432
westarv0_C06	miniprot	stop_codon	38930994	38930996	0	-	0	Parent=MP000159;Rank=1
##PAF	BnaC06G0309300WE-westarv0_C06_nlr33	393	0	393	-	westarv0_C06	52822278	38909658	38910924	1179	1179	0	AS:i:1976	ms:i:2009	np:i:393	fs:i:0	st:i:0	da:i:0	do:i:0	cg:Z:180M90V212M	cs:Z::180*tcS~gt87ag-g:212
westarv0_C06	miniprot	mRNA	38909656	38910924	2009	-	.	ID=MP000160;Rank=1;Identity=1.0000;Positive=1.0000;Target=BnaC06G0309300WE-westarv0_C06_nlr33 1 393
westarv0_C06	miniprot	CDS	38910383	38910924	919	-	0	Parent=MP000160;Rank=1;Identity=1.0000;Target=BnaC06G0309300WE-westarv0_C06_nlr33 1 180
westarv0_C06	miniprot	CDS	38909656	38910295	1090	-	1	Parent=MP000160;Rank=1;Identity=1.0000;Target=BnaC06G0309300WE-westarv0_C06_nlr33 181 393
westarv0_C06	miniprot	stop_codon	38909656	38909658	0	-	0	Parent=MP000160;Rank=1
##PAF	BnaC06G0309200WE-westarv0_C06_nlr34	1173	0	1173	-	westarv0_C06	52822278	38883504	38892402	3519	3519	0	AS:i:5271	ms:i:6032	np:i:1173	fs:i:0	st:i:0	da:i:0	do:i:0	cg:Z:180M275V25M79U166M3365U49M81U21M66V34M91N23M115V21M101N22M87N16M86N21M74N19M95N53M70N23M79N30M91V26M100N97M76N87M87V32M85N51M66N42M54N31M86V32M97N63M	cs:Z::180*tgW~gt272ag-g:25*gG~gt76ag-gt:166*gD~gt3362ag-at:49*gG~gt78ag-gg:21*agR~gt63ag-g:34~gt91ag:23*atM~gt112ag-g:21~gt101ag:22~gt87ag:16~gt86ag:21~gt74ag:19~gt95ag:53~gt70ag:23~gt79ag:30*gaE~gt88ag-a:26~gt100ag:97~gt76ag:87*agR~gt84ag-g:32~gt85ag:51~gt66ag:42~gt54ag:31*agR~gt83ag-a:32~gt97ag:63
westarv0_C06	miniprot	mRNA	38883502	38892402	6032	-	.	ID=MP000161;Rank=1;Identity=1.0000;Positive=1.0000;Target=BnaC06G0309200WE-westarv0_C06_nlr34 1 1173
westarv0_C06	miniprot	CDS	38891861	38892402	934	-	0	Parent=MP000161;Rank=1;Identity=1.0000;Target=BnaC06G0309200WE-westarv0_C06_nlr34 1 180
westarv0_C06	miniprot	CDS	38891512	38891588	124	-	1	Parent=MP000161;Rank=1;Identity=1.0000;Target=BnaC06G0309200WE-westarv0_C06_nlr34 181 206
westarv0_C06	miniprot	CDS	38890935	38891435	872	-	2	Parent=MP000161;Rank=1;Identity=1.0000;Target=BnaC06G0309200WE-westarv0_C06_nlr34 207 373
westarv0_C06	miniprot	CDS	38887423	38887572	261	-	2	Parent=MP000161;Rank=1;Identity=1.0000;Target=BnaC06G0309200WE-westarv0_C06_nlr34 374 423
westarv0_C06	miniprot	CDS	38887278	38887344	114	-	2	Parent=MP000161;Rank=1;Identity=1.0000;Target=BnaC06G0309200WE-westarv0_C06_nlr34 424 445
westarv0_C06	miniprot	CDS	38887112	38887214	184	-	1	Parent=MP000161;Rank=1;Identity=1.0000;Target=BnaC06G0309200WE-westarv0_C06_nlr34 446 480
westarv0_C06	miniprot	CDS	38886950	38887020	113	-	0	Parent=MP000161;Rank=1;Identity=1.0000;Target=BnaC06G0309200WE-westarv0_C06_nlr34 481 503
westarv0_C06	miniprot	CDS	38886774	38886837	118	-	1	Parent=MP000161;Rank=1;Identity=1.0000;Target=BnaC06G0309200WE-westarv0_C06_nlr34 504 525
westarv0_C06	miniprot	CDS	38886607	38886672	109	-	0	Parent=MP000161;Rank=1;Identity=1.0000;Target=BnaC06G0309200WE-westarv0_C06_nlr34 526 547
westarv0_C06	miniprot	CDS	38886472	38886519	81	-	0	Parent=MP000161;Rank=1;Identity=1.0000;Target=BnaC06G0309200WE-westarv0_C06_nlr34 548 563
westarv0_C06	miniprot	CDS	38886323	38886385	120	-	0	Parent=MP000161;Rank=1;Identity=1.0000;Target=BnaC06G0309200WE-westarv0_C06_nlr34 564 584
westarv0_C06	miniprot	CDS	38886192	38886248	91	-	0	Parent=MP000161;Rank=1;Identity=1.0000;Target=BnaC06G0309200WE-westarv0_C06_nlr34 585 603
westarv0_C06	miniprot	CDS	38885938	38886096	274	-	0	Parent=MP000161;Rank=1;Identity=1.0000;Target=BnaC06G0309200WE-westarv0_C06_nlr34 604 656
westarv0_C06	miniprot	CDS	38885799	38885867	118	-	0	Parent=MP000161;Rank=1;Identity=1.0000;Target=BnaC06G0309200WE-westarv0_C06_nlr34 657 679
westarv0_C06	miniprot	CDS	38885628	38885719	162	-	0	Parent=MP000161;Rank=1;Identity=1.0000;Target=BnaC06G0309200WE-westarv0_C06_nlr34 680 709
westarv0_C06	miniprot	CDS	38885461	38885539	134	-	1	Parent=MP000161;Rank=1;Identity=1.0000;Target=BnaC06G0309200WE-westarv0_C06_nlr34 710 736
westarv0_C06	miniprot	CDS	38885070	38885360	501	-	0	Parent=MP000161;Rank=1;Identity=1.0000;Target=BnaC06G0309200WE-westarv0_C06_nlr34 737 833
westarv0_C06	miniprot	CDS	38884731	38884993	433	-	0	Parent=MP000161;Rank=1;Identity=1.0000;Target=BnaC06G0309200WE-westarv0_C06_nlr34 834 920
westarv0_C06	miniprot	CDS	38884550	38884646	163	-	1	Parent=MP000161;Rank=1;Identity=1.0000;Target=BnaC06G0309200WE-westarv0_C06_nlr34 921 953
westarv0_C06	miniprot	CDS	38884312	38884464	247	-	0	Parent=MP000161;Rank=1;Identity=1.0000;Target=BnaC06G0309200WE-westarv0_C06_nlr34 954 1004
westarv0_C06	miniprot	CDS	38884120	38884245	221	-	0	Parent=MP000161;Rank=1;Identity=1.0000;Target=BnaC06G0309200WE-westarv0_C06_nlr34 1005 1046
westarv0_C06	miniprot	CDS	38883971	38884065	174	-	0	Parent=MP000161;Rank=1;Identity=1.0000;Target=BnaC06G0309200WE-westarv0_C06_nlr34 1047 1077
westarv0_C06	miniprot	CDS	38883791	38883887	169	-	1	Parent=MP000161;Rank=1;Identity=1.0000;Target=BnaC06G0309200WE-westarv0_C06_nlr34 1078 1110
westarv0_C06	miniprot	CDS	38883502	38883693	315	-	0	Parent=MP000161;Rank=1;Identity=1.0000;Target=BnaC06G0309200WE-westarv0_C06_nlr34 1111 1173
westarv0_C06	miniprot	stop_codon	38883502	38883504	0	-	0	Parent=MP000161;Rank=1
##PAF	BnaC06G0140600WE-westarv0_C06_nlr38	211	0	211	-	westarv0_C06	52822278	23128138	23128962	633	633	0	AS:i:1057	ms:i:1097	np:i:211	fs:i:0	st:i:0	da:i:0	do:i:0	cg:Z:163M194V47M	cs:Z::163*tgW~gt191ag-g:47
westarv0_C06	miniprot	mRNA	23128136	23128962	1097	-	.	ID=MP000162;Rank=1;Identity=1.0000;Positive=1.0000;Target=BnaC06G0140600WE-westarv0_C06_nlr38 1 211
westarv0_C06	miniprot	CDS	23128472	23128962	860	-	0	Parent=MP000162;Rank=1;Identity=1.0000;Target=BnaC06G0140600WE-westarv0_C06_nlr38 1 163
westarv0_C06	miniprot	CDS	23128136	23128280	237	-	1	Parent=MP000162;Rank=1;Identity=1.0000;Target=BnaC06G0140600WE-westarv0_C06_nlr38 164 211
westarv0_C06	miniprot	stop_codon	23128136	23128138	0	-	0	Parent=MP000162;Rank=1
##PAF	BnaC06G0329700WE-westarv0_C06_nlr26	81	0	81	-	westarv0_C06	52822278	41013056	41013299	243	243	0	AS:i:420	ms:i:420	np:i:81	fs:i:0	st:i:0	da:i:0	do:i:0	cg:Z:81M	cs:Z::81
westarv0_C06	miniprot	mRNA	41013054	41013299	420	-	.	ID=MP000163;Rank=1;Identity=1.0000;Positive=1.0000;Target=BnaC06G0329700WE-westarv0_C06_nlr26 1 81
westarv0_C06	miniprot	CDS	41013054	41013299	420	-	0	Parent=MP000163;Rank=1;Identity=1.0000;Target=BnaC06G0329700WE-westarv0_C06_nlr26 1 81
westarv0_C06	miniprot	stop_codon	41013054	41013056	0	-	0	Parent=MP000163;Rank=1
##PAF	BnaC06G0329600WE-westarv0_C06_nlr26	593	0	593	-	westarv0_C06	52822278	41010547	41013029	1779	1779	0	AS:i:2949	ms:i:3096	np:i:593	fs:i:0	st:i:0	da:i:0	do:i:0	cg:Z:55M98V34M341U187M102N102M168N213M	cs:Z::55*tgW~gt95ag-g:34*gA~gt338ag-ca:187~gt102ag:102~gt168ag:213
westarv0_C06	miniprot	mRNA	41010545	41013029	3096	-	.	ID=MP000164;Rank=1;Identity=1.0000;Positive=1.0000;Target=BnaC06G0329600WE-westarv0_C06_nlr26 1 593
westarv0_C06	miniprot	CDS	41012863	41013029	301	-	0	Parent=MP000164;Rank=1;Identity=1.0000;Target=BnaC06G0329600WE-westarv0_C06_nlr26 1 55
westarv0_C06	miniprot	CDS	41012664	41012767	171	-	1	Parent=MP000164;Rank=1;Identity=1.0000;Target=BnaC06G0329600WE-westarv0_C06_nlr26 56 90
westarv0_C06	miniprot	CDS	41011763	41012325	987	-	2	Parent=MP000164;Rank=1;Identity=1.0000;Target=BnaC06G0329600WE-westarv0_C06_nlr26 91 278
westarv0_C06	miniprot	CDS	41011355	41011660	535	-	0	Parent=MP000164;Rank=1;Identity=1.0000;Target=BnaC06G0329600WE-westarv0_C06_nlr26 279 380
westarv0_C06	miniprot	CDS	41010545	41011186	1102	-	0	Parent=MP000164;Rank=1;Identity=1.0000;Target=BnaC06G0329600WE-westarv0_C06_nlr26 381 593
westarv0_C06	miniprot	stop_codon	41010545	41010547	0	-	0	Parent=MP000164;Rank=1
##PAF	BnaC07G0196900WE-westarv0_C07_nlr9	165	0	165	+	westarv0_C07	55243557	30619135	30619630	495	495	0	AS:i:863	ms:i:863	np:i:165	fs:i:0	st:i:0	da:i:0	do:i:0	cg:Z:165M	cs:Z::165
westarv0_C07	miniprot	mRNA	30619136	30619633	863	+	.	ID=MP000165;Rank=1;Identity=1.0000;Positive=1.0000;Target=BnaC07G0196900WE-westarv0_C07_nlr9 1 165
westarv0_C07	miniprot	CDS	30619136	30619633	863	+	0	Parent=MP000165;Rank=1;Identity=1.0000;Target=BnaC07G0196900WE-westarv0_C07_nlr9 1 165
westarv0_C07	miniprot	stop_codon	30619631	30619633	0	+	0	Parent=MP000165;Rank=1
##PAF	BnaC07G0234600WE-westarv0_C07_nlr12	489	0	489	+	westarv0_C07	55243557	35382563	35391036	1467	1467	0	AS:i:2426	ms:i:2535	np:i:489	fs:i:0	st:i:0	da:i:0	do:i:0	cg:Z:46M243U59M6474V256M295N126M	cs:Z::46*gG~gt240ag-gt:59*caH~gt6471ag-t:256~gt295ag:126
westarv0_C07	miniprot	mRNA	35382564	35391039	2535	+	.	ID=MP000166;Rank=1;Identity=1.0000;Positive=1.0000;Target=BnaC07G0234600WE-westarv0_C07_nlr12 1 489
westarv0_C07	miniprot	CDS	35382564	35382702	241	+	0	Parent=MP000166;Rank=1;Identity=1.0000;Target=BnaC07G0234600WE-westarv0_C07_nlr12 1 46
westarv0_C07	miniprot	CDS	35382943	35383123	325	+	2	Parent=MP000166;Rank=1;Identity=1.0000;Target=BnaC07G0234600WE-westarv0_C07_nlr12 47 106
westarv0_C07	miniprot	CDS	35389595	35390363	1333	+	1	Parent=MP000166;Rank=1;Identity=1.0000;Target=BnaC07G0234600WE-westarv0_C07_nlr12 107 363
westarv0_C07	miniprot	CDS	35390659	35391039	636	+	0	Parent=MP000166;Rank=1;Identity=1.0000;Target=BnaC07G0234600WE-westarv0_C07_nlr12 364 489
westarv0_C07	miniprot	stop_codon	35391037	35391039	0	+	0	Parent=MP000166;Rank=1
##PAF	BnaC07G0234800WE-westarv0_C07_nlr13	501	0	501	+	westarv0_C07	55243557	35460921	35463922	1503	1503	0	AS:i:2521	ms:i:2583	np:i:501	fs:i:0	st:i:0	da:i:0	do:i:0	cg:Z:118M1206V256M295N126M	cs:Z::118*agS~gt1203ag-t:256~gt295ag:126
westarv0_C07	miniprot	mRNA	35460922	35463925	2583	+	.	ID=MP000167;Rank=1;Identity=1.0000;Positive=1.0000;Target=BnaC07G0234800WE-westarv0_C07_nlr13 1 501
westarv0_C07	miniprot	CDS	35460922	35461277	613	+	0	Parent=MP000167;Rank=1;Identity=1.0000;Target=BnaC07G0234800WE-westarv0_C07_nlr13 1 118
westarv0_C07	miniprot	CDS	35462481	35463249	1333	+	1	Parent=MP000167;Rank=1;Identity=1.0000;Target=BnaC07G0234800WE-westarv0_C07_nlr13 119 375
westarv0_C07	miniprot	CDS	35463545	35463925	637	+	0	Parent=MP000167;Rank=1;Identity=1.0000;Target=BnaC07G0234800WE-westarv0_C07_nlr13 376 501
westarv0_C07	miniprot	stop_codon	35463923	35463925	0	+	0	Parent=MP000167;Rank=1
##PAF	BnaC07G0235900WE-westarv0_C07_nlr15	516	0	516	+	westarv0_C07	55243557	35622642	35625048	1548	1548	0	AS:i:2597	ms:i:2667	np:i:516	fs:i:0	st:i:0	da:i:0	do:i:0	cg:Z:125M563V255M298N135M	cs:Z::125*agS~gt560ag-t:255~gt298ag:135
westarv0_C07	miniprot	mRNA	35622643	35625051	2667	+	.	ID=MP000168;Rank=1;Identity=1.0000;Positive=1.0000;Target=BnaC07G0235900WE-westarv0_C07_nlr15 1 516
westarv0_C07	miniprot	CDS	35622643	35623019	647	+	0	Parent=MP000168;Rank=1;Identity=1.0000;Target=BnaC07G0235900WE-westarv0_C07_nlr15 1 125
westarv0_C07	miniprot	CDS	35623580	35624345	1334	+	1	Parent=MP000168;Rank=1;Identity=1.0000;Target=BnaC07G0235900WE-westarv0_C07_nlr15 126 381
westarv0_C07	miniprot	CDS	35624644	35625051	686	+	0	Parent=MP000168;Rank=1;Identity=1.0000;Target=BnaC07G0235900WE-westarv0_C07_nlr15 382 516
westarv0_C07	miniprot	stop_codon	35625049	35625051	0	+	0	Parent=MP000168;Rank=1
##PAF	BnaC07G0245500WE-westarv0_C07_nlr17	926	0	926	+	westarv0_C07	55243557	36789901	36805745	2778	2778	0	AS:i:4574	ms:i:4823	np:i:926	fs:i:0	st:i:0	da:i:0	do:i:0	cg:Z:30M490N60M79V34M625V648M188U60M200V7M565U43M10937V38M	cs:Z::30~gt490ag:60*agR~gt76ag-g:34*agS~gt622ag-t:648*cL~gt185ag-tg:60*ctL~gt197ag-a:7*aS~gt562ag-gt:43*tgC~gt10934ag-c:38
westarv0_C07	miniprot	mRNA	36789902	36805748	4823	+	.	ID=MP000169;Rank=1;Identity=1.0000;Positive=1.0000;Target=BnaC07G0245500WE-westarv0_C07_nlr17 1 926
westarv0_C07	miniprot	CDS	36789902	36789991	144	+	0	Parent=MP000169;Rank=1;Identity=1.0000;Target=BnaC07G0245500WE-westarv0_C07_nlr17 1 30
westarv0_C07	miniprot	CDS	36790482	36790663	329	+	0	Parent=MP000169;Rank=1;Identity=1.0000;Target=BnaC07G0245500WE-westarv0_C07_nlr17 31 90
westarv0_C07	miniprot	CDS	36790740	36790844	170	+	1	Parent=MP000169;Rank=1;Identity=1.0000;Target=BnaC07G0245500WE-westarv0_C07_nlr17 91 125
westarv0_C07	miniprot	CDS	36791467	36793412	3389	+	1	Parent=MP000169;Rank=1;Identity=1.0000;Target=BnaC07G0245500WE-westarv0_C07_nlr17 126 774
westarv0_C07	miniprot	CDS	36793598	36793781	316	+	2	Parent=MP000169;Rank=1;Identity=1.0000;Target=BnaC07G0245500WE-westarv0_C07_nlr17 775 835
westarv0_C07	miniprot	CDS	36793979	36794001	38	+	1	Parent=MP000169;Rank=1;Identity=1.0000;Target=BnaC07G0245500WE-westarv0_C07_nlr17 836 843
westarv0_C07	miniprot	CDS	36794564	36794696	241	+	2	Parent=MP000169;Rank=1;Identity=1.0000;Target=BnaC07G0245500WE-westarv0_C07_nlr17 844 887
westarv0_C07	miniprot	CDS	36805631	36805748	196	+	1	Parent=MP000169;Rank=1;Identity=1.0000;Target=BnaC07G0245500WE-westarv0_C07_nlr17 888 926
westarv0_C07	miniprot	stop_codon	36805746	36805748	0	+	0	Parent=MP000169;Rank=1
##PAF	BnaC07G0301000WE-westarv0_C07_nlr19_20	373	0	373	+	westarv0_C07	55243557	42117988	42146850	1059	1119	0	AS:i:1689	ms:i:1790	np:i:361	fs:i:0	st:i:0	da:i:0	do:i:0	cg:Z:239M174U89M27572N44M	cs:Z::239*gE~gt171ag-aa:3*tatH:4*gtcD*ctgV:1*agtR*gctV*cctS:7*aatT:12*gagD:5*gctV:4*aatK:1*cttF:3*caaK:12*tgcW:3*gacE:1*tttL:8*ctaQ*aatD:1*aagN*attV:4*cggQ~tt27572ag:44
westarv0_C07	miniprot	mRNA	42117989	42146853	1790	+	.	ID=MP000170;Rank=1;Identity=0.9464;Positive=0.9678;Target=BnaC07G0301000WE-westarv0_C07_nlr19_20 1 373
westarv0_C07	miniprot	CDS	42117989	42118706	1200	+	0	Parent=MP000170;Rank=1;Identity=1.0000;Target=BnaC07G0301000WE-westarv0_C07_nlr19_20 1 239
westarv0_C07	miniprot	CDS	42118878	42119146	354	+	2	Parent=MP000170;Rank=1;Identity=0.7753;Donor=TT;Target=BnaC07G0301000WE-westarv0_C07_nlr19_20 240 329
westarv0_C07	miniprot	CDS	42146719	42146853	236	+	0	Parent=MP000170;Rank=1;Identity=1.0000;Target=BnaC07G0301000WE-westarv0_C07_nlr19_20 330 373
westarv0_C07	miniprot	stop_codon	42146851	42146853	0	+	0	Parent=MP000170;Rank=1
##PAF	BnaC07G0375500WE-westarv0_C07_nlr22	1051	0	1051	+	westarv0_C07	55243557	47790555	47794362	3150	3153	0	AS:i:5258	ms:i:5423	np:i:1050	fs:i:0	st:i:0	da:i:0	do:i:0	cg:Z:2M1I314M80V358M116N99M91N203M137N51M239U21M	cs:Z::2+S:314*ggG~gt77ag-g:358~gt116ag:99~gt91ag:203~gt137ag:51*gG~gt236ag-gg:21
westarv0_C07	miniprot	mRNA	47790556	47794365	5423	+	.	ID=MP000171;Rank=1;Identity=0.9990;Positive=0.9990;Target=BnaC07G0375500WE-westarv0_C07_nlr22 1 1051
westarv0_C07	miniprot	CDS	47790556	47791505	1611	+	0	Parent=MP000171;Rank=1;Identity=0.9969;Target=BnaC07G0375500WE-westarv0_C07_nlr22 1 317
westarv0_C07	miniprot	CDS	47791583	47792657	1848	+	1	Parent=MP000171;Rank=1;Identity=1.0000;Target=BnaC07G0375500WE-westarv0_C07_nlr22 318 676
westarv0_C07	miniprot	CDS	47792774	47793070	531	+	0	Parent=MP000171;Rank=1;Identity=1.0000;Target=BnaC07G0375500WE-westarv0_C07_nlr22 677 775
westarv0_C07	miniprot	CDS	47793162	47793770	1005	+	0	Parent=MP000171;Rank=1;Identity=1.0000;Target=BnaC07G0375500WE-westarv0_C07_nlr22 776 978
westarv0_C07	miniprot	CDS	47793908	47794061	307	+	0	Parent=MP000171;Rank=1;Identity=1.0000;Target=BnaC07G0375500WE-westarv0_C07_nlr22 979 1029
westarv0_C07	miniprot	CDS	47794298	47794365	121	+	2	Parent=MP000171;Rank=1;Identity=1.0000;Target=BnaC07G0375500WE-westarv0_C07_nlr22 1030 1051
westarv0_C07	miniprot	stop_codon	47794363	47794365	0	+	0	Parent=MP000171;Rank=1
##PAF	BnaC07G0376200WE-westarv0_C07_nlr25	600	0	600	+	westarv0_C07	55243557	47860168	47868597	1800	1800	0	AS:i:3030	ms:i:3125	np:i:600	fs:i:0	st:i:0	da:i:0	do:i:0	cg:Z:156M6302V397M67N33M266V12M	cs:Z::156*agS~gt6299ag-c:397~gt67ag:33*agS~gt263ag-t:12
westarv0_C07	miniprot	mRNA	47860169	47868600	3125	+	.	ID=MP000172;Rank=1;Identity=1.0000;Positive=1.0000;Target=BnaC07G0376200WE-westarv0_C07_nlr25 1 600
westarv0_C07	miniprot	CDS	47860169	47860638	807	+	0	Parent=MP000172;Rank=1;Identity=1.0000;Target=BnaC07G0376200WE-westarv0_C07_nlr25 1 156
westarv0_C07	miniprot	CDS	47866938	47868129	2066	+	1	Parent=MP000172;Rank=1;Identity=1.0000;Target=BnaC07G0376200WE-westarv0_C07_nlr25 157 554
westarv0_C07	miniprot	CDS	47868197	47868297	181	+	0	Parent=MP000172;Rank=1;Identity=1.0000;Target=BnaC07G0376200WE-westarv0_C07_nlr25 555 587
westarv0_C07	miniprot	CDS	47868561	47868600	71	+	1	Parent=MP000172;Rank=1;Identity=1.0000;Target=BnaC07G0376200WE-westarv0_C07_nlr25 588 600
westarv0_C07	miniprot	stop_codon	47868598	47868600	0	+	0	Parent=MP000172;Rank=1
##PAF	BnaC07G0418300WE-westarv0_C07_nlr26	1012	0	1012	+	westarv0_C07	55243557	50765503	50768539	3036	3036	0	AS:i:5207	ms:i:5207	np:i:1012	fs:i:0	st:i:0	da:i:0	do:i:0	cg:Z:1012M	cs:Z::1012
westarv0_C07	miniprot	mRNA	50765504	50768542	5207	+	.	ID=MP000173;Rank=1;Identity=1.0000;Positive=1.0000;Target=BnaC07G0418300WE-westarv0_C07_nlr26 1 1012
westarv0_C07	miniprot	CDS	50765504	50768542	5207	+	0	Parent=MP000173;Rank=1;Identity=1.0000;Target=BnaC07G0418300WE-westarv0_C07_nlr26 1 1012
westarv0_C07	miniprot	stop_codon	50768540	50768542	0	+	0	Parent=MP000173;Rank=1
##PAF	BnaC07G0456100WE-westarv0_C07_nlr27	913	0	913	+	westarv0_C07	55243557	53191849	53194588	2739	2739	0	AS:i:4703	ms:i:4703	np:i:913	fs:i:0	st:i:0	da:i:0	do:i:0	cg:Z:913M	cs:Z::913
westarv0_C07	miniprot	mRNA	53191850	53194591	4703	+	.	ID=MP000174;Rank=1;Identity=1.0000;Positive=1.0000;Target=BnaC07G0456100WE-westarv0_C07_nlr27 1 913
westarv0_C07	miniprot	CDS	53191850	53194591	4703	+	0	Parent=MP000174;Rank=1;Identity=1.0000;Target=BnaC07G0456100WE-westarv0_C07_nlr27 1 913
westarv0_C07	miniprot	stop_codon	53194589	53194591	0	+	0	Parent=MP000174;Rank=1
##PAF	BnaC07G0471400WE-westarv0_C07_nlr28	1168	0	1168	+	westarv0_C07	55243557	53971710	53975521	3504	3504	0	AS:i:6011	ms:i:6139	np:i:1168	fs:i:0	st:i:0	da:i:0	do:i:0	cg:Z:156M73V377M93N105M78N317M66N212M	cs:Z::156*agS~gt70ag-c:377~gt93ag:105~gt78ag:317~gt66ag:212
westarv0_C07	miniprot	mRNA	53971711	53975524	6139	+	.	ID=MP000175;Rank=1;Identity=1.0000;Positive=1.0000;Target=BnaC07G0471400WE-westarv0_C07_nlr28 1 1168
westarv0_C07	miniprot	CDS	53971711	53972180	807	+	0	Parent=MP000175;Rank=1;Identity=1.0000;Target=BnaC07G0471400WE-westarv0_C07_nlr28 1 156
westarv0_C07	miniprot	CDS	53972251	53973382	1976	+	1	Parent=MP000175;Rank=1;Identity=1.0000;Target=BnaC07G0471400WE-westarv0_C07_nlr28 157 534
westarv0_C07	miniprot	CDS	53973476	53973790	578	+	0	Parent=MP000175;Rank=1;Identity=1.0000;Target=BnaC07G0471400WE-westarv0_C07_nlr28 535 639
westarv0_C07	miniprot	CDS	53973869	53974819	1612	+	0	Parent=MP000175;Rank=1;Identity=1.0000;Target=BnaC07G0471400WE-westarv0_C07_nlr28 640 956
westarv0_C07	miniprot	CDS	53974886	53975524	1166	+	0	Parent=MP000175;Rank=1;Identity=1.0000;Target=BnaC07G0471400WE-westarv0_C07_nlr28 957 1168
westarv0_C07	miniprot	stop_codon	53975522	53975524	0	+	0	Parent=MP000175;Rank=1
##PAF	BnaC07G0471300WE-westarv0_C07_nlr29	1309	0	1309	-	westarv0_C07	55243557	53967057	53971525	3927	3927	0	AS:i:6650	ms:i:6851	np:i:1309	fs:i:0	st:i:0	da:i:0	do:i:0	cg:Z:171M75V369M93N99M79N225M79N316M106V62M118U64M	cs:Z::171*agS~gt72ag-t:369~gt93ag:99~gt79ag:225~gt79ag:316*tgW~gt103ag-g:62*gA~gt115ag-ca:64
westarv0_C07	miniprot	mRNA	53967055	53971525	6851	-	.	ID=MP000176;Rank=1;Identity=1.0000;Positive=1.0000;Target=BnaC07G0471300WE-westarv0_C07_nlr29 1 1309
westarv0_C07	miniprot	CDS	53971011	53971525	884	-	0	Parent=MP000176;Rank=1;Identity=1.0000;Target=BnaC07G0471300WE-westarv0_C07_nlr29 1 171
westarv0_C07	miniprot	CDS	53969831	53970938	1956	-	1	Parent=MP000176;Rank=1;Identity=1.0000;Target=BnaC07G0471300WE-westarv0_C07_nlr29 172 541
westarv0_C07	miniprot	CDS	53969441	53969737	545	-	0	Parent=MP000176;Rank=1;Identity=1.0000;Target=BnaC07G0471300WE-westarv0_C07_nlr29 542 640
westarv0_C07	miniprot	CDS	53968687	53969361	1162	-	0	Parent=MP000176;Rank=1;Identity=1.0000;Target=BnaC07G0471300WE-westarv0_C07_nlr29 641 865
westarv0_C07	miniprot	CDS	53967658	53968607	1657	-	0	Parent=MP000176;Rank=1;Identity=1.0000;Target=BnaC07G0471300WE-westarv0_C07_nlr29 866 1181
westarv0_C07	miniprot	CDS	53967367	53967554	327	-	1	Parent=MP000176;Rank=1;Identity=1.0000;Target=BnaC07G0471300WE-westarv0_C07_nlr29 1182 1244
westarv0_C07	miniprot	CDS	53967055	53967251	320	-	2	Parent=MP000176;Rank=1;Identity=1.0000;Target=BnaC07G0471300WE-westarv0_C07_nlr29 1245 1309
westarv0_C07	miniprot	stop_codon	53967055	53967057	0	-	0	Parent=MP000176;Rank=1
##PAF	BnaC07G0384200WE-westarv0_C07_nlr35	1186	0	1186	-	westarv0_C07	55243557	48447777	48454464	3558	3558	0	AS:i:6100	ms:i:6206	np:i:1186	fs:i:0	st:i:0	da:i:0	do:i:0	cg:Z:252M2612V369M135N98M385N466M	cs:Z::252*tgW~gt2609ag-g:369~gt135ag:98~gt385ag:466
westarv0_C07	miniprot	mRNA	48447775	48454464	6206	-	.	ID=MP000177;Rank=1;Identity=1.0000;Positive=1.0000;Target=BnaC07G0384200WE-westarv0_C07_nlr35 1 1186
westarv0_C07	miniprot	CDS	48453707	48454464	1320	-	0	Parent=MP000177;Rank=1;Identity=1.0000;Target=BnaC07G0384200WE-westarv0_C07_nlr35 1 252
westarv0_C07	miniprot	CDS	48449990	48451097	1911	-	1	Parent=MP000177;Rank=1;Identity=1.0000;Target=BnaC07G0384200WE-westarv0_C07_nlr35 253 622
westarv0_C07	miniprot	CDS	48449561	48449854	528	-	0	Parent=MP000177;Rank=1;Identity=1.0000;Target=BnaC07G0384200WE-westarv0_C07_nlr35 623 720
westarv0_C07	miniprot	CDS	48447775	48449175	2447	-	0	Parent=MP000177;Rank=1;Identity=1.0000;Target=BnaC07G0384200WE-westarv0_C07_nlr35 721 1186
westarv0_C07	miniprot	stop_codon	48447775	48447777	0	-	0	Parent=MP000177;Rank=1
##PAF	BnaC07G0376100WE-westarv0_C07_nlr36	1459	0	1459	-	westarv0_C07	55243557	47839931	47845684	4377	4377	0	AS:i:7355	ms:i:7454	np:i:1459	fs:i:0	st:i:0	da:i:0	do:i:0	cg:Z:135M1083V361M196N98M100N864M	cs:Z::135*agS~gt1080ag-c:361~gt196ag:98~gt100ag:864
westarv0_C07	miniprot	mRNA	47839929	47845684	7454	-	.	ID=MP000178;Rank=1;Identity=1.0000;Positive=1.0000;Target=BnaC07G0376100WE-westarv0_C07_nlr36 1 1459
westarv0_C07	miniprot	CDS	47845278	47845684	692	-	0	Parent=MP000178;Rank=1;Identity=1.0000;Target=BnaC07G0376100WE-westarv0_C07_nlr36 1 135
westarv0_C07	miniprot	CDS	47843114	47844197	1827	-	1	Parent=MP000178;Rank=1;Identity=1.0000;Target=BnaC07G0376100WE-westarv0_C07_nlr36 136 497
westarv0_C07	miniprot	CDS	47842624	47842917	528	-	0	Parent=MP000178;Rank=1;Identity=1.0000;Target=BnaC07G0376100WE-westarv0_C07_nlr36 498 595
westarv0_C07	miniprot	CDS	47839929	47842523	4407	-	0	Parent=MP000178;Rank=1;Identity=1.0000;Target=BnaC07G0376100WE-westarv0_C07_nlr36 596 1459
westarv0_C07	miniprot	stop_codon	47839929	47839931	0	-	0	Parent=MP000178;Rank=1
##PAF	BnaC07G0375800WE-westarv0_C07_nlr37	712	0	712	-	westarv0_C07	55243557	47805094	47811204	2136	2136	0	AS:i:3596	ms:i:3695	np:i:712	fs:i:0	st:i:0	da:i:0	do:i:0	cg:Z:157M2345V388M76N106M1556N60M	cs:Z::157*agS~gt2342ag-c:388~gt76ag:106~gt1556ag:60
westarv0_C07	miniprot	mRNA	47805092	47811204	3695	-	.	ID=MP000179;Rank=1;Identity=1.0000;Positive=1.0000;Target=BnaC07G0375800WE-westarv0_C07_nlr37 1 712
westarv0_C07	miniprot	CDS	47810732	47811204	806	-	0	Parent=MP000179;Rank=1;Identity=1.0000;Target=BnaC07G0375800WE-westarv0_C07_nlr37 1 157
westarv0_C07	miniprot	CDS	47807225	47808389	2002	-	1	Parent=MP000179;Rank=1;Identity=1.0000;Target=BnaC07G0375800WE-westarv0_C07_nlr37 158 546
westarv0_C07	miniprot	CDS	47806831	47807148	583	-	0	Parent=MP000179;Rank=1;Identity=1.0000;Target=BnaC07G0375800WE-westarv0_C07_nlr37 547 652
westarv0_C07	miniprot	CDS	47805092	47805274	304	-	0	Parent=MP000179;Rank=1;Identity=1.0000;Target=BnaC07G0375800WE-westarv0_C07_nlr37 653 712
westarv0_C07	miniprot	stop_codon	47805092	47805094	0	-	0	Parent=MP000179;Rank=1
##PAF	BnaC07G0375400WE-westarv0_C07_nlr38	1225	0	1225	-	westarv0_C07	55243557	47785925	47790427	3675	3675	0	AS:i:6300	ms:i:6428	np:i:1225	fs:i:0	st:i:0	da:i:0	do:i:0	cg:Z:161M615V367M77N104M61N350M77N242M	cs:Z::161*agS~gt612ag-c:367~gt77ag:104~gt61ag:350~gt77ag:242
westarv0_C07	miniprot	mRNA	47785923	47790427	6428	-	.	ID=MP000180;Rank=1;Identity=1.0000;Positive=1.0000;Target=BnaC07G0375400WE-westarv0_C07_nlr38 1 1225
westarv0_C07	miniprot	CDS	47789943	47790427	838	-	0	Parent=MP000180;Rank=1;Identity=1.0000;Target=BnaC07G0375400WE-westarv0_C07_nlr38 1 161
westarv0_C07	miniprot	CDS	47788229	47789330	1901	-	1	Parent=MP000180;Rank=1;Identity=1.0000;Target=BnaC07G0375400WE-westarv0_C07_nlr38 162 529
westarv0_C07	miniprot	CDS	47787840	47788151	582	-	0	Parent=MP000180;Rank=1;Identity=1.0000;Target=BnaC07G0375400WE-westarv0_C07_nlr38 530 633
westarv0_C07	miniprot	CDS	47786729	47787778	1786	-	0	Parent=MP000180;Rank=1;Identity=1.0000;Target=BnaC07G0375400WE-westarv0_C07_nlr38 634 983
westarv0_C07	miniprot	CDS	47785923	47786651	1321	-	0	Parent=MP000180;Rank=1;Identity=1.0000;Target=BnaC07G0375400WE-westarv0_C07_nlr38 984 1225
westarv0_C07	miniprot	stop_codon	47785923	47785925	0	-	0	Parent=MP000180;Rank=1
##PAF	BnaC07G0235800WE-westarv0_C07_nlr41	242	0	242	-	westarv0_C07	55243557	35608785	35612001	726	726	0	AS:i:1230	ms:i:1263	np:i:242	fs:i:0	st:i:0	da:i:0	do:i:0	cg:Z:158M2493V83M	cs:Z::158*agS~gt2490ag-t:83
westarv0_C07	miniprot	mRNA	35608783	35612001	1263	-	.	ID=MP000181;Rank=1;Identity=1.0000;Positive=1.0000;Target=BnaC07G0235800WE-westarv0_C07_nlr41 1 242
westarv0_C07	miniprot	CDS	35611526	35612001	837	-	0	Parent=MP000181;Rank=1;Identity=1.0000;Target=BnaC07G0235800WE-westarv0_C07_nlr41 1 158
westarv0_C07	miniprot	CDS	35608783	35609035	426	-	1	Parent=MP000181;Rank=1;Identity=1.0000;Target=BnaC07G0235800WE-westarv0_C07_nlr41 159 242
westarv0_C07	miniprot	stop_codon	35608783	35608785	0	-	0	Parent=MP000181;Rank=1
##PAF	BnaC07G0235100WE-westarv0_C07_nlr45	527	0	527	-	westarv0_C07	55243557	35525958	35559963	1581	1581	0	AS:i:2680	ms:i:2743	np:i:527	fs:i:0	st:i:0	da:i:0	do:i:0	cg:Z:66M99V357M32328N103M	cs:Z::66*agR~gt96ag-g:357~gt32328ag:103
westarv0_C07	miniprot	mRNA	35525956	35559963	2743	-	.	ID=MP000182;Rank=1;Identity=1.0000;Positive=1.0000;Target=BnaC07G0235100WE-westarv0_C07_nlr45 1 527
westarv0_C07	miniprot	CDS	35559764	35559963	354	-	0	Parent=MP000182;Rank=1;Identity=1.0000;Target=BnaC07G0235100WE-westarv0_C07_nlr45 1 66
westarv0_C07	miniprot	CDS	35558596	35559667	1842	-	1	Parent=MP000182;Rank=1;Identity=1.0000;Target=BnaC07G0235100WE-westarv0_C07_nlr45 67 424
westarv0_C07	miniprot	CDS	35525956	35526267	547	-	0	Parent=MP000182;Rank=1;Identity=1.0000;Target=BnaC07G0235100WE-westarv0_C07_nlr45 425 527
westarv0_C07	miniprot	stop_codon	35525956	35525958	0	-	0	Parent=MP000182;Rank=1
##PAF	BnaC07G0234700WE-westarv0_C07_nlr48	400	0	400	-	westarv0_C07	55243557	35400111	35401913	1200	1200	0	AS:i:2061	ms:i:2131	np:i:400	fs:i:0	st:i:0	da:i:0	do:i:0	cg:Z:66M526V214M79N119M	cs:Z::66*agS~gt523ag-c:214~gt79ag:119
westarv0_C07	miniprot	mRNA	35400109	35401913	2131	-	.	ID=MP000183;Rank=1;Identity=1.0000;Positive=1.0000;Target=BnaC07G0234700WE-westarv0_C07_nlr48 1 400
westarv0_C07	miniprot	CDS	35401714	35401913	353	-	0	Parent=MP000183;Rank=1;Identity=1.0000;Target=BnaC07G0234700WE-westarv0_C07_nlr48 1 66
westarv0_C07	miniprot	CDS	35400548	35401190	1123	-	1	Parent=MP000183;Rank=1;Identity=1.0000;Target=BnaC07G0234700WE-westarv0_C07_nlr48 67 281
westarv0_C07	miniprot	CDS	35400109	35400468	655	-	0	Parent=MP000183;Rank=1;Identity=1.0000;Target=BnaC07G0234700WE-westarv0_C07_nlr48 282 400
westarv0_C07	miniprot	stop_codon	35400109	35400111	0	-	0	Parent=MP000183;Rank=1
##PAF	BnaC07G0234000WE-westarv0_C07_nlr53	1161	0	1161	-	westarv0_C07	55243557	35223103	35227278	3483	3483	0	AS:i:5896	ms:i:6060	np:i:1161	fs:i:0	st:i:0	da:i:0	do:i:0	cg:Z:161M99V374M235N106M92N323M145N41M127V154M	cs:Z::161*agR~gt96ag-g:374~gt235ag:106~gt92ag:323~gt145ag:41*ggG~gt124ag-c:154
westarv0_C07	miniprot	mRNA	35223101	35227278	6060	-	.	ID=MP000184;Rank=1;Identity=1.0000;Positive=1.0000;Target=BnaC07G0234000WE-westarv0_C07_nlr53 1 1161
westarv0_C07	miniprot	CDS	35226794	35227278	847	-	0	Parent=MP000184;Rank=1;Identity=1.0000;Target=BnaC07G0234000WE-westarv0_C07_nlr53 1 161
westarv0_C07	miniprot	CDS	35225575	35226697	1947	-	1	Parent=MP000184;Rank=1;Identity=1.0000;Target=BnaC07G0234000WE-westarv0_C07_nlr53 162 536
westarv0_C07	miniprot	CDS	35225022	35225339	566	-	0	Parent=MP000184;Rank=1;Identity=1.0000;Target=BnaC07G0234000WE-westarv0_C07_nlr53 537 642
westarv0_C07	miniprot	CDS	35223961	35224929	1649	-	0	Parent=MP000184;Rank=1;Identity=1.0000;Target=BnaC07G0234000WE-westarv0_C07_nlr53 643 965
westarv0_C07	miniprot	CDS	35223691	35223815	232	-	0	Parent=MP000184;Rank=1;Identity=1.0000;Target=BnaC07G0234000WE-westarv0_C07_nlr53 966 1006
westarv0_C07	miniprot	CDS	35223101	35223566	819	-	1	Parent=MP000184;Rank=1;Identity=1.0000;Target=BnaC07G0234000WE-westarv0_C07_nlr53 1007 1161
westarv0_C07	miniprot	stop_codon	35223101	35223103	0	-	0	Parent=MP000184;Rank=1
##PAF	BnaC07G0196800WE-westarv0_C07_nlr55	798	0	798	-	westarv0_C07	55243557	30604621	30610214	2394	2394	0	AS:i:4032	ms:i:4135	np:i:798	fs:i:0	st:i:0	da:i:0	do:i:0	cg:Z:47M670U128M2458V450M77N171M	cs:Z::47*gA~gt667ag-ct:128*agS~gt2455ag-t:450~gt77ag:171
westarv0_C07	miniprot	mRNA	30604619	30610214	4135	-	.	ID=MP000185;Rank=1;Identity=1.0000;Positive=1.0000;Target=BnaC07G0196800WE-westarv0_C07_nlr55 1 798
westarv0_C07	miniprot	CDS	30610073	30610214	237	-	0	Parent=MP000185;Rank=1;Identity=1.0000;Target=BnaC07G0196800WE-westarv0_C07_nlr55 1 47
westarv0_C07	miniprot	CDS	30609018	30609405	675	-	2	Parent=MP000185;Rank=1;Identity=1.0000;Target=BnaC07G0196800WE-westarv0_C07_nlr55 48 176
westarv0_C07	miniprot	CDS	30605212	30606562	2325	-	1	Parent=MP000185;Rank=1;Identity=1.0000;Target=BnaC07G0196800WE-westarv0_C07_nlr55 177 627
westarv0_C07	miniprot	CDS	30604619	30605134	898	-	0	Parent=MP000185;Rank=1;Identity=1.0000;Target=BnaC07G0196800WE-westarv0_C07_nlr55 628 798
westarv0_C07	miniprot	stop_codon	30604619	30604621	0	-	0	Parent=MP000185;Rank=1
##PAF	BnaC07G0233800WE-westarv0_C07_nlr11	156	0	156	+	westarv0_C07	55243557	35215293	35215761	468	468	0	AS:i:782	ms:i:782	np:i:156	fs:i:0	st:i:0	da:i:0	do:i:0	cg:Z:156M	cs:Z::156
westarv0_C07	miniprot	mRNA	35215294	35215764	782	+	.	ID=MP000186;Rank=1;Identity=1.0000;Positive=1.0000;Target=BnaC07G0233800WE-westarv0_C07_nlr11 1 156
westarv0_C07	miniprot	CDS	35215294	35215764	782	+	0	Parent=MP000186;Rank=1;Identity=1.0000;Target=BnaC07G0233800WE-westarv0_C07_nlr11 1 156
westarv0_C07	miniprot	stop_codon	35215762	35215764	0	+	0	Parent=MP000186;Rank=1
##PAF	BnaC07G0233900WE-westarv0_C07_nlr11	555	0	555	+	westarv0_C07	55243557	35220199	35221937	1653	1665	0	AS:i:2836	ms:i:2865	np:i:552	fs:i:0	st:i:0	da:i:-1	do:i:0	cg:Z:341M73N214M	cs:Z:*ataM*actA*tgcK*agtL:337~gt73ag:214
westarv0_C07	miniprot	mRNA	35220200	35221940	2865	+	.	ID=MP000187;Rank=1;Identity=0.9928;Positive=0.9946;Target=BnaC07G0233900WE-westarv0_C07_nlr11 1 555
westarv0_C07	miniprot	CDS	35220200	35221222	1751	+	0	Parent=MP000187;Rank=1;Identity=0.9883;Target=BnaC07G0233900WE-westarv0_C07_nlr11 1 341
westarv0_C07	miniprot	CDS	35221296	35221940	1114	+	0	Parent=MP000187;Rank=1;Identity=1.0000;Target=BnaC07G0233900WE-westarv0_C07_nlr11 342 555
westarv0_C07	miniprot	stop_codon	35221938	35221940	0	+	0	Parent=MP000187;Rank=1
##PAF	BnaC07G0234300WE-westarv0_C07_nlr51_52	2305	0	2305	-	westarv0_C07	55243557	35263807	35272775	6915	6915	0	AS:i:11758	ms:i:12052	np:i:2305	fs:i:0	st:i:0	da:i:0	do:i:0	cg:Z:157M329V255M260V201M41N169M638N101M101N323M91N502M421N105M90N306M88N184M	cs:Z::157*agS~gt326ag-t:255*agR~gt257ag-a:201~gt41ag:169~gt638ag:101~gt101ag:323~gt91ag:502~gt421ag:105~gt90ag:306~gt88ag:184
westarv0_C07	miniprot	mRNA	35263805	35272775	12052	-	.	ID=MP000188;Rank=1;Identity=1.0000;Positive=1.0000;Target=BnaC07G0234300WE-westarv0_C07_nlr51_52 1 2305
westarv0_C07	miniprot	CDS	35272303	35272775	825	-	0	Parent=MP000188;Rank=1;Identity=1.0000;Target=BnaC07G0234300WE-westarv0_C07_nlr51_52 1 157
westarv0_C07	miniprot	CDS	35271209	35271976	1326	-	1	Parent=MP000188;Rank=1;Identity=1.0000;Target=BnaC07G0234300WE-westarv0_C07_nlr51_52 158 413
westarv0_C07	miniprot	CDS	35270348	35270951	1033	-	1	Parent=MP000188;Rank=1;Identity=1.0000;Target=BnaC07G0234300WE-westarv0_C07_nlr51_52 414 615
westarv0_C07	miniprot	CDS	35269800	35270306	861	-	0	Parent=MP000188;Rank=1;Identity=1.0000;Target=BnaC07G0234300WE-westarv0_C07_nlr51_52 616 784
westarv0_C07	miniprot	CDS	35268859	35269161	550	-	0	Parent=MP000188;Rank=1;Identity=1.0000;Target=BnaC07G0234300WE-westarv0_C07_nlr51_52 785 885
westarv0_C07	miniprot	CDS	35267789	35268757	1687	-	0	Parent=MP000188;Rank=1;Identity=1.0000;Target=BnaC07G0234300WE-westarv0_C07_nlr51_52 886 1208
westarv0_C07	miniprot	CDS	35266192	35267697	2636	-	0	Parent=MP000188;Rank=1;Identity=1.0000;Target=BnaC07G0234300WE-westarv0_C07_nlr51_52 1209 1710
westarv0_C07	miniprot	CDS	35265456	35265770	562	-	0	Parent=MP000188;Rank=1;Identity=1.0000;Target=BnaC07G0234300WE-westarv0_C07_nlr51_52 1711 1815
westarv0_C07	miniprot	CDS	35264448	35265365	1578	-	0	Parent=MP000188;Rank=1;Identity=1.0000;Target=BnaC07G0234300WE-westarv0_C07_nlr51_52 1816 2121
westarv0_C07	miniprot	CDS	35263805	35264359	994	-	0	Parent=MP000188;Rank=1;Identity=1.0000;Target=BnaC07G0234300WE-westarv0_C07_nlr51_52 2122 2305
westarv0_C07	miniprot	stop_codon	35263805	35263807	0	-	0	Parent=MP000188;Rank=1
##PAF	BnaC07G0195300WE-westarv0_C07_nlr6_7	466	0	466	+	westarv0_C07	55243557	30319077	30321261	1398	1398	0	AS:i:2285	ms:i:2354	np:i:466	fs:i:0	st:i:0	da:i:0	do:i:0	cg:Z:157M645V25M147U282M	cs:Z::157*agR~gt642ag-g:25*gG~gt144ag-gt:282
westarv0_C07	miniprot	mRNA	30319078	30321264	2354	+	.	ID=MP000189;Rank=1;Identity=1.0000;Positive=1.0000;Target=BnaC07G0195300WE-westarv0_C07_nlr6_7 1 466
westarv0_C07	miniprot	CDS	30319078	30319550	810	+	0	Parent=MP000189;Rank=1;Identity=1.0000;Target=BnaC07G0195300WE-westarv0_C07_nlr6_7 1 157
westarv0_C07	miniprot	CDS	30320193	30320269	121	+	1	Parent=MP000189;Rank=1;Identity=1.0000;Target=BnaC07G0195300WE-westarv0_C07_nlr6_7 158 183
westarv0_C07	miniprot	CDS	30320414	30321264	1423	+	2	Parent=MP000189;Rank=1;Identity=1.0000;Target=BnaC07G0195300WE-westarv0_C07_nlr6_7 184 466
westarv0_C07	miniprot	stop_codon	30321262	30321264	0	+	0	Parent=MP000189;Rank=1
##PAF	BnaC07G0207100WE-westarv0_C07_nlr10	564	0	564	+	westarv0_C07	55243557	31928180	31930656	1692	1692	0	AS:i:2769	ms:i:2884	np:i:564	fs:i:0	st:i:0	da:i:0	do:i:0	cg:Z:98M486N117M80V67M224U280M	cs:Z::98~gt486ag:117*ggG~gt77ag-g:67*gD~gt221ag-at:280
westarv0_C07	miniprot	mRNA	31928181	31930659	2884	+	.	ID=MP000190;Rank=1;Identity=1.0000;Positive=1.0000;Target=BnaC07G0207100WE-westarv0_C07_nlr10 1 564
westarv0_C07	miniprot	CDS	31928181	31928474	483	+	0	Parent=MP000190;Rank=1;Identity=1.0000;Target=BnaC07G0207100WE-westarv0_C07_nlr10 1 98
westarv0_C07	miniprot	CDS	31928961	31929313	614	+	0	Parent=MP000190;Rank=1;Identity=1.0000;Target=BnaC07G0207100WE-westarv0_C07_nlr10 99 215
westarv0_C07	miniprot	CDS	31929391	31929593	344	+	1	Parent=MP000190;Rank=1;Identity=1.0000;Target=BnaC07G0207100WE-westarv0_C07_nlr10 216 283
westarv0_C07	miniprot	CDS	31929815	31930659	1443	+	2	Parent=MP000190;Rank=1;Identity=1.0000;Target=BnaC07G0207100WE-westarv0_C07_nlr10 284 564
westarv0_C07	miniprot	stop_codon	31930657	31930659	0	+	0	Parent=MP000190;Rank=1
##PAF	BnaC08G0143300WE-westarv0_C08_nlr1	401	0	401	+	westarv0_C08	51700037	26227113	26228661	1203	1203	0	AS:i:1944	ms:i:2064	np:i:401	fs:i:0	st:i:0	da:i:0	do:i:0	cg:Z:65M61U143M100U130M190N61M	cs:Z::65*aK~gt58ag-aa:143*aS~gt97ag-gc:130~gt190ag:61
westarv0_C08	miniprot	mRNA	26227114	26228664	2064	+	.	ID=MP000191;Rank=1;Identity=1.0000;Positive=1.0000;Target=BnaC08G0143300WE-westarv0_C08_nlr1 1 401
westarv0_C08	miniprot	CDS	26227114	26227309	348	+	0	Parent=MP000191;Rank=1;Identity=1.0000;Target=BnaC08G0143300WE-westarv0_C08_nlr1 1 65
westarv0_C08	miniprot	CDS	26227368	26227799	742	+	2	Parent=MP000191;Rank=1;Identity=1.0000;Target=BnaC08G0143300WE-westarv0_C08_nlr1 66 209
westarv0_C08	miniprot	CDS	26227897	26228288	635	+	2	Parent=MP000191;Rank=1;Identity=1.0000;Target=BnaC08G0143300WE-westarv0_C08_nlr1 210 340
westarv0_C08	miniprot	CDS	26228479	26228664	339	+	0	Parent=MP000191;Rank=1;Identity=1.0000;Target=BnaC08G0143300WE-westarv0_C08_nlr1 341 401
westarv0_C08	miniprot	stop_codon	26228662	26228664	0	+	0	Parent=MP000191;Rank=1
##PAF	BnaC08G0144200WE-westarv0_C08_nlr4	920	0	920	+	westarv0_C08	51700037	33538681	33546239	2760	2760	0	AS:i:4460	ms:i:4743	np:i:920	fs:i:0	st:i:0	da:i:0	do:i:0	cg:Z:146M2422V31M108N120M55N30M135U38M246V138M208N105M1569U132M67N176M	cs:Z::146*gtV~gt2419ag-a:31~gt108ag:120~gt55ag:30*gV~gt132ag-tc:38*aaK~gt243ag-g:138~gt208ag:105*gD~gt1566ag-at:132~gt67ag:176
westarv0_C08	miniprot	mRNA	33538682	33546242	4743	+	.	ID=MP000192;Rank=1;Identity=1.0000;Positive=1.0000;Target=BnaC08G0144200WE-westarv0_C08_nlr4 1 920
westarv0_C08	miniprot	CDS	33538682	33539121	795	+	0	Parent=MP000192;Rank=1;Identity=1.0000;Target=BnaC08G0144200WE-westarv0_C08_nlr4 1 146
westarv0_C08	miniprot	CDS	33541541	33541634	148	+	1	Parent=MP000192;Rank=1;Identity=1.0000;Target=BnaC08G0144200WE-westarv0_C08_nlr4 147 178
westarv0_C08	miniprot	CDS	33541743	33542102	602	+	0	Parent=MP000192;Rank=1;Identity=1.0000;Target=BnaC08G0144200WE-westarv0_C08_nlr4 179 298
westarv0_C08	miniprot	CDS	33542158	33542248	146	+	0	Parent=MP000192;Rank=1;Identity=1.0000;Target=BnaC08G0144200WE-westarv0_C08_nlr4 299 328
westarv0_C08	miniprot	CDS	33542381	33542498	195	+	2	Parent=MP000192;Rank=1;Identity=1.0000;Target=BnaC08G0144200WE-westarv0_C08_nlr4 329 367
westarv0_C08	miniprot	CDS	33542742	33543156	712	+	1	Parent=MP000192;Rank=1;Identity=1.0000;Target=BnaC08G0144200WE-westarv0_C08_nlr4 368 506
westarv0_C08	miniprot	CDS	33543365	33543680	539	+	0	Parent=MP000192;Rank=1;Identity=1.0000;Target=BnaC08G0144200WE-westarv0_C08_nlr4 507 611
westarv0_C08	miniprot	CDS	33545247	33545644	687	+	2	Parent=MP000192;Rank=1;Identity=1.0000;Target=BnaC08G0144200WE-westarv0_C08_nlr4 612 744
westarv0_C08	miniprot	CDS	33545712	33546242	919	+	0	Parent=MP000192;Rank=1;Identity=1.0000;Target=BnaC08G0144200WE-westarv0_C08_nlr4 745 920
westarv0_C08	miniprot	stop_codon	33546240	33546242	0	+	0	Parent=MP000192;Rank=1
##PAF	BnaC08G0244300WE-westarv0_C08_nlr5	915	0	915	+	westarv0_C08	51700037	34561555	34564495	2745	2745	0	AS:i:4728	ms:i:4770	np:i:915	fs:i:0	st:i:0	da:i:0	do:i:0	cg:Z:154M198V760M	cs:Z::154*agR~gt195ag-g:760
westarv0_C08	miniprot	mRNA	34561556	34564498	4770	+	.	ID=MP000193;Rank=1;Identity=1.0000;Positive=1.0000;Target=BnaC08G0244300WE-westarv0_C08_nlr5 1 915
westarv0_C08	miniprot	CDS	34561556	34562019	806	+	0	Parent=MP000193;Rank=1;Identity=1.0000;Target=BnaC08G0244300WE-westarv0_C08_nlr5 1 154
westarv0_C08	miniprot	CDS	34562215	34564498	3964	+	1	Parent=MP000193;Rank=1;Identity=1.0000;Target=BnaC08G0244300WE-westarv0_C08_nlr5 155 915
westarv0_C08	miniprot	stop_codon	34564496	34564498	0	+	0	Parent=MP000193;Rank=1
##PAF	BnaC08G0254600WE-westarv0_C08_nlr6	828	0	828	+	westarv0_C08	51700037	35677860	35689173	2484	2484	0	AS:i:3800	ms:i:4380	np:i:828	fs:i:0	st:i:0	da:i:0	do:i:0	cg:Z:79M131V43M83N65M72N52M113V30M77N22M102N27M83V21M76N15M1520V49M264U45M5059N36M160N105M759V10M180N15M43N121M128V86M	cs:Z::79*ggG~gt128ag-g:43~gt83ag:65~gt72ag:52*agR~gt110ag-g:30~gt77ag:22~gt102ag:27*agR~gt80ag-a:21~gt76ag:15*agR~gt1517ag-g:49*cQ~gt261ag-aa:45~gt5059ag:36~gt160ag:105*cgR~gt756ag-t:10~gt180ag:15~gt43ag:121*aaK~gt125ag-g:86
westarv0_C08	miniprot	mRNA	35677861	35689176	4380	+	.	ID=MP000194;Rank=1;Identity=1.0000;Positive=1.0000;Target=BnaC08G0254600WE-westarv0_C08_nlr6 1 828
westarv0_C08	miniprot	CDS	35677861	35678099	417	+	0	Parent=MP000194;Rank=1;Identity=1.0000;Target=BnaC08G0254600WE-westarv0_C08_nlr6 1 79
westarv0_C08	miniprot	CDS	35678228	35678357	222	+	1	Parent=MP000194;Rank=1;Identity=1.0000;Target=BnaC08G0254600WE-westarv0_C08_nlr6 80 123
westarv0_C08	miniprot	CDS	35678441	35678635	338	+	0	Parent=MP000194;Rank=1;Identity=1.0000;Target=BnaC08G0254600WE-westarv0_C08_nlr6 124 188
westarv0_C08	miniprot	CDS	35678708	35678865	293	+	0	Parent=MP000194;Rank=1;Identity=1.0000;Target=BnaC08G0254600WE-westarv0_C08_nlr6 189 240
westarv0_C08	miniprot	CDS	35678976	35679066	168	+	1	Parent=MP000194;Rank=1;Identity=1.0000;Target=BnaC08G0254600WE-westarv0_C08_nlr6 241 271
westarv0_C08	miniprot	CDS	35679144	35679209	119	+	0	Parent=MP000194;Rank=1;Identity=1.0000;Target=BnaC08G0254600WE-westarv0_C08_nlr6 272 293
westarv0_C08	miniprot	CDS	35679312	35679394	138	+	0	Parent=MP000194;Rank=1;Identity=1.0000;Target=BnaC08G0254600WE-westarv0_C08_nlr6 294 320
westarv0_C08	miniprot	CDS	35679475	35679538	118	+	1	Parent=MP000194;Rank=1;Identity=1.0000;Target=BnaC08G0254600WE-westarv0_C08_nlr6 321 342
westarv0_C08	miniprot	CDS	35679615	35679661	85	+	0	Parent=MP000194;Rank=1;Identity=1.0000;Target=BnaC08G0254600WE-westarv0_C08_nlr6 343 357
westarv0_C08	miniprot	CDS	35681179	35681327	268	+	1	Parent=MP000194;Rank=1;Identity=1.0000;Target=BnaC08G0254600WE-westarv0_C08_nlr6 358 407
westarv0_C08	miniprot	CDS	35681589	35681725	245	+	2	Parent=MP000194;Rank=1;Identity=1.0000;Target=BnaC08G0254600WE-westarv0_C08_nlr6 408 453
westarv0_C08	miniprot	CDS	35686785	35686892	188	+	0	Parent=MP000194;Rank=1;Identity=1.0000;Target=BnaC08G0254600WE-westarv0_C08_nlr6 454 489
westarv0_C08	miniprot	CDS	35687053	35687369	570	+	0	Parent=MP000194;Rank=1;Identity=1.0000;Target=BnaC08G0254600WE-westarv0_C08_nlr6 490 594
westarv0_C08	miniprot	CDS	35688126	35688156	58	+	1	Parent=MP000194;Rank=1;Identity=1.0000;Target=BnaC08G0254600WE-westarv0_C08_nlr6 595 605
westarv0_C08	miniprot	CDS	35688337	35688381	76	+	0	Parent=MP000194;Rank=1;Identity=1.0000;Target=BnaC08G0254600WE-westarv0_C08_nlr6 606 620
westarv0_C08	miniprot	CDS	35688425	35688789	613	+	0	Parent=MP000194;Rank=1;Identity=1.0000;Target=BnaC08G0254600WE-westarv0_C08_nlr6 621 741
westarv0_C08	miniprot	CDS	35688915	35689176	464	+	1	Parent=MP000194;Rank=1;Identity=1.0000;Target=BnaC08G0254600WE-westarv0_C08_nlr6 742 828
westarv0_C08	miniprot	stop_codon	35689174	35689176	0	+	0	Parent=MP000194;Rank=1
##PAF	BnaC08G0263400WE-westarv0_C08_nlr7	1188	0	1188	+	westarv0_C08	51700037	36666766	36671564	3564	3564	0	AS:i:5976	ms:i:6118	np:i:1188	fs:i:0	st:i:0	da:i:0	do:i:0	cg:Z:40M120N247M264N120M715V22M141U757M	cs:Z::40~gt120ag:247~gt264ag:120*agS~gt712ag-t:22*tF~gt138ag-tt:757
westarv0_C08	miniprot	mRNA	36666767	36671567	6118	+	.	ID=MP000195;Rank=1;Identity=1.0000;Positive=1.0000;Target=BnaC08G0263400WE-westarv0_C08_nlr7 1 1188
westarv0_C08	miniprot	CDS	36666767	36666886	185	+	0	Parent=MP000195;Rank=1;Identity=1.0000;Target=BnaC08G0263400WE-westarv0_C08_nlr7 1 40
westarv0_C08	miniprot	CDS	36667007	36667747	1260	+	0	Parent=MP000195;Rank=1;Identity=1.0000;Target=BnaC08G0263400WE-westarv0_C08_nlr7 41 287
westarv0_C08	miniprot	CDS	36668012	36668373	624	+	0	Parent=MP000195;Rank=1;Identity=1.0000;Target=BnaC08G0263400WE-westarv0_C08_nlr7 288 407
westarv0_C08	miniprot	CDS	36669086	36669153	123	+	1	Parent=MP000195;Rank=1;Identity=1.0000;Target=BnaC08G0263400WE-westarv0_C08_nlr7 408 430
westarv0_C08	miniprot	CDS	36669292	36671567	3926	+	2	Parent=MP000195;Rank=1;Identity=1.0000;Target=BnaC08G0263400WE-westarv0_C08_nlr7 431 1188
westarv0_C08	miniprot	stop_codon	36671565	36671567	0	+	0	Parent=MP000195;Rank=1
##PAF	BnaC08G0269000WE-westarv0_C08_nlr8	1222	0	1222	+	westarv0_C08	51700037	37013291	37017439	3666	3666	0	AS:i:6248	ms:i:6402	np:i:1222	fs:i:0	st:i:0	da:i:0	do:i:0	cg:Z:161M141V382M97N105M81N296M85N166M84V110M	cs:Z::161*agS~gt138ag-c:382~gt97ag:105~gt81ag:296~gt85ag:166*agR~gt81ag-g:110
westarv0_C08	miniprot	mRNA	37013292	37017442	6402	+	.	ID=MP000196;Rank=1;Identity=1.0000;Positive=1.0000;Target=BnaC08G0269000WE-westarv0_C08_nlr8 1 1222
westarv0_C08	miniprot	CDS	37013292	37013776	838	+	0	Parent=MP000196;Rank=1;Identity=1.0000;Target=BnaC08G0269000WE-westarv0_C08_nlr8 1 161
westarv0_C08	miniprot	CDS	37013915	37015061	1983	+	1	Parent=MP000196;Rank=1;Identity=1.0000;Target=BnaC08G0269000WE-westarv0_C08_nlr8 162 544
westarv0_C08	miniprot	CDS	37015159	37015473	578	+	0	Parent=MP000196;Rank=1;Identity=1.0000;Target=BnaC08G0269000WE-westarv0_C08_nlr8 545 649
westarv0_C08	miniprot	CDS	37015555	37016442	1537	+	0	Parent=MP000196;Rank=1;Identity=1.0000;Target=BnaC08G0269000WE-westarv0_C08_nlr8 650 945
westarv0_C08	miniprot	CDS	37016528	37017027	893	+	0	Parent=MP000196;Rank=1;Identity=1.0000;Target=BnaC08G0269000WE-westarv0_C08_nlr8 946 1111
westarv0_C08	miniprot	CDS	37017109	37017442	573	+	1	Parent=MP000196;Rank=1;Identity=1.0000;Target=BnaC08G0269000WE-westarv0_C08_nlr8 1112 1222
westarv0_C08	miniprot	stop_codon	37017440	37017442	0	+	0	Parent=MP000196;Rank=1
##PAF	BnaC08G0462800WE-westarv0_C08_nlr15	332	0	332	+	westarv0_C08	51700037	49333973	49336000	996	996	0	AS:i:1639	ms:i:1715	np:i:332	fs:i:0	st:i:0	da:i:0	do:i:0	cg:Z:149M730V53M307V128M	cs:Z::149*agS~gt727ag-t:53*aaN~gt304ag-c:128
westarv0_C08	miniprot	mRNA	49333974	49336003	1715	+	.	ID=MP000197;Rank=1;Identity=1.0000;Positive=1.0000;Target=BnaC08G0462800WE-westarv0_C08_nlr15 1 332
westarv0_C08	miniprot	CDS	49333974	49334422	765	+	0	Parent=MP000197;Rank=1;Identity=1.0000;Target=BnaC08G0462800WE-westarv0_C08_nlr15 1 149
westarv0_C08	miniprot	CDS	49335150	49335311	278	+	1	Parent=MP000197;Rank=1;Identity=1.0000;Target=BnaC08G0462800WE-westarv0_C08_nlr15 150 203
westarv0_C08	miniprot	CDS	49335616	49336003	672	+	1	Parent=MP000197;Rank=1;Identity=1.0000;Target=BnaC08G0462800WE-westarv0_C08_nlr15 204 332
westarv0_C08	miniprot	stop_codon	49336001	49336003	0	+	0	Parent=MP000197;Rank=1
##PAF	BnaC08G0447100WE-westarv0_C08_nlr19	822	0	822	-	westarv0_C08	51700037	48379865	48382378	2466	2466	0	AS:i:4217	ms:i:4259	np:i:822	fs:i:0	st:i:0	da:i:0	do:i:0	cg:Z:368M50U453M	cs:Z::368*gE~gt47ag-ag:453
westarv0_C08	miniprot	mRNA	48379863	48382378	4259	-	.	ID=MP000198;Rank=1;Identity=1.0000;Positive=1.0000;Target=BnaC08G0447100WE-westarv0_C08_nlr19 1 822
westarv0_C08	miniprot	CDS	48381274	48382378	1922	-	0	Parent=MP000198;Rank=1;Identity=1.0000;Target=BnaC08G0447100WE-westarv0_C08_nlr19 1 368
westarv0_C08	miniprot	CDS	48379863	48381226	2337	-	2	Parent=MP000198;Rank=1;Identity=1.0000;Target=BnaC08G0447100WE-westarv0_C08_nlr19 369 822
westarv0_C08	miniprot	stop_codon	48379863	48379865	0	-	0	Parent=MP000198;Rank=1
##PAF	BnaC08G0421100WE-westarv0_C08_nlr20	510	0	510	-	westarv0_C08	51700037	46818870	46820478	1530	1530	0	AS:i:2583	ms:i:2623	np:i:510	fs:i:0	st:i:0	da:i:0	do:i:0	cg:Z:143M81V366M	cs:Z::143*tgW~gt78ag-g:366
westarv0_C08	miniprot	mRNA	46818868	46820478	2623	-	.	ID=MP000199;Rank=1;Identity=1.0000;Positive=1.0000;Target=BnaC08G0421100WE-westarv0_C08_nlr20 1 510
westarv0_C08	miniprot	CDS	46820048	46820478	749	-	0	Parent=MP000199;Rank=1;Identity=1.0000;Target=BnaC08G0421100WE-westarv0_C08_nlr20 1 143
westarv0_C08	miniprot	CDS	46818868	46819969	1874	-	1	Parent=MP000199;Rank=1;Identity=1.0000;Target=BnaC08G0421100WE-westarv0_C08_nlr20 144 510
westarv0_C08	miniprot	stop_codon	46818868	46818870	0	-	0	Parent=MP000199;Rank=1
##PAF	BnaC08G0322700WE_westarv0_C08_nlr25	1064	0	1064	-	westarv0_C08	51700037	40901186	40904797	3192	3192	0	AS:i:5456	ms:i:5585	np:i:1064	fs:i:0	st:i:0	da:i:0	do:i:0	cg:Z:159M121V359M87N92M78N296M136N157M	cs:Z::159*agR~gt118ag-g:359~gt87ag:92~gt78ag:296~gt136ag:157
westarv0_C08	miniprot	mRNA	40901184	40904797	5585	-	.	ID=MP000200;Rank=1;Identity=1.0000;Positive=1.0000;Target=BnaC08G0322700WE_westarv0_C08_nlr25 1 1064
westarv0_C08	miniprot	CDS	40904319	40904797	847	-	0	Parent=MP000200;Rank=1;Identity=1.0000;Target=BnaC08G0322700WE_westarv0_C08_nlr25 1 159
westarv0_C08	miniprot	CDS	40903123	40904200	1870	-	1	Parent=MP000200;Rank=1;Identity=1.0000;Target=BnaC08G0322700WE_westarv0_C08_nlr25 160 519
westarv0_C08	miniprot	CDS	40902760	40903035	492	-	0	Parent=MP000200;Rank=1;Identity=1.0000;Target=BnaC08G0322700WE_westarv0_C08_nlr25 520 611
westarv0_C08	miniprot	CDS	40901794	40902681	1526	-	0	Parent=MP000200;Rank=1;Identity=1.0000;Target=BnaC08G0322700WE_westarv0_C08_nlr25 612 907
westarv0_C08	miniprot	CDS	40901184	40901657	850	-	0	Parent=MP000200;Rank=1;Identity=1.0000;Target=BnaC08G0322700WE_westarv0_C08_nlr25 908 1064
westarv0_C08	miniprot	stop_codon	40901184	40901186	0	-	0	Parent=MP000200;Rank=1
##PAF	BnaC08G0268900WE_westarv0_C08_nlr26	2003	0	2003	-	westarv0_C08	51700037	37002924	37012813	6009	6009	0	AS:i:10273	ms:i:10407	np:i:2003	fs:i:0	st:i:0	da:i:0	do:i:0	cg:Z:135M1541V352M75N99M86N626M2184U789M	cs:Z::135*agS~gt1538ag-t:352~gt75ag:99~gt86ag:626*gG~gt2181ag-gt:789
westarv0_C08	miniprot	mRNA	37002922	37012813	10407	-	.	ID=MP000201;Rank=1;Identity=1.0000;Positive=1.0000;Target=BnaC08G0268900WE_westarv0_C08_nlr26 1 2003
westarv0_C08	miniprot	CDS	37012407	37012813	706	-	0	Parent=MP000201;Rank=1;Identity=1.0000;Target=BnaC08G0268900WE_westarv0_C08_nlr26 1 135
westarv0_C08	miniprot	CDS	37009812	37010868	1832	-	1	Parent=MP000201;Rank=1;Identity=1.0000;Target=BnaC08G0268900WE_westarv0_C08_nlr26 136 488
westarv0_C08	miniprot	CDS	37009440	37009736	523	-	0	Parent=MP000201;Rank=1;Identity=1.0000;Target=BnaC08G0268900WE_westarv0_C08_nlr26 489 587
westarv0_C08	miniprot	CDS	37007475	37009353	3196	-	0	Parent=MP000201;Rank=1;Identity=1.0000;Target=BnaC08G0268900WE_westarv0_C08_nlr26 588 1213
westarv0_C08	miniprot	CDS	37002922	37005293	4150	-	2	Parent=MP000201;Rank=1;Identity=1.0000;Target=BnaC08G0268900WE_westarv0_C08_nlr26 1214 2003
westarv0_C08	miniprot	stop_codon	37002922	37002924	0	-	0	Parent=MP000201;Rank=1
##PAF	BnaC08G0233600WE-westarv0_C08_nlr28	1387	0	1387	-	westarv0_C08	51700037	33514211	33518885	4161	4161	0	AS:i:6956	ms:i:7077	np:i:1387	fs:i:0	st:i:0	da:i:0	do:i:0	cg:Z:159M284V377M76N137M82N531M74N182M	cs:Z::159*agR~gt281ag-a:377~gt76ag:137~gt82ag:531~gt74ag:182
westarv0_C08	miniprot	mRNA	33514209	33518885	7077	-	.	ID=MP000202;Rank=1;Identity=1.0000;Positive=1.0000;Target=BnaC08G0233600WE-westarv0_C08_nlr28 1 1387
westarv0_C08	miniprot	CDS	33518407	33518885	846	-	0	Parent=MP000202;Rank=1;Identity=1.0000;Target=BnaC08G0233600WE-westarv0_C08_nlr28 1 159
westarv0_C08	miniprot	CDS	33516994	33518125	1895	-	1	Parent=MP000202;Rank=1;Identity=1.0000;Target=BnaC08G0233600WE-westarv0_C08_nlr28 160 537
westarv0_C08	miniprot	CDS	33516507	33516917	703	-	0	Parent=MP000202;Rank=1;Identity=1.0000;Target=BnaC08G0233600WE-westarv0_C08_nlr28 538 674
westarv0_C08	miniprot	CDS	33514832	33516424	2704	-	0	Parent=MP000202;Rank=1;Identity=1.0000;Target=BnaC08G0233600WE-westarv0_C08_nlr28 675 1205
westarv0_C08	miniprot	CDS	33514209	33514757	929	-	0	Parent=MP000202;Rank=1;Identity=1.0000;Target=BnaC08G0233600WE-westarv0_C08_nlr28 1206 1387
westarv0_C08	miniprot	stop_codon	33514209	33514211	0	-	0	Parent=MP000202;Rank=1
##PAF	BnaC08G0144300WE-westarv0_C08_nlr30	176	0	176	-	westarv0_C08	51700037	26377350	26379130	528	528	0	AS:i:876	ms:i:911	np:i:176	fs:i:0	st:i:0	da:i:0	do:i:0	cg:Z:156M1255U19M	cs:Z::156*gD~gt1252ag-ac:19
westarv0_C08	miniprot	mRNA	26377348	26379130	911	-	.	ID=MP000203;Rank=1;Identity=1.0000;Positive=1.0000;Target=BnaC08G0144300WE-westarv0_C08_nlr30 1 176
westarv0_C08	miniprot	CDS	26378662	26379130	816	-	0	Parent=MP000203;Rank=1;Identity=1.0000;Target=BnaC08G0144300WE-westarv0_C08_nlr30 1 156
westarv0_C08	miniprot	CDS	26377348	26377409	95	-	2	Parent=MP000203;Rank=1;Identity=1.0000;Target=BnaC08G0144300WE-westarv0_C08_nlr30 157 176
westarv0_C08	miniprot	stop_codon	26377348	26377350	0	-	0	Parent=MP000203;Rank=1
##PAF	BnaC08G0144200WE-westarv0_C08_nlr31	599	0	599	-	westarv0_C08	51700037	26328013	26330302	1797	1797	0	AS:i:2969	ms:i:3118	np:i:599	fs:i:0	st:i:0	da:i:0	do:i:0	cg:Z:182M61N22M111U87M237V272M92U33M	cs:Z::182~gt61ag:22*gD~gt108ag-at:87*ccP~gt234ag-g:272*gV~gt89ag-tt:33
westarv0_C08	miniprot	mRNA	26328011	26330302	3118	-	.	ID=MP000204;Rank=1;Identity=1.0000;Positive=1.0000;Target=BnaC08G0144200WE-westarv0_C08_nlr31 1 599
westarv0_C08	miniprot	CDS	26329757	26330302	934	-	0	Parent=MP000204;Rank=1;Identity=1.0000;Target=BnaC08G0144200WE-westarv0_C08_nlr31 1 182
westarv0_C08	miniprot	CDS	26329629	26329695	115	-	0	Parent=MP000204;Rank=1;Identity=1.0000;Target=BnaC08G0144200WE-westarv0_C08_nlr31 183 204
westarv0_C08	miniprot	CDS	26329256	26329520	469	-	2	Parent=MP000204;Rank=1;Identity=1.0000;Target=BnaC08G0144200WE-westarv0_C08_nlr31 205 292
westarv0_C08	miniprot	CDS	26328204	26329021	1415	-	1	Parent=MP000204;Rank=1;Identity=1.0000;Target=BnaC08G0144200WE-westarv0_C08_nlr31 293 565
westarv0_C08	miniprot	CDS	26328011	26328114	185	-	2	Parent=MP000204;Rank=1;Identity=1.0000;Target=BnaC08G0144200WE-westarv0_C08_nlr31 566 599
westarv0_C08	miniprot	stop_codon	26328011	26328013	0	-	0	Parent=MP000204;Rank=1
##PAF	BnaC08G0144000WE-westarv0_C08_nlr32	840	0	840	-	westarv0_C08	51700037	26282425	26285030	2520	2520	0	AS:i:4279	ms:i:4316	np:i:840	fs:i:0	st:i:0	da:i:0	do:i:0	cg:Z:660M85N180M	cs:Z::660~gt85ag:180
westarv0_C08	miniprot	mRNA	26282423	26285030	4316	-	.	ID=MP000205;Rank=1;Identity=1.0000;Positive=1.0000;Target=BnaC08G0144000WE-westarv0_C08_nlr32 1 840
westarv0_C08	miniprot	CDS	26283051	26285030	3378	-	0	Parent=MP000205;Rank=1;Identity=1.0000;Target=BnaC08G0144000WE-westarv0_C08_nlr32 1 660
westarv0_C08	miniprot	CDS	26282423	26282965	938	-	0	Parent=MP000205;Rank=1;Identity=1.0000;Target=BnaC08G0144000WE-westarv0_C08_nlr32 661 840
westarv0_C08	miniprot	stop_codon	26282423	26282425	0	-	0	Parent=MP000205;Rank=1
##PAF	BnaC09G0104900WE-westarv0_C09_nlr4	605	0	605	+	westarv0_C09	64409414	7357065	7359595	1815	1815	0	AS:i:2959	ms:i:3130	np:i:605	fs:i:0	st:i:0	da:i:0	do:i:0	cg:Z:216M261U134M75N119M211V66M88U40M89N27M	cs:Z::216*gG~gt258ag-gg:134~gt75ag:119*ggG~gt208ag-g:66*gD~gt85ag-at:40~gt89ag:27
westarv0_C09	miniprot	mRNA	7357066	7359598	3130	+	.	ID=MP000206;Rank=1;Identity=1.0000;Positive=1.0000;Target=BnaC09G0104900WE-westarv0_C09_nlr4 1 605
westarv0_C09	miniprot	CDS	7357066	7357714	1109	+	0	Parent=MP000206;Rank=1;Identity=1.0000;Target=BnaC09G0104900WE-westarv0_C09_nlr4 1 216
westarv0_C09	miniprot	CDS	7357973	7358376	712	+	2	Parent=MP000206;Rank=1;Identity=1.0000;Target=BnaC09G0104900WE-westarv0_C09_nlr4 217 351
westarv0_C09	miniprot	CDS	7358452	7358810	621	+	0	Parent=MP000206;Rank=1;Identity=1.0000;Target=BnaC09G0104900WE-westarv0_C09_nlr4 352 470
westarv0_C09	miniprot	CDS	7359019	7359218	343	+	1	Parent=MP000206;Rank=1;Identity=1.0000;Target=BnaC09G0104900WE-westarv0_C09_nlr4 471 537
westarv0_C09	miniprot	CDS	7359304	7359425	204	+	2	Parent=MP000206;Rank=1;Identity=1.0000;Target=BnaC09G0104900WE-westarv0_C09_nlr4 538 578
westarv0_C09	miniprot	CDS	7359515	7359598	141	+	0	Parent=MP000206;Rank=1;Identity=1.0000;Target=BnaC09G0104900WE-westarv0_C09_nlr4 579 605
westarv0_C09	miniprot	stop_codon	7359596	7359598	0	+	0	Parent=MP000206;Rank=1
##PAF	BnaC09G0105400WE-westarv0_C09_nlr5	817	0	817	+	westarv0_C09	64409414	7385249	7388252	2451	2451	0	AS:i:4099	ms:i:4204	np:i:817	fs:i:0	st:i:0	da:i:0	do:i:0	cg:Z:215M228U253M79V69M254U277M	cs:Z::215*gG~gt225ag-gg:253*ggG~gt76ag-a:69*gD~gt251ag-at:277
westarv0_C09	miniprot	mRNA	7385250	7388255	4204	+	.	ID=MP000207;Rank=1;Identity=1.0000;Positive=1.0000;Target=BnaC09G0105400WE-westarv0_C09_nlr5 1 817
westarv0_C09	miniprot	CDS	7385250	7385895	1089	+	0	Parent=MP000207;Rank=1;Identity=1.0000;Target=BnaC09G0105400WE-westarv0_C09_nlr5 1 215
westarv0_C09	miniprot	CDS	7386121	7386883	1321	+	2	Parent=MP000207;Rank=1;Identity=1.0000;Target=BnaC09G0105400WE-westarv0_C09_nlr5 216 469
westarv0_C09	miniprot	CDS	7386960	7387168	369	+	1	Parent=MP000207;Rank=1;Identity=1.0000;Target=BnaC09G0105400WE-westarv0_C09_nlr5 470 539
westarv0_C09	miniprot	CDS	7387420	7388255	1425	+	2	Parent=MP000207;Rank=1;Identity=1.0000;Target=BnaC09G0105400WE-westarv0_C09_nlr5 540 817
westarv0_C09	miniprot	stop_codon	7388253	7388255	0	+	0	Parent=MP000207;Rank=1
##PAF	BnaC09G0149500WE-westarv0_C09_nlr7	1087	0	1087	+	westarv0_C09	64409414	11780707	11784619	3261	3261	0	AS:i:5485	ms:i:5635	np:i:1087	fs:i:0	st:i:0	da:i:0	do:i:0	cg:Z:550M107N100M117N395M305V14M128U26M	cs:Z::550~gt107ag:100~gt117ag:395*aaN~gt302ag-c:14*aI~gt125ag-ta:26
westarv0_C09	miniprot	mRNA	11780708	11784622	5635	+	.	ID=MP000208;Rank=1;Identity=1.0000;Positive=1.0000;Target=BnaC09G0149500WE-westarv0_C09_nlr7 1 1087
westarv0_C09	miniprot	CDS	11780708	11782357	2844	+	0	Parent=MP000208;Rank=1;Identity=1.0000;Target=BnaC09G0149500WE-westarv0_C09_nlr7 1 550
westarv0_C09	miniprot	CDS	11782465	11782764	529	+	0	Parent=MP000208;Rank=1;Identity=1.0000;Target=BnaC09G0149500WE-westarv0_C09_nlr7 551 650
westarv0_C09	miniprot	CDS	11782882	11784068	2038	+	0	Parent=MP000208;Rank=1;Identity=1.0000;Target=BnaC09G0149500WE-westarv0_C09_nlr7 651 1045
westarv0_C09	miniprot	CDS	11784371	11784414	81	+	1	Parent=MP000208;Rank=1;Identity=1.0000;Target=BnaC09G0149500WE-westarv0_C09_nlr7 1046 1060
westarv0_C09	miniprot	CDS	11784540	11784622	143	+	2	Parent=MP000208;Rank=1;Identity=1.0000;Target=BnaC09G0149500WE-westarv0_C09_nlr7 1061 1087
westarv0_C09	miniprot	stop_codon	11784620	11784622	0	+	0	Parent=MP000208;Rank=1
##PAF	BnaC09G0149900WE-westarv0_C09_nlr9	995	0	995	+	westarv0_C09	64409414	11791236	11794901	2985	2985	0	AS:i:5122	ms:i:5236	np:i:995	fs:i:0	st:i:0	da:i:0	do:i:0	cg:Z:114M119V368M81N100M483N412M	cs:Z::114*tgW~gt116ag-g:368~gt81ag:100~gt483ag:412
westarv0_C09	miniprot	mRNA	11791237	11794904	5236	+	.	ID=MP000209;Rank=1;Identity=1.0000;Positive=1.0000;Target=BnaC09G0149900WE-westarv0_C09_nlr9 1 995
westarv0_C09	miniprot	CDS	11791237	11791580	598	+	0	Parent=MP000209;Rank=1;Identity=1.0000;Target=BnaC09G0149900WE-westarv0_C09_nlr9 1 114
westarv0_C09	miniprot	CDS	11791697	11792801	1904	+	1	Parent=MP000209;Rank=1;Identity=1.0000;Target=BnaC09G0149900WE-westarv0_C09_nlr9 115 483
westarv0_C09	miniprot	CDS	11792883	11793182	543	+	0	Parent=MP000209;Rank=1;Identity=1.0000;Target=BnaC09G0149900WE-westarv0_C09_nlr9 484 583
westarv0_C09	miniprot	CDS	11793666	11794904	2191	+	0	Parent=MP000209;Rank=1;Identity=1.0000;Target=BnaC09G0149900WE-westarv0_C09_nlr9 584 995
westarv0_C09	miniprot	stop_codon	11794902	11794904	0	+	0	Parent=MP000209;Rank=1
##PAF	BnaC09G0163900WE-westarv0_C09_nlr10	933	0	933	+	westarv0_C09	64409414	13167708	13171098	2799	2799	0	AS:i:4710	ms:i:4869	np:i:933	fs:i:0	st:i:0	da:i:0	do:i:0	cg:Z:155M179V365M121N80M87N112M207N220M	cs:Z::155*tgW~gt176ag-g:365~gt121ag:80~gt87ag:112~gt207ag:220
westarv0_C09	miniprot	mRNA	13167709	13171101	4869	+	.	ID=MP000210;Rank=1;Identity=1.0000;Positive=1.0000;Target=BnaC09G0163900WE-westarv0_C09_nlr10 1 933
westarv0_C09	miniprot	CDS	13167709	13168175	826	+	0	Parent=MP000210;Rank=1;Identity=1.0000;Target=BnaC09G0163900WE-westarv0_C09_nlr10 1 155
westarv0_C09	miniprot	CDS	13168352	13169447	1873	+	1	Parent=MP000210;Rank=1;Identity=1.0000;Target=BnaC09G0163900WE-westarv0_C09_nlr10 156 521
westarv0_C09	miniprot	CDS	13169569	13169808	436	+	0	Parent=MP000210;Rank=1;Identity=1.0000;Target=BnaC09G0163900WE-westarv0_C09_nlr10 522 601
westarv0_C09	miniprot	CDS	13169896	13170231	561	+	0	Parent=MP000210;Rank=1;Identity=1.0000;Target=BnaC09G0163900WE-westarv0_C09_nlr10 602 713
westarv0_C09	miniprot	CDS	13170439	13171101	1173	+	0	Parent=MP000210;Rank=1;Identity=1.0000;Target=BnaC09G0163900WE-westarv0_C09_nlr10 714 933
westarv0_C09	miniprot	stop_codon	13171099	13171101	0	+	0	Parent=MP000210;Rank=1
##PAF	BnaC09G0164000WE-westarv0_C09_nlr11	977	0	977	+	westarv0_C09	64409414	13171804	13175689	2931	2931	0	AS:i:4922	ms:i:5098	np:i:977	fs:i:0	st:i:0	da:i:0	do:i:0	cg:Z:157M391V144M47V211M86V39M439N423M	cs:Z::157*tgW~gt388ag-g:144*atI~gt44ag-a:211*agR~gt83ag-g:39~gt439ag:423
westarv0_C09	miniprot	mRNA	13171805	13175692	5098	+	.	ID=MP000211;Rank=1;Identity=1.0000;Positive=1.0000;Target=BnaC09G0164000WE-westarv0_C09_nlr11 1 977
westarv0_C09	miniprot	CDS	13171805	13172277	818	+	0	Parent=MP000211;Rank=1;Identity=1.0000;Target=BnaC09G0164000WE-westarv0_C09_nlr11 1 157
westarv0_C09	miniprot	CDS	13172666	13173100	747	+	1	Parent=MP000211;Rank=1;Identity=1.0000;Target=BnaC09G0164000WE-westarv0_C09_nlr11 158 302
westarv0_C09	miniprot	CDS	13173145	13173780	1075	+	1	Parent=MP000211;Rank=1;Identity=1.0000;Target=BnaC09G0164000WE-westarv0_C09_nlr11 303 514
westarv0_C09	miniprot	CDS	13173864	13173981	217	+	1	Parent=MP000211;Rank=1;Identity=1.0000;Target=BnaC09G0164000WE-westarv0_C09_nlr11 515 554
westarv0_C09	miniprot	CDS	13174421	13175692	2241	+	0	Parent=MP000211;Rank=1;Identity=1.0000;Target=BnaC09G0164000WE-westarv0_C09_nlr11 555 977
westarv0_C09	miniprot	stop_codon	13175690	13175692	0	+	0	Parent=MP000211;Rank=1
##PAF	BnaC09G0175900WE-westarv0_C09_nlr17	245	0	245	+	westarv0_C09	64409414	14651138	14652186	735	735	0	AS:i:1220	ms:i:1268	np:i:245	fs:i:0	st:i:0	da:i:0	do:i:0	cg:Z:156M316V88M	cs:Z::156*tgW~gt313ag-g:88
westarv0_C09	miniprot	mRNA	14651139	14652189	1268	+	.	ID=MP000212;Rank=1;Identity=1.0000;Positive=1.0000;Target=BnaC09G0175900WE-westarv0_C09_nlr17 1 245
westarv0_C09	miniprot	CDS	14651139	14651608	806	+	0	Parent=MP000212;Rank=1;Identity=1.0000;Target=BnaC09G0175900WE-westarv0_C09_nlr17 1 156
westarv0_C09	miniprot	CDS	14651922	14652189	462	+	1	Parent=MP000212;Rank=1;Identity=1.0000;Target=BnaC09G0175900WE-westarv0_C09_nlr17 157 245
westarv0_C09	miniprot	stop_codon	14652187	14652189	0	+	0	Parent=MP000212;Rank=1
##PAF	BnaC09G0181600WE-westarv0_C09_nlr18	130	0	130	+	westarv0_C09	64409414	15550790	15551180	390	390	0	AS:i:667	ms:i:667	np:i:130	fs:i:0	st:i:0	da:i:0	do:i:0	cg:Z:130M	cs:Z::130
westarv0_C09	miniprot	mRNA	15550791	15551183	667	+	.	ID=MP000213;Rank=1;Identity=1.0000;Positive=1.0000;Target=BnaC09G0181600WE-westarv0_C09_nlr18 1 130
westarv0_C09	miniprot	CDS	15550791	15551183	667	+	0	Parent=MP000213;Rank=1;Identity=1.0000;Target=BnaC09G0181600WE-westarv0_C09_nlr18 1 130
westarv0_C09	miniprot	stop_codon	15551181	15551183	0	+	0	Parent=MP000213;Rank=1
##PAF	BnaC09G0181800WE-westarv0_C09_nlr19	528	0	528	+	westarv0_C09	64409414	15562678	15564851	1584	1584	0	AS:i:2690	ms:i:2756	np:i:528	fs:i:0	st:i:0	da:i:0	do:i:0	cg:Z:254M486N99M103N175M	cs:Z::254~gt486ag:99~gt103ag:175
westarv0_C09	miniprot	mRNA	15562679	15564854	2756	+	.	ID=MP000214;Rank=1;Identity=1.0000;Positive=1.0000;Target=BnaC09G0181800WE-westarv0_C09_nlr19 1 528
westarv0_C09	miniprot	CDS	15562679	15563440	1322	+	0	Parent=MP000214;Rank=1;Identity=1.0000;Target=BnaC09G0181800WE-westarv0_C09_nlr19 1 254
westarv0_C09	miniprot	CDS	15563927	15564223	528	+	0	Parent=MP000214;Rank=1;Identity=1.0000;Target=BnaC09G0181800WE-westarv0_C09_nlr19 255 353
westarv0_C09	miniprot	CDS	15564327	15564854	906	+	0	Parent=MP000214;Rank=1;Identity=1.0000;Target=BnaC09G0181800WE-westarv0_C09_nlr19 354 528
westarv0_C09	miniprot	stop_codon	15564852	15564854	0	+	0	Parent=MP000214;Rank=1
##PAF	BnaC09G0188000WE-westarv0_C09_nlr20	978	0	978	+	westarv0_C09	64409414	16466664	16471786	2934	2934	0	AS:i:4996	ms:i:5139	np:i:978	fs:i:0	st:i:0	da:i:0	do:i:0	cg:Z:60M81N70M1050V369M394N102M666N376M	cs:Z::60~gt81ag:70*tgW~gt1047ag-g:369~gt394ag:102~gt666ag:376
westarv0_C09	miniprot	mRNA	16466665	16471789	5139	+	.	ID=MP000215;Rank=1;Identity=1.0000;Positive=1.0000;Target=BnaC09G0188000WE-westarv0_C09_nlr20 1 978
westarv0_C09	miniprot	CDS	16466665	16466844	327	+	0	Parent=MP000215;Rank=1;Identity=1.0000;Target=BnaC09G0188000WE-westarv0_C09_nlr20 1 60
westarv0_C09	miniprot	CDS	16466926	16467137	385	+	0	Parent=MP000215;Rank=1;Identity=1.0000;Target=BnaC09G0188000WE-westarv0_C09_nlr20 61 130
westarv0_C09	miniprot	CDS	16468185	16469292	1886	+	1	Parent=MP000215;Rank=1;Identity=1.0000;Target=BnaC09G0188000WE-westarv0_C09_nlr20 131 500
westarv0_C09	miniprot	CDS	16469687	16469992	547	+	0	Parent=MP000215;Rank=1;Identity=1.0000;Target=BnaC09G0188000WE-westarv0_C09_nlr20 501 602
westarv0_C09	miniprot	CDS	16470659	16471789	1994	+	0	Parent=MP000215;Rank=1;Identity=1.0000;Target=BnaC09G0188000WE-westarv0_C09_nlr20 603 978
westarv0_C09	miniprot	stop_codon	16471787	16471789	0	+	0	Parent=MP000215;Rank=1
##PAF	BnaC09G0203700WE-westarv0_C09_nlr23	766	0	766	+	westarv0_C09	64409414	18298142	18301163	2295	2400	0	AS:i:3776	ms:i:3923	np:i:766	fs:i:0	st:i:0	da:i:0	do:i:0	cg:Z:26M80N230M96U47M165U215M34D68M289U177M	cs:Z::26~gt80ag:230*gG~gt93ag-gt:47*gE~gt162ag-aa:215-tggaagtcggatttgtattcattattggctgaagataatttatttcgggttgtaccagaagatacgtccattaatacatttgataaaaaggatggagcactt:1*agcN:66*tL~gt286ag-ta:177
westarv0_C09	miniprot	mRNA	18298143	18301166	3923	+	.	ID=MP000216;Rank=1;Identity=0.9563;Positive=0.9575;Target=BnaC09G0203700WE-westarv0_C09_nlr23 1 766
westarv0_C09	miniprot	CDS	18298143	18298220	136	+	0	Parent=MP000216;Rank=1;Identity=1.0000;Target=BnaC09G0203700WE-westarv0_C09_nlr23 1 26
westarv0_C09	miniprot	CDS	18298301	18298991	1185	+	0	Parent=MP000216;Rank=1;Identity=1.0000;Target=BnaC09G0203700WE-westarv0_C09_nlr23 27 256
westarv0_C09	miniprot	CDS	18299085	18299228	249	+	2	Parent=MP000216;Rank=1;Identity=1.0000;Target=BnaC09G0203700WE-westarv0_C09_nlr23 257 304
westarv0_C09	miniprot	CDS	18299391	18300344	1439	+	2	Parent=MP000216;Rank=1;Identity=0.8899;Target=BnaC09G0203700WE-westarv0_C09_nlr23 305 588
westarv0_C09	miniprot	CDS	18300631	18301166	914	+	2	Parent=MP000216;Rank=1;Identity=1.0000;Target=BnaC09G0203700WE-westarv0_C09_nlr23 589 766
westarv0_C09	miniprot	stop_codon	18301164	18301166	0	+	0	Parent=MP000216;Rank=1
##PAF	BnaC09G0266400WE-westarv0_C09_nlr30	1204	0	1204	+	westarv0_C09	64409414	26082531	26087672	3612	3612	0	AS:i:6190	ms:i:6310	np:i:1204	fs:i:0	st:i:0	da:i:0	do:i:0	cg:Z:147M921V378M98N104M443N352M70N222M	cs:Z::147*agS~gt918ag-t:378~gt98ag:104~gt443ag:352~gt70ag:222
westarv0_C09	miniprot	mRNA	26082532	26087675	6310	+	.	ID=MP000217;Rank=1;Identity=1.0000;Positive=1.0000;Target=BnaC09G0266400WE-westarv0_C09_nlr30 1 1204
westarv0_C09	miniprot	CDS	26082532	26082974	753	+	0	Parent=MP000217;Rank=1;Identity=1.0000;Target=BnaC09G0266400WE-westarv0_C09_nlr30 1 147
westarv0_C09	miniprot	CDS	26083893	26085027	1958	+	1	Parent=MP000217;Rank=1;Identity=1.0000;Target=BnaC09G0266400WE-westarv0_C09_nlr30 148 526
westarv0_C09	miniprot	CDS	26085126	26085437	561	+	0	Parent=MP000217;Rank=1;Identity=1.0000;Target=BnaC09G0266400WE-westarv0_C09_nlr30 527 630
westarv0_C09	miniprot	CDS	26085881	26086936	1812	+	0	Parent=MP000217;Rank=1;Identity=1.0000;Target=BnaC09G0266400WE-westarv0_C09_nlr30 631 982
westarv0_C09	miniprot	CDS	26087007	26087675	1226	+	0	Parent=MP000217;Rank=1;Identity=1.0000;Target=BnaC09G0266400WE-westarv0_C09_nlr30 983 1204
westarv0_C09	miniprot	stop_codon	26087673	26087675	0	+	0	Parent=MP000217;Rank=1
##PAF	BnaC09G0454900WE-westarv0_C09_nlr33	1223	0	1223	+	westarv0_C09	64409414	55645376	55649758	3666	3675	0	AS:i:6293	ms:i:6420	np:i:1222	fs:i:0	st:i:0	da:i:0	do:i:0	cg:Z:68M2D1M76V211M407U54M135N95M95N792M	cs:Z::68-ttcgtc:1*ttS~gt73ag-t:211*gE~gt404ag-ag:54~gt135ag:95~gt95ag:792
westarv0_C09	miniprot	mRNA	55645377	55649761	6420	+	.	ID=MP000218;Rank=1;Identity=0.9976;Positive=0.9976;Target=BnaC09G0454900WE-westarv0_C09_nlr33 1 1223
westarv0_C09	miniprot	CDS	55645377	55645591	359	+	0	Parent=MP000218;Rank=1;Identity=0.9583;Target=BnaC09G0454900WE-westarv0_C09_nlr33 1 69
westarv0_C09	miniprot	CDS	55645665	55646299	1087	+	1	Parent=MP000218;Rank=1;Identity=1.0000;Target=BnaC09G0454900WE-westarv0_C09_nlr33 70 281
westarv0_C09	miniprot	CDS	55646704	55646867	270	+	2	Parent=MP000218;Rank=1;Identity=1.0000;Target=BnaC09G0454900WE-westarv0_C09_nlr33 282 336
westarv0_C09	miniprot	CDS	55647003	55647287	500	+	0	Parent=MP000218;Rank=1;Identity=1.0000;Target=BnaC09G0454900WE-westarv0_C09_nlr33 337 431
westarv0_C09	miniprot	CDS	55647383	55649761	4204	+	0	Parent=MP000218;Rank=1;Identity=1.0000;Target=BnaC09G0454900WE-westarv0_C09_nlr33 432 1223
westarv0_C09	miniprot	stop_codon	55649759	55649761	0	+	0	Parent=MP000218;Rank=1
##PAF	BnaC09G0455100WE-westarv0_C09_nlr35	1460	0	1460	+	westarv0_C09	64409414	55669478	55674117	4380	4380	0	AS:i:7584	ms:i:7690	np:i:1460	fs:i:0	st:i:0	da:i:0	do:i:0	cg:Z:185M85V441M94N94M83N739M	cs:Z::185*tgW~gt82ag-g:441~gt94ag:94~gt83ag:739
westarv0_C09	miniprot	mRNA	55669479	55674120	7690	+	.	ID=MP000219;Rank=1;Identity=1.0000;Positive=1.0000;Target=BnaC09G0455100WE-westarv0_C09_nlr35 1 1460
westarv0_C09	miniprot	CDS	55669479	55670035	962	+	0	Parent=MP000219;Rank=1;Identity=1.0000;Target=BnaC09G0455100WE-westarv0_C09_nlr35 1 185
westarv0_C09	miniprot	CDS	55670118	55671441	2305	+	1	Parent=MP000219;Rank=1;Identity=1.0000;Target=BnaC09G0455100WE-westarv0_C09_nlr35 186 627
westarv0_C09	miniprot	CDS	55671536	55671817	486	+	0	Parent=MP000219;Rank=1;Identity=1.0000;Target=BnaC09G0455100WE-westarv0_C09_nlr35 628 721
westarv0_C09	miniprot	CDS	55671901	55674120	3937	+	0	Parent=MP000219;Rank=1;Identity=1.0000;Target=BnaC09G0455100WE-westarv0_C09_nlr35 722 1460
westarv0_C09	miniprot	stop_codon	55674118	55674120	0	+	0	Parent=MP000219;Rank=1
##PAF	BnaC09G0455400WE-westarv0_C09_nlr37	1073	0	1073	+	westarv0_C09	64409414	55700842	55704321	3219	3219	0	AS:i:5482	ms:i:5588	np:i:1073	fs:i:0	st:i:0	da:i:0	do:i:0	cg:Z:185M85V441M94N94M84N352M	cs:Z::185*tgW~gt82ag-g:441~gt94ag:94~gt84ag:352
westarv0_C09	miniprot	mRNA	55700843	55704324	5588	+	.	ID=MP000220;Rank=1;Identity=1.0000;Positive=1.0000;Target=BnaC09G0455400WE-westarv0_C09_nlr37 1 1073
westarv0_C09	miniprot	CDS	55700843	55701399	962	+	0	Parent=MP000220;Rank=1;Identity=1.0000;Target=BnaC09G0455400WE-westarv0_C09_nlr37 1 185
westarv0_C09	miniprot	CDS	55701482	55702805	2305	+	1	Parent=MP000220;Rank=1;Identity=1.0000;Target=BnaC09G0455400WE-westarv0_C09_nlr37 186 627
westarv0_C09	miniprot	CDS	55702900	55703181	486	+	0	Parent=MP000220;Rank=1;Identity=1.0000;Target=BnaC09G0455400WE-westarv0_C09_nlr37 628 721
westarv0_C09	miniprot	CDS	55703266	55704324	1835	+	0	Parent=MP000220;Rank=1;Identity=1.0000;Target=BnaC09G0455400WE-westarv0_C09_nlr37 722 1073
westarv0_C09	miniprot	stop_codon	55704322	55704324	0	+	0	Parent=MP000220;Rank=1
##PAF	BnaC09G0455800WE-westarv0_C09_nlr39	1221	0	1221	+	westarv0_C09	64409414	55719628	55723547	3663	3753	0	AS:i:6312	ms:i:6370	np:i:1221	fs:i:0	st:i:0	da:i:0	do:i:0	cg:Z:183M30D453M79N94M87N491M	cs:Z::183-ttcgttcccttttacttcccactaccttattatctgtatacccttctcatgatgtctgtttttcaatggttcggctctgttcttgttagg:453~gt79ag:94~gt87ag:491
westarv0_C09	miniprot	mRNA	55719629	55723550	6370	+	.	ID=MP000221;Rank=1;Identity=0.9760;Positive=0.9760;Target=BnaC09G0455800WE-westarv0_C09_nlr39 1 1221
westarv0_C09	miniprot	CDS	55719629	55721626	3262	+	0	Parent=MP000221;Rank=1;Identity=0.9550;Target=BnaC09G0455800WE-westarv0_C09_nlr39 1 636
westarv0_C09	miniprot	CDS	55721706	55721987	493	+	0	Parent=MP000221;Rank=1;Identity=1.0000;Target=BnaC09G0455800WE-westarv0_C09_nlr39 637 730
westarv0_C09	miniprot	CDS	55722075	55723550	2615	+	0	Parent=MP000221;Rank=1;Identity=1.0000;Target=BnaC09G0455800WE-westarv0_C09_nlr39 731 1221
westarv0_C09	miniprot	stop_codon	55723548	55723550	0	+	0	Parent=MP000221;Rank=1
##PAF	BnaC09G0461400WE-westarv0_C09_nlr45	547	0	547	+	westarv0_C09	64409414	56209984	56212867	1626	1641	0	AS:i:2687	ms:i:2783	np:i:543	fs:i:0	st:i:0	da:i:0	do:i:189	cg:Z:161M202V78M176U255M870N51M	cs:Z::161*agR~gt199ag-a:78*gA~gt173ag-ct:255~gt870ag:46*gatK*cgtN*gacT*aatD*aaaD
westarv0_C09	miniprot	mRNA	56209985	56212867	2783	+	.	ID=MP000222;Rank=1;Identity=0.9909;Positive=0.9927;Target=BnaC09G0461400WE-westarv0_C09_nlr45 1 547
westarv0_C09	miniprot	CDS	56209985	56210469	824	+	0	Parent=MP000222;Rank=1;Identity=1.0000;Target=BnaC09G0461400WE-westarv0_C09_nlr45 1 161
westarv0_C09	miniprot	CDS	56210669	56210904	407	+	1	Parent=MP000222;Rank=1;Identity=1.0000;Target=BnaC09G0461400WE-westarv0_C09_nlr45 162 240
westarv0_C09	miniprot	CDS	56211078	56211844	1324	+	2	Parent=MP000222;Rank=1;Identity=1.0000;Target=BnaC09G0461400WE-westarv0_C09_nlr45 241 496
westarv0_C09	miniprot	CDS	56212715	56212867	228	+	0	Parent=MP000222;Rank=1;Identity=0.9020;Target=BnaC09G0461400WE-westarv0_C09_nlr45 497 547
##PAF	BnaC09G0418800WE-westarv0_C09_nlr52	734	0	734	-	westarv0_C09	64409414	52397306	52400270	2202	2202	0	AS:i:3538	ms:i:3762	np:i:734	fs:i:0	st:i:0	da:i:0	do:i:0	cg:Z:53M86V39M130V60M111N26M282U48M80U34M88U469M	cs:Z::53*gaE~gt83ag-g:39*acT~gt127ag-t:60~gt111ag:26*gG~gt279ag-gt:48*gE~gt77ag-ag:34*cQ~gt85ag-aa:469
westarv0_C09	miniprot	mRNA	52397304	52400270	3762	-	.	ID=MP000223;Rank=1;Identity=1.0000;Positive=1.0000;Target=BnaC09G0418800WE-westarv0_C09_nlr52 1 734
westarv0_C09	miniprot	CDS	52400110	52400270	265	-	0	Parent=MP000223;Rank=1;Identity=1.0000;Target=BnaC09G0418800WE-westarv0_C09_nlr52 1 53
westarv0_C09	miniprot	CDS	52399907	52400026	198	-	1	Parent=MP000223;Rank=1;Identity=1.0000;Target=BnaC09G0418800WE-westarv0_C09_nlr52 54 93
westarv0_C09	miniprot	CDS	52399599	52399779	320	-	1	Parent=MP000223;Rank=1;Identity=1.0000;Target=BnaC09G0418800WE-westarv0_C09_nlr52 94 154
westarv0_C09	miniprot	CDS	52399409	52399487	150	-	0	Parent=MP000223;Rank=1;Identity=1.0000;Target=BnaC09G0418800WE-westarv0_C09_nlr52 155 180
westarv0_C09	miniprot	CDS	52398983	52399129	256	-	2	Parent=MP000223;Rank=1;Identity=1.0000;Target=BnaC09G0418800WE-westarv0_C09_nlr52 181 229
westarv0_C09	miniprot	CDS	52398801	52398905	180	-	2	Parent=MP000223;Rank=1;Identity=1.0000;Target=BnaC09G0418800WE-westarv0_C09_nlr52 230 264
westarv0_C09	miniprot	CDS	52397304	52398715	2393	-	2	Parent=MP000223;Rank=1;Identity=1.0000;Target=BnaC09G0418800WE-westarv0_C09_nlr52 265 734
westarv0_C09	miniprot	stop_codon	52397304	52397306	0	-	0	Parent=MP000223;Rank=1
##PAF	BnaC09G0266300WE-westarv0_C09_nlr53	1137	0	1137	-	westarv0_C09	64409414	26064025	26067840	3411	3411	0	AS:i:5714	ms:i:5839	np:i:1137	fs:i:0	st:i:0	da:i:0	do:i:0	cg:Z:149M68U290M168V356M83N99M91N241M	cs:Z::149*tS~gt65ag-ct:290*aaK~gt165ag-g:356~gt83ag:99~gt91ag:241
westarv0_C09	miniprot	mRNA	26064023	26067840	5839	-	.	ID=MP000224;Rank=1;Identity=1.0000;Positive=1.0000;Target=BnaC09G0266300WE-westarv0_C09_nlr53 1 1137
westarv0_C09	miniprot	CDS	26067393	26067840	767	-	0	Parent=MP000224;Rank=1;Identity=1.0000;Target=BnaC09G0266300WE-westarv0_C09_nlr53 1 149
westarv0_C09	miniprot	CDS	26066454	26067327	1493	-	2	Parent=MP000224;Rank=1;Identity=1.0000;Target=BnaC09G0266300WE-westarv0_C09_nlr53 150 440
westarv0_C09	miniprot	CDS	26065220	26066288	1824	-	1	Parent=MP000224;Rank=1;Identity=1.0000;Target=BnaC09G0266300WE-westarv0_C09_nlr53 441 797
westarv0_C09	miniprot	CDS	26064840	26065136	534	-	0	Parent=MP000224;Rank=1;Identity=1.0000;Target=BnaC09G0266300WE-westarv0_C09_nlr53 798 896
westarv0_C09	miniprot	CDS	26064023	26064748	1221	-	0	Parent=MP000224;Rank=1;Identity=1.0000;Target=BnaC09G0266300WE-westarv0_C09_nlr53 897 1137
westarv0_C09	miniprot	stop_codon	26064023	26064025	0	-	0	Parent=MP000224;Rank=1
##PAF	BnaC09G0195900WE-westarv0_C09_nlr55	749	0	749	-	westarv0_C09	64409414	17446888	17449442	2247	2247	0	AS:i:3825	ms:i:3902	np:i:749	fs:i:0	st:i:0	da:i:0	do:i:0	cg:Z:309M144U48M169U390M	cs:Z::309*gG~gt141ag-gt:48*gE~gt166ag-ag:390
westarv0_C09	miniprot	mRNA	17446886	17449442	3902	-	.	ID=MP000225;Rank=1;Identity=1.0000;Positive=1.0000;Target=BnaC09G0195900WE-westarv0_C09_nlr55 1 749
westarv0_C09	miniprot	CDS	17448515	17449442	1596	-	0	Parent=MP000225;Rank=1;Identity=1.0000;Target=BnaC09G0195900WE-westarv0_C09_nlr55 1 309
westarv0_C09	miniprot	CDS	17448227	17448373	265	-	2	Parent=MP000225;Rank=1;Identity=1.0000;Target=BnaC09G0195900WE-westarv0_C09_nlr55 310 358
westarv0_C09	miniprot	CDS	17446886	17448060	2041	-	2	Parent=MP000225;Rank=1;Identity=1.0000;Target=BnaC09G0195900WE-westarv0_C09_nlr55 359 749
westarv0_C09	miniprot	stop_codon	17446886	17446888	0	-	0	Parent=MP000225;Rank=1
##PAF	BnaC09G0173800WE-westarv0_C09_nlr58	498	0	498	-	westarv0_C09	64409414	14399423	14401171	1491	1494	0	AS:i:2506	ms:i:2615	np:i:498	fs:i:0	st:i:0	da:i:0	do:i:0	cg:Z:63M119U64M98V158M46V210M	cs:Z::63*gV~gt116ag-ta:64*cgR~gt95ag-c:158*aaK~gt43ag-a:209*gttI
westarv0_C09	miniprot	mRNA	14399421	14401171	2615	-	.	ID=MP000226;Rank=1;Identity=0.9980;Positive=1.0000;Target=BnaC09G0173800WE-westarv0_C09_nlr58 1 498
westarv0_C09	miniprot	CDS	14400982	14401171	343	-	0	Parent=MP000226;Rank=1;Identity=1.0000;Target=BnaC09G0173800WE-westarv0_C09_nlr58 1 63
westarv0_C09	miniprot	CDS	14400670	14400865	344	-	2	Parent=MP000226;Rank=1;Identity=1.0000;Target=BnaC09G0173800WE-westarv0_C09_nlr58 64 128
westarv0_C09	miniprot	CDS	14400098	14400574	830	-	1	Parent=MP000226;Rank=1;Identity=1.0000;Target=BnaC09G0173800WE-westarv0_C09_nlr58 129 287
westarv0_C09	miniprot	CDS	14399421	14400054	1098	-	1	Parent=MP000226;Rank=1;Identity=0.9952;Target=BnaC09G0173800WE-westarv0_C09_nlr58 288 498
westarv0_C09	miniprot	stop_codon	14399421	14399423	0	-	0	Parent=MP000226;Rank=1
##PAF	BnaC09G0165700WE-westarv0_C09_nlr59	1052	0	1052	-	westarv0_C09	64409414	13352443	13358135	3156	3156	0	AS:i:5361	ms:i:5467	np:i:1052	fs:i:0	st:i:0	da:i:0	do:i:0	cg:Z:165M531V367M69N100M1939N419M	cs:Z::165*tgW~gt528ag-g:367~gt69ag:100~gt1939ag:419
westarv0_C09	miniprot	mRNA	13352441	13358135	5467	-	.	ID=MP000227;Rank=1;Identity=1.0000;Positive=1.0000;Target=BnaC09G0165700WE-westarv0_C09_nlr59 1 1052
westarv0_C09	miniprot	CDS	13357639	13358135	872	-	0	Parent=MP000227;Rank=1;Identity=1.0000;Target=BnaC09G0165700WE-westarv0_C09_nlr59 1 165
westarv0_C09	miniprot	CDS	13356009	13357110	1887	-	1	Parent=MP000227;Rank=1;Identity=1.0000;Target=BnaC09G0165700WE-westarv0_C09_nlr59 166 533
westarv0_C09	miniprot	CDS	13355640	13355939	547	-	0	Parent=MP000227;Rank=1;Identity=1.0000;Target=BnaC09G0165700WE-westarv0_C09_nlr59 534 633
westarv0_C09	miniprot	CDS	13352441	13353700	2161	-	0	Parent=MP000227;Rank=1;Identity=1.0000;Target=BnaC09G0165700WE-westarv0_C09_nlr59 634 1052
westarv0_C09	miniprot	stop_codon	13352441	13352443	0	-	0	Parent=MP000227;Rank=1
##PAF	BnaC09G0164900WE-westarv0_C09_nlr60	461	0	461	-	westarv0_C09	64409414	13247245	13249325	1383	1383	0	AS:i:2205	ms:i:2366	np:i:461	fs:i:0	st:i:0	da:i:0	do:i:0	cg:Z:153M94V147M52V73M202U54M358N31M	cs:Z::153*tgW~gt91ag-g:147*caQ~gt49ag-g:73*cQ~gt199ag-ag:54~gt358ag:31
westarv0_C09	miniprot	mRNA	13247243	13249325	2366	-	.	ID=MP000228;Rank=1;Identity=1.0000;Positive=1.0000;Target=BnaC09G0164900WE-westarv0_C09_nlr60 1 461
westarv0_C09	miniprot	CDS	13248865	13249325	799	-	0	Parent=MP000228;Rank=1;Identity=1.0000;Target=BnaC09G0164900WE-westarv0_C09_nlr60 1 153
westarv0_C09	miniprot	CDS	13248330	13248773	751	-	1	Parent=MP000228;Rank=1;Identity=1.0000;Target=BnaC09G0164900WE-westarv0_C09_nlr60 154 301
westarv0_C09	miniprot	CDS	13248060	13248280	375	-	1	Parent=MP000228;Rank=1;Identity=1.0000;Target=BnaC09G0164900WE-westarv0_C09_nlr60 302 375
westarv0_C09	miniprot	CDS	13247697	13247860	286	-	2	Parent=MP000228;Rank=1;Identity=1.0000;Target=BnaC09G0164900WE-westarv0_C09_nlr60 376 430
westarv0_C09	miniprot	CDS	13247243	13247338	155	-	0	Parent=MP000228;Rank=1;Identity=1.0000;Target=BnaC09G0164900WE-westarv0_C09_nlr60 431 461
westarv0_C09	miniprot	stop_codon	13247243	13247245	0	-	0	Parent=MP000228;Rank=1
##PAF	BnaC09G0150700WE-westarv0_C09_nlr63	119	0	119	-	westarv0_C09	64409414	11851105	11851462	357	357	0	AS:i:605	ms:i:605	np:i:119	fs:i:0	st:i:0	da:i:0	do:i:0	cg:Z:119M	cs:Z::119
westarv0_C09	miniprot	mRNA	11851103	11851462	605	-	.	ID=MP000229;Rank=1;Identity=1.0000;Positive=1.0000;Target=BnaC09G0150700WE-westarv0_C09_nlr63 1 119
westarv0_C09	miniprot	CDS	11851103	11851462	605	-	0	Parent=MP000229;Rank=1;Identity=1.0000;Target=BnaC09G0150700WE-westarv0_C09_nlr63 1 119
westarv0_C09	miniprot	stop_codon	11851103	11851105	0	-	0	Parent=MP000229;Rank=1
##PAF	BnaC09G0150600WE-westarv0_C09_nlr63	329	0	329	-	westarv0_C09	64409414	11847187	11850441	987	987	0	AS:i:1502	ms:i:1705	np:i:329	fs:i:0	st:i:0	da:i:0	do:i:0	cg:Z:25M745U41M1249V29M92N17M89U91M104U122M	cs:Z::25*gD~gt742ag-ac:41*tgW~gt1246ag-g:29~gt92ag:17*gE~gt86ag-aa:91*tL~gt101ag-tg:122
westarv0_C09	miniprot	mRNA	11847185	11850441	1705	-	.	ID=MP000230;Rank=1;Identity=1.0000;Positive=1.0000;Target=BnaC09G0150600WE-westarv0_C09_nlr63 1 329
westarv0_C09	miniprot	CDS	11850366	11850441	142	-	0	Parent=MP000230;Rank=1;Identity=1.0000;Target=BnaC09G0150600WE-westarv0_C09_nlr63 1 25
westarv0_C09	miniprot	CDS	11849497	11849623	227	-	2	Parent=MP000230;Rank=1;Identity=1.0000;Target=BnaC09G0150600WE-westarv0_C09_nlr63 26 67
westarv0_C09	miniprot	CDS	11848163	11848250	147	-	1	Parent=MP000230;Rank=1;Identity=1.0000;Target=BnaC09G0150600WE-westarv0_C09_nlr63 68 97
westarv0_C09	miniprot	CDS	11848019	11848070	86	-	0	Parent=MP000230;Rank=1;Identity=1.0000;Target=BnaC09G0150600WE-westarv0_C09_nlr63 98 114
westarv0_C09	miniprot	CDS	11847657	11847932	473	-	2	Parent=MP000230;Rank=1;Identity=1.0000;Target=BnaC09G0150600WE-westarv0_C09_nlr63 115 206
westarv0_C09	miniprot	CDS	11847185	11847555	630	-	2	Parent=MP000230;Rank=1;Identity=1.0000;Target=BnaC09G0150600WE-westarv0_C09_nlr63 207 329
westarv0_C09	miniprot	stop_codon	11847185	11847187	0	-	0	Parent=MP000230;Rank=1
##PAF	BnaC09G0148400WE-westarv0_C09_nlr64	324	0	324	-	westarv0_C09	64409414	11641695	11643028	972	972	0	AS:i:1622	ms:i:1670	np:i:324	fs:i:0	st:i:0	da:i:0	do:i:0	cg:Z:151M364V172M	cs:Z::151*tgW~gt361ag-g:172
westarv0_C09	miniprot	mRNA	11641693	11643028	1670	-	.	ID=MP000231;Rank=1;Identity=1.0000;Positive=1.0000;Target=BnaC09G0148400WE-westarv0_C09_nlr64 1 324
westarv0_C09	miniprot	CDS	11642574	11643028	789	-	0	Parent=MP000231;Rank=1;Identity=1.0000;Target=BnaC09G0148400WE-westarv0_C09_nlr64 1 151
westarv0_C09	miniprot	CDS	11641693	11642212	881	-	1	Parent=MP000231;Rank=1;Identity=1.0000;Target=BnaC09G0148400WE-westarv0_C09_nlr64 152 324
westarv0_C09	miniprot	stop_codon	11641693	11641695	0	-	0	Parent=MP000231;Rank=1
##PAF	BnaC09G0141500WE_westarv0_C09_nlr65	324	0	324	-	westarv0_C09	64409414	11641695	11643028	972	972	0	AS:i:1622	ms:i:1670	np:i:324	fs:i:0	st:i:0	da:i:0	do:i:0	cg:Z:151M364V172M	cs:Z::151*tgW~gt361ag-g:172
westarv0_C09	miniprot	mRNA	11641693	11643028	1670	-	.	ID=MP000232;Rank=1;Identity=1.0000;Positive=1.0000;Target=BnaC09G0141500WE_westarv0_C09_nlr65 1 324
westarv0_C09	miniprot	CDS	11642574	11643028	789	-	0	Parent=MP000232;Rank=1;Identity=1.0000;Target=BnaC09G0141500WE_westarv0_C09_nlr65 1 151
westarv0_C09	miniprot	CDS	11641693	11642212	881	-	1	Parent=MP000232;Rank=1;Identity=1.0000;Target=BnaC09G0141500WE_westarv0_C09_nlr65 152 324
westarv0_C09	miniprot	stop_codon	11641693	11641695	0	-	0	Parent=MP000232;Rank=1
##PAF	BnaC09G0164600WE-westarv0_C09_nlr13	1067	0	1067	+	westarv0_C09	64409414	13207305	13217662	3201	3201	0	AS:i:5432	ms:i:5538	np:i:1067	fs:i:0	st:i:0	da:i:0	do:i:0	cg:Z:158M4863V374M115N99M2181N435M	cs:Z::158*tgW~gt4860ag-g:374~gt115ag:99~gt2181ag:435
westarv0_C09	miniprot	mRNA	13207306	13217665	5538	+	.	ID=MP000233;Rank=1;Identity=1.0000;Positive=1.0000;Target=BnaC09G0164600WE-westarv0_C09_nlr13 1 1067
westarv0_C09	miniprot	CDS	13207306	13207781	822	+	0	Parent=MP000233;Rank=1;Identity=1.0000;Target=BnaC09G0164600WE-westarv0_C09_nlr13 1 158
westarv0_C09	miniprot	CDS	13212642	13213764	1932	+	1	Parent=MP000233;Rank=1;Identity=1.0000;Target=BnaC09G0164600WE-westarv0_C09_nlr13 159 533
westarv0_C09	miniprot	CDS	13213880	13214176	528	+	0	Parent=MP000233;Rank=1;Identity=1.0000;Target=BnaC09G0164600WE-westarv0_C09_nlr13 534 632
westarv0_C09	miniprot	CDS	13216358	13217665	2256	+	0	Parent=MP000233;Rank=1;Identity=1.0000;Target=BnaC09G0164600WE-westarv0_C09_nlr13 633 1067
westarv0_C09	miniprot	stop_codon	13217663	13217665	0	+	0	Parent=MP000233;Rank=1
##PAF	BnaC09G0173900WE-westarv0_C09_nlr16	103	0	103	+	westarv0_C09	64409414	14402880	14403189	309	309	0	AS:i:531	ms:i:531	np:i:103	fs:i:0	st:i:0	da:i:0	do:i:0	cg:Z:103M	cs:Z::103
westarv0_C09	miniprot	mRNA	14402881	14403192	531	+	.	ID=MP000234;Rank=1;Identity=1.0000;Positive=1.0000;Target=BnaC09G0173900WE-westarv0_C09_nlr16 1 103
westarv0_C09	miniprot	CDS	14402881	14403192	531	+	0	Parent=MP000234;Rank=1;Identity=1.0000;Target=BnaC09G0173900WE-westarv0_C09_nlr16 1 103
westarv0_C09	miniprot	stop_codon	14403190	14403192	0	+	0	Parent=MP000234;Rank=1
##PAF	BnaC09G0456400WE-westarv0_C09_nlr41	389	0	389	+	westarv0_C09	64409414	55821093	55823533	1167	1167	0	AS:i:1842	ms:i:1997	np:i:389	fs:i:0	st:i:0	da:i:0	do:i:0	cg:Z:155M89V62M958U62M89N95M143N13M	cs:Z::155*tgW~gt86ag-g:62*gV~gt955ag-tc:62~gt89ag:95~gt143ag:13
westarv0_C09	miniprot	mRNA	55821094	55823536	1997	+	.	ID=MP000235;Rank=1;Identity=1.0000;Positive=1.0000;Target=BnaC09G0456400WE-westarv0_C09_nlr41 1 389
westarv0_C09	miniprot	CDS	55821094	55821560	812	+	0	Parent=MP000235;Rank=1;Identity=1.0000;Target=BnaC09G0456400WE-westarv0_C09_nlr41 1 155
westarv0_C09	miniprot	CDS	55821647	55821834	311	+	1	Parent=MP000235;Rank=1;Identity=1.0000;Target=BnaC09G0456400WE-westarv0_C09_nlr41 156 218
westarv0_C09	miniprot	CDS	55822790	55822977	320	+	2	Parent=MP000235;Rank=1;Identity=1.0000;Target=BnaC09G0456400WE-westarv0_C09_nlr41 219 281
westarv0_C09	miniprot	CDS	55823067	55823351	492	+	0	Parent=MP000235;Rank=1;Identity=1.0000;Target=BnaC09G0456400WE-westarv0_C09_nlr41 282 376
westarv0_C09	miniprot	CDS	55823495	55823536	62	+	0	Parent=MP000235;Rank=1;Identity=1.0000;Target=BnaC09G0456400WE-westarv0_C09_nlr41 377 389
westarv0_C09	miniprot	stop_codon	55823534	55823536	0	+	0	Parent=MP000235;Rank=1
##PAF	BnaC09G0463100WE-westarv0_C09_nlr50	592	0	592	-	westarv0_C09	64409414	56409543	56418634	1776	1776	0	AS:i:2792	ms:i:3085	np:i:592	fs:i:0	st:i:0	da:i:0	do:i:0	cg:Z:29M62N12M356V12M112U36M71N75M922V25M93V187M238N116M5476U95M	cs:Z::29~gt62ag:12*agS~gt353ag-t:12*gD~gt109ag-ac:36~gt71ag:75*gtV~gt919ag-t:25*tgW~gt90ag-g:187~gt238ag:116*gA~gt5473ag-cg:95
westarv0_C09	miniprot	mRNA	56409541	56418634	3085	-	.	ID=MP000236;Rank=1;Identity=1.0000;Positive=1.0000;Target=BnaC09G0463100WE-westarv0_C09_nlr50 1 592
westarv0_C09	miniprot	CDS	56418548	56418634	137	-	0	Parent=MP000236;Rank=1;Identity=1.0000;Target=BnaC09G0463100WE-westarv0_C09_nlr50 1 29
westarv0_C09	miniprot	CDS	56418448	56418485	69	-	0	Parent=MP000236;Rank=1;Identity=1.0000;Target=BnaC09G0463100WE-westarv0_C09_nlr50 30 41
westarv0_C09	miniprot	CDS	56418057	56418094	63	-	1	Parent=MP000236;Rank=1;Identity=1.0000;Target=BnaC09G0463100WE-westarv0_C09_nlr50 42 54
westarv0_C09	miniprot	CDS	56417838	56417947	191	-	2	Parent=MP000236;Rank=1;Identity=1.0000;Target=BnaC09G0463100WE-westarv0_C09_nlr50 55 91
westarv0_C09	miniprot	CDS	56417540	56417766	382	-	0	Parent=MP000236;Rank=1;Identity=1.0000;Target=BnaC09G0463100WE-westarv0_C09_nlr50 92 166
westarv0_C09	miniprot	CDS	56416543	56416620	136	-	1	Parent=MP000236;Rank=1;Identity=1.0000;Target=BnaC09G0463100WE-westarv0_C09_nlr50 167 192
westarv0_C09	miniprot	CDS	56415891	56416452	998	-	1	Parent=MP000236;Rank=1;Identity=1.0000;Target=BnaC09G0463100WE-westarv0_C09_nlr50 193 380
westarv0_C09	miniprot	CDS	56415304	56415652	599	-	0	Parent=MP000236;Rank=1;Identity=1.0000;Target=BnaC09G0463100WE-westarv0_C09_nlr50 381 496
westarv0_C09	miniprot	CDS	56409541	56409830	510	-	2	Parent=MP000236;Rank=1;Identity=1.0000;Target=BnaC09G0463100WE-westarv0_C09_nlr50 497 592
westarv0_C09	miniprot	stop_codon	56409541	56409543	0	-	0	Parent=MP000236;Rank=1
##PAF	Bnascaffold1044G0000200WE-scaffold1044_nlr1	851	0	851	-	scaffold1044	25252	5068	7975	2553	2553	0	AS:i:4254	ms:i:4376	np:i:851	fs:i:0	st:i:0	da:i:0	do:i:0	cg:Z:314M46V179M95V299M222V56M	cs:Z::314*gcA~gt43ag-a:179*tgW~gt92ag-g:299*agS~gt219ag-t:56
scaffold1044	miniprot	mRNA	5066	7975	4376	-	.	ID=MP000237;Rank=1;Identity=1.0000;Positive=1.0000;Target=Bnascaffold1044G0000200WE-scaffold1044_nlr1 1 851
scaffold1044	miniprot	CDS	7032	7975	1612	-	0	Parent=MP000237;Rank=1;Identity=1.0000;Target=Bnascaffold1044G0000200WE-scaffold1044_nlr1 1 314
scaffold1044	miniprot	CDS	6449	6988	961	-	1	Parent=MP000237;Rank=1;Identity=1.0000;Target=Bnascaffold1044G0000200WE-scaffold1044_nlr1 315 494
scaffold1044	miniprot	CDS	5457	6356	1518	-	1	Parent=MP000237;Rank=1;Identity=1.0000;Target=Bnascaffold1044G0000200WE-scaffold1044_nlr1 495 794
scaffold1044	miniprot	CDS	5066	5237	285	-	1	Parent=MP000237;Rank=1;Identity=1.0000;Target=Bnascaffold1044G0000200WE-scaffold1044_nlr1 795 851
scaffold1044	miniprot	stop_codon	5066	5068	0	-	0	Parent=MP000237;Rank=1
##PAF	westarv0_A01_nlr7_g1.t1	496	0	496	+	westarv0_A01	34072108	22401152	22402765	1488	1488	0	AS:i:2536	ms:i:2571	np:i:496	fs:i:0	st:i:0	da:i:0	do:i:0	cg:Z:223M128U272M	cs:Z::223*aN~gt125ag-at:272
westarv0_A01	miniprot	mRNA	22401153	22402768	2571	+	.	ID=MP000238;Rank=1;Identity=1.0000;Positive=1.0000;Target=westarv0_A01_nlr7_g1.t1 1 496
westarv0_A01	miniprot	CDS	22401153	22401822	1143	+	0	Parent=MP000238;Rank=1;Identity=1.0000;Target=westarv0_A01_nlr7_g1.t1 1 223
westarv0_A01	miniprot	CDS	22401948	22402768	1428	+	2	Parent=MP000238;Rank=1;Identity=1.0000;Target=westarv0_A01_nlr7_g1.t1 224 496
westarv0_A01	miniprot	stop_codon	22402766	22402768	0	+	0	Parent=MP000238;Rank=1
##PAF	westarv0_A01_nlr9_g4.t1	1012	0	1012	+	westarv0_A01	34072108	27099822	27103327	3036	3036	0	AS:i:5139	ms:i:5253	np:i:1012	fs:i:0	st:i:0	da:i:0	do:i:0	cg:Z:157M220V366M159N99M93N389M	cs:Z::157*tgW~gt217ag-g:366~gt159ag:99~gt93ag:389
westarv0_A01	miniprot	mRNA	27099823	27103330	5253	+	.	ID=MP000239;Rank=1;Identity=1.0000;Positive=1.0000;Target=westarv0_A01_nlr9_g4.t1 1 1012
westarv0_A01	miniprot	CDS	27099823	27100295	821	+	0	Parent=MP000239;Rank=1;Identity=1.0000;Target=westarv0_A01_nlr9_g4.t1 1 157
westarv0_A01	miniprot	CDS	27100513	27101611	1871	+	1	Parent=MP000239;Rank=1;Identity=1.0000;Target=westarv0_A01_nlr9_g4.t1 158 524
westarv0_A01	miniprot	CDS	27101771	27102067	532	+	0	Parent=MP000239;Rank=1;Identity=1.0000;Target=westarv0_A01_nlr9_g4.t1 525 623
westarv0_A01	miniprot	CDS	27102161	27103330	2029	+	0	Parent=MP000239;Rank=1;Identity=1.0000;Target=westarv0_A01_nlr9_g4.t1 624 1012
westarv0_A01	miniprot	stop_codon	27103328	27103330	0	+	0	Parent=MP000239;Rank=1
##PAF	westarv0_A01_nlr8_g3.t1	890	0	890	+	westarv0_A01	34072108	24884134	24888206	2670	2670	0	AS:i:4362	ms:i:4589	np:i:890	fs:i:0	st:i:0	da:i:-1	do:i:0	cg:Z:28M187U19M363V146M216V62M298U90M80U42M276U497M	cs:Z::28*gD~gt184ag-ac:19*agS~gt360ag-c:146*tgW~gt213ag-g:62*gA~gt295ag-cc:90*gG~gt77ag-ga:42*aN~gt273ag-ac:497
westarv0_A01	miniprot	mRNA	24884135	24888209	4589	+	.	ID=MP000240;Rank=1;Identity=1.0000;Positive=1.0000;Target=westarv0_A01_nlr8_g3.t1 1 890
westarv0_A01	miniprot	CDS	24884135	24884219	177	+	0	Parent=MP000240;Rank=1;Identity=1.0000;Target=westarv0_A01_nlr8_g3.t1 1 28
westarv0_A01	miniprot	CDS	24884404	24884464	108	+	2	Parent=MP000240;Rank=1;Identity=1.0000;Target=westarv0_A01_nlr8_g3.t1 29 48
westarv0_A01	miniprot	CDS	24884825	24885265	776	+	1	Parent=MP000240;Rank=1;Identity=1.0000;Target=westarv0_A01_nlr8_g3.t1 49 195
westarv0_A01	miniprot	CDS	24885479	24885666	313	+	1	Parent=MP000240;Rank=1;Identity=1.0000;Target=westarv0_A01_nlr8_g3.t1 196 258
westarv0_A01	miniprot	CDS	24885962	24886234	458	+	2	Parent=MP000240;Rank=1;Identity=1.0000;Target=westarv0_A01_nlr8_g3.t1 259 349
westarv0_A01	miniprot	CDS	24886312	24886440	220	+	2	Parent=MP000240;Rank=1;Identity=1.0000;Target=westarv0_A01_nlr8_g3.t1 350 392
westarv0_A01	miniprot	CDS	24886714	24888209	2537	+	2	Parent=MP000240;Rank=1;Identity=1.0000;Target=westarv0_A01_nlr8_g3.t1 393 890
westarv0_A01	miniprot	stop_codon	24888207	24888209	0	+	0	Parent=MP000240;Rank=1
##PAF	westarv0_A01_nlr11_g8.t1	990	0	990	+	westarv0_A01	34072108	31143231	31147225	2970	2970	0	AS:i:5059	ms:i:5186	np:i:990	fs:i:0	st:i:0	da:i:0	do:i:0	cg:Z:155M768V373M106N103M72N333M81N25M	cs:Z::155*tgW~gt765ag-g:373~gt106ag:103~gt72ag:333~gt81ag:25
westarv0_A01	miniprot	mRNA	31143232	31147228	5186	+	.	ID=MP000241;Rank=1;Identity=1.0000;Positive=1.0000;Target=westarv0_A01_nlr11_g8.t1 1 990
westarv0_A01	miniprot	CDS	31143232	31143698	829	+	0	Parent=MP000241;Rank=1;Identity=1.0000;Target=westarv0_A01_nlr11_g8.t1 1 155
westarv0_A01	miniprot	CDS	31144464	31145583	1927	+	1	Parent=MP000241;Rank=1;Identity=1.0000;Target=westarv0_A01_nlr11_g8.t1 156 529
westarv0_A01	miniprot	CDS	31145690	31145998	542	+	0	Parent=MP000241;Rank=1;Identity=1.0000;Target=westarv0_A01_nlr11_g8.t1 530 632
westarv0_A01	miniprot	CDS	31146071	31147069	1754	+	0	Parent=MP000241;Rank=1;Identity=1.0000;Target=westarv0_A01_nlr11_g8.t1 633 965
westarv0_A01	miniprot	CDS	31147151	31147228	134	+	0	Parent=MP000241;Rank=1;Identity=1.0000;Target=westarv0_A01_nlr11_g8.t1 966 990
westarv0_A01	miniprot	stop_codon	31147226	31147228	0	+	0	Parent=MP000241;Rank=1
##PAF	westarv0_A01_nlr10_g5.t1	409	0	409	+	westarv0_A01	34072108	28398251	28399751	1227	1227	0	AS:i:2000	ms:i:2108	np:i:409	fs:i:0	st:i:0	da:i:0	do:i:0	cg:Z:261M96U115M95V13M91V17M	cs:Z::261*gV~gt93ag-tg:115*ctL~gt92ag-t:13*agR~gt88ag-g:17
westarv0_A01	miniprot	mRNA	28398252	28399754	2108	+	.	ID=MP000242;Rank=1;Identity=1.0000;Positive=1.0000;Target=westarv0_A01_nlr10_g5.t1 1 409
westarv0_A01	miniprot	CDS	28398252	28399035	1331	+	0	Parent=MP000242;Rank=1;Identity=1.0000;Target=westarv0_A01_nlr10_g5.t1 1 261
westarv0_A01	miniprot	CDS	28399129	28399477	613	+	2	Parent=MP000242;Rank=1;Identity=1.0000;Target=westarv0_A01_nlr10_g5.t1 262 377
westarv0_A01	miniprot	CDS	28399570	28399611	68	+	1	Parent=MP000242;Rank=1;Identity=1.0000;Target=westarv0_A01_nlr10_g5.t1 378 391
westarv0_A01	miniprot	CDS	28399700	28399754	96	+	1	Parent=MP000242;Rank=1;Identity=1.0000;Target=westarv0_A01_nlr10_g5.t1 392 409
westarv0_A01	miniprot	stop_codon	28399752	28399754	0	+	0	Parent=MP000242;Rank=1
##PAF	westarv0_A01_nlr4_5_6_g1.t1	3250	0	3250	+	westarv0_A01	34072108	7984425	7998469	9750	9750	0	AS:i:16579	ms:i:17048	np:i:3250	fs:i:0	st:i:0	da:i:0	do:i:0	cg:Z:88M223V22M139U33M394U48M2258V335M210N107M126V39M103V530M350V574M82N846M243U380M83N102M107N138M	cs:Z::88*gaD~gt220ag-c:22*gV~gt136ag-tt:33*aM~gt391ag-tg:48*tgW~gt2255ag-g:335~gt210ag:107*aaK~gt123ag-g:39*tgW~gt100ag-g:530*tgC~gt347ag-c:574~gt82ag:846*gD~gt240ag-at:380~gt83ag:102~gt107ag:138
westarv0_A01	miniprot	mRNA	7984426	7998472	17048	+	.	ID=MP000243;Rank=1;Identity=1.0000;Positive=1.0000;Target=westarv0_A01_nlr4_5_6_g1.t1 1 3250
westarv0_A01	miniprot	CDS	7984426	7984691	457	+	0	Parent=MP000243;Rank=1;Identity=1.0000;Target=westarv0_A01_nlr4_5_6_g1.t1 1 88
westarv0_A01	miniprot	CDS	7984912	7984979	113	+	1	Parent=MP000243;Rank=1;Identity=1.0000;Target=westarv0_A01_nlr4_5_6_g1.t1 89 111
westarv0_A01	miniprot	CDS	7985116	7985217	167	+	2	Parent=MP000243;Rank=1;Identity=1.0000;Target=westarv0_A01_nlr4_5_6_g1.t1 112 145
westarv0_A01	miniprot	CDS	7985609	7985756	261	+	2	Parent=MP000243;Rank=1;Identity=1.0000;Target=westarv0_A01_nlr4_5_6_g1.t1 146 194
westarv0_A01	miniprot	CDS	7988012	7989017	1738	+	1	Parent=MP000243;Rank=1;Identity=1.0000;Target=westarv0_A01_nlr4_5_6_g1.t1 195 530
westarv0_A01	miniprot	CDS	7989228	7989550	542	+	0	Parent=MP000243;Rank=1;Identity=1.0000;Target=westarv0_A01_nlr4_5_6_g1.t1 531 637
westarv0_A01	miniprot	CDS	7989674	7989793	216	+	1	Parent=MP000243;Rank=1;Identity=1.0000;Target=westarv0_A01_nlr4_5_6_g1.t1 638 677
westarv0_A01	miniprot	CDS	7989894	7991486	2767	+	1	Parent=MP000243;Rank=1;Identity=1.0000;Target=westarv0_A01_nlr4_5_6_g1.t1 678 1208
westarv0_A01	miniprot	CDS	7991834	7993556	3051	+	1	Parent=MP000243;Rank=1;Identity=1.0000;Target=westarv0_A01_nlr4_5_6_g1.t1 1209 1783
westarv0_A01	miniprot	CDS	7993639	7996177	4527	+	0	Parent=MP000243;Rank=1;Identity=1.0000;Target=westarv0_A01_nlr4_5_6_g1.t1 1784 2629
westarv0_A01	miniprot	CDS	7996418	7997559	1950	+	2	Parent=MP000243;Rank=1;Identity=1.0000;Target=westarv0_A01_nlr4_5_6_g1.t1 2630 3010
westarv0_A01	miniprot	CDS	7997643	7997948	537	+	0	Parent=MP000243;Rank=1;Identity=1.0000;Target=westarv0_A01_nlr4_5_6_g1.t1 3011 3112
westarv0_A01	miniprot	CDS	7998056	7998472	722	+	0	Parent=MP000243;Rank=1;Identity=1.0000;Target=westarv0_A01_nlr4_5_6_g1.t1 3113 3250
westarv0_A01	miniprot	stop_codon	7998470	7998472	0	+	0	Parent=MP000243;Rank=1
##PAF	westarv0_A01_nlr16_g5.t1	1075	0	1075	-	westarv0_A01	34072108	9136845	9140611	3225	3225	0	AS:i:5345	ms:i:5576	np:i:1075	fs:i:0	st:i:0	da:i:0	do:i:0	cg:Z:201M87V270M83U71M103N97M138N86M62V111M77N236M	cs:Z::201*tgW~gt84ag-g:270*gE~gt80ag-ag:71~gt103ag:97~gt138ag:86*tgC~gt59ag-t:111~gt77ag:236
westarv0_A01	miniprot	mRNA	9136843	9140611	5576	-	.	ID=MP000244;Rank=1;Identity=1.0000;Positive=1.0000;Target=westarv0_A01_nlr16_g5.t1 1 1075
westarv0_A01	miniprot	CDS	9140007	9140611	1046	-	0	Parent=MP000244;Rank=1;Identity=1.0000;Target=westarv0_A01_nlr16_g5.t1 1 201
westarv0_A01	miniprot	CDS	9139111	9139922	1403	-	1	Parent=MP000244;Rank=1;Identity=1.0000;Target=westarv0_A01_nlr16_g5.t1 202 472
westarv0_A01	miniprot	CDS	9138816	9139030	349	-	2	Parent=MP000244;Rank=1;Identity=1.0000;Target=westarv0_A01_nlr16_g5.t1 473 544
westarv0_A01	miniprot	CDS	9138422	9138712	523	-	0	Parent=MP000244;Rank=1;Identity=1.0000;Target=westarv0_A01_nlr16_g5.t1 545 641
westarv0_A01	miniprot	CDS	9138024	9138283	445	-	0	Parent=MP000244;Rank=1;Identity=1.0000;Target=westarv0_A01_nlr16_g5.t1 642 727
westarv0_A01	miniprot	CDS	9137631	9137964	567	-	1	Parent=MP000244;Rank=1;Identity=1.0000;Target=westarv0_A01_nlr16_g5.t1 728 839
westarv0_A01	miniprot	CDS	9136843	9137553	1243	-	0	Parent=MP000244;Rank=1;Identity=1.0000;Target=westarv0_A01_nlr16_g5.t1 840 1075
westarv0_A01	miniprot	stop_codon	9136843	9136845	0	-	0	Parent=MP000244;Rank=1
##PAF	westarv0_A02_nlr1_g1.t1	1225	0	1225	+	westarv0_A02	35445817	3783518	3787695	3675	3675	0	AS:i:6364	ms:i:6459	np:i:1225	fs:i:0	st:i:0	da:i:0	do:i:0	cg:Z:443M323U134M89N94M93N553M	cs:Z::443*cH~gt320ag-at:134~gt89ag:94~gt93ag:553
westarv0_A02	miniprot	mRNA	3783519	3787698	6459	+	.	ID=MP000245;Rank=1;Identity=1.0000;Positive=1.0000;Target=westarv0_A02_nlr1_g1.t1 1 1225
westarv0_A02	miniprot	CDS	3783519	3784848	2327	+	0	Parent=MP000245;Rank=1;Identity=1.0000;Target=westarv0_A02_nlr1_g1.t1 1 443
westarv0_A02	miniprot	CDS	3785169	3785572	692	+	2	Parent=MP000245;Rank=1;Identity=1.0000;Target=westarv0_A02_nlr1_g1.t1 444 578
westarv0_A02	miniprot	CDS	3785662	3785943	505	+	0	Parent=MP000245;Rank=1;Identity=1.0000;Target=westarv0_A02_nlr1_g1.t1 579 672
westarv0_A02	miniprot	CDS	3786037	3787698	2935	+	0	Parent=MP000245;Rank=1;Identity=1.0000;Target=westarv0_A02_nlr1_g1.t1 673 1225
westarv0_A02	miniprot	stop_codon	3787696	3787698	0	+	0	Parent=MP000245;Rank=1
##PAF	westarv0_A02_nlr11_g9.t1	376	0	376	+	westarv0_A02	35445817	26348620	26349748	1128	1128	0	AS:i:1967	ms:i:1967	np:i:376	fs:i:0	st:i:0	da:i:0	do:i:0	cg:Z:376M	cs:Z::376
westarv0_A02	miniprot	mRNA	26348621	26349751	1967	+	.	ID=MP000246;Rank=1;Identity=1.0000;Positive=1.0000;Target=westarv0_A02_nlr11_g9.t1 1 376
westarv0_A02	miniprot	CDS	26348621	26349751	1967	+	0	Parent=MP000246;Rank=1;Identity=1.0000;Target=westarv0_A02_nlr11_g9.t1 1 376
westarv0_A02	miniprot	stop_codon	26349749	26349751	0	+	0	Parent=MP000246;Rank=1
##PAF	westarv0_A02_nlr12_g11.t2	1160	0	1160	+	westarv0_A02	35445817	26991453	26995867	3474	3480	0	AS:i:5833	ms:i:6011	np:i:1160	fs:i:0	st:i:0	da:i:0	do:i:9	cg:Z:159M104V369M109N101M123N141M484N76M120V312M	cs:Z::159*tgW~gt101ag-g:369~gt109ag:101~gt123ag:141~gt484ag:76*ggG~gt117ag-g:310*gtaM*aatS
westarv0_A02	miniprot	mRNA	26991454	26995867	6011	+	.	ID=MP000247;Rank=1;Identity=0.9983;Positive=1.0000;Target=westarv0_A02_nlr12_g11.t2 1 1160
westarv0_A02	miniprot	CDS	26991454	26991932	833	+	0	Parent=MP000247;Rank=1;Identity=1.0000;Target=westarv0_A02_nlr12_g11.t2 1 159
westarv0_A02	miniprot	CDS	26992034	26993141	1867	+	1	Parent=MP000247;Rank=1;Identity=1.0000;Target=westarv0_A02_nlr12_g11.t2 160 529
westarv0_A02	miniprot	CDS	26993251	26993553	534	+	0	Parent=MP000247;Rank=1;Identity=1.0000;Target=westarv0_A02_nlr12_g11.t2 530 630
westarv0_A02	miniprot	CDS	26993677	26994099	714	+	0	Parent=MP000247;Rank=1;Identity=1.0000;Target=westarv0_A02_nlr12_g11.t2 631 771
westarv0_A02	miniprot	CDS	26994584	26994813	395	+	0	Parent=MP000247;Rank=1;Identity=1.0000;Target=westarv0_A02_nlr12_g11.t2 772 847
westarv0_A02	miniprot	CDS	26994931	26995867	1668	+	1	Parent=MP000247;Rank=1;Identity=0.9936;Target=westarv0_A02_nlr12_g11.t2 848 1160
##PAF	westarv0_A02_nlr13_g12.t1	527	0	527	+	westarv0_A02	35445817	27001055	27003058	1581	1581	0	AS:i:2691	ms:i:2760	np:i:527	fs:i:0	st:i:0	da:i:0	do:i:0	cg:Z:154M324V343M101N29M	cs:Z::154*tgW~gt321ag-g:343~gt101ag:29
westarv0_A02	miniprot	mRNA	27001056	27003061	2760	+	.	ID=MP000248;Rank=1;Identity=1.0000;Positive=1.0000;Target=westarv0_A02_nlr13_g12.t1 1 527
westarv0_A02	miniprot	CDS	27001056	27001519	818	+	0	Parent=MP000248;Rank=1;Identity=1.0000;Target=westarv0_A02_nlr13_g12.t1 1 154
westarv0_A02	miniprot	CDS	27001841	27002870	1796	+	1	Parent=MP000248;Rank=1;Identity=1.0000;Target=westarv0_A02_nlr13_g12.t1 155 498
westarv0_A02	miniprot	CDS	27002972	27003061	146	+	0	Parent=MP000248;Rank=1;Identity=1.0000;Target=westarv0_A02_nlr13_g12.t1 499 527
westarv0_A02	miniprot	stop_codon	27003059	27003061	0	+	0	Parent=MP000248;Rank=1
##PAF	westarv0_A02_nlr14_g13.t1	1377	0	1377	+	westarv0_A02	35445817	27009983	27014634	4131	4131	0	AS:i:7111	ms:i:7227	np:i:1377	fs:i:0	st:i:0	da:i:0	do:i:0	cg:Z:367M130N102M84N136M180N388M126N384M	cs:Z::367~gt130ag:102~gt84ag:136~gt180ag:388~gt126ag:384
westarv0_A02	miniprot	mRNA	27009984	27014637	7227	+	.	ID=MP000249;Rank=1;Identity=1.0000;Positive=1.0000;Target=westarv0_A02_nlr14_g13.t1 1 1377
westarv0_A02	miniprot	CDS	27009984	27011084	1860	+	0	Parent=MP000249;Rank=1;Identity=1.0000;Target=westarv0_A02_nlr14_g13.t1 1 367
westarv0_A02	miniprot	CDS	27011215	27011520	544	+	0	Parent=MP000249;Rank=1;Identity=1.0000;Target=westarv0_A02_nlr14_g13.t1 368 469
westarv0_A02	miniprot	CDS	27011605	27012012	695	+	0	Parent=MP000249;Rank=1;Identity=1.0000;Target=westarv0_A02_nlr14_g13.t1 470 605
westarv0_A02	miniprot	CDS	27012193	27013356	2059	+	0	Parent=MP000249;Rank=1;Identity=1.0000;Target=westarv0_A02_nlr14_g13.t1 606 993
westarv0_A02	miniprot	CDS	27013483	27014637	2069	+	0	Parent=MP000249;Rank=1;Identity=1.0000;Target=westarv0_A02_nlr14_g13.t1 994 1377
westarv0_A02	miniprot	stop_codon	27014635	27014637	0	+	0	Parent=MP000249;Rank=1
##PAF	westarv0_A02_nlr15_g14.t1	1179	0	1179	+	westarv0_A02	35445817	27021062	27025285	3537	3537	0	AS:i:5976	ms:i:6111	np:i:1179	fs:i:0	st:i:0	da:i:0	do:i:0	cg:Z:155M84V377M86N102M126N136M393N408M	cs:Z::155*tgW~gt81ag-g:377~gt86ag:102~gt126ag:136~gt393ag:408
westarv0_A02	miniprot	mRNA	27021063	27025288	6111	+	.	ID=MP000250;Rank=1;Identity=1.0000;Positive=1.0000;Target=westarv0_A02_nlr15_g14.t1 1 1179
westarv0_A02	miniprot	CDS	27021063	27021529	810	+	0	Parent=MP000250;Rank=1;Identity=1.0000;Target=westarv0_A02_nlr15_g14.t1 1 155
westarv0_A02	miniprot	CDS	27021611	27022742	1933	+	1	Parent=MP000250;Rank=1;Identity=1.0000;Target=westarv0_A02_nlr15_g14.t1 156 533
westarv0_A02	miniprot	CDS	27022829	27023134	550	+	0	Parent=MP000250;Rank=1;Identity=1.0000;Target=westarv0_A02_nlr15_g14.t1 534 635
westarv0_A02	miniprot	CDS	27023261	27023668	679	+	0	Parent=MP000250;Rank=1;Identity=1.0000;Target=westarv0_A02_nlr15_g14.t1 636 771
westarv0_A02	miniprot	CDS	27024062	27025288	2139	+	0	Parent=MP000250;Rank=1;Identity=1.0000;Target=westarv0_A02_nlr15_g14.t1 772 1179
westarv0_A02	miniprot	stop_codon	27025286	27025288	0	+	0	Parent=MP000250;Rank=1
##PAF	westarv0_A02_nlr16_g15.t1	1140	0	1140	+	westarv0_A02	35445817	27041251	27045495	3420	3420	0	AS:i:5775	ms:i:5902	np:i:1140	fs:i:0	st:i:0	da:i:0	do:i:0	cg:Z:152M196V377M79N102M112N136M440N372M	cs:Z::152*tgW~gt193ag-g:377~gt79ag:102~gt112ag:136~gt440ag:372
westarv0_A02	miniprot	mRNA	27041252	27045498	5902	+	.	ID=MP000251;Rank=1;Identity=1.0000;Positive=1.0000;Target=westarv0_A02_nlr16_g15.t1 1 1140
westarv0_A02	miniprot	CDS	27041252	27041709	791	+	0	Parent=MP000251;Rank=1;Identity=1.0000;Target=westarv0_A02_nlr16_g15.t1 1 152
westarv0_A02	miniprot	CDS	27041903	27043034	1932	+	1	Parent=MP000251;Rank=1;Identity=1.0000;Target=westarv0_A02_nlr16_g15.t1 153 530
westarv0_A02	miniprot	CDS	27043114	27043419	546	+	0	Parent=MP000251;Rank=1;Identity=1.0000;Target=westarv0_A02_nlr16_g15.t1 531 632
westarv0_A02	miniprot	CDS	27043532	27043939	690	+	0	Parent=MP000251;Rank=1;Identity=1.0000;Target=westarv0_A02_nlr16_g15.t1 633 768
westarv0_A02	miniprot	CDS	27044380	27045498	1943	+	0	Parent=MP000251;Rank=1;Identity=1.0000;Target=westarv0_A02_nlr16_g15.t1 769 1140
westarv0_A02	miniprot	stop_codon	27045496	27045498	0	+	0	Parent=MP000251;Rank=1
##PAF	westarv0_A02_nlr18_g18.t1	815	0	815	+	westarv0_A02	35445817	27849870	27852992	2445	2445	0	AS:i:4101	ms:i:4220	np:i:815	fs:i:0	st:i:0	da:i:0	do:i:0	cg:Z:681M138V47M90V22M458V62M	cs:Z::681*agR~gt135ag-g:47*agR~gt87ag-g:22*ggG~gt455ag-a:62
westarv0_A02	miniprot	mRNA	27849871	27852995	4220	+	.	ID=MP000252;Rank=1;Identity=1.0000;Positive=1.0000;Target=westarv0_A02_nlr18_g18.t1 1 815
westarv0_A02	miniprot	CDS	27849871	27851915	3532	+	0	Parent=MP000252;Rank=1;Identity=1.0000;Target=westarv0_A02_nlr18_g18.t1 1 681
westarv0_A02	miniprot	CDS	27852051	27852194	249	+	1	Parent=MP000252;Rank=1;Identity=1.0000;Target=westarv0_A02_nlr18_g18.t1 682 729
westarv0_A02	miniprot	CDS	27852282	27852350	111	+	1	Parent=MP000252;Rank=1;Identity=1.0000;Target=westarv0_A02_nlr18_g18.t1 730 752
westarv0_A02	miniprot	CDS	27852806	27852995	328	+	1	Parent=MP000252;Rank=1;Identity=1.0000;Target=westarv0_A02_nlr18_g18.t1 753 815
westarv0_A02	miniprot	stop_codon	27852993	27852995	0	+	0	Parent=MP000252;Rank=1
##PAF	westarv0_A02_nlr19_g20.t1	412	0	412	+	westarv0_A02	35445817	27858591	27862006	1236	1236	0	AS:i:2023	ms:i:2100	np:i:412	fs:i:0	st:i:0	da:i:0	do:i:0	cg:Z:36M207V80M1978U294M	cs:Z::36*agR~gt204ag-g:80*gG~gt1975ag-ga:294
westarv0_A02	miniprot	mRNA	27858592	27862009	2100	+	.	ID=MP000253;Rank=1;Identity=1.0000;Positive=1.0000;Target=westarv0_A02_nlr19_g20.t1 1 412
westarv0_A02	miniprot	CDS	27858592	27858701	186	+	0	Parent=MP000253;Rank=1;Identity=1.0000;Target=westarv0_A02_nlr19_g20.t1 1 36
westarv0_A02	miniprot	CDS	27858906	27859147	425	+	1	Parent=MP000253;Rank=1;Identity=1.0000;Target=westarv0_A02_nlr19_g20.t1 37 117
westarv0_A02	miniprot	CDS	27861123	27862009	1489	+	2	Parent=MP000253;Rank=1;Identity=1.0000;Target=westarv0_A02_nlr19_g20.t1 118 412
westarv0_A02	miniprot	stop_codon	27862007	27862009	0	+	0	Parent=MP000253;Rank=1
##PAF	westarv0_A02_nlr19_g22.t1	539	0	539	+	westarv0_A02	35445817	27866355	27867972	1617	1617	0	AS:i:2807	ms:i:2807	np:i:539	fs:i:0	st:i:0	da:i:0	do:i:0	cg:Z:539M	cs:Z::539
westarv0_A02	miniprot	mRNA	27866356	27867975	2807	+	.	ID=MP000254;Rank=1;Identity=1.0000;Positive=1.0000;Target=westarv0_A02_nlr19_g22.t1 1 539
westarv0_A02	miniprot	CDS	27866356	27867975	2807	+	0	Parent=MP000254;Rank=1;Identity=1.0000;Target=westarv0_A02_nlr19_g22.t1 1 539
westarv0_A02	miniprot	stop_codon	27867973	27867975	0	+	0	Parent=MP000254;Rank=1
##PAF	westarv0_A02_nlr2_g3.t1	1230	0	1230	+	westarv0_A02	35445817	3932192	3936559	3690	3690	0	AS:i:6176	ms:i:6448	np:i:1230	fs:i:0	st:i:0	da:i:0	do:i:0	cg:Z:156M81V373M97N94M124N71M108V400M86N37M94N26M93N71M	cs:Z::156*tgC~gt78ag-t:373~gt97ag:94~gt124ag:71*agS~gt105ag-t:400~gt86ag:37~gt94ag:26~gt93ag:71
westarv0_A02	miniprot	mRNA	3932193	3936562	6448	+	.	ID=MP000255;Rank=1;Identity=1.0000;Positive=1.0000;Target=westarv0_A02_nlr2_g3.t1 1 1230
westarv0_A02	miniprot	CDS	3932193	3932662	809	+	0	Parent=MP000255;Rank=1;Identity=1.0000;Target=westarv0_A02_nlr2_g3.t1 1 156
westarv0_A02	miniprot	CDS	3932741	3933860	1924	+	1	Parent=MP000255;Rank=1;Identity=1.0000;Target=westarv0_A02_nlr2_g3.t1 157 530
westarv0_A02	miniprot	CDS	3933958	3934239	499	+	0	Parent=MP000255;Rank=1;Identity=1.0000;Target=westarv0_A02_nlr2_g3.t1 531 624
westarv0_A02	miniprot	CDS	3934364	3934578	356	+	0	Parent=MP000255;Rank=1;Identity=1.0000;Target=westarv0_A02_nlr2_g3.t1 625 695
westarv0_A02	miniprot	CDS	3934684	3935884	2145	+	1	Parent=MP000255;Rank=1;Identity=1.0000;Target=westarv0_A02_nlr2_g3.t1 696 1096
westarv0_A02	miniprot	CDS	3935971	3936081	210	+	0	Parent=MP000255;Rank=1;Identity=1.0000;Target=westarv0_A02_nlr2_g3.t1 1097 1133
westarv0_A02	miniprot	CDS	3936176	3936253	137	+	0	Parent=MP000255;Rank=1;Identity=1.0000;Target=westarv0_A02_nlr2_g3.t1 1134 1159
westarv0_A02	miniprot	CDS	3936347	3936562	368	+	0	Parent=MP000255;Rank=1;Identity=1.0000;Target=westarv0_A02_nlr2_g3.t1 1160 1230
westarv0_A02	miniprot	stop_codon	3936560	3936562	0	+	0	Parent=MP000255;Rank=1
##PAF	westarv0_A02_nlr20_g23.t1	443	0	443	+	westarv0_A02	35445817	30717197	30718907	1329	1329	0	AS:i:2239	ms:i:2287	np:i:443	fs:i:0	st:i:0	da:i:0	do:i:0	cg:Z:196M384V246M	cs:Z::196*tgW~gt381ag-g:246
westarv0_A02	miniprot	mRNA	30717198	30718910	2287	+	.	ID=MP000256;Rank=1;Identity=1.0000;Positive=1.0000;Target=westarv0_A02_nlr20_g23.t1 1 443
westarv0_A02	miniprot	CDS	30717198	30717787	1025	+	0	Parent=MP000256;Rank=1;Identity=1.0000;Target=westarv0_A02_nlr20_g23.t1 1 196
westarv0_A02	miniprot	CDS	30718169	30718910	1262	+	1	Parent=MP000256;Rank=1;Identity=1.0000;Target=westarv0_A02_nlr20_g23.t1 197 443
westarv0_A02	miniprot	stop_codon	30718908	30718910	0	+	0	Parent=MP000256;Rank=1
##PAF	westarv0_A02_nlr21_g24.t1	1171	0	1171	+	westarv0_A02	35445817	33589470	33594297	3513	3513	0	AS:i:5702	ms:i:6040	np:i:1171	fs:i:0	st:i:0	da:i:-1	do:i:0	cg:Z:38M123N10M92V30M173N52M209U30M218V293M85U48M121U532M84U88M120U14M113U28M	cs:Z::38~gt123ag:10*atM~gt89ag-g:30~gt173ag:52*aT~gt206ag-ct:30*ttL~gt215ag-g:293*gG~gt82ag-ga:48*gE~gt118ag-aa:532*gE~gt81ag-ag:88*tF~gt117ag-tc:14*gV~gt110ag-tg:28
westarv0_A02	miniprot	mRNA	33589471	33594300	6040	+	.	ID=MP000257;Rank=1;Identity=1.0000;Positive=1.0000;Target=westarv0_A02_nlr21_g24.t1 1 1171
westarv0_A02	miniprot	CDS	33589471	33589584	187	+	0	Parent=MP000257;Rank=1;Identity=1.0000;Target=westarv0_A02_nlr21_g24.t1 1 38
westarv0_A02	miniprot	CDS	33589708	33589739	52	+	0	Parent=MP000257;Rank=1;Identity=1.0000;Target=westarv0_A02_nlr21_g24.t1 39 48
westarv0_A02	miniprot	CDS	33589829	33589919	158	+	1	Parent=MP000257;Rank=1;Identity=1.0000;Target=westarv0_A02_nlr21_g24.t1 49 79
westarv0_A02	miniprot	CDS	33590093	33590249	252	+	0	Parent=MP000257;Rank=1;Identity=1.0000;Target=westarv0_A02_nlr21_g24.t1 80 131
westarv0_A02	miniprot	CDS	33590456	33590549	157	+	2	Parent=MP000257;Rank=1;Identity=1.0000;Target=westarv0_A02_nlr21_g24.t1 132 162
westarv0_A02	miniprot	CDS	33590765	33591645	1487	+	1	Parent=MP000257;Rank=1;Identity=1.0000;Target=westarv0_A02_nlr21_g24.t1 163 456
westarv0_A02	miniprot	CDS	33591728	33591874	261	+	2	Parent=MP000257;Rank=1;Identity=1.0000;Target=westarv0_A02_nlr21_g24.t1 457 505
westarv0_A02	miniprot	CDS	33591993	33593591	2788	+	2	Parent=MP000257;Rank=1;Identity=1.0000;Target=westarv0_A02_nlr21_g24.t1 506 1038
westarv0_A02	miniprot	CDS	33593673	33593939	475	+	2	Parent=MP000257;Rank=1;Identity=1.0000;Target=westarv0_A02_nlr21_g24.t1 1039 1127
westarv0_A02	miniprot	CDS	33594057	33594101	74	+	2	Parent=MP000257;Rank=1;Identity=1.0000;Target=westarv0_A02_nlr21_g24.t1 1128 1142
westarv0_A02	miniprot	CDS	33594212	33594300	149	+	2	Parent=MP000257;Rank=1;Identity=1.0000;Target=westarv0_A02_nlr21_g24.t1 1143 1171
westarv0_A02	miniprot	stop_codon	33594298	33594300	0	+	0	Parent=MP000257;Rank=1
##PAF	westarv0_A02_nlr22_g25.t1	901	0	901	+	westarv0_A02	35445817	33597444	33600361	2703	2703	0	AS:i:4604	ms:i:4673	np:i:901	fs:i:0	st:i:0	da:i:0	do:i:0	cg:Z:288M94U48M126U563M	cs:Z::288*gG~gt91ag-ga:48*gE~gt123ag-aa:563
westarv0_A02	miniprot	mRNA	33597445	33600364	4673	+	.	ID=MP000258;Rank=1;Identity=1.0000;Positive=1.0000;Target=westarv0_A02_nlr22_g25.t1 1 901
westarv0_A02	miniprot	CDS	33597445	33598309	1464	+	0	Parent=MP000258;Rank=1;Identity=1.0000;Target=westarv0_A02_nlr22_g25.t1 1 288
westarv0_A02	miniprot	CDS	33598401	33598547	263	+	2	Parent=MP000258;Rank=1;Identity=1.0000;Target=westarv0_A02_nlr22_g25.t1 289 337
westarv0_A02	miniprot	CDS	33598671	33600364	2946	+	2	Parent=MP000258;Rank=1;Identity=1.0000;Target=westarv0_A02_nlr22_g25.t1 338 901
westarv0_A02	miniprot	stop_codon	33600362	33600364	0	+	0	Parent=MP000258;Rank=1
##PAF	westarv0_A02_nlr23_g26.t1	755	0	755	-	westarv0_A02	35445817	32777808	32781228	2265	2265	0	AS:i:3767	ms:i:3900	np:i:755	fs:i:0	st:i:0	da:i:0	do:i:0	cg:Z:196M638U135M58N112M91V68M377U241M	cs:Z::196*gG~gt635ag-ga:135~gt58ag:112*agR~gt88ag-g:68*gD~gt374ag-at:241
westarv0_A02	miniprot	mRNA	32777806	32781228	3900	-	.	ID=MP000259;Rank=1;Identity=1.0000;Positive=1.0000;Target=westarv0_A02_nlr23_g26.t1 1 755
westarv0_A02	miniprot	CDS	32780640	32781228	1023	-	0	Parent=MP000259;Rank=1;Identity=1.0000;Target=westarv0_A02_nlr23_g26.t1 1 196
westarv0_A02	miniprot	CDS	32779598	32780004	711	-	2	Parent=MP000259;Rank=1;Identity=1.0000;Target=westarv0_A02_nlr23_g26.t1 197 332
westarv0_A02	miniprot	CDS	32779202	32779539	586	-	0	Parent=MP000259;Rank=1;Identity=1.0000;Target=westarv0_A02_nlr23_g26.t1 333 444
westarv0_A02	miniprot	CDS	32778908	32779113	343	-	1	Parent=MP000259;Rank=1;Identity=1.0000;Target=westarv0_A02_nlr23_g26.t1 445 513
westarv0_A02	miniprot	CDS	32777806	32778533	1237	-	2	Parent=MP000259;Rank=1;Identity=1.0000;Target=westarv0_A02_nlr23_g26.t1 514 755
westarv0_A02	miniprot	stop_codon	32777806	32777808	0	-	0	Parent=MP000259;Rank=1
##PAF	westarv0_A02_nlr25_g27.t1	776	0	776	-	westarv0_A02	35445817	27287316	27290415	2328	2328	0	AS:i:3880	ms:i:4015	np:i:776	fs:i:0	st:i:0	da:i:0	do:i:0	cg:Z:157M139V372M87N102M105N136M443N8M	cs:Z::157*tgW~gt136ag-g:372~gt87ag:102~gt105ag:136~gt443ag:8
westarv0_A02	miniprot	mRNA	27287314	27290415	4015	-	.	ID=MP000260;Rank=1;Identity=1.0000;Positive=1.0000;Target=westarv0_A02_nlr25_g27.t1 1 776
westarv0_A02	miniprot	CDS	27289943	27290415	825	-	0	Parent=MP000260;Rank=1;Identity=1.0000;Target=westarv0_A02_nlr25_g27.t1 1 157
westarv0_A02	miniprot	CDS	27288690	27289806	1910	-	1	Parent=MP000260;Rank=1;Identity=1.0000;Target=westarv0_A02_nlr25_g27.t1 158 530
westarv0_A02	miniprot	CDS	27288297	27288602	559	-	0	Parent=MP000260;Rank=1;Identity=1.0000;Target=westarv0_A02_nlr25_g27.t1 531 632
westarv0_A02	miniprot	CDS	27287784	27288191	682	-	0	Parent=MP000260;Rank=1;Identity=1.0000;Target=westarv0_A02_nlr25_g27.t1 633 768
westarv0_A02	miniprot	CDS	27287314	27287340	39	-	0	Parent=MP000260;Rank=1;Identity=1.0000;Target=westarv0_A02_nlr25_g27.t1 769 776
westarv0_A02	miniprot	stop_codon	27287314	27287316	0	-	0	Parent=MP000260;Rank=1
##PAF	westarv0_A02_nlr29_g29.t1	1186	0	1186	-	westarv0_A02	35445817	3707087	3711786	3558	3558	0	AS:i:6108	ms:i:6207	np:i:1186	fs:i:0	st:i:0	da:i:0	do:i:0	cg:Z:156M90V372M88N93M966N564M	cs:Z::156*agS~gt87ag-t:372~gt88ag:93~gt966ag:564
westarv0_A02	miniprot	mRNA	3707085	3711786	6207	-	.	ID=MP000261;Rank=1;Identity=1.0000;Positive=1.0000;Target=westarv0_A02_nlr29_g29.t1 1 1186
westarv0_A02	miniprot	CDS	3711317	3711786	803	-	0	Parent=MP000261;Rank=1;Identity=1.0000;Target=westarv0_A02_nlr29_g29.t1 1 156
westarv0_A02	miniprot	CDS	3710113	3711229	1921	-	1	Parent=MP000261;Rank=1;Identity=1.0000;Target=westarv0_A02_nlr29_g29.t1 157 529
westarv0_A02	miniprot	CDS	3709746	3710024	525	-	0	Parent=MP000261;Rank=1;Identity=1.0000;Target=westarv0_A02_nlr29_g29.t1 530 622
westarv0_A02	miniprot	CDS	3707085	3708779	2958	-	0	Parent=MP000261;Rank=1;Identity=1.0000;Target=westarv0_A02_nlr29_g29.t1 623 1186
westarv0_A02	miniprot	stop_codon	3707085	3707087	0	-	0	Parent=MP000261;Rank=1
##PAF	westarv0_A02_nlr3_g5.t1	941	0	941	+	westarv0_A02	35445817	10355724	10359733	2823	2823	0	AS:i:4599	ms:i:4866	np:i:941	fs:i:0	st:i:0	da:i:0	do:i:0	cg:Z:127M221V192M105U98M90U22M84N6M74U45M100N125M446N198M81V123M	cs:Z::127*cgR~gt218ag-g:192*gA~gt102ag-ca:98*cH~gt87ag-ac:22~gt84ag:6*gG~gt71ag-gc:45~gt100ag:125~gt446ag:198*atI~gt78ag-a:123
westarv0_A02	miniprot	mRNA	10355725	10359736	4866	+	.	ID=MP000262;Rank=1;Identity=1.0000;Positive=1.0000;Target=westarv0_A02_nlr3_g5.t1 1 941
westarv0_A02	miniprot	CDS	10355725	10356107	648	+	0	Parent=MP000262;Rank=1;Identity=1.0000;Target=westarv0_A02_nlr3_g5.t1 1 127
westarv0_A02	miniprot	CDS	10356326	10356903	987	+	1	Parent=MP000262;Rank=1;Identity=1.0000;Target=westarv0_A02_nlr3_g5.t1 128 320
westarv0_A02	miniprot	CDS	10357006	10357302	507	+	2	Parent=MP000262;Rank=1;Identity=1.0000;Target=westarv0_A02_nlr3_g5.t1 321 419
westarv0_A02	miniprot	CDS	10357390	10357457	119	+	2	Parent=MP000262;Rank=1;Identity=1.0000;Target=westarv0_A02_nlr3_g5.t1 420 442
westarv0_A02	miniprot	CDS	10357542	10357560	35	+	0	Parent=MP000262;Rank=1;Identity=1.0000;Target=westarv0_A02_nlr3_g5.t1 443 448
westarv0_A02	miniprot	CDS	10357632	10357768	258	+	2	Parent=MP000262;Rank=1;Identity=1.0000;Target=westarv0_A02_nlr3_g5.t1 449 494
westarv0_A02	miniprot	CDS	10357869	10358243	626	+	0	Parent=MP000262;Rank=1;Identity=1.0000;Target=westarv0_A02_nlr3_g5.t1 495 619
westarv0_A02	miniprot	CDS	10358690	10359285	1023	+	0	Parent=MP000262;Rank=1;Identity=1.0000;Target=westarv0_A02_nlr3_g5.t1 620 817
westarv0_A02	miniprot	CDS	10359364	10359736	663	+	1	Parent=MP000262;Rank=1;Identity=1.0000;Target=westarv0_A02_nlr3_g5.t1 818 941
westarv0_A02	miniprot	stop_codon	10359734	10359736	0	+	0	Parent=MP000262;Rank=1
##PAF	westarv0_A02_nlr30_31_32_33_g34.t1	495	0	495	-	westarv0_A02	35445817	3629035	3631305	1485	1485	0	AS:i:2499	ms:i:2539	np:i:495	fs:i:0	st:i:0	da:i:0	do:i:0	cg:Z:159M788V335M	cs:Z::159*tgW~gt785ag-g:335
westarv0_A02	miniprot	mRNA	3629033	3631305	2539	-	.	ID=MP000263;Rank=1;Identity=1.0000;Positive=1.0000;Target=westarv0_A02_nlr30_31_32_33_g34.t1 1 495
westarv0_A02	miniprot	CDS	3630827	3631305	830	-	0	Parent=MP000263;Rank=1;Identity=1.0000;Target=westarv0_A02_nlr30_31_32_33_g34.t1 1 159
westarv0_A02	miniprot	CDS	3629033	3630041	1709	-	1	Parent=MP000263;Rank=1;Identity=1.0000;Target=westarv0_A02_nlr30_31_32_33_g34.t1 160 495
westarv0_A02	miniprot	stop_codon	3629033	3629035	0	-	0	Parent=MP000263;Rank=1
##PAF	westarv0_A02_nlr30_31_32_33_g35.t1	636	0	636	-	westarv0_A02	35445817	3623786	3627203	1908	1908	0	AS:i:3186	ms:i:3255	np:i:636	fs:i:0	st:i:0	da:i:0	do:i:0	cg:Z:159M433V321M1079N155M	cs:Z::159*tgW~gt430ag-g:321~gt1079ag:155
westarv0_A02	miniprot	mRNA	3623784	3627203	3255	-	.	ID=MP000264;Rank=1;Identity=1.0000;Positive=1.0000;Target=westarv0_A02_nlr30_31_32_33_g35.t1 1 636
westarv0_A02	miniprot	CDS	3626725	3627203	815	-	0	Parent=MP000264;Rank=1;Identity=1.0000;Target=westarv0_A02_nlr30_31_32_33_g35.t1 1 159
westarv0_A02	miniprot	CDS	3625331	3626294	1616	-	1	Parent=MP000264;Rank=1;Identity=1.0000;Target=westarv0_A02_nlr30_31_32_33_g35.t1 160 481
westarv0_A02	miniprot	CDS	3623784	3624251	824	-	0	Parent=MP000264;Rank=1;Identity=1.0000;Target=westarv0_A02_nlr30_31_32_33_g35.t1 482 636
westarv0_A02	miniprot	stop_codon	3623784	3623786	0	-	0	Parent=MP000264;Rank=1
##PAF	westarv0_A02_nlr30_31_32_33_g37.t2	2117	0	2117	-	westarv0_A02	35445817	3609561	3619901	6351	6351	0	AS:i:10237	ms:i:10849	np:i:2117	fs:i:0	st:i:0	da:i:0	do:i:0	cg:Z:154M239V373M95V3M83U94M93N151M601V215M381V331M1377N22M105U27M75N262M86U22M87N24M83V32M93N28M93V27M92U41M85N34M77N139M274N128M	cs:Z::154*tgW~gt236ag-g:373*ctL~gt92ag-a:3*aS~gt80ag-gc:94~gt93ag:151*gaE~gt598ag-a:215*tgW~gt378ag-g:331~gt1377ag:22*gA~gt102ag-ca:27~gt75ag:262*gG~gt83ag-gt:22~gt87ag:24*caQ~gt80ag-g:32~gt93ag:28*agS~gt90ag-t:27*aS~gt89ag-gc:41~gt85ag:34~gt77ag:139~gt274ag:128
westarv0_A02	miniprot	mRNA	3609559	3619901	10849	-	.	ID=MP000265;Rank=1;Identity=1.0000;Positive=1.0000;Target=westarv0_A02_nlr30_31_32_33_g37.t2 1 2117
westarv0_A02	miniprot	CDS	3619438	3619901	832	-	0	Parent=MP000265;Rank=1;Identity=1.0000;Target=westarv0_A02_nlr30_31_32_33_g37.t2 1 154
westarv0_A02	miniprot	CDS	3618080	3619201	1921	-	1	Parent=MP000265;Rank=1;Identity=1.0000;Target=westarv0_A02_nlr30_31_32_33_g37.t2 155 528
westarv0_A02	miniprot	CDS	3617977	3617987	26	-	1	Parent=MP000265;Rank=1;Identity=1.0000;Target=westarv0_A02_nlr30_31_32_33_g37.t2 529 532
westarv0_A02	miniprot	CDS	3617613	3617896	497	-	2	Parent=MP000265;Rank=1;Identity=1.0000;Target=westarv0_A02_nlr30_31_32_33_g37.t2 533 627
westarv0_A02	miniprot	CDS	3617065	3617519	760	-	0	Parent=MP000265;Rank=1;Identity=1.0000;Target=westarv0_A02_nlr30_31_32_33_g37.t2 628 778
westarv0_A02	miniprot	CDS	3615819	3616466	1110	-	1	Parent=MP000265;Rank=1;Identity=1.0000;Target=westarv0_A02_nlr30_31_32_33_g37.t2 779 994
westarv0_A02	miniprot	CDS	3614447	3615440	1682	-	1	Parent=MP000265;Rank=1;Identity=1.0000;Target=westarv0_A02_nlr30_31_32_33_g37.t2 995 1326
westarv0_A02	miniprot	CDS	3613003	3613069	107	-	0	Parent=MP000265;Rank=1;Identity=1.0000;Target=westarv0_A02_nlr30_31_32_33_g37.t2 1327 1348
westarv0_A02	miniprot	CDS	3612818	3612900	143	-	2	Parent=MP000265;Rank=1;Identity=1.0000;Target=westarv0_A02_nlr30_31_32_33_g37.t2 1349 1376
westarv0_A02	miniprot	CDS	3611956	3612742	1335	-	0	Parent=MP000265;Rank=1;Identity=1.0000;Target=westarv0_A02_nlr30_31_32_33_g37.t2 1377 1638
westarv0_A02	miniprot	CDS	3611805	3611872	103	-	2	Parent=MP000265;Rank=1;Identity=1.0000;Target=westarv0_A02_nlr30_31_32_33_g37.t2 1639 1661
westarv0_A02	miniprot	CDS	3611644	3611717	122	-	0	Parent=MP000265;Rank=1;Identity=1.0000;Target=westarv0_A02_nlr30_31_32_33_g37.t2 1662 1685
westarv0_A02	miniprot	CDS	3611467	3611563	158	-	1	Parent=MP000265;Rank=1;Identity=1.0000;Target=westarv0_A02_nlr30_31_32_33_g37.t2 1686 1718
westarv0_A02	miniprot	CDS	3611288	3611373	147	-	0	Parent=MP000265;Rank=1;Identity=1.0000;Target=westarv0_A02_nlr30_31_32_33_g37.t2 1719 1746
westarv0_A02	miniprot	CDS	3611115	3611197	138	-	1	Parent=MP000265;Rank=1;Identity=1.0000;Target=westarv0_A02_nlr30_31_32_33_g37.t2 1747 1774
westarv0_A02	miniprot	CDS	3610901	3611025	216	-	2	Parent=MP000265;Rank=1;Identity=1.0000;Target=westarv0_A02_nlr30_31_32_33_g37.t2 1775 1816
westarv0_A02	miniprot	CDS	3610714	3610815	169	-	0	Parent=MP000265;Rank=1;Identity=1.0000;Target=westarv0_A02_nlr30_31_32_33_g37.t2 1817 1850
westarv0_A02	miniprot	CDS	3610220	3610636	719	-	0	Parent=MP000265;Rank=1;Identity=1.0000;Target=westarv0_A02_nlr30_31_32_33_g37.t2 1851 1989
westarv0_A02	miniprot	CDS	3609559	3609945	664	-	0	Parent=MP000265;Rank=1;Identity=1.0000;Target=westarv0_A02_nlr30_31_32_33_g37.t2 1990 2117
westarv0_A02	miniprot	stop_codon	3609559	3609561	0	-	0	Parent=MP000265;Rank=1
##PAF	westarv0_A02_nlr9_10_g7.t1	2083	0	2083	+	westarv0_A02	35445817	26166653	26174126	6249	6249	0	AS:i:10585	ms:i:10876	np:i:2083	fs:i:0	st:i:0	da:i:0	do:i:0	cg:Z:11M117V358M82N98M82N254M105N436M187V367M90N100M174N425M271N19M125U12M	cs:Z::11*agR~gt114ag-g:358~gt82ag:98~gt82ag:254~gt105ag:436*tgW~gt184ag-g:367~gt90ag:100~gt174ag:425~gt271ag:19*gG~gt122ag-gc:12
westarv0_A02	miniprot	mRNA	26166654	26174129	10876	+	.	ID=MP000266;Rank=1;Identity=1.0000;Positive=1.0000;Target=westarv0_A02_nlr9_10_g7.t1 1 2083
westarv0_A02	miniprot	CDS	26166654	26166688	62	+	0	Parent=MP000266;Rank=1;Identity=1.0000;Target=westarv0_A02_nlr9_10_g7.t1 1 11
westarv0_A02	miniprot	CDS	26166803	26167877	1847	+	1	Parent=MP000266;Rank=1;Identity=1.0000;Target=westarv0_A02_nlr9_10_g7.t1 12 370
westarv0_A02	miniprot	CDS	26167960	26168253	529	+	0	Parent=MP000266;Rank=1;Identity=1.0000;Target=westarv0_A02_nlr9_10_g7.t1 371 468
westarv0_A02	miniprot	CDS	26168336	26169097	1299	+	0	Parent=MP000266;Rank=1;Identity=1.0000;Target=westarv0_A02_nlr9_10_g7.t1 469 722
westarv0_A02	miniprot	CDS	26169203	26170512	2272	+	0	Parent=MP000266;Rank=1;Identity=1.0000;Target=westarv0_A02_nlr9_10_g7.t1 723 1158
westarv0_A02	miniprot	CDS	26170697	26171798	1927	+	1	Parent=MP000266;Rank=1;Identity=1.0000;Target=westarv0_A02_nlr9_10_g7.t1 1159 1526
westarv0_A02	miniprot	CDS	26171889	26172188	525	+	0	Parent=MP000266;Rank=1;Identity=1.0000;Target=westarv0_A02_nlr9_10_g7.t1 1527 1626
westarv0_A02	miniprot	CDS	26172363	26173637	2243	+	0	Parent=MP000266;Rank=1;Identity=1.0000;Target=westarv0_A02_nlr9_10_g7.t1 1627 2051
westarv0_A02	miniprot	CDS	26173909	26173966	112	+	0	Parent=MP000266;Rank=1;Identity=1.0000;Target=westarv0_A02_nlr9_10_g7.t1 2052 2070
westarv0_A02	miniprot	CDS	26174089	26174129	60	+	2	Parent=MP000266;Rank=1;Identity=1.0000;Target=westarv0_A02_nlr9_10_g7.t1 2071 2083
westarv0_A02	miniprot	stop_codon	26174127	26174129	0	+	0	Parent=MP000266;Rank=1
##PAF	westarv0_A02_nlr6_g2.t1	1062	0	1062	+	westarv0_A02	35445817	25566117	25569719	3186	3186	0	AS:i:5344	ms:i:5487	np:i:1062	fs:i:0	st:i:0	da:i:0	do:i:0	cg:Z:184M101V233M132N91M97N93M89N460M	cs:Z::184*tgW~gt98ag-g:233~gt132ag:91~gt97ag:93~gt89ag:460
westarv0_A02	miniprot	mRNA	25566118	25569722	5487	+	.	ID=MP000267;Rank=1;Identity=1.0000;Positive=1.0000;Target=westarv0_A02_nlr6_g2.t1 1 1062
westarv0_A02	miniprot	CDS	25566118	25566671	930	+	0	Parent=MP000267;Rank=1;Identity=1.0000;Target=westarv0_A02_nlr6_g2.t1 1 184
westarv0_A02	miniprot	CDS	25566770	25567469	1186	+	1	Parent=MP000267;Rank=1;Identity=1.0000;Target=westarv0_A02_nlr6_g2.t1 185 418
westarv0_A02	miniprot	CDS	25567602	25567874	469	+	0	Parent=MP000267;Rank=1;Identity=1.0000;Target=westarv0_A02_nlr6_g2.t1 419 509
westarv0_A02	miniprot	CDS	25567972	25568250	485	+	0	Parent=MP000267;Rank=1;Identity=1.0000;Target=westarv0_A02_nlr6_g2.t1 510 602
westarv0_A02	miniprot	CDS	25568340	25569722	2417	+	0	Parent=MP000267;Rank=1;Identity=1.0000;Target=westarv0_A02_nlr6_g2.t1 603 1062
westarv0_A02	miniprot	stop_codon	25569720	25569722	0	+	0	Parent=MP000267;Rank=1
##PAF	westarv0_A02_nlr9_10_g4.t1	144	0	144	+	westarv0_A02	35445817	26161890	26162322	432	432	0	AS:i:746	ms:i:746	np:i:144	fs:i:0	st:i:0	da:i:0	do:i:0	cg:Z:144M	cs:Z::144
westarv0_A02	miniprot	mRNA	26161891	26162325	746	+	.	ID=MP000268;Rank=1;Identity=1.0000;Positive=1.0000;Target=westarv0_A02_nlr9_10_g4.t1 1 144
westarv0_A02	miniprot	CDS	26161891	26162325	746	+	0	Parent=MP000268;Rank=1;Identity=1.0000;Target=westarv0_A02_nlr9_10_g4.t1 1 144
westarv0_A02	miniprot	stop_codon	26162323	26162325	0	+	0	Parent=MP000268;Rank=1
##PAF	westarv0_A03_nlr1_g2.t1	1183	0	1183	+	westarv0_A03	45938915	3080036	3085242	3549	3549	0	AS:i:5996	ms:i:6102	np:i:1183	fs:i:0	st:i:0	da:i:0	do:i:0	cg:Z:199M109V369M90N97M1461N517M	cs:Z::199*tgW~gt106ag-g:369~gt90ag:97~gt1461ag:517
westarv0_A03	miniprot	mRNA	3080037	3085245	6102	+	.	ID=MP000269;Rank=1;Identity=1.0000;Positive=1.0000;Target=westarv0_A03_nlr1_g2.t1 1 1183
westarv0_A03	miniprot	CDS	3080037	3080635	1033	+	0	Parent=MP000269;Rank=1;Identity=1.0000;Target=westarv0_A03_nlr1_g2.t1 1 199
westarv0_A03	miniprot	CDS	3080742	3081849	1904	+	1	Parent=MP000269;Rank=1;Identity=1.0000;Target=westarv0_A03_nlr1_g2.t1 200 569
westarv0_A03	miniprot	CDS	3081940	3082230	516	+	0	Parent=MP000269;Rank=1;Identity=1.0000;Target=westarv0_A03_nlr1_g2.t1 570 666
westarv0_A03	miniprot	CDS	3083692	3085245	2649	+	0	Parent=MP000269;Rank=1;Identity=1.0000;Target=westarv0_A03_nlr1_g2.t1 667 1183
westarv0_A03	miniprot	stop_codon	3085243	3085245	0	+	0	Parent=MP000269;Rank=1
##PAF	westarv0_A03_nlr10_g17.t1	870	0	870	+	westarv0_A03	45938915	32429840	32432941	2610	2610	0	AS:i:4421	ms:i:4483	np:i:870	fs:i:0	st:i:0	da:i:0	do:i:0	cg:Z:355M75U510M419N4M	cs:Z::355*gA~gt72ag-ca:510~gt419ag:4
westarv0_A03	miniprot	mRNA	32429841	32432944	4483	+	.	ID=MP000270;Rank=1;Identity=1.0000;Positive=1.0000;Target=westarv0_A03_nlr10_g17.t1 1 870
westarv0_A03	miniprot	CDS	32429841	32430906	1854	+	0	Parent=MP000270;Rank=1;Identity=1.0000;Target=westarv0_A03_nlr10_g17.t1 1 355
westarv0_A03	miniprot	CDS	32430979	32432510	2608	+	2	Parent=MP000270;Rank=1;Identity=1.0000;Target=westarv0_A03_nlr10_g17.t1 356 866
westarv0_A03	miniprot	CDS	32432930	32432944	21	+	0	Parent=MP000270;Rank=1;Identity=1.0000;Target=westarv0_A03_nlr10_g17.t1 867 870
westarv0_A03	miniprot	stop_codon	32432942	32432944	0	+	0	Parent=MP000270;Rank=1
##PAF	westarv0_A03_nlr11_g20.t1	1030	0	1030	-	westarv0_A03	45938915	27525881	27532367	3090	3090	0	AS:i:5242	ms:i:5348	np:i:1030	fs:i:0	st:i:0	da:i:0	do:i:0	cg:Z:155M3234V368M71N100M94N406M	cs:Z::155*tgW~gt3231ag-g:368~gt71ag:100~gt94ag:406
westarv0_A03	miniprot	mRNA	27525879	27532367	5348	-	.	ID=MP000271;Rank=1;Identity=1.0000;Positive=1.0000;Target=westarv0_A03_nlr11_g20.t1 1 1030
westarv0_A03	miniprot	CDS	27531901	27532367	814	-	0	Parent=MP000271;Rank=1;Identity=1.0000;Target=westarv0_A03_nlr11_g20.t1 1 155
westarv0_A03	miniprot	CDS	27527565	27528669	1890	-	1	Parent=MP000271;Rank=1;Identity=1.0000;Target=westarv0_A03_nlr11_g20.t1 156 524
westarv0_A03	miniprot	CDS	27527194	27527493	519	-	0	Parent=MP000271;Rank=1;Identity=1.0000;Target=westarv0_A03_nlr11_g20.t1 525 624
westarv0_A03	miniprot	CDS	27525879	27527099	2125	-	0	Parent=MP000271;Rank=1;Identity=1.0000;Target=westarv0_A03_nlr11_g20.t1 625 1030
westarv0_A03	miniprot	stop_codon	27525879	27525881	0	-	0	Parent=MP000271;Rank=1
##PAF	westarv0_A03_nlr12_g22.t1	1016	0	1016	-	westarv0_A03	45938915	26625088	26629653	3048	3048	0	AS:i:5035	ms:i:5279	np:i:1016	fs:i:0	st:i:0	da:i:0	do:i:0	cg:Z:22M103N17M216V196M463V369M78N114M153N108M89U138M427U48M	cs:Z::22~gt103ag:17*cgR~gt213ag-a:196*tgW~gt460ag-g:369~gt78ag:114~gt153ag:108*tS~gt86ag-ct:138*aK~gt424ag-aa:48
westarv0_A03	miniprot	mRNA	26625086	26629653	5279	-	.	ID=MP000272;Rank=1;Identity=1.0000;Positive=1.0000;Target=westarv0_A03_nlr12_g22.t1 1 1016
westarv0_A03	miniprot	CDS	26629588	26629653	112	-	0	Parent=MP000272;Rank=1;Identity=1.0000;Target=westarv0_A03_nlr12_g22.t1 1 22
westarv0_A03	miniprot	CDS	26629432	26629484	97	-	0	Parent=MP000272;Rank=1;Identity=1.0000;Target=westarv0_A03_nlr12_g22.t1 23 39
westarv0_A03	miniprot	CDS	26628628	26629218	1026	-	1	Parent=MP000272;Rank=1;Identity=1.0000;Target=westarv0_A03_nlr12_g22.t1 40 236
westarv0_A03	miniprot	CDS	26627060	26628167	1918	-	1	Parent=MP000272;Rank=1;Identity=1.0000;Target=westarv0_A03_nlr12_g22.t1 237 606
westarv0_A03	miniprot	CDS	26626640	26626981	598	-	0	Parent=MP000272;Rank=1;Identity=1.0000;Target=westarv0_A03_nlr12_g22.t1 607 720
westarv0_A03	miniprot	CDS	26626162	26626486	553	-	0	Parent=MP000272;Rank=1;Identity=1.0000;Target=westarv0_A03_nlr12_g22.t1 721 828
westarv0_A03	miniprot	CDS	26625659	26626075	713	-	2	Parent=MP000272;Rank=1;Identity=1.0000;Target=westarv0_A03_nlr12_g22.t1 829 967
westarv0_A03	miniprot	CDS	26625086	26625234	262	-	2	Parent=MP000272;Rank=1;Identity=1.0000;Target=westarv0_A03_nlr12_g22.t1 968 1016
westarv0_A03	miniprot	stop_codon	26625086	26625088	0	-	0	Parent=MP000272;Rank=1
##PAF	westarv0_A03_nlr13_14_g24.t1	1314	0	1314	-	westarv0_A03	45938915	26613670	26618490	3942	3942	0	AS:i:6628	ms:i:6802	np:i:1314	fs:i:0	st:i:0	da:i:0	do:i:0	cg:Z:225M354V367M128N99M118N428M67V134M220U58M	cs:Z::225*tgW~gt351ag-g:367~gt128ag:99~gt118ag:428*ttL~gt64ag-g:134*tF~gt217ag-tt:58
westarv0_A03	miniprot	mRNA	26613668	26618490	6802	-	.	ID=MP000273;Rank=1;Identity=1.0000;Positive=1.0000;Target=westarv0_A03_nlr13_14_g24.t1 1 1314
westarv0_A03	miniprot	CDS	26617814	26618490	1164	-	0	Parent=MP000273;Rank=1;Identity=1.0000;Target=westarv0_A03_nlr13_14_g24.t1 1 225
westarv0_A03	miniprot	CDS	26616361	26617462	1909	-	1	Parent=MP000273;Rank=1;Identity=1.0000;Target=westarv0_A03_nlr13_14_g24.t1 226 593
westarv0_A03	miniprot	CDS	26615936	26616232	533	-	0	Parent=MP000273;Rank=1;Identity=1.0000;Target=westarv0_A03_nlr13_14_g24.t1 594 692
westarv0_A03	miniprot	CDS	26614532	26615817	2168	-	0	Parent=MP000273;Rank=1;Identity=1.0000;Target=westarv0_A03_nlr13_14_g24.t1 693 1120
westarv0_A03	miniprot	CDS	26614064	26614467	696	-	1	Parent=MP000273;Rank=1;Identity=1.0000;Target=westarv0_A03_nlr13_14_g24.t1 1121 1255
westarv0_A03	miniprot	CDS	26613668	26613846	332	-	2	Parent=MP000273;Rank=1;Identity=1.0000;Target=westarv0_A03_nlr13_14_g24.t1 1256 1314
westarv0_A03	miniprot	stop_codon	26613668	26613670	0	-	0	Parent=MP000273;Rank=1
##PAF	westarv0_A03_nlr13_14_g25.t1	1280	0	1280	-	westarv0_A03	45938915	26603952	26611973	3840	3840	0	AS:i:6563	ms:i:6669	np:i:1280	fs:i:0	st:i:0	da:i:0	do:i:0	cg:Z:218M3967V369M81N102M136N590M	cs:Z::218*tgW~gt3964ag-g:369~gt81ag:102~gt136ag:590
westarv0_A03	miniprot	mRNA	26603950	26611973	6669	-	.	ID=MP000274;Rank=1;Identity=1.0000;Positive=1.0000;Target=westarv0_A03_nlr13_14_g25.t1 1 1280
westarv0_A03	miniprot	CDS	26611318	26611973	1123	-	0	Parent=MP000274;Rank=1;Identity=1.0000;Target=westarv0_A03_nlr13_14_g25.t1 1 218
westarv0_A03	miniprot	CDS	26606246	26607353	1938	-	1	Parent=MP000274;Rank=1;Identity=1.0000;Target=westarv0_A03_nlr13_14_g25.t1 219 588
westarv0_A03	miniprot	CDS	26605859	26606164	551	-	0	Parent=MP000274;Rank=1;Identity=1.0000;Target=westarv0_A03_nlr13_14_g25.t1 589 690
westarv0_A03	miniprot	CDS	26603950	26605722	3057	-	0	Parent=MP000274;Rank=1;Identity=1.0000;Target=westarv0_A03_nlr13_14_g25.t1 691 1280
westarv0_A03	miniprot	stop_codon	26603950	26603952	0	-	0	Parent=MP000274;Rank=1
##PAF	westarv0_A03_nlr16_17_g28.t1	1369	0	1369	-	westarv0_A03	45938915	25003393	25008641	4107	4107	0	AS:i:6938	ms:i:7123	np:i:1369	fs:i:0	st:i:0	da:i:0	do:i:0	cg:Z:155M82V361M92N103M138N160M494N161M237N398M101N30M	cs:Z::155*tgW~gt79ag-g:361~gt92ag:103~gt138ag:160~gt494ag:161~gt237ag:398~gt101ag:30
westarv0_A03	miniprot	mRNA	25003391	25008641	7123	-	.	ID=MP000275;Rank=1;Identity=1.0000;Positive=1.0000;Target=westarv0_A03_nlr16_17_g28.t1 1 1369
westarv0_A03	miniprot	CDS	25008175	25008641	820	-	0	Parent=MP000275;Rank=1;Identity=1.0000;Target=westarv0_A03_nlr16_17_g28.t1 1 155
westarv0_A03	miniprot	CDS	25007012	25008095	1834	-	1	Parent=MP000275;Rank=1;Identity=1.0000;Target=westarv0_A03_nlr16_17_g28.t1 156 517
westarv0_A03	miniprot	CDS	25006611	25006919	550	-	0	Parent=MP000275;Rank=1;Identity=1.0000;Target=westarv0_A03_nlr16_17_g28.t1 518 620
westarv0_A03	miniprot	CDS	25005993	25006472	831	-	0	Parent=MP000275;Rank=1;Identity=1.0000;Target=westarv0_A03_nlr16_17_g28.t1 621 780
westarv0_A03	miniprot	CDS	25005016	25005498	840	-	0	Parent=MP000275;Rank=1;Identity=1.0000;Target=westarv0_A03_nlr16_17_g28.t1 781 941
westarv0_A03	miniprot	CDS	25003585	25004778	2095	-	0	Parent=MP000275;Rank=1;Identity=1.0000;Target=westarv0_A03_nlr16_17_g28.t1 942 1339
westarv0_A03	miniprot	CDS	25003391	25003483	153	-	0	Parent=MP000275;Rank=1;Identity=1.0000;Target=westarv0_A03_nlr16_17_g28.t1 1340 1369
westarv0_A03	miniprot	stop_codon	25003391	25003393	0	-	0	Parent=MP000275;Rank=1
##PAF	westarv0_A03_nlr16_17_g29.t1	1500	0	1500	-	westarv0_A03	45938915	24996616	25003013	4500	4500	0	AS:i:7529	ms:i:7858	np:i:1500	fs:i:0	st:i:0	da:i:0	do:i:0	cg:Z:70M199U57M120N21M147N21M322U25M588N167M100V361M100N103M114N153M137N411M79N108M	cs:Z::70*aN~gt196ag-at:57~gt120ag:21~gt147ag:21*gG~gt319ag-gg:25~gt588ag:167*tgW~gt97ag-g:361~gt100ag:103~gt114ag:153~gt137ag:411~gt79ag:108
westarv0_A03	miniprot	mRNA	24996614	25003013	7858	-	.	ID=MP000276;Rank=1;Identity=1.0000;Positive=1.0000;Target=westarv0_A03_nlr16_17_g29.t1 1 1500
westarv0_A03	miniprot	CDS	25002803	25003013	384	-	0	Parent=MP000276;Rank=1;Identity=1.0000;Target=westarv0_A03_nlr16_17_g29.t1 1 70
westarv0_A03	miniprot	CDS	25002434	25002606	301	-	2	Parent=MP000276;Rank=1;Identity=1.0000;Target=westarv0_A03_nlr16_17_g29.t1 71 128
westarv0_A03	miniprot	CDS	25002251	25002313	109	-	0	Parent=MP000276;Rank=1;Identity=1.0000;Target=westarv0_A03_nlr16_17_g29.t1 129 149
westarv0_A03	miniprot	CDS	25002040	25002103	114	-	0	Parent=MP000276;Rank=1;Identity=1.0000;Target=westarv0_A03_nlr16_17_g29.t1 150 170
westarv0_A03	miniprot	CDS	25001644	25001720	129	-	2	Parent=MP000276;Rank=1;Identity=1.0000;Target=westarv0_A03_nlr16_17_g29.t1 171 196
westarv0_A03	miniprot	CDS	25000553	25001055	882	-	0	Parent=MP000276;Rank=1;Identity=1.0000;Target=westarv0_A03_nlr16_17_g29.t1 197 363
westarv0_A03	miniprot	CDS	24999372	25000455	1841	-	1	Parent=MP000276;Rank=1;Identity=1.0000;Target=westarv0_A03_nlr16_17_g29.t1 364 725
westarv0_A03	miniprot	CDS	24998963	24999271	556	-	0	Parent=MP000276;Rank=1;Identity=1.0000;Target=westarv0_A03_nlr16_17_g29.t1 726 828
westarv0_A03	miniprot	CDS	24998390	24998848	814	-	0	Parent=MP000276;Rank=1;Identity=1.0000;Target=westarv0_A03_nlr16_17_g29.t1 829 981
westarv0_A03	miniprot	CDS	24997020	24998252	2176	-	0	Parent=MP000276;Rank=1;Identity=1.0000;Target=westarv0_A03_nlr16_17_g29.t1 982 1392
westarv0_A03	miniprot	CDS	24996614	24996940	552	-	0	Parent=MP000276;Rank=1;Identity=1.0000;Target=westarv0_A03_nlr16_17_g29.t1 1393 1500
westarv0_A03	miniprot	stop_codon	24996614	24996616	0	-	0	Parent=MP000276;Rank=1
##PAF	westarv0_A03_nlr18_g31.t1	911	0	911	-	westarv0_A03	45938915	22427941	22430905	2733	2733	0	AS:i:4686	ms:i:4755	np:i:911	fs:i:0	st:i:0	da:i:0	do:i:0	cg:Z:293M140U48M97U568M	cs:Z::293*gG~gt137ag-ga:48*gE~gt94ag-ag:568
westarv0_A03	miniprot	mRNA	22427939	22430905	4755	-	.	ID=MP000277;Rank=1;Identity=1.0000;Positive=1.0000;Target=westarv0_A03_nlr18_g31.t1 1 911
westarv0_A03	miniprot	CDS	22430026	22430905	1504	-	0	Parent=MP000277;Rank=1;Identity=1.0000;Target=westarv0_A03_nlr18_g31.t1 1 293
westarv0_A03	miniprot	CDS	22429742	22429888	264	-	2	Parent=MP000277;Rank=1;Identity=1.0000;Target=westarv0_A03_nlr18_g31.t1 294 342
westarv0_A03	miniprot	CDS	22427939	22429647	2987	-	2	Parent=MP000277;Rank=1;Identity=1.0000;Target=westarv0_A03_nlr18_g31.t1 343 911
westarv0_A03	miniprot	stop_codon	22427939	22427941	0	-	0	Parent=MP000277;Rank=1
##PAF	westarv0_A03_nlr19_g32.t1	241	0	241	-	westarv0_A03	45938915	22353872	22354708	723	723	0	AS:i:1207	ms:i:1255	np:i:241	fs:i:0	st:i:0	da:i:0	do:i:0	cg:Z:155M116V85M	cs:Z::155*tgW~gt113ag-g:85
westarv0_A03	miniprot	mRNA	22353870	22354708	1255	-	.	ID=MP000278;Rank=1;Identity=1.0000;Positive=1.0000;Target=westarv0_A03_nlr19_g32.t1 1 241
westarv0_A03	miniprot	CDS	22354242	22354708	812	-	0	Parent=MP000278;Rank=1;Identity=1.0000;Target=westarv0_A03_nlr19_g32.t1 1 155
westarv0_A03	miniprot	CDS	22353870	22354128	443	-	1	Parent=MP000278;Rank=1;Identity=1.0000;Target=westarv0_A03_nlr19_g32.t1 156 241
westarv0_A03	miniprot	stop_codon	22353870	22353872	0	-	0	Parent=MP000278;Rank=1
##PAF	westarv0_A03_nlr2_g5.t1	1229	0	1229	+	westarv0_A03	45938915	3470631	3476040	3687	3687	0	AS:i:6229	ms:i:6335	np:i:1229	fs:i:0	st:i:0	da:i:0	do:i:0	cg:Z:199M109V369M90N97M1526N563M	cs:Z::199*tgW~gt106ag-g:369~gt90ag:97~gt1526ag:563
westarv0_A03	miniprot	mRNA	3470632	3476043	6335	+	.	ID=MP000279;Rank=1;Identity=1.0000;Positive=1.0000;Target=westarv0_A03_nlr2_g5.t1 1 1229
westarv0_A03	miniprot	CDS	3470632	3471230	1034	+	0	Parent=MP000279;Rank=1;Identity=1.0000;Target=westarv0_A03_nlr2_g5.t1 1 199
westarv0_A03	miniprot	CDS	3471337	3472444	1904	+	1	Parent=MP000279;Rank=1;Identity=1.0000;Target=westarv0_A03_nlr2_g5.t1 200 569
westarv0_A03	miniprot	CDS	3472535	3472825	516	+	0	Parent=MP000279;Rank=1;Identity=1.0000;Target=westarv0_A03_nlr2_g5.t1 570 666
westarv0_A03	miniprot	CDS	3474352	3476043	2881	+	0	Parent=MP000279;Rank=1;Identity=1.0000;Target=westarv0_A03_nlr2_g5.t1 667 1229
westarv0_A03	miniprot	stop_codon	3476041	3476043	0	+	0	Parent=MP000279;Rank=1
##PAF	westarv0_A03_nlr20_g34.t1	1232	0	1232	-	westarv0_A03	45938915	17533519	17538197	3696	3696	0	AS:i:6287	ms:i:6393	np:i:1232	fs:i:0	st:i:0	da:i:0	do:i:0	cg:Z:207M617V365M74N97M294N562M	cs:Z::207*tgW~gt614ag-g:365~gt74ag:97~gt294ag:562
westarv0_A03	miniprot	mRNA	17533517	17538197	6393	-	.	ID=MP000280;Rank=1;Identity=1.0000;Positive=1.0000;Target=westarv0_A03_nlr20_g34.t1 1 1232
westarv0_A03	miniprot	CDS	17537575	17538197	1065	-	0	Parent=MP000280;Rank=1;Identity=1.0000;Target=westarv0_A03_nlr20_g34.t1 1 207
westarv0_A03	miniprot	CDS	17535865	17536960	1870	-	1	Parent=MP000280;Rank=1;Identity=1.0000;Target=westarv0_A03_nlr20_g34.t1 208 573
westarv0_A03	miniprot	CDS	17535500	17535790	509	-	0	Parent=MP000280;Rank=1;Identity=1.0000;Target=westarv0_A03_nlr20_g34.t1 574 670
westarv0_A03	miniprot	CDS	17533517	17535205	2949	-	0	Parent=MP000280;Rank=1;Identity=1.0000;Target=westarv0_A03_nlr20_g34.t1 671 1232
westarv0_A03	miniprot	stop_codon	17533517	17533519	0	-	0	Parent=MP000280;Rank=1
##PAF	westarv0_A03_nlr22_g36.t1	1263	0	1263	-	westarv0_A03	45938915	17194886	17199047	3789	3789	0	AS:i:6503	ms:i:6652	np:i:1263	fs:i:0	st:i:0	da:i:0	do:i:0	cg:Z:165M99V369M122N92M93N613M61N23M	cs:Z::165*tgC~gt96ag-t:369~gt122ag:92~gt93ag:613~gt61ag:23
westarv0_A03	miniprot	mRNA	17194884	17199047	6652	-	.	ID=MP000281;Rank=1;Identity=1.0000;Positive=1.0000;Target=westarv0_A03_nlr22_g36.t1 1 1263
westarv0_A03	miniprot	CDS	17198551	17199047	854	-	0	Parent=MP000281;Rank=1;Identity=1.0000;Target=westarv0_A03_nlr22_g36.t1 1 165
westarv0_A03	miniprot	CDS	17197347	17198454	1914	-	1	Parent=MP000281;Rank=1;Identity=1.0000;Target=westarv0_A03_nlr22_g36.t1 166 535
westarv0_A03	miniprot	CDS	17196949	17197224	498	-	0	Parent=MP000281;Rank=1;Identity=1.0000;Target=westarv0_A03_nlr22_g36.t1 536 627
westarv0_A03	miniprot	CDS	17195017	17196855	3264	-	0	Parent=MP000281;Rank=1;Identity=1.0000;Target=westarv0_A03_nlr22_g36.t1 628 1240
westarv0_A03	miniprot	CDS	17194884	17194955	122	-	0	Parent=MP000281;Rank=1;Identity=1.0000;Target=westarv0_A03_nlr22_g36.t1 1241 1263
westarv0_A03	miniprot	stop_codon	17194884	17194886	0	-	0	Parent=MP000281;Rank=1
##PAF	westarv0_A03_nlr23_24_g38.t1	1806	0	1806	-	westarv0_A03	45938915	17185525	17192446	5418	5418	0	AS:i:9164	ms:i:9448	np:i:1806	fs:i:0	st:i:0	da:i:0	do:i:0	cg:Z:161M101V369M78N81M90N50M893V176M93V371M91N95M95N463M74U36M	cs:Z::161*tgC~gt98ag-t:369~gt78ag:81~gt90ag:50*gtV~gt890ag-a:176*tgC~gt90ag-t:371~gt91ag:95~gt95ag:463*gG~gt71ag-ga:36
westarv0_A03	miniprot	mRNA	17185523	17192446	9448	-	.	ID=MP000282;Rank=1;Identity=1.0000;Positive=1.0000;Target=westarv0_A03_nlr23_24_g38.t1 1 1806
westarv0_A03	miniprot	CDS	17191962	17192446	833	-	0	Parent=MP000282;Rank=1;Identity=1.0000;Target=westarv0_A03_nlr23_24_g38.t1 1 161
westarv0_A03	miniprot	CDS	17190756	17191863	1922	-	1	Parent=MP000282;Rank=1;Identity=1.0000;Target=westarv0_A03_nlr23_24_g38.t1 162 531
westarv0_A03	miniprot	CDS	17190435	17190677	431	-	0	Parent=MP000282;Rank=1;Identity=1.0000;Target=westarv0_A03_nlr23_24_g38.t1 532 612
westarv0_A03	miniprot	CDS	17190193	17190344	279	-	0	Parent=MP000282;Rank=1;Identity=1.0000;Target=westarv0_A03_nlr23_24_g38.t1 613 662
westarv0_A03	miniprot	CDS	17188772	17189302	900	-	1	Parent=MP000282;Rank=1;Identity=1.0000;Target=westarv0_A03_nlr23_24_g38.t1 663 839
westarv0_A03	miniprot	CDS	17187568	17188681	1929	-	1	Parent=MP000282;Rank=1;Identity=1.0000;Target=westarv0_A03_nlr23_24_g38.t1 840 1211
westarv0_A03	miniprot	CDS	17187192	17187476	520	-	0	Parent=MP000282;Rank=1;Identity=1.0000;Target=westarv0_A03_nlr23_24_g38.t1 1212 1306
westarv0_A03	miniprot	CDS	17185707	17187096	2456	-	0	Parent=MP000282;Rank=1;Identity=1.0000;Target=westarv0_A03_nlr23_24_g38.t1 1307 1769
westarv0_A03	miniprot	CDS	17185523	17185635	178	-	2	Parent=MP000282;Rank=1;Identity=1.0000;Target=westarv0_A03_nlr23_24_g38.t1 1770 1806
westarv0_A03	miniprot	stop_codon	17185523	17185525	0	-	0	Parent=MP000282;Rank=1
##PAF	westarv0_A03_nlr26_g41.t1	1854	0	1854	-	westarv0_A03	45938915	4846405	4854217	5562	5562	0	AS:i:9165	ms:i:9543	np:i:1854	fs:i:0	st:i:0	da:i:0	do:i:0	cg:Z:111M256N51M167U55M234U71M84N15M130V169M90V15M73U290M169N94M90N460M545N150M427N368M	cs:Z::111~gt256ag:51*cQ~gt164ag-ag:55*tW~gt231ag-gg:71~gt84ag:15*ttL~gt127ag-a:169*tgC~gt87ag-t:15*gD~gt70ag-at:290~gt169ag:94~gt90ag:460~gt545ag:150~gt427ag:368
westarv0_A03	miniprot	mRNA	4846403	4854217	9543	-	.	ID=MP000283;Rank=1;Identity=1.0000;Positive=1.0000;Target=westarv0_A03_nlr26_g41.t1 1 1854
westarv0_A03	miniprot	CDS	4853885	4854217	575	-	0	Parent=MP000283;Rank=1;Identity=1.0000;Target=westarv0_A03_nlr26_g41.t1 1 111
westarv0_A03	miniprot	CDS	4853475	4853628	256	-	0	Parent=MP000283;Rank=1;Identity=1.0000;Target=westarv0_A03_nlr26_g41.t1 112 162
westarv0_A03	miniprot	CDS	4853143	4853310	294	-	2	Parent=MP000283;Rank=1;Identity=1.0000;Target=westarv0_A03_nlr26_g41.t1 163 218
westarv0_A03	miniprot	CDS	4852697	4852911	381	-	2	Parent=MP000283;Rank=1;Identity=1.0000;Target=westarv0_A03_nlr26_g41.t1 219 290
westarv0_A03	miniprot	CDS	4852566	4852612	77	-	0	Parent=MP000283;Rank=1;Identity=1.0000;Target=westarv0_A03_nlr26_g41.t1 291 305
westarv0_A03	miniprot	CDS	4851929	4852438	873	-	1	Parent=MP000283;Rank=1;Identity=1.0000;Target=westarv0_A03_nlr26_g41.t1 306 475
westarv0_A03	miniprot	CDS	4851795	4851841	77	-	1	Parent=MP000283;Rank=1;Identity=1.0000;Target=westarv0_A03_nlr26_g41.t1 476 491
westarv0_A03	miniprot	CDS	4850853	4851724	1495	-	2	Parent=MP000283;Rank=1;Identity=1.0000;Target=westarv0_A03_nlr26_g41.t1 492 782
westarv0_A03	miniprot	CDS	4850402	4850683	497	-	0	Parent=MP000283;Rank=1;Identity=1.0000;Target=westarv0_A03_nlr26_g41.t1 783 876
westarv0_A03	miniprot	CDS	4848932	4850311	2412	-	0	Parent=MP000283;Rank=1;Identity=1.0000;Target=westarv0_A03_nlr26_g41.t1 877 1336
westarv0_A03	miniprot	CDS	4847937	4848386	723	-	0	Parent=MP000283;Rank=1;Identity=1.0000;Target=westarv0_A03_nlr26_g41.t1 1337 1486
westarv0_A03	miniprot	CDS	4846403	4847509	1883	-	0	Parent=MP000283;Rank=1;Identity=1.0000;Target=westarv0_A03_nlr26_g41.t1 1487 1854
westarv0_A03	miniprot	stop_codon	4846403	4846405	0	-	0	Parent=MP000283;Rank=1
##PAF	westarv0_A03_nlr27_g43.t1	1101	0	1101	-	westarv0_A03	45938915	3290821	3294746	3303	3303	0	AS:i:5523	ms:i:5743	np:i:1101	fs:i:0	st:i:0	da:i:0	do:i:0	cg:Z:19M88N154M96V199M100U92M79N19M87N97M178N519M	cs:Z::19~gt88ag:154*tgW~gt93ag-g:199*tW~gt97ag-gg:92~gt79ag:19~gt87ag:97~gt178ag:519
westarv0_A03	miniprot	mRNA	3290819	3294746	5743	-	.	ID=MP000284;Rank=1;Identity=1.0000;Positive=1.0000;Target=westarv0_A03_nlr27_g43.t1 1 1101
westarv0_A03	miniprot	CDS	3294690	3294746	88	-	0	Parent=MP000284;Rank=1;Identity=1.0000;Target=westarv0_A03_nlr27_g43.t1 1 19
westarv0_A03	miniprot	CDS	3294138	3294601	821	-	0	Parent=MP000284;Rank=1;Identity=1.0000;Target=westarv0_A03_nlr27_g43.t1 20 173
westarv0_A03	miniprot	CDS	3293446	3294044	1037	-	1	Parent=MP000284;Rank=1;Identity=1.0000;Target=westarv0_A03_nlr27_g43.t1 174 373
westarv0_A03	miniprot	CDS	3293071	3293348	480	-	2	Parent=MP000284;Rank=1;Identity=1.0000;Target=westarv0_A03_nlr27_g43.t1 374 466
westarv0_A03	miniprot	CDS	3292935	3292991	104	-	0	Parent=MP000284;Rank=1;Identity=1.0000;Target=westarv0_A03_nlr27_g43.t1 467 485
westarv0_A03	miniprot	CDS	3292557	3292847	512	-	0	Parent=MP000284;Rank=1;Identity=1.0000;Target=westarv0_A03_nlr27_g43.t1 486 582
westarv0_A03	miniprot	CDS	3290819	3292378	2701	-	0	Parent=MP000284;Rank=1;Identity=1.0000;Target=westarv0_A03_nlr27_g43.t1 583 1101
westarv0_A03	miniprot	stop_codon	3290819	3290821	0	-	0	Parent=MP000284;Rank=1
##PAF	westarv0_A03_nlr29_30_g48.t1	1189	0	1189	-	westarv0_A03	45938915	3201611	3205541	3567	3567	0	AS:i:6081	ms:i:6187	np:i:1189	fs:i:0	st:i:0	da:i:0	do:i:0	cg:Z:203M99V369M89N97M178N519M	cs:Z::203*tgW~gt96ag-g:369~gt89ag:97~gt178ag:519
westarv0_A03	miniprot	mRNA	3201609	3205541	6187	-	.	ID=MP000285;Rank=1;Identity=1.0000;Positive=1.0000;Target=westarv0_A03_nlr29_30_g48.t1 1 1189
westarv0_A03	miniprot	CDS	3204931	3205541	1059	-	0	Parent=MP000285;Rank=1;Identity=1.0000;Target=westarv0_A03_nlr29_30_g48.t1 1 203
westarv0_A03	miniprot	CDS	3203727	3204834	1915	-	1	Parent=MP000285;Rank=1;Identity=1.0000;Target=westarv0_A03_nlr29_30_g48.t1 204 573
westarv0_A03	miniprot	CDS	3203347	3203637	512	-	0	Parent=MP000285;Rank=1;Identity=1.0000;Target=westarv0_A03_nlr29_30_g48.t1 574 670
westarv0_A03	miniprot	CDS	3201609	3203168	2701	-	0	Parent=MP000285;Rank=1;Identity=1.0000;Target=westarv0_A03_nlr29_30_g48.t1 671 1189
westarv0_A03	miniprot	stop_codon	3201609	3201611	0	-	0	Parent=MP000285;Rank=1
##PAF	westarv0_A03_nlr29_30_g49.t1	1178	0	1178	-	westarv0_A03	45938915	3196431	3200443	3534	3534	0	AS:i:6020	ms:i:6126	np:i:1178	fs:i:0	st:i:0	da:i:0	do:i:0	cg:Z:200M117V369M91N97M273N511M	cs:Z::200*tgW~gt114ag-g:369~gt91ag:97~gt273ag:511
westarv0_A03	miniprot	mRNA	3196429	3200443	6126	-	.	ID=MP000286;Rank=1;Identity=1.0000;Positive=1.0000;Target=westarv0_A03_nlr29_30_g49.t1 1 1178
westarv0_A03	miniprot	CDS	3199842	3200443	1049	-	0	Parent=MP000286;Rank=1;Identity=1.0000;Target=westarv0_A03_nlr29_30_g49.t1 1 200
westarv0_A03	miniprot	CDS	3198620	3199727	1918	-	1	Parent=MP000286;Rank=1;Identity=1.0000;Target=westarv0_A03_nlr29_30_g49.t1 201 570
westarv0_A03	miniprot	CDS	3198238	3198528	518	-	0	Parent=MP000286;Rank=1;Identity=1.0000;Target=westarv0_A03_nlr29_30_g49.t1 571 667
westarv0_A03	miniprot	CDS	3196429	3197964	2641	-	0	Parent=MP000286;Rank=1;Identity=1.0000;Target=westarv0_A03_nlr29_30_g49.t1 668 1178
westarv0_A03	miniprot	stop_codon	3196429	3196431	0	-	0	Parent=MP000286;Rank=1
##PAF	westarv0_A03_nlr31_32_g53.t1	1189	0	1189	-	westarv0_A03	45938915	2837525	2841456	3567	3567	0	AS:i:6071	ms:i:6177	np:i:1189	fs:i:0	st:i:0	da:i:0	do:i:0	cg:Z:203M99V369M90N97M178N519M	cs:Z::203*tgW~gt96ag-g:369~gt90ag:97~gt178ag:519
westarv0_A03	miniprot	mRNA	2837523	2841456	6177	-	.	ID=MP000287;Rank=1;Identity=1.0000;Positive=1.0000;Target=westarv0_A03_nlr31_32_g53.t1 1 1189
westarv0_A03	miniprot	CDS	2840846	2841456	1056	-	0	Parent=MP000287;Rank=1;Identity=1.0000;Target=westarv0_A03_nlr31_32_g53.t1 1 203
westarv0_A03	miniprot	CDS	2839642	2840749	1909	-	1	Parent=MP000287;Rank=1;Identity=1.0000;Target=westarv0_A03_nlr31_32_g53.t1 204 573
westarv0_A03	miniprot	CDS	2839261	2839551	513	-	0	Parent=MP000287;Rank=1;Identity=1.0000;Target=westarv0_A03_nlr31_32_g53.t1 574 670
westarv0_A03	miniprot	CDS	2837523	2839082	2699	-	0	Parent=MP000287;Rank=1;Identity=1.0000;Target=westarv0_A03_nlr31_32_g53.t1 671 1189
westarv0_A03	miniprot	stop_codon	2837523	2837525	0	-	0	Parent=MP000287;Rank=1
##PAF	westarv0_A03_nlr31_32_g54.t1	1178	0	1178	-	westarv0_A03	45938915	2832334	2836346	3534	3534	0	AS:i:6022	ms:i:6128	np:i:1178	fs:i:0	st:i:0	da:i:0	do:i:0	cg:Z:200M117V369M91N97M273N511M	cs:Z::200*tgW~gt114ag-g:369~gt91ag:97~gt273ag:511
westarv0_A03	miniprot	mRNA	2832332	2836346	6128	-	.	ID=MP000288;Rank=1;Identity=1.0000;Positive=1.0000;Target=westarv0_A03_nlr31_32_g54.t1 1 1178
westarv0_A03	miniprot	CDS	2835745	2836346	1051	-	0	Parent=MP000288;Rank=1;Identity=1.0000;Target=westarv0_A03_nlr31_32_g54.t1 1 200
westarv0_A03	miniprot	CDS	2834523	2835630	1921	-	1	Parent=MP000288;Rank=1;Identity=1.0000;Target=westarv0_A03_nlr31_32_g54.t1 201 570
westarv0_A03	miniprot	CDS	2834141	2834431	521	-	0	Parent=MP000288;Rank=1;Identity=1.0000;Target=westarv0_A03_nlr31_32_g54.t1 571 667
westarv0_A03	miniprot	CDS	2832332	2833867	2635	-	0	Parent=MP000288;Rank=1;Identity=1.0000;Target=westarv0_A03_nlr31_32_g54.t1 668 1178
westarv0_A03	miniprot	stop_codon	2832332	2832334	0	-	0	Parent=MP000288;Rank=1
##PAF	westarv0_A03_nlr4_g8.t1	1197	0	1197	+	westarv0_A03	45938915	5339632	5343555	3591	3591	0	AS:i:6088	ms:i:6194	np:i:1197	fs:i:0	st:i:0	da:i:0	do:i:0	cg:Z:215M93V369M95N97M147N515M	cs:Z::215*tgW~gt90ag-g:369~gt95ag:97~gt147ag:515
westarv0_A03	miniprot	mRNA	5339633	5343558	6194	+	.	ID=MP000289;Rank=1;Identity=1.0000;Positive=1.0000;Target=westarv0_A03_nlr4_g8.t1 1 1197
westarv0_A03	miniprot	CDS	5339633	5340279	1113	+	0	Parent=MP000289;Rank=1;Identity=1.0000;Target=westarv0_A03_nlr4_g8.t1 1 215
westarv0_A03	miniprot	CDS	5340370	5341477	1904	+	1	Parent=MP000289;Rank=1;Identity=1.0000;Target=westarv0_A03_nlr4_g8.t1 216 585
westarv0_A03	miniprot	CDS	5341573	5341863	506	+	0	Parent=MP000289;Rank=1;Identity=1.0000;Target=westarv0_A03_nlr4_g8.t1 586 682
westarv0_A03	miniprot	CDS	5342011	5343558	2671	+	0	Parent=MP000289;Rank=1;Identity=1.0000;Target=westarv0_A03_nlr4_g8.t1 683 1197
westarv0_A03	miniprot	stop_codon	5343556	5343558	0	+	0	Parent=MP000289;Rank=1
##PAF	westarv0_A03_nlr5_g11.t1	1207	0	1207	+	westarv0_A03	45938915	15043400	15047349	3621	3621	0	AS:i:6229	ms:i:6349	np:i:1207	fs:i:0	st:i:0	da:i:0	do:i:0	cg:Z:151M86V375M77N103M95N353M73N224M	cs:Z::151*agS~gt83ag-c:375~gt77ag:103~gt95ag:353~gt73ag:224
westarv0_A03	miniprot	mRNA	15043401	15047352	6349	+	.	ID=MP000290;Rank=1;Identity=1.0000;Positive=1.0000;Target=westarv0_A03_nlr5_g11.t1 1 1207
westarv0_A03	miniprot	CDS	15043401	15043855	768	+	0	Parent=MP000290;Rank=1;Identity=1.0000;Target=westarv0_A03_nlr5_g11.t1 1 151
westarv0_A03	miniprot	CDS	15043939	15045064	1965	+	1	Parent=MP000290;Rank=1;Identity=1.0000;Target=westarv0_A03_nlr5_g11.t1 152 527
westarv0_A03	miniprot	CDS	15045142	15045450	566	+	0	Parent=MP000290;Rank=1;Identity=1.0000;Target=westarv0_A03_nlr5_g11.t1 528 630
westarv0_A03	miniprot	CDS	15045546	15046604	1809	+	0	Parent=MP000290;Rank=1;Identity=1.0000;Target=westarv0_A03_nlr5_g11.t1 631 983
westarv0_A03	miniprot	CDS	15046678	15047352	1241	+	0	Parent=MP000290;Rank=1;Identity=1.0000;Target=westarv0_A03_nlr5_g11.t1 984 1207
westarv0_A03	miniprot	stop_codon	15047350	15047352	0	+	0	Parent=MP000290;Rank=1
##PAF	westarv0_A03_nlr6_g14.t1	982	0	982	+	westarv0_A03	45938915	15229918	15234160	2946	2946	0	AS:i:4971	ms:i:5127	np:i:982	fs:i:0	st:i:0	da:i:0	do:i:0	cg:Z:156M79V372M84N99M108N136M87N192M941N26M	cs:Z::156*tgW~gt76ag-g:372~gt84ag:99~gt108ag:136~gt87ag:192~gt941ag:26
westarv0_A03	miniprot	mRNA	15229919	15234163	5127	+	.	ID=MP000291;Rank=1;Identity=1.0000;Positive=1.0000;Target=westarv0_A03_nlr6_g14.t1 1 982
westarv0_A03	miniprot	CDS	15229919	15230388	824	+	0	Parent=MP000291;Rank=1;Identity=1.0000;Target=westarv0_A03_nlr6_g14.t1 1 156
westarv0_A03	miniprot	CDS	15230465	15231581	1927	+	1	Parent=MP000291;Rank=1;Identity=1.0000;Target=westarv0_A03_nlr6_g14.t1 157 529
westarv0_A03	miniprot	CDS	15231666	15231962	552	+	0	Parent=MP000291;Rank=1;Identity=1.0000;Target=westarv0_A03_nlr6_g14.t1 530 628
westarv0_A03	miniprot	CDS	15232071	15232478	683	+	0	Parent=MP000291;Rank=1;Identity=1.0000;Target=westarv0_A03_nlr6_g14.t1 629 764
westarv0_A03	miniprot	CDS	15232566	15233141	1007	+	0	Parent=MP000291;Rank=1;Identity=1.0000;Target=westarv0_A03_nlr6_g14.t1 765 956
westarv0_A03	miniprot	CDS	15234083	15234163	134	+	0	Parent=MP000291;Rank=1;Identity=1.0000;Target=westarv0_A03_nlr6_g14.t1 957 982
westarv0_A03	miniprot	stop_codon	15234161	15234163	0	+	0	Parent=MP000291;Rank=1
##PAF	westarv0_A03_nlr7_g15.t1	971	0	971	+	westarv0_A03	45938915	22001763	22005034	2913	2913	0	AS:i:5015	ms:i:5084	np:i:971	fs:i:0	st:i:0	da:i:0	do:i:0	cg:Z:295M134U49M230U625M	cs:Z::295*gG~gt131ag-gt:49*gE~gt227ag-aa:625
westarv0_A03	miniprot	mRNA	22001764	22005037	5084	+	.	ID=MP000292;Rank=1;Identity=1.0000;Positive=1.0000;Target=westarv0_A03_nlr7_g15.t1 1 971
westarv0_A03	miniprot	CDS	22001764	22002649	1522	+	0	Parent=MP000292;Rank=1;Identity=1.0000;Target=westarv0_A03_nlr7_g15.t1 1 295
westarv0_A03	miniprot	CDS	22002781	22002930	268	+	2	Parent=MP000292;Rank=1;Identity=1.0000;Target=westarv0_A03_nlr7_g15.t1 296 345
westarv0_A03	miniprot	CDS	22003158	22005037	3294	+	2	Parent=MP000292;Rank=1;Identity=1.0000;Target=westarv0_A03_nlr7_g15.t1 346 971
westarv0_A03	miniprot	stop_codon	22005035	22005037	0	+	0	Parent=MP000292;Rank=1
##PAF	westarv0_A04_nlr10_g6.t1	176	0	176	-	westarv0_A04	24941254	3791239	3791847	528	528	0	AS:i:880	ms:i:926	np:i:176	fs:i:0	st:i:0	da:i:0	do:i:66	cg:Z:156M83V19M	cs:Z::156*tgC~gt80ag-t:19
westarv0_A04	miniprot	mRNA	3791240	3791847	926	-	.	ID=MP000293;Rank=1;Identity=1.0000;Positive=1.0000;Target=westarv0_A04_nlr10_g6.t1 1 176
westarv0_A04	miniprot	CDS	3791378	3791847	812	-	0	Parent=MP000293;Rank=1;Identity=1.0000;Target=westarv0_A04_nlr10_g6.t1 1 156
westarv0_A04	miniprot	CDS	3791240	3791297	114	-	1	Parent=MP000293;Rank=1;Identity=1.0000;Target=westarv0_A04_nlr10_g6.t1 157 176
##PAF	westarv0_A04_nlr10_g8.t1	959	0	959	-	westarv0_A04	24941254	3780352	3783412	2877	2877	0	AS:i:4965	ms:i:5023	np:i:959	fs:i:0	st:i:0	da:i:0	do:i:0	cg:Z:366M92N94M91N499M	cs:Z::366~gt92ag:94~gt91ag:499
westarv0_A04	miniprot	mRNA	3780350	3783412	5023	-	.	ID=MP000294;Rank=1;Identity=1.0000;Positive=1.0000;Target=westarv0_A04_nlr10_g8.t1 1 959
westarv0_A04	miniprot	CDS	3782315	3783412	1910	-	0	Parent=MP000294;Rank=1;Identity=1.0000;Target=westarv0_A04_nlr10_g8.t1 1 366
westarv0_A04	miniprot	CDS	3781941	3782222	501	-	0	Parent=MP000294;Rank=1;Identity=1.0000;Target=westarv0_A04_nlr10_g8.t1 367 460
westarv0_A04	miniprot	CDS	3780350	3781849	2612	-	0	Parent=MP000294;Rank=1;Identity=1.0000;Target=westarv0_A04_nlr10_g8.t1 461 959
westarv0_A04	miniprot	stop_codon	3780350	3780352	0	-	0	Parent=MP000294;Rank=1
##PAF	westarv0_A04_nlr4_g2.t1	1111	0	1111	+	westarv0_A04	24941254	13887465	13891399	3333	3333	0	AS:i:5732	ms:i:5846	np:i:1111	fs:i:0	st:i:0	da:i:0	do:i:0	cg:Z:155M162V369M92N108M350N478M	cs:Z::155*tgW~gt159ag-g:369~gt92ag:108~gt350ag:478
westarv0_A04	miniprot	mRNA	13887466	13891402	5846	+	.	ID=MP000295;Rank=1;Identity=1.0000;Positive=1.0000;Target=westarv0_A04_nlr4_g2.t1 1 1111
westarv0_A04	miniprot	CDS	13887466	13887932	830	+	0	Parent=MP000295;Rank=1;Identity=1.0000;Target=westarv0_A04_nlr4_g2.t1 1 155
westarv0_A04	miniprot	CDS	13888092	13889199	1896	+	1	Parent=MP000295;Rank=1;Identity=1.0000;Target=westarv0_A04_nlr4_g2.t1 156 525
westarv0_A04	miniprot	CDS	13889292	13889615	577	+	0	Parent=MP000295;Rank=1;Identity=1.0000;Target=westarv0_A04_nlr4_g2.t1 526 633
westarv0_A04	miniprot	CDS	13889966	13891402	2543	+	0	Parent=MP000295;Rank=1;Identity=1.0000;Target=westarv0_A04_nlr4_g2.t1 634 1111
westarv0_A04	miniprot	stop_codon	13891400	13891402	0	+	0	Parent=MP000295;Rank=1
##PAF	westarv0_A04_nlr7_g3.t1	1073	0	1073	-	westarv0_A04	24941254	13720589	13724147	3216	3219	0	AS:i:5492	ms:i:5595	np:i:1072	fs:i:0	st:i:0	da:i:0	do:i:0	cg:Z:158M109N366M95N96M135N453M	cs:Z::157*tttK~gt109ag:366~gt95ag:96~gt135ag:453
westarv0_A04	miniprot	mRNA	13720587	13724147	5595	-	.	ID=MP000296;Rank=1;Identity=0.9991;Positive=0.9991;Target=westarv0_A04_nlr7_g3.t1 1 1073
westarv0_A04	miniprot	CDS	13723674	13724147	830	-	0	Parent=MP000296;Rank=1;Identity=0.9937;Target=westarv0_A04_nlr7_g3.t1 1 158
westarv0_A04	miniprot	CDS	13722467	13723564	1885	-	0	Parent=MP000296;Rank=1;Identity=1.0000;Target=westarv0_A04_nlr7_g3.t1 159 524
westarv0_A04	miniprot	CDS	13722084	13722371	498	-	0	Parent=MP000296;Rank=1;Identity=1.0000;Target=westarv0_A04_nlr7_g3.t1 525 620
westarv0_A04	miniprot	CDS	13720587	13721948	2382	-	0	Parent=MP000296;Rank=1;Identity=1.0000;Target=westarv0_A04_nlr7_g3.t1 621 1073
westarv0_A04	miniprot	stop_codon	13720587	13720589	0	-	0	Parent=MP000296;Rank=1
##PAF	westarv0_A04_nlr2_3_g1.t2	1701	0	1701	+	westarv0_A04	24941254	13687371	13696869	5103	5103	0	AS:i:8461	ms:i:8734	np:i:1701	fs:i:0	st:i:0	da:i:0	do:i:0	cg:Z:154M101V366M90N102M3285N720M243U28M286N125M73N71M232N47M91N86M	cs:Z::154*tgW~gt98ag-g:366~gt90ag:102~gt3285ag:720*gG~gt240ag-gt:28~gt286ag:125~gt73ag:71~gt232ag:47~gt91ag:86
westarv0_A04	miniprot	mRNA	13687372	13696872	8734	+	.	ID=MP000297;Rank=1;Identity=1.0000;Positive=1.0000;Target=westarv0_A04_nlr2_3_g1.t2 1 1701
westarv0_A04	miniprot	CDS	13687372	13687835	819	+	0	Parent=MP000297;Rank=1;Identity=1.0000;Target=westarv0_A04_nlr2_3_g1.t2 1 154
westarv0_A04	miniprot	CDS	13687934	13689032	1878	+	1	Parent=MP000297;Rank=1;Identity=1.0000;Target=westarv0_A04_nlr2_3_g1.t2 155 521
westarv0_A04	miniprot	CDS	13689123	13689428	532	+	0	Parent=MP000297;Rank=1;Identity=1.0000;Target=westarv0_A04_nlr2_3_g1.t2 522 623
westarv0_A04	miniprot	CDS	13692714	13694874	3643	+	0	Parent=MP000297;Rank=1;Identity=1.0000;Target=westarv0_A04_nlr2_3_g1.t2 624 1343
westarv0_A04	miniprot	CDS	13695115	13695200	155	+	2	Parent=MP000297;Rank=1;Identity=1.0000;Target=westarv0_A04_nlr2_3_g1.t2 1344 1372
westarv0_A04	miniprot	CDS	13695487	13695861	663	+	0	Parent=MP000297;Rank=1;Identity=1.0000;Target=westarv0_A04_nlr2_3_g1.t2 1373 1497
westarv0_A04	miniprot	CDS	13695935	13696147	344	+	0	Parent=MP000297;Rank=1;Identity=1.0000;Target=westarv0_A04_nlr2_3_g1.t2 1498 1568
westarv0_A04	miniprot	CDS	13696380	13696520	256	+	0	Parent=MP000297;Rank=1;Identity=1.0000;Target=westarv0_A04_nlr2_3_g1.t2 1569 1615
westarv0_A04	miniprot	CDS	13696612	13696872	444	+	0	Parent=MP000297;Rank=1;Identity=1.0000;Target=westarv0_A04_nlr2_3_g1.t2 1616 1701
westarv0_A04	miniprot	stop_codon	13696870	13696872	0	+	0	Parent=MP000297;Rank=1
##PAF	westarv0_A04_nlr2_3_g2.t1	1192	0	1192	+	westarv0_A04	24941254	13697714	13701658	3576	3576	0	AS:i:6082	ms:i:6231	np:i:1192	fs:i:0	st:i:0	da:i:0	do:i:0	cg:Z:154M93V88M116U246M78N102M87N600M	cs:Z::154*tgW~gt90ag-g:88*gG~gt113ag-gt:246~gt78ag:102~gt87ag:600
westarv0_A04	miniprot	mRNA	13697715	13701661	6231	+	.	ID=MP000298;Rank=1;Identity=1.0000;Positive=1.0000;Target=westarv0_A04_nlr2_3_g2.t1 1 1192
westarv0_A04	miniprot	CDS	13697715	13698178	816	+	0	Parent=MP000298;Rank=1;Identity=1.0000;Target=westarv0_A04_nlr2_3_g2.t1 1 154
westarv0_A04	miniprot	CDS	13698269	13698534	458	+	1	Parent=MP000298;Rank=1;Identity=1.0000;Target=westarv0_A04_nlr2_3_g2.t1 155 243
westarv0_A04	miniprot	CDS	13698648	13699387	1267	+	2	Parent=MP000298;Rank=1;Identity=1.0000;Target=westarv0_A04_nlr2_3_g2.t1 244 490
westarv0_A04	miniprot	CDS	13699466	13699771	549	+	0	Parent=MP000298;Rank=1;Identity=1.0000;Target=westarv0_A04_nlr2_3_g2.t1 491 592
westarv0_A04	miniprot	CDS	13699859	13701661	3141	+	0	Parent=MP000298;Rank=1;Identity=1.0000;Target=westarv0_A04_nlr2_3_g2.t1 593 1192
westarv0_A04	miniprot	stop_codon	13701659	13701661	0	+	0	Parent=MP000298;Rank=1
##PAF	westarv0_A05_nlr2_g3.t2	933	0	933	+	westarv0_A05	43898138	2903224	2906646	2799	2799	0	AS:i:4692	ms:i:4886	np:i:933	fs:i:0	st:i:0	da:i:-1	do:i:0	cg:Z:367M106N102M135N38M109V167M94U55M90V138M98N63M	cs:Z::367~gt106ag:102~gt135ag:38*ctL~gt106ag-t:167*aM~gt91ag-tg:55*tgW~gt87ag-g:138~gt98ag:63
westarv0_A05	miniprot	mRNA	2903225	2906649	4886	+	.	ID=MP000299;Rank=1;Identity=1.0000;Positive=1.0000;Target=westarv0_A05_nlr2_g3.t2 1 933
westarv0_A05	miniprot	CDS	2903225	2904325	1915	+	0	Parent=MP000299;Rank=1;Identity=1.0000;Target=westarv0_A05_nlr2_g3.t2 1 367
westarv0_A05	miniprot	CDS	2904432	2904737	547	+	0	Parent=MP000299;Rank=1;Identity=1.0000;Target=westarv0_A05_nlr2_g3.t2 368 469
westarv0_A05	miniprot	CDS	2904873	2904988	204	+	0	Parent=MP000299;Rank=1;Identity=1.0000;Target=westarv0_A05_nlr2_g3.t2 470 507
westarv0_A05	miniprot	CDS	2905095	2905597	872	+	1	Parent=MP000299;Rank=1;Identity=1.0000;Target=westarv0_A05_nlr2_g3.t2 508 675
westarv0_A05	miniprot	CDS	2905689	2905857	309	+	2	Parent=MP000299;Rank=1;Identity=1.0000;Target=westarv0_A05_nlr2_g3.t2 676 731
westarv0_A05	miniprot	CDS	2905945	2906359	716	+	1	Parent=MP000299;Rank=1;Identity=1.0000;Target=westarv0_A05_nlr2_g3.t2 732 870
westarv0_A05	miniprot	CDS	2906458	2906649	323	+	0	Parent=MP000299;Rank=1;Identity=1.0000;Target=westarv0_A05_nlr2_g3.t2 871 933
westarv0_A05	miniprot	stop_codon	2906647	2906649	0	+	0	Parent=MP000299;Rank=1
##PAF	westarv0_A05_nlr7_8_9_10_g17.t2	778	0	778	+	westarv0_A05	43898138	4562110	4568794	2334	2334	0	AS:i:3579	ms:i:4120	np:i:778	fs:i:0	st:i:0	da:i:0	do:i:0	cg:Z:20M75V32M389U45M79V9M78U31M74V18M90U35M568U18M95U30M322U51M310U27M95N59M76N38M365V28M120N16M1567N253M83U56M	cs:Z::20*agS~gt72ag-t:32*gE~gt386ag-ag:45*agR~gt76ag-g:9*gD~gt75ag-at:31*ttL~gt71ag-g:18*aM~gt87ag-tg:35*gG~gt565ag-ga:18*gE~gt92ag-aa:30*tL~gt319ag-ta:51*gD~gt307ag-at:27~gt95ag:59~gt76ag:38*acT~gt362ag-a:28~gt120ag:16~gt1567ag:253*gG~gt80ag-gt:56
westarv0_A05	miniprot	mRNA	4562111	4568797	4120	+	.	ID=MP000300;Rank=1;Identity=1.0000;Positive=1.0000;Target=westarv0_A05_nlr7_8_9_10_g17.t2 1 778
westarv0_A05	miniprot	CDS	4562111	4562172	120	+	0	Parent=MP000300;Rank=1;Identity=1.0000;Target=westarv0_A05_nlr7_8_9_10_g17.t2 1 20
westarv0_A05	miniprot	CDS	4562245	4562342	167	+	1	Parent=MP000300;Rank=1;Identity=1.0000;Target=westarv0_A05_nlr7_8_9_10_g17.t2 21 53
westarv0_A05	miniprot	CDS	4562729	4562867	256	+	2	Parent=MP000300;Rank=1;Identity=1.0000;Target=westarv0_A05_nlr7_8_9_10_g17.t2 54 99
westarv0_A05	miniprot	CDS	4562944	4562972	58	+	1	Parent=MP000300;Rank=1;Identity=1.0000;Target=westarv0_A05_nlr7_8_9_10_g17.t2 100 109
westarv0_A05	miniprot	CDS	4563048	4563144	169	+	2	Parent=MP000300;Rank=1;Identity=1.0000;Target=westarv0_A05_nlr7_8_9_10_g17.t2 110 141
westarv0_A05	miniprot	CDS	4563216	4563271	115	+	1	Parent=MP000300;Rank=1;Identity=1.0000;Target=westarv0_A05_nlr7_8_9_10_g17.t2 142 160
westarv0_A05	miniprot	CDS	4563359	4563466	192	+	2	Parent=MP000300;Rank=1;Identity=1.0000;Target=westarv0_A05_nlr7_8_9_10_g17.t2 161 196
westarv0_A05	miniprot	CDS	4564032	4564088	104	+	2	Parent=MP000300;Rank=1;Identity=1.0000;Target=westarv0_A05_nlr7_8_9_10_g17.t2 197 215
westarv0_A05	miniprot	CDS	4564181	4564273	168	+	2	Parent=MP000300;Rank=1;Identity=1.0000;Target=westarv0_A05_nlr7_8_9_10_g17.t2 216 246
westarv0_A05	miniprot	CDS	4564593	4564748	295	+	2	Parent=MP000300;Rank=1;Identity=1.0000;Target=westarv0_A05_nlr7_8_9_10_g17.t2 247 298
westarv0_A05	miniprot	CDS	4565056	4565138	139	+	2	Parent=MP000300;Rank=1;Identity=1.0000;Target=westarv0_A05_nlr7_8_9_10_g17.t2 299 326
westarv0_A05	miniprot	CDS	4565234	4565410	290	+	0	Parent=MP000300;Rank=1;Identity=1.0000;Target=westarv0_A05_nlr7_8_9_10_g17.t2 327 385
westarv0_A05	miniprot	CDS	4565487	4565602	197	+	0	Parent=MP000300;Rank=1;Identity=1.0000;Target=westarv0_A05_nlr7_8_9_10_g17.t2 386 423
westarv0_A05	miniprot	CDS	4565965	4566049	144	+	1	Parent=MP000300;Rank=1;Identity=1.0000;Target=westarv0_A05_nlr7_8_9_10_g17.t2 424 452
westarv0_A05	miniprot	CDS	4566170	4566217	81	+	0	Parent=MP000300;Rank=1;Identity=1.0000;Target=westarv0_A05_nlr7_8_9_10_g17.t2 453 468
westarv0_A05	miniprot	CDS	4567785	4568544	1309	+	0	Parent=MP000300;Rank=1;Identity=1.0000;Target=westarv0_A05_nlr7_8_9_10_g17.t2 469 721
westarv0_A05	miniprot	CDS	4568625	4568797	316	+	2	Parent=MP000300;Rank=1;Identity=1.0000;Target=westarv0_A05_nlr7_8_9_10_g17.t2 722 778
westarv0_A05	miniprot	stop_codon	4568795	4568797	0	+	0	Parent=MP000300;Rank=1
##PAF	westarv0_A05_nlr7_8_9_10_g12.t1	345	0	345	+	westarv0_A05	43898138	4537420	4538640	1035	1035	0	AS:i:1732	ms:i:1800	np:i:345	fs:i:0	st:i:0	da:i:0	do:i:0	cg:Z:287M99U48M92U8M	cs:Z::287*gG~gt96ag-gt:48*gV~gt89ag-ta:8
westarv0_A05	miniprot	mRNA	4537421	4538643	1800	+	.	ID=MP000301;Rank=1;Identity=1.0000;Positive=1.0000;Target=westarv0_A05_nlr7_8_9_10_g12.t1 1 345
westarv0_A05	miniprot	CDS	4537421	4538282	1493	+	0	Parent=MP000301;Rank=1;Identity=1.0000;Target=westarv0_A05_nlr7_8_9_10_g12.t1 1 287
westarv0_A05	miniprot	CDS	4538379	4538525	270	+	2	Parent=MP000301;Rank=1;Identity=1.0000;Target=westarv0_A05_nlr7_8_9_10_g12.t1 288 336
westarv0_A05	miniprot	CDS	4538615	4538643	37	+	2	Parent=MP000301;Rank=1;Identity=1.0000;Target=westarv0_A05_nlr7_8_9_10_g12.t1 337 345
westarv0_A05	miniprot	stop_codon	4538641	4538643	0	+	0	Parent=MP000301;Rank=1
##PAF	westarv0_A05_nlr4_g5.t2	1017	0	1017	+	westarv0_A05	43898138	4497031	4502970	3051	3051	0	AS:i:4808	ms:i:5441	np:i:1017	fs:i:0	st:i:0	da:i:-1	do:i:0	cg:Z:146M107V358M200U12M310V40M314U48M86U28M381U45M79V9M70U31M74V18M83U35M80U18M133U30M88N28M179U48M176U31M73V18M83U35M423U22M	cs:Z::146*gcA~gt104ag-a:358*gD~gt197ag-at:12*ctL~gt307ag-a:40*cH~gt311ag-at:48*gA~gt83ag-ct:28*gE~gt378ag-ag:45*agR~gt76ag-g:9*gD~gt67ag-at:31*ttL~gt71ag-g:18*aM~gt80ag-tg:35*gG~gt77ag-ga:18*gE~gt130ag-aa:30~gt88ag:28*gV~gt176ag-ta:48*gD~gt173ag-at:31*ttL~gt70ag-g:18*aM~gt80ag-tg:35*gG~gt420ag-ga:22
westarv0_A05	miniprot	mRNA	4497032	4502973	5441	+	.	ID=MP000302;Rank=1;Identity=1.0000;Positive=1.0000;Target=westarv0_A05_nlr4_g5.t2 1 1017
westarv0_A05	miniprot	CDS	4497032	4497471	777	+	0	Parent=MP000302;Rank=1;Identity=1.0000;Target=westarv0_A05_nlr4_g5.t2 1 146
westarv0_A05	miniprot	CDS	4497576	4498651	1882	+	1	Parent=MP000302;Rank=1;Identity=1.0000;Target=westarv0_A05_nlr4_g5.t2 147 505
westarv0_A05	miniprot	CDS	4498849	4498888	70	+	2	Parent=MP000302;Rank=1;Identity=1.0000;Target=westarv0_A05_nlr4_g5.t2 506 518
westarv0_A05	miniprot	CDS	4499196	4499317	211	+	1	Parent=MP000302;Rank=1;Identity=1.0000;Target=westarv0_A05_nlr4_g5.t2 519 559
westarv0_A05	miniprot	CDS	4499629	4499775	271	+	2	Parent=MP000302;Rank=1;Identity=1.0000;Target=westarv0_A05_nlr4_g5.t2 560 608
westarv0_A05	miniprot	CDS	4499859	4499945	144	+	2	Parent=MP000302;Rank=1;Identity=1.0000;Target=westarv0_A05_nlr4_g5.t2 609 637
westarv0_A05	miniprot	CDS	4500324	4500462	256	+	2	Parent=MP000302;Rank=1;Identity=1.0000;Target=westarv0_A05_nlr4_g5.t2 638 683
westarv0_A05	miniprot	CDS	4500539	4500567	58	+	1	Parent=MP000302;Rank=1;Identity=1.0000;Target=westarv0_A05_nlr4_g5.t2 684 693
westarv0_A05	miniprot	CDS	4500635	4500731	169	+	2	Parent=MP000302;Rank=1;Identity=1.0000;Target=westarv0_A05_nlr4_g5.t2 694 725
westarv0_A05	miniprot	CDS	4500803	4500858	115	+	1	Parent=MP000302;Rank=1;Identity=1.0000;Target=westarv0_A05_nlr4_g5.t2 726 744
westarv0_A05	miniprot	CDS	4500939	4501046	192	+	2	Parent=MP000302;Rank=1;Identity=1.0000;Target=westarv0_A05_nlr4_g5.t2 745 780
westarv0_A05	miniprot	CDS	4501124	4501180	104	+	2	Parent=MP000302;Rank=1;Identity=1.0000;Target=westarv0_A05_nlr4_g5.t2 781 799
westarv0_A05	miniprot	CDS	4501311	4501402	172	+	2	Parent=MP000302;Rank=1;Identity=1.0000;Target=westarv0_A05_nlr4_g5.t2 800 830
westarv0_A05	miniprot	CDS	4501491	4501575	160	+	0	Parent=MP000302;Rank=1;Identity=1.0000;Target=westarv0_A05_nlr4_g5.t2 831 858
westarv0_A05	miniprot	CDS	4501752	4501898	266	+	2	Parent=MP000302;Rank=1;Identity=1.0000;Target=westarv0_A05_nlr4_g5.t2 859 907
westarv0_A05	miniprot	CDS	4502072	4502168	169	+	2	Parent=MP000302;Rank=1;Identity=1.0000;Target=westarv0_A05_nlr4_g5.t2 908 939
westarv0_A05	miniprot	CDS	4502239	4502294	115	+	1	Parent=MP000302;Rank=1;Identity=1.0000;Target=westarv0_A05_nlr4_g5.t2 940 958
westarv0_A05	miniprot	CDS	4502375	4502482	192	+	2	Parent=MP000302;Rank=1;Identity=1.0000;Target=westarv0_A05_nlr4_g5.t2 959 994
westarv0_A05	miniprot	CDS	4502903	4502973	118	+	2	Parent=MP000302;Rank=1;Identity=1.0000;Target=westarv0_A05_nlr4_g5.t2 995 1017
westarv0_A05	miniprot	stop_codon	4502971	4502973	0	+	0	Parent=MP000302;Rank=1
##PAF	westarv0_A05_nlr12_g23.t1	860	0	860	+	westarv0_A05	43898138	7872995	7875575	2580	2580	0	AS:i:4416	ms:i:4416	np:i:860	fs:i:0	st:i:0	da:i:0	do:i:0	cg:Z:860M	cs:Z::860
westarv0_A05	miniprot	mRNA	7872996	7875578	4416	+	.	ID=MP000303;Rank=1;Identity=1.0000;Positive=1.0000;Target=westarv0_A05_nlr12_g23.t1 1 860
westarv0_A05	miniprot	CDS	7872996	7875578	4416	+	0	Parent=MP000303;Rank=1;Identity=1.0000;Target=westarv0_A05_nlr12_g23.t1 1 860
westarv0_A05	miniprot	stop_codon	7875576	7875578	0	+	0	Parent=MP000303;Rank=1
##PAF	westarv0_A05_nlr7_8_9_10_g18.t1	522	0	522	+	westarv0_A05	43898138	4575512	4577361	1566	1566	0	AS:i:2666	ms:i:2743	np:i:522	fs:i:0	st:i:0	da:i:0	do:i:0	cg:Z:444M100U62M189U14M	cs:Z::444*aK~gt97ag-aa:62*gG~gt186ag-gt:14
westarv0_A05	miniprot	mRNA	4575513	4577364	2743	+	.	ID=MP000304;Rank=1;Identity=1.0000;Positive=1.0000;Target=westarv0_A05_nlr7_8_9_10_g18.t1 1 522
westarv0_A05	miniprot	CDS	4575513	4576845	2333	+	0	Parent=MP000304;Rank=1;Identity=1.0000;Target=westarv0_A05_nlr7_8_9_10_g18.t1 1 444
westarv0_A05	miniprot	CDS	4576943	4577131	336	+	2	Parent=MP000304;Rank=1;Identity=1.0000;Target=westarv0_A05_nlr7_8_9_10_g18.t1 445 507
westarv0_A05	miniprot	CDS	4577318	4577364	74	+	2	Parent=MP000304;Rank=1;Identity=1.0000;Target=westarv0_A05_nlr7_8_9_10_g18.t1 508 522
westarv0_A05	miniprot	stop_codon	4577362	4577364	0	+	0	Parent=MP000304;Rank=1
##PAF	westarv0_A05_nlr7_8_9_10_g13.t1	559	0	559	+	westarv0_A05	43898138	4544779	4546456	1677	1677	0	AS:i:2958	ms:i:2958	np:i:559	fs:i:0	st:i:0	da:i:0	do:i:0	cg:Z:559M	cs:Z::559
westarv0_A05	miniprot	mRNA	4544780	4546459	2958	+	.	ID=MP000305;Rank=1;Identity=1.0000;Positive=1.0000;Target=westarv0_A05_nlr7_8_9_10_g13.t1 1 559
westarv0_A05	miniprot	CDS	4544780	4546459	2958	+	0	Parent=MP000305;Rank=1;Identity=1.0000;Target=westarv0_A05_nlr7_8_9_10_g13.t1 1 559
westarv0_A05	miniprot	stop_codon	4546457	4546459	0	+	0	Parent=MP000305;Rank=1
##PAF	westarv0_A05_nlr7_8_9_10_g19.t2	1167	0	1167	+	westarv0_A05	43898138	4579150	4589691	3501	3501	0	AS:i:5504	ms:i:6152	np:i:1167	fs:i:0	st:i:0	da:i:0	do:i:0	cg:Z:20M75V32M389U45M79V9M77U31M74V18M83U35M77U18M105U30M91N28M156U51M273U27M90N118M388V28M120N16M1126N32M302V290M100U48M1803U40M1677V236M	cs:Z::20*agS~gt72ag-t:32*gE~gt386ag-ag:45*agR~gt76ag-g:9*gD~gt74ag-at:31*ttL~gt71ag-g:18*aM~gt80ag-tg:35*gG~gt74ag-ga:18*gE~gt102ag-aa:30~gt91ag:28*gV~gt153ag-ta:51*gG~gt270ag-gt:27~gt90ag:118*acT~gt385ag-a:28~gt120ag:16~gt1126ag:32*agR~gt299ag-g:290*gG~gt97ag-gt:48*gD~gt1800ag-at:40*tgC~gt1674ag-t:236
westarv0_A05	miniprot	mRNA	4579151	4589694	6152	+	.	ID=MP000306;Rank=1;Identity=1.0000;Positive=1.0000;Target=westarv0_A05_nlr7_8_9_10_g19.t2 1 1167
westarv0_A05	miniprot	CDS	4579151	4579212	118	+	0	Parent=MP000306;Rank=1;Identity=1.0000;Target=westarv0_A05_nlr7_8_9_10_g19.t2 1 20
westarv0_A05	miniprot	CDS	4579285	4579382	167	+	1	Parent=MP000306;Rank=1;Identity=1.0000;Target=westarv0_A05_nlr7_8_9_10_g19.t2 21 53
westarv0_A05	miniprot	CDS	4579769	4579907	256	+	2	Parent=MP000306;Rank=1;Identity=1.0000;Target=westarv0_A05_nlr7_8_9_10_g19.t2 54 99
westarv0_A05	miniprot	CDS	4579984	4580012	58	+	1	Parent=MP000306;Rank=1;Identity=1.0000;Target=westarv0_A05_nlr7_8_9_10_g19.t2 100 109
westarv0_A05	miniprot	CDS	4580087	4580183	169	+	2	Parent=MP000306;Rank=1;Identity=1.0000;Target=westarv0_A05_nlr7_8_9_10_g19.t2 110 141
westarv0_A05	miniprot	CDS	4580255	4580310	115	+	1	Parent=MP000306;Rank=1;Identity=1.0000;Target=westarv0_A05_nlr7_8_9_10_g19.t2 142 160
westarv0_A05	miniprot	CDS	4580391	4580498	192	+	2	Parent=MP000306;Rank=1;Identity=1.0000;Target=westarv0_A05_nlr7_8_9_10_g19.t2 161 196
westarv0_A05	miniprot	CDS	4580573	4580629	104	+	2	Parent=MP000306;Rank=1;Identity=1.0000;Target=westarv0_A05_nlr7_8_9_10_g19.t2 197 215
westarv0_A05	miniprot	CDS	4580732	4580823	172	+	2	Parent=MP000306;Rank=1;Identity=1.0000;Target=westarv0_A05_nlr7_8_9_10_g19.t2 216 246
westarv0_A05	miniprot	CDS	4580915	4580999	160	+	0	Parent=MP000306;Rank=1;Identity=1.0000;Target=westarv0_A05_nlr7_8_9_10_g19.t2 247 274
westarv0_A05	miniprot	CDS	4581153	4581308	298	+	2	Parent=MP000306;Rank=1;Identity=1.0000;Target=westarv0_A05_nlr7_8_9_10_g19.t2 275 326
westarv0_A05	miniprot	CDS	4581579	4581661	138	+	2	Parent=MP000306;Rank=1;Identity=1.0000;Target=westarv0_A05_nlr7_8_9_10_g19.t2 327 354
westarv0_A05	miniprot	CDS	4581752	4582107	591	+	0	Parent=MP000306;Rank=1;Identity=1.0000;Target=westarv0_A05_nlr7_8_9_10_g19.t2 355 472
westarv0_A05	miniprot	CDS	4582493	4582577	140	+	1	Parent=MP000306;Rank=1;Identity=1.0000;Target=westarv0_A05_nlr7_8_9_10_g19.t2 473 501
westarv0_A05	miniprot	CDS	4582698	4582745	81	+	0	Parent=MP000306;Rank=1;Identity=1.0000;Target=westarv0_A05_nlr7_8_9_10_g19.t2 502 517
westarv0_A05	miniprot	CDS	4583872	4583969	159	+	0	Parent=MP000306;Rank=1;Identity=1.0000;Target=westarv0_A05_nlr7_8_9_10_g19.t2 518 549
westarv0_A05	miniprot	CDS	4584269	4585140	1499	+	1	Parent=MP000306;Rank=1;Identity=1.0000;Target=westarv0_A05_nlr7_8_9_10_g19.t2 550 840
westarv0_A05	miniprot	CDS	4585238	4585384	261	+	2	Parent=MP000306;Rank=1;Identity=1.0000;Target=westarv0_A05_nlr7_8_9_10_g19.t2 841 889
westarv0_A05	miniprot	CDS	4587185	4587308	219	+	2	Parent=MP000306;Rank=1;Identity=1.0000;Target=westarv0_A05_nlr7_8_9_10_g19.t2 890 930
westarv0_A05	miniprot	CDS	4588983	4589694	1255	+	1	Parent=MP000306;Rank=1;Identity=1.0000;Target=westarv0_A05_nlr7_8_9_10_g19.t2 931 1167
westarv0_A05	miniprot	stop_codon	4589692	4589694	0	+	0	Parent=MP000306;Rank=1
##PAF	westarv0_A05_nlr5_6_g6.t1	827	0	827	+	westarv0_A05	43898138	4522736	4546626	2481	2481	0	AS:i:4071	ms:i:4423	np:i:827	fs:i:0	st:i:0	da:i:-1	do:i:0	cg:Z:548M834U37M95V9M81U31M73V18M83U35M382U18M95U30M91N28M156U51M19546U13M	cs:Z::548*gE~gt831ag-aa:37*agR~gt92ag-g:9*gD~gt78ag-at:31*ttL~gt70ag-g:18*aM~gt80ag-tg:35*gG~gt379ag-ga:18*cQ~gt92ag-aa:30~gt91ag:28*gV~gt153ag-ta:51*gG~gt19543ag-gt:13
westarv0_A05	miniprot	mRNA	4522737	4546629	4423	+	.	ID=MP000307;Rank=1;Identity=1.0000;Positive=1.0000;Target=westarv0_A05_nlr5_6_g6.t1 1 827
westarv0_A05	miniprot	CDS	4522737	4524381	2877	+	0	Parent=MP000307;Rank=1;Identity=1.0000;Target=westarv0_A05_nlr5_6_g6.t1 1 548
westarv0_A05	miniprot	CDS	4525213	4525327	208	+	2	Parent=MP000307;Rank=1;Identity=1.0000;Target=westarv0_A05_nlr5_6_g6.t1 549 586
westarv0_A05	miniprot	CDS	4525420	4525448	58	+	1	Parent=MP000307;Rank=1;Identity=1.0000;Target=westarv0_A05_nlr5_6_g6.t1 587 596
westarv0_A05	miniprot	CDS	4525527	4525623	167	+	2	Parent=MP000307;Rank=1;Identity=1.0000;Target=westarv0_A05_nlr5_6_g6.t1 597 628
westarv0_A05	miniprot	CDS	4525694	4525749	115	+	1	Parent=MP000307;Rank=1;Identity=1.0000;Target=westarv0_A05_nlr5_6_g6.t1 629 647
westarv0_A05	miniprot	CDS	4525830	4525937	192	+	2	Parent=MP000307;Rank=1;Identity=1.0000;Target=westarv0_A05_nlr5_6_g6.t1 648 683
westarv0_A05	miniprot	CDS	4526317	4526373	104	+	2	Parent=MP000307;Rank=1;Identity=1.0000;Target=westarv0_A05_nlr5_6_g6.t1 684 702
westarv0_A05	miniprot	CDS	4526466	4526557	172	+	2	Parent=MP000307;Rank=1;Identity=1.0000;Target=westarv0_A05_nlr5_6_g6.t1 703 733
westarv0_A05	miniprot	CDS	4526649	4526733	160	+	0	Parent=MP000307;Rank=1;Identity=1.0000;Target=westarv0_A05_nlr5_6_g6.t1 734 761
westarv0_A05	miniprot	CDS	4526887	4527042	300	+	2	Parent=MP000307;Rank=1;Identity=1.0000;Target=westarv0_A05_nlr5_6_g6.t1 762 813
westarv0_A05	miniprot	CDS	4546586	4546629	70	+	2	Parent=MP000307;Rank=1;Identity=1.0000;Target=westarv0_A05_nlr5_6_g6.t1 814 827
westarv0_A05	miniprot	stop_codon	4546627	4546629	0	+	0	Parent=MP000307;Rank=1
##PAF	westarv0_A05_nlr17_18_g34.t2	1614	0	1614	+	westarv0_A05	43898138	42546142	42553526	4839	4842	0	AS:i:7946	ms:i:8300	np:i:1613	fs:i:0	st:i:1	da:i:0	do:i:0	cg:Z:85M93U177M101V38M133N30M248N59M431N59M1014V168M81V15M137V369M81N75M241U533M	cs:Z::85*aK~gt90ag-aa:177*cgR~gt98ag-g:38~gt133ag:30~gt248ag:59~gt431ag:59*tgX~gt1011ag-a:168*taY~gt78ag-t:15*aaN~gt134ag-t:369~gt81ag:75*cH~gt238ag-at:533
westarv0_A05	miniprot	mRNA	42546143	42553529	8300	+	.	ID=MP000308;Rank=1;Identity=0.9994;Positive=0.9994;StopCodon=1;Target=westarv0_A05_nlr17_18_g34.t2 1 1614
westarv0_A05	miniprot	CDS	42546143	42546398	456	+	0	Parent=MP000308;Rank=1;Identity=1.0000;Target=westarv0_A05_nlr17_18_g34.t2 1 85
westarv0_A05	miniprot	CDS	42546489	42547023	887	+	2	Parent=MP000308;Rank=1;Identity=1.0000;Target=westarv0_A05_nlr17_18_g34.t2 86 263
westarv0_A05	miniprot	CDS	42547122	42547236	202	+	1	Parent=MP000308;Rank=1;Identity=1.0000;Target=westarv0_A05_nlr17_18_g34.t2 264 302
westarv0_A05	miniprot	CDS	42547370	42547459	153	+	0	Parent=MP000308;Rank=1;Identity=1.0000;Target=westarv0_A05_nlr17_18_g34.t2 303 332
westarv0_A05	miniprot	CDS	42547708	42547884	301	+	0	Parent=MP000308;Rank=1;Identity=1.0000;Target=westarv0_A05_nlr17_18_g34.t2 333 391
westarv0_A05	miniprot	CDS	42548316	42548494	277	+	0	Parent=MP000308;Rank=1;Identity=0.9833;StopCodon=1;Target=westarv0_A05_nlr17_18_g34.t2 392 450
westarv0_A05	miniprot	CDS	42549506	42550012	867	+	1	Parent=MP000308;Rank=1;Identity=1.0000;Target=westarv0_A05_nlr17_18_g34.t2 451 619
westarv0_A05	miniprot	CDS	42550091	42550138	80	+	1	Parent=MP000308;Rank=1;Identity=1.0000;Target=westarv0_A05_nlr17_18_g34.t2 620 635
westarv0_A05	miniprot	CDS	42550273	42551380	1895	+	1	Parent=MP000308;Rank=1;Identity=1.0000;Target=westarv0_A05_nlr17_18_g34.t2 636 1005
westarv0_A05	miniprot	CDS	42551462	42551687	401	+	0	Parent=MP000308;Rank=1;Identity=1.0000;Target=westarv0_A05_nlr17_18_g34.t2 1006 1080
westarv0_A05	miniprot	CDS	42551926	42553529	2781	+	2	Parent=MP000308;Rank=1;Identity=1.0000;Target=westarv0_A05_nlr17_18_g34.t2 1081 1614
westarv0_A05	miniprot	stop_codon	42553527	42553529	0	+	0	Parent=MP000308;Rank=1
##PAF	westarv0_A05_nlr5_6_g6.t2	835	0	835	+	westarv0_A05	43898138	4522736	4546626	2505	2505	0	AS:i:4112	ms:i:4472	np:i:835	fs:i:0	st:i:0	da:i:-1	do:i:0	cg:Z:548M810U45M95V9M81U31M73V18M83U35M382U18M95U30M91N28M156U51M19546U13M	cs:Z::548*gE~gt807ag-ag:45*agR~gt92ag-g:9*gD~gt78ag-at:31*ttL~gt70ag-g:18*aM~gt80ag-tg:35*gG~gt379ag-ga:18*cQ~gt92ag-aa:30~gt91ag:28*gV~gt153ag-ta:51*gG~gt19543ag-gt:13
westarv0_A05	miniprot	mRNA	4522737	4546629	4472	+	.	ID=MP000309;Rank=1;Identity=1.0000;Positive=1.0000;Target=westarv0_A05_nlr5_6_g6.t2 1 835
westarv0_A05	miniprot	CDS	4522737	4524381	2877	+	0	Parent=MP000309;Rank=1;Identity=1.0000;Target=westarv0_A05_nlr5_6_g6.t2 1 548
westarv0_A05	miniprot	CDS	4525189	4525327	257	+	2	Parent=MP000309;Rank=1;Identity=1.0000;Target=westarv0_A05_nlr5_6_g6.t2 549 594
westarv0_A05	miniprot	CDS	4525420	4525448	58	+	1	Parent=MP000309;Rank=1;Identity=1.0000;Target=westarv0_A05_nlr5_6_g6.t2 595 604
westarv0_A05	miniprot	CDS	4525527	4525623	167	+	2	Parent=MP000309;Rank=1;Identity=1.0000;Target=westarv0_A05_nlr5_6_g6.t2 605 636
westarv0_A05	miniprot	CDS	4525694	4525749	115	+	1	Parent=MP000309;Rank=1;Identity=1.0000;Target=westarv0_A05_nlr5_6_g6.t2 637 655
westarv0_A05	miniprot	CDS	4525830	4525937	192	+	2	Parent=MP000309;Rank=1;Identity=1.0000;Target=westarv0_A05_nlr5_6_g6.t2 656 691
westarv0_A05	miniprot	CDS	4526317	4526373	104	+	2	Parent=MP000309;Rank=1;Identity=1.0000;Target=westarv0_A05_nlr5_6_g6.t2 692 710
westarv0_A05	miniprot	CDS	4526466	4526557	172	+	2	Parent=MP000309;Rank=1;Identity=1.0000;Target=westarv0_A05_nlr5_6_g6.t2 711 741
westarv0_A05	miniprot	CDS	4526649	4526733	160	+	0	Parent=MP000309;Rank=1;Identity=1.0000;Target=westarv0_A05_nlr5_6_g6.t2 742 769
westarv0_A05	miniprot	CDS	4526887	4527042	300	+	2	Parent=MP000309;Rank=1;Identity=1.0000;Target=westarv0_A05_nlr5_6_g6.t2 770 821
westarv0_A05	miniprot	CDS	4546586	4546629	70	+	2	Parent=MP000309;Rank=1;Identity=1.0000;Target=westarv0_A05_nlr5_6_g6.t2 822 835
westarv0_A05	miniprot	stop_codon	4546627	4546629	0	+	0	Parent=MP000309;Rank=1
##PAF	westarv0_A05_nlr7_8_9_10_g16.t1	915	0	915	+	westarv0_A05	43898138	4555192	4560869	2745	2745	0	AS:i:4734	ms:i:4803	np:i:915	fs:i:0	st:i:0	da:i:0	do:i:0	cg:Z:288M101U48M2837U577M	cs:Z::288*gG~gt98ag-gt:48*gE~gt2834ag-aa:577
westarv0_A05	miniprot	mRNA	4555193	4560872	4803	+	.	ID=MP000310;Rank=1;Identity=1.0000;Positive=1.0000;Target=westarv0_A05_nlr7_8_9_10_g16.t1 1 915
westarv0_A05	miniprot	CDS	4555193	4556057	1491	+	0	Parent=MP000310;Rank=1;Identity=1.0000;Target=westarv0_A05_nlr7_8_9_10_g16.t1 1 288
westarv0_A05	miniprot	CDS	4556156	4556302	271	+	2	Parent=MP000310;Rank=1;Identity=1.0000;Target=westarv0_A05_nlr7_8_9_10_g16.t1 289 337
westarv0_A05	miniprot	CDS	4559137	4560872	3041	+	2	Parent=MP000310;Rank=1;Identity=1.0000;Target=westarv0_A05_nlr7_8_9_10_g16.t1 338 915
westarv0_A05	miniprot	stop_codon	4560870	4560872	0	+	0	Parent=MP000310;Rank=1
##PAF	westarv0_A05_nlr13_g31.t1	1192	0	1192	+	westarv0_A05	43898138	8390661	8394570	3576	3576	0	AS:i:6085	ms:i:6213	np:i:1192	fs:i:0	st:i:0	da:i:0	do:i:0	cg:Z:149M77V359M81N103M104N352M74N228M	cs:Z::149*agS~gt74ag-c:359~gt81ag:103~gt104ag:352~gt74ag:228
westarv0_A05	miniprot	mRNA	8390662	8394573	6213	+	.	ID=MP000311;Rank=1;Identity=1.0000;Positive=1.0000;Target=westarv0_A05_nlr13_g31.t1 1 1192
westarv0_A05	miniprot	CDS	8390662	8391110	760	+	0	Parent=MP000311;Rank=1;Identity=1.0000;Target=westarv0_A05_nlr13_g31.t1 1 149
westarv0_A05	miniprot	CDS	8391185	8392262	1836	+	1	Parent=MP000311;Rank=1;Identity=1.0000;Target=westarv0_A05_nlr13_g31.t1 150 509
westarv0_A05	miniprot	CDS	8392344	8392652	558	+	0	Parent=MP000311;Rank=1;Identity=1.0000;Target=westarv0_A05_nlr13_g31.t1 510 612
westarv0_A05	miniprot	CDS	8392757	8393812	1820	+	0	Parent=MP000311;Rank=1;Identity=1.0000;Target=westarv0_A05_nlr13_g31.t1 613 964
westarv0_A05	miniprot	CDS	8393887	8394573	1239	+	0	Parent=MP000311;Rank=1;Identity=1.0000;Target=westarv0_A05_nlr13_g31.t1 965 1192
westarv0_A05	miniprot	stop_codon	8394571	8394573	0	+	0	Parent=MP000311;Rank=1
##PAF	westarv0_A05_nlr5_6_g9.t2	1307	0	1307	+	westarv0_A05	43898138	4519240	4528414	3921	3921	0	AS:i:6339	ms:i:6903	np:i:1307	fs:i:0	st:i:0	da:i:0	do:i:0	cg:Z:287M101U48M2390U548M810U45M95V9M81U31M73V18M83U35M382U18M95U30M91N28M156U51M271U27M101N22M99V54M357V25M107N18M	cs:Z::287*gG~gt98ag-gt:48*gE~gt2387ag-aa:548*gE~gt807ag-ag:45*agR~gt92ag-g:9*gD~gt78ag-at:31*ttL~gt70ag-g:18*aM~gt80ag-tg:35*gG~gt379ag-ga:18*cQ~gt92ag-aa:30~gt91ag:28*gV~gt153ag-ta:51*gD~gt268ag-at:27~gt101ag:22*ggG~gt96ag-a:54*acT~gt354ag-a:25~gt107ag:18
westarv0_A05	miniprot	mRNA	4519241	4528417	6903	+	.	ID=MP000312;Rank=1;Identity=1.0000;Positive=1.0000;Target=westarv0_A05_nlr5_6_g9.t2 1 1307
westarv0_A05	miniprot	CDS	4519241	4520102	1485	+	0	Parent=MP000312;Rank=1;Identity=1.0000;Target=westarv0_A05_nlr5_6_g9.t2 1 287
westarv0_A05	miniprot	CDS	4520201	4520347	271	+	2	Parent=MP000312;Rank=1;Identity=1.0000;Target=westarv0_A05_nlr5_6_g9.t2 288 336
westarv0_A05	miniprot	CDS	4522735	4524381	2877	+	2	Parent=MP000312;Rank=1;Identity=1.0000;Target=westarv0_A05_nlr5_6_g9.t2 337 885
westarv0_A05	miniprot	CDS	4525189	4525327	257	+	2	Parent=MP000312;Rank=1;Identity=1.0000;Target=westarv0_A05_nlr5_6_g9.t2 886 931
westarv0_A05	miniprot	CDS	4525420	4525448	58	+	1	Parent=MP000312;Rank=1;Identity=1.0000;Target=westarv0_A05_nlr5_6_g9.t2 932 941
westarv0_A05	miniprot	CDS	4525527	4525623	167	+	2	Parent=MP000312;Rank=1;Identity=1.0000;Target=westarv0_A05_nlr5_6_g9.t2 942 973
westarv0_A05	miniprot	CDS	4525694	4525749	115	+	1	Parent=MP000312;Rank=1;Identity=1.0000;Target=westarv0_A05_nlr5_6_g9.t2 974 992
westarv0_A05	miniprot	CDS	4525830	4525937	192	+	2	Parent=MP000312;Rank=1;Identity=1.0000;Target=westarv0_A05_nlr5_6_g9.t2 993 1028
westarv0_A05	miniprot	CDS	4526317	4526373	104	+	2	Parent=MP000312;Rank=1;Identity=1.0000;Target=westarv0_A05_nlr5_6_g9.t2 1029 1047
westarv0_A05	miniprot	CDS	4526466	4526557	172	+	2	Parent=MP000312;Rank=1;Identity=1.0000;Target=westarv0_A05_nlr5_6_g9.t2 1048 1078
westarv0_A05	miniprot	CDS	4526649	4526733	160	+	0	Parent=MP000312;Rank=1;Identity=1.0000;Target=westarv0_A05_nlr5_6_g9.t2 1079 1106
westarv0_A05	miniprot	CDS	4526887	4527042	300	+	2	Parent=MP000312;Rank=1;Identity=1.0000;Target=westarv0_A05_nlr5_6_g9.t2 1107 1158
westarv0_A05	miniprot	CDS	4527311	4527393	138	+	2	Parent=MP000312;Rank=1;Identity=1.0000;Target=westarv0_A05_nlr5_6_g9.t2 1159 1186
westarv0_A05	miniprot	CDS	4527495	4527562	112	+	0	Parent=MP000312;Rank=1;Identity=1.0000;Target=westarv0_A05_nlr5_6_g9.t2 1187 1208
westarv0_A05	miniprot	CDS	4527659	4527823	282	+	1	Parent=MP000312;Rank=1;Identity=1.0000;Target=westarv0_A05_nlr5_6_g9.t2 1209 1263
westarv0_A05	miniprot	CDS	4528178	4528253	127	+	1	Parent=MP000312;Rank=1;Identity=1.0000;Target=westarv0_A05_nlr5_6_g9.t2 1264 1289
westarv0_A05	miniprot	CDS	4528361	4528417	86	+	0	Parent=MP000312;Rank=1;Identity=1.0000;Target=westarv0_A05_nlr5_6_g9.t2 1290 1307
westarv0_A05	miniprot	stop_codon	4528415	4528417	0	+	0	Parent=MP000312;Rank=1
##PAF	westarv0_A05_nlr1_g2.t1	178	0	178	+	westarv0_A05	43898138	2900019	2900553	534	534	0	AS:i:937	ms:i:937	np:i:178	fs:i:0	st:i:0	da:i:0	do:i:0	cg:Z:178M	cs:Z::178
westarv0_A05	miniprot	mRNA	2900020	2900556	937	+	.	ID=MP000313;Rank=1;Identity=1.0000;Positive=1.0000;Target=westarv0_A05_nlr1_g2.t1 1 178
westarv0_A05	miniprot	CDS	2900020	2900556	937	+	0	Parent=MP000313;Rank=1;Identity=1.0000;Target=westarv0_A05_nlr1_g2.t1 1 178
westarv0_A05	miniprot	stop_codon	2900554	2900556	0	+	0	Parent=MP000313;Rank=1
##PAF	westarv0_A05_nlr3_g4.t1	342	0	342	+	westarv0_A05	43898138	4482938	4484060	1020	1026	0	AS:i:1728	ms:i:1763	np:i:340	fs:i:0	st:i:0	da:i:0	do:i:117	cg:Z:290M99U51M	cs:Z::290*gG~gt96ag-gt:49*acgL*tttR
westarv0_A05	miniprot	mRNA	4482939	4484060	1763	+	.	ID=MP000314;Rank=1;Identity=0.9942;Positive=0.9942;Target=westarv0_A05_nlr3_g4.t1 1 342
westarv0_A05	miniprot	CDS	4482939	4483809	1492	+	0	Parent=MP000314;Rank=1;Identity=1.0000;Target=westarv0_A05_nlr3_g4.t1 1 290
westarv0_A05	miniprot	CDS	4483906	4484060	271	+	2	Parent=MP000314;Rank=1;Identity=0.9608;Target=westarv0_A05_nlr3_g4.t1 291 342
##PAF	westarv0_A05_nlr17_18_g33.t1	1219	0	1219	+	westarv0_A05	43898138	42540990	42545679	3657	3657	0	AS:i:6186	ms:i:6357	np:i:1219	fs:i:0	st:i:0	da:i:0	do:i:0	cg:Z:24M104U25M500V156M269V368M80N101M88N542M	cs:Z::24*gD~gt101ag-at:25*agR~gt497ag-a:156*taY~gt266ag-t:368~gt80ag:101~gt88ag:542
westarv0_A05	miniprot	mRNA	42540991	42545682	6357	+	.	ID=MP000315;Rank=1;Identity=1.0000;Positive=1.0000;Target=westarv0_A05_nlr17_18_g33.t1 1 1219
westarv0_A05	miniprot	CDS	42540991	42541063	128	+	0	Parent=MP000315;Rank=1;Identity=1.0000;Target=westarv0_A05_nlr17_18_g33.t1 1 24
westarv0_A05	miniprot	CDS	42541165	42541243	153	+	2	Parent=MP000315;Rank=1;Identity=1.0000;Target=westarv0_A05_nlr17_18_g33.t1 25 50
westarv0_A05	miniprot	CDS	42541741	42542211	821	+	1	Parent=MP000315;Rank=1;Identity=1.0000;Target=westarv0_A05_nlr17_18_g33.t1 51 207
westarv0_A05	miniprot	CDS	42542478	42543582	1894	+	1	Parent=MP000315;Rank=1;Identity=1.0000;Target=westarv0_A05_nlr17_18_g33.t1 208 576
westarv0_A05	miniprot	CDS	42543663	42543965	529	+	0	Parent=MP000315;Rank=1;Identity=1.0000;Target=westarv0_A05_nlr17_18_g33.t1 577 677
westarv0_A05	miniprot	CDS	42544054	42545682	2832	+	0	Parent=MP000315;Rank=1;Identity=1.0000;Target=westarv0_A05_nlr17_18_g33.t1 678 1219
westarv0_A05	miniprot	stop_codon	42545680	42545682	0	+	0	Parent=MP000315;Rank=1
##PAF	westarv0_A06_nlr2_g2.t1	822	0	822	+	westarv0_A06	46607869	2109189	2111759	2466	2466	0	AS:i:4214	ms:i:4247	np:i:822	fs:i:0	st:i:0	da:i:0	do:i:0	cg:Z:527M107U294M	cs:Z::527*aI~gt104ag-tt:294
westarv0_A06	miniprot	mRNA	2109190	2111762	4247	+	.	ID=MP000316;Rank=1;Identity=1.0000;Positive=1.0000;Target=westarv0_A06_nlr2_g2.t1 1 822
westarv0_A06	miniprot	CDS	2109190	2110771	2766	+	0	Parent=MP000316;Rank=1;Identity=1.0000;Target=westarv0_A06_nlr2_g2.t1 1 527
westarv0_A06	miniprot	CDS	2110876	2111762	1481	+	2	Parent=MP000316;Rank=1;Identity=1.0000;Target=westarv0_A06_nlr2_g2.t1 528 822
westarv0_A06	miniprot	stop_codon	2111760	2111762	0	+	0	Parent=MP000316;Rank=1
##PAF	westarv0_A06_nlr20_g14.t1	159	0	159	-	westarv0_A06	46607869	45077381	45077858	477	477	0	AS:i:837	ms:i:837	np:i:159	fs:i:0	st:i:0	da:i:0	do:i:0	cg:Z:159M	cs:Z::159
westarv0_A06	miniprot	mRNA	45077379	45077858	837	-	.	ID=MP000317;Rank=1;Identity=1.0000;Positive=1.0000;Target=westarv0_A06_nlr20_g14.t1 1 159
westarv0_A06	miniprot	CDS	45077379	45077858	837	-	0	Parent=MP000317;Rank=1;Identity=1.0000;Target=westarv0_A06_nlr20_g14.t1 1 159
westarv0_A06	miniprot	stop_codon	45077379	45077381	0	-	0	Parent=MP000317;Rank=1
##PAF	westarv0_A06_nlr20_g15.t1	609	0	609	-	westarv0_A06	46607869	45074367	45076380	1827	1827	0	AS:i:3092	ms:i:3150	np:i:609	fs:i:0	st:i:0	da:i:0	do:i:0	cg:Z:367M91N101M95N141M	cs:Z::367~gt91ag:101~gt95ag:141
westarv0_A06	miniprot	mRNA	45074365	45076380	3150	-	.	ID=MP000318;Rank=1;Identity=1.0000;Positive=1.0000;Target=westarv0_A06_nlr20_g15.t1 1 609
westarv0_A06	miniprot	CDS	45075280	45076380	1880	-	0	Parent=MP000318;Rank=1;Identity=1.0000;Target=westarv0_A06_nlr20_g15.t1 1 367
westarv0_A06	miniprot	CDS	45074886	45075188	554	-	0	Parent=MP000318;Rank=1;Identity=1.0000;Target=westarv0_A06_nlr20_g15.t1 368 468
westarv0_A06	miniprot	CDS	45074365	45074790	716	-	0	Parent=MP000318;Rank=1;Identity=1.0000;Target=westarv0_A06_nlr20_g15.t1 469 609
westarv0_A06	miniprot	stop_codon	45074365	45074367	0	-	0	Parent=MP000318;Rank=1
##PAF	westarv0_A06_nlr21_22_g16.t1	905	0	905	-	westarv0_A06	46607869	41255749	41258687	2706	2715	0	AS:i:4605	ms:i:4677	np:i:903	fs:i:0	st:i:0	da:i:-1	do:i:0	cg:Z:286M74U48M155U569M	cs:Z:*cgaM*ttgA*cagE:283*tC~gt71ag-gt:48*gE~gt152ag-aa:569
westarv0_A06	miniprot	mRNA	41255747	41258687	4677	-	.	ID=MP000319;Rank=1;Identity=0.9967;Positive=0.9978;Target=westarv0_A06_nlr21_22_g16.t1 1 905
westarv0_A06	miniprot	CDS	41257829	41258687	1463	-	0	Parent=MP000319;Rank=1;Identity=0.9895;Target=westarv0_A06_nlr21_22_g16.t1 1 286
westarv0_A06	miniprot	CDS	41257611	41257757	267	-	2	Parent=MP000319;Rank=1;Identity=1.0000;Target=westarv0_A06_nlr21_22_g16.t1 287 335
westarv0_A06	miniprot	CDS	41255747	41257458	2947	-	2	Parent=MP000319;Rank=1;Identity=1.0000;Target=westarv0_A06_nlr21_22_g16.t1 336 905
westarv0_A06	miniprot	stop_codon	41255747	41255749	0	-	0	Parent=MP000319;Rank=1
##PAF	westarv0_A06_nlr21_22_g19.t1	394	0	394	-	westarv0_A06	46607869	41246504	41248339	1182	1182	0	AS:i:1915	ms:i:2021	np:i:394	fs:i:0	st:i:0	da:i:0	do:i:0	cg:Z:282M208N34M147U30M304V46M	cs:Z::282~gt208ag:34*gE~gt144ag-aa:30*ttF~gt301ag-c:46
westarv0_A06	miniprot	mRNA	41246502	41248339	2021	-	.	ID=MP000320;Rank=1;Identity=1.0000;Positive=1.0000;Target=westarv0_A06_nlr21_22_g19.t1 1 394
westarv0_A06	miniprot	CDS	41247494	41248339	1418	-	0	Parent=MP000320;Rank=1;Identity=1.0000;Target=westarv0_A06_nlr21_22_g19.t1 1 282
westarv0_A06	miniprot	CDS	41247183	41247285	186	-	0	Parent=MP000320;Rank=1;Identity=1.0000;Target=westarv0_A06_nlr21_22_g19.t1 283 316
westarv0_A06	miniprot	CDS	41246945	41247038	161	-	2	Parent=MP000320;Rank=1;Identity=1.0000;Target=westarv0_A06_nlr21_22_g19.t1 317 347
westarv0_A06	miniprot	CDS	41246502	41246643	256	-	1	Parent=MP000320;Rank=1;Identity=1.0000;Target=westarv0_A06_nlr21_22_g19.t1 348 394
westarv0_A06	miniprot	stop_codon	41246502	41246504	0	-	0	Parent=MP000320;Rank=1
##PAF	westarv0_A06_nlr23_g23.t1	935	0	935	-	westarv0_A06	46607869	41225246	41228274	2805	2805	0	AS:i:4768	ms:i:4840	np:i:935	fs:i:0	st:i:0	da:i:0	do:i:0	cg:Z:316M74U48M155U569M	cs:Z::316*tC~gt71ag-gt:48*gE~gt152ag-aa:569
westarv0_A06	miniprot	mRNA	41225244	41228274	4840	-	.	ID=MP000321;Rank=1;Identity=1.0000;Positive=1.0000;Target=westarv0_A06_nlr23_g23.t1 1 935
westarv0_A06	miniprot	CDS	41227326	41228274	1626	-	0	Parent=MP000321;Rank=1;Identity=1.0000;Target=westarv0_A06_nlr23_g23.t1 1 316
westarv0_A06	miniprot	CDS	41227108	41227254	267	-	2	Parent=MP000321;Rank=1;Identity=1.0000;Target=westarv0_A06_nlr23_g23.t1 317 365
westarv0_A06	miniprot	CDS	41225244	41226955	2947	-	2	Parent=MP000321;Rank=1;Identity=1.0000;Target=westarv0_A06_nlr23_g23.t1 366 935
westarv0_A06	miniprot	stop_codon	41225244	41225246	0	-	0	Parent=MP000321;Rank=1
##PAF	westarv0_A06_nlr24_g33.t2	1171	0	1171	-	westarv0_A06	46607869	41195901	41202094	3513	3513	0	AS:i:5815	ms:i:6062	np:i:1171	fs:i:0	st:i:0	da:i:0	do:i:0	cg:Z:313M71U48M157U99M209V255M763U194M94V70M81N23M1323U163M	cs:Z::313*aS~gt68ag-gt:48*gE~gt154ag-aa:99*ctL~gt206ag-a:255*gG~gt760ag-ga:194*atI~gt91ag-a:70~gt81ag:23*gE~gt1320ag-aa:163
westarv0_A06	miniprot	mRNA	41195899	41202094	6062	-	.	ID=MP000322;Rank=1;Identity=1.0000;Positive=1.0000;Target=westarv0_A06_nlr24_g33.t2 1 1171
westarv0_A06	miniprot	CDS	41201155	41202094	1592	-	0	Parent=MP000322;Rank=1;Identity=1.0000;Target=westarv0_A06_nlr24_g33.t2 1 313
westarv0_A06	miniprot	CDS	41200940	41201086	266	-	2	Parent=MP000322;Rank=1;Identity=1.0000;Target=westarv0_A06_nlr24_g33.t2 314 362
westarv0_A06	miniprot	CDS	41200485	41200785	529	-	2	Parent=MP000322;Rank=1;Identity=1.0000;Target=westarv0_A06_nlr24_g33.t2 363 462
westarv0_A06	miniprot	CDS	41199512	41200278	1307	-	1	Parent=MP000322;Rank=1;Identity=1.0000;Target=westarv0_A06_nlr24_g33.t2 463 718
westarv0_A06	miniprot	CDS	41198166	41198751	1009	-	2	Parent=MP000322;Rank=1;Identity=1.0000;Target=westarv0_A06_nlr24_g33.t2 719 913
westarv0_A06	miniprot	CDS	41197864	41198074	394	-	1	Parent=MP000322;Rank=1;Identity=1.0000;Target=westarv0_A06_nlr24_g33.t2 914 984
westarv0_A06	miniprot	CDS	41197713	41197782	123	-	0	Parent=MP000322;Rank=1;Identity=1.0000;Target=westarv0_A06_nlr24_g33.t2 985 1007
westarv0_A06	miniprot	CDS	41195899	41196392	842	-	2	Parent=MP000322;Rank=1;Identity=1.0000;Target=westarv0_A06_nlr24_g33.t2 1008 1171
westarv0_A06	miniprot	stop_codon	41195899	41195901	0	-	0	Parent=MP000322;Rank=1
##PAF	westarv0_A06_nlr29_g35.t1	287	0	287	-	westarv0_A06	46607869	2250554	2251415	861	861	0	AS:i:1503	ms:i:1503	np:i:287	fs:i:0	st:i:0	da:i:-1	do:i:0	cg:Z:287M	cs:Z::287
westarv0_A06	miniprot	mRNA	2250552	2251415	1503	-	.	ID=MP000323;Rank=1;Identity=1.0000;Positive=1.0000;Target=westarv0_A06_nlr29_g35.t1 1 287
westarv0_A06	miniprot	CDS	2250552	2251415	1503	-	0	Parent=MP000323;Rank=1;Identity=1.0000;Target=westarv0_A06_nlr29_g35.t1 1 287
westarv0_A06	miniprot	stop_codon	2250552	2250554	0	-	0	Parent=MP000323;Rank=1
##PAF	westarv0_A06_nlr3_g3.t1	858	0	858	+	westarv0_A06	46607869	2118870	2121444	2574	2574	0	AS:i:4458	ms:i:4458	np:i:858	fs:i:0	st:i:0	da:i:0	do:i:0	cg:Z:858M	cs:Z::858
westarv0_A06	miniprot	mRNA	2118871	2121447	4458	+	.	ID=MP000324;Rank=1;Identity=1.0000;Positive=1.0000;Target=westarv0_A06_nlr3_g3.t1 1 858
westarv0_A06	miniprot	CDS	2118871	2121447	4458	+	0	Parent=MP000324;Rank=1;Identity=1.0000;Target=westarv0_A06_nlr3_g3.t1 1 858
westarv0_A06	miniprot	stop_codon	2121445	2121447	0	+	0	Parent=MP000324;Rank=1
##PAF	westarv0_A06_nlr30_g36.t1	599	0	599	-	westarv0_A06	46607869	1930685	1932482	1797	1797	0	AS:i:3108	ms:i:3108	np:i:599	fs:i:0	st:i:0	da:i:0	do:i:0	cg:Z:599M	cs:Z::599
westarv0_A06	miniprot	mRNA	1930683	1932482	3108	-	.	ID=MP000325;Rank=1;Identity=1.0000;Positive=1.0000;Target=westarv0_A06_nlr30_g36.t1 1 599
westarv0_A06	miniprot	CDS	1930683	1932482	3108	-	0	Parent=MP000325;Rank=1;Identity=1.0000;Target=westarv0_A06_nlr30_g36.t1 1 599
westarv0_A06	miniprot	stop_codon	1930683	1930685	0	-	0	Parent=MP000325;Rank=1
##PAF	westarv0_A06_nlr31_g37.t1	373	0	373	-	westarv0_A06	46607869	1236557	1237863	1119	1119	0	AS:i:1827	ms:i:1901	np:i:373	fs:i:0	st:i:0	da:i:0	do:i:0	cg:Z:252M96U112M97U7M	cs:Z::252*gV~gt93ag-tg:112*gV~gt94ag-tt:7
westarv0_A06	miniprot	mRNA	1236555	1237863	1901	-	.	ID=MP000326;Rank=1;Identity=1.0000;Positive=1.0000;Target=westarv0_A06_nlr31_g37.t1 1 373
westarv0_A06	miniprot	CDS	1237107	1237863	1277	-	0	Parent=MP000326;Rank=1;Identity=1.0000;Target=westarv0_A06_nlr31_g37.t1 1 252
westarv0_A06	miniprot	CDS	1236675	1237013	590	-	2	Parent=MP000326;Rank=1;Identity=1.0000;Target=westarv0_A06_nlr31_g37.t1 253 365
westarv0_A06	miniprot	CDS	1236555	1236580	34	-	2	Parent=MP000326;Rank=1;Identity=1.0000;Target=westarv0_A06_nlr31_g37.t1 366 373
westarv0_A06	miniprot	stop_codon	1236555	1236557	0	-	0	Parent=MP000326;Rank=1
##PAF	westarv0_A06_nlr5_g6.t1	1161	0	1161	+	westarv0_A06	46607869	5060766	5065026	3483	3483	0	AS:i:5921	ms:i:6086	np:i:1161	fs:i:0	st:i:0	da:i:0	do:i:0	cg:Z:804M291N86M316U75M97U20M79N174M	cs:Z::804~gt291ag:86*cQ~gt313ag-ag:75*tS~gt94ag-ct:20~gt79ag:174
westarv0_A06	miniprot	mRNA	5060767	5065029	6086	+	.	ID=MP000327;Rank=1;Identity=1.0000;Positive=1.0000;Target=westarv0_A06_nlr5_g6.t1 1 1161
westarv0_A06	miniprot	CDS	5060767	5063178	4173	+	0	Parent=MP000327;Rank=1;Identity=1.0000;Target=westarv0_A06_nlr5_g6.t1 1 804
westarv0_A06	miniprot	CDS	5063470	5063728	465	+	0	Parent=MP000327;Rank=1;Identity=1.0000;Target=westarv0_A06_nlr5_g6.t1 805 890
westarv0_A06	miniprot	CDS	5064042	5064269	423	+	2	Parent=MP000327;Rank=1;Identity=1.0000;Target=westarv0_A06_nlr5_g6.t1 891 966
westarv0_A06	miniprot	CDS	5064364	5064425	106	+	2	Parent=MP000327;Rank=1;Identity=1.0000;Target=westarv0_A06_nlr5_g6.t1 967 987
westarv0_A06	miniprot	CDS	5064505	5065029	919	+	0	Parent=MP000327;Rank=1;Identity=1.0000;Target=westarv0_A06_nlr5_g6.t1 988 1161
westarv0_A06	miniprot	stop_codon	5065027	5065029	0	+	0	Parent=MP000327;Rank=1
##PAF	westarv0_A06_nlr6_7_g12.t1	860	0	860	+	westarv0_A06	46607869	5089501	5092152	2580	2580	0	AS:i:4411	ms:i:4456	np:i:860	fs:i:0	st:i:0	da:i:0	do:i:0	cg:Z:370M74V489M	cs:Z::370*caH~gt71ag-c:489
westarv0_A06	miniprot	mRNA	5089502	5092155	4456	+	.	ID=MP000328;Rank=1;Identity=1.0000;Positive=1.0000;Target=westarv0_A06_nlr6_7_g12.t1 1 860
westarv0_A06	miniprot	CDS	5089502	5090613	1944	+	0	Parent=MP000328;Rank=1;Identity=1.0000;Target=westarv0_A06_nlr6_7_g12.t1 1 370
westarv0_A06	miniprot	CDS	5090685	5092155	2512	+	1	Parent=MP000328;Rank=1;Identity=1.0000;Target=westarv0_A06_nlr6_7_g12.t1 371 860
westarv0_A06	miniprot	stop_codon	5092153	5092155	0	+	0	Parent=MP000328;Rank=1
##PAF	westarv0_A06_nlr6_7_g9.t1	881	0	881	+	westarv0_A06	46607869	5080119	5082762	2643	2643	0	AS:i:4551	ms:i:4551	np:i:881	fs:i:0	st:i:0	da:i:0	do:i:0	cg:Z:881M	cs:Z::881
westarv0_A06	miniprot	mRNA	5080120	5082765	4551	+	.	ID=MP000329;Rank=1;Identity=1.0000;Positive=1.0000;Target=westarv0_A06_nlr6_7_g9.t1 1 881
westarv0_A06	miniprot	CDS	5080120	5082765	4551	+	0	Parent=MP000329;Rank=1;Identity=1.0000;Target=westarv0_A06_nlr6_7_g9.t1 1 881
westarv0_A06	miniprot	stop_codon	5082763	5082765	0	+	0	Parent=MP000329;Rank=1
##PAF	westarv0_A06_nlr17_g1.t1	821	0	821	+	westarv0_A06	46607869	40075291	40078134	2463	2463	0	AS:i:4131	ms:i:4264	np:i:821	fs:i:0	st:i:0	da:i:0	do:i:0	cg:Z:213M81U137M135N119M82V70M91U279M	cs:Z::213*aR~gt78ag-gg:137~gt135ag:119*ggG~gt79ag-a:70*gD~gt88ag-at:279
westarv0_A06	miniprot	mRNA	40075292	40078137	4264	+	.	ID=MP000330;Rank=1;Identity=1.0000;Positive=1.0000;Target=westarv0_A06_nlr17_g1.t1 1 821
westarv0_A06	miniprot	CDS	40075292	40075931	1118	+	0	Parent=MP000330;Rank=1;Identity=1.0000;Target=westarv0_A06_nlr17_g1.t1 1 213
westarv0_A06	miniprot	CDS	40076010	40076422	710	+	2	Parent=MP000330;Rank=1;Identity=1.0000;Target=westarv0_A06_nlr17_g1.t1 214 351
westarv0_A06	miniprot	CDS	40076558	40076916	623	+	0	Parent=MP000330;Rank=1;Identity=1.0000;Target=westarv0_A06_nlr17_g1.t1 352 470
westarv0_A06	miniprot	CDS	40076996	40077207	376	+	1	Parent=MP000330;Rank=1;Identity=1.0000;Target=westarv0_A06_nlr17_g1.t1 471 541
westarv0_A06	miniprot	CDS	40077296	40078137	1437	+	2	Parent=MP000330;Rank=1;Identity=1.0000;Target=westarv0_A06_nlr17_g1.t1 542 821
westarv0_A06	miniprot	stop_codon	40078135	40078137	0	+	0	Parent=MP000330;Rank=1
##PAF	westarv0_A07_nlr1_g2.t1	866	0	866	+	westarv0_A07	32489665	21167965	21170656	2598	2598	0	AS:i:4461	ms:i:4490	np:i:866	fs:i:0	st:i:0	da:i:0	do:i:0	cg:Z:854M93N12M	cs:Z::854~gt93ag:12
westarv0_A07	miniprot	mRNA	21167966	21170659	4490	+	.	ID=MP000331;Rank=1;Identity=1.0000;Positive=1.0000;Target=westarv0_A07_nlr1_g2.t1 1 866
westarv0_A07	miniprot	CDS	21167966	21170527	4429	+	0	Parent=MP000331;Rank=1;Identity=1.0000;Target=westarv0_A07_nlr1_g2.t1 1 854
westarv0_A07	miniprot	CDS	21170621	21170659	61	+	0	Parent=MP000331;Rank=1;Identity=1.0000;Target=westarv0_A07_nlr1_g2.t1 855 866
westarv0_A07	miniprot	stop_codon	21170657	21170659	0	+	0	Parent=MP000331;Rank=1
##PAF	westarv0_A07_nlr12_g10.t1	574	0	574	-	westarv0_A07	32489665	25395671	25399418	1722	1722	0	AS:i:2687	ms:i:2961	np:i:574	fs:i:0	st:i:0	da:i:0	do:i:0	cg:Z:179M74V198M1469U49M79U21M82V34M70N23M101V21M67N22M98N22M	cs:Z::179*tcS~gt71ag-g:198*gD~gt1466ag-at:49*gG~gt76ag-gg:21*agR~gt79ag-g:34~gt70ag:23*atM~gt98ag-g:21~gt67ag:22~gt98ag:22
westarv0_A07	miniprot	mRNA	25395669	25399418	2961	-	.	ID=MP000332;Rank=1;Identity=1.0000;Positive=1.0000;Target=westarv0_A07_nlr12_g10.t1 1 574
westarv0_A07	miniprot	CDS	25398880	25399418	920	-	0	Parent=MP000332;Rank=1;Identity=1.0000;Target=westarv0_A07_nlr12_g10.t1 1 179
westarv0_A07	miniprot	CDS	25398213	25398808	1027	-	1	Parent=MP000332;Rank=1;Identity=1.0000;Target=westarv0_A07_nlr12_g10.t1 180 378
westarv0_A07	miniprot	CDS	25396597	25396746	261	-	2	Parent=MP000332;Rank=1;Identity=1.0000;Target=westarv0_A07_nlr12_g10.t1 379 428
westarv0_A07	miniprot	CDS	25396454	25396520	114	-	2	Parent=MP000332;Rank=1;Identity=1.0000;Target=westarv0_A07_nlr12_g10.t1 429 450
westarv0_A07	miniprot	CDS	25396272	25396374	184	-	1	Parent=MP000332;Rank=1;Identity=1.0000;Target=westarv0_A07_nlr12_g10.t1 451 485
westarv0_A07	miniprot	CDS	25396131	25396201	113	-	0	Parent=MP000332;Rank=1;Identity=1.0000;Target=westarv0_A07_nlr12_g10.t1 486 508
westarv0_A07	miniprot	CDS	25395969	25396032	118	-	1	Parent=MP000332;Rank=1;Identity=1.0000;Target=westarv0_A07_nlr12_g10.t1 509 530
westarv0_A07	miniprot	CDS	25395836	25395901	109	-	0	Parent=MP000332;Rank=1;Identity=1.0000;Target=westarv0_A07_nlr12_g10.t1 531 552
westarv0_A07	miniprot	CDS	25395669	25395737	115	-	0	Parent=MP000332;Rank=1;Identity=1.0000;Target=westarv0_A07_nlr12_g10.t1 553 574
westarv0_A07	miniprot	stop_codon	25395669	25395671	0	-	0	Parent=MP000332;Rank=1
##PAF	westarv0_A07_nlr13_g11.t1	992	0	992	-	westarv0_A07	32489665	20027608	20031634	2976	2976	0	AS:i:5078	ms:i:5184	np:i:992	fs:i:0	st:i:0	da:i:0	do:i:0	cg:Z:154M876V369M102N99M75N369M	cs:Z::154*tgW~gt873ag-g:369~gt102ag:99~gt75ag:369
westarv0_A07	miniprot	mRNA	20027606	20031634	5184	-	.	ID=MP000333;Rank=1;Identity=1.0000;Positive=1.0000;Target=westarv0_A07_nlr13_g11.t1 1 992
westarv0_A07	miniprot	CDS	20031171	20031634	814	-	0	Parent=MP000333;Rank=1;Identity=1.0000;Target=westarv0_A07_nlr13_g11.t1 1 154
westarv0_A07	miniprot	CDS	20029190	20030297	1918	-	1	Parent=MP000333;Rank=1;Identity=1.0000;Target=westarv0_A07_nlr13_g11.t1 155 524
westarv0_A07	miniprot	CDS	20028791	20029087	518	-	0	Parent=MP000333;Rank=1;Identity=1.0000;Target=westarv0_A07_nlr13_g11.t1 525 623
westarv0_A07	miniprot	CDS	20027606	20028715	1934	-	0	Parent=MP000333;Rank=1;Identity=1.0000;Target=westarv0_A07_nlr13_g11.t1 624 992
westarv0_A07	miniprot	stop_codon	20027606	20027608	0	-	0	Parent=MP000333;Rank=1
##PAF	westarv0_A07_nlr14_g13.t2	1086	0	1086	-	westarv0_A07	32489665	20012551	20022101	3255	3258	0	AS:i:5583	ms:i:5655	np:i:1085	fs:i:0	st:i:1	da:i:0	do:i:0	cg:Z:156M5873V371M106N96M316N462M	cs:Z::156*tgX~gt5870ag-a:371~gt106ag:96~gt316ag:462
westarv0_A07	miniprot	mRNA	20012549	20022101	5655	-	.	ID=MP000334;Rank=1;Identity=0.9991;Positive=0.9991;StopCodon=1;Target=westarv0_A07_nlr14_g13.t2 1 1086
westarv0_A07	miniprot	CDS	20021632	20022101	801	-	0	Parent=MP000334;Rank=1;Identity=0.9936;StopCodon=1;Target=westarv0_A07_nlr14_g13.t2 1 156
westarv0_A07	miniprot	CDS	20014648	20015761	1916	-	1	Parent=MP000334;Rank=1;Identity=1.0000;Target=westarv0_A07_nlr14_g13.t2 157 528
westarv0_A07	miniprot	CDS	20014254	20014541	506	-	0	Parent=MP000334;Rank=1;Identity=1.0000;Target=westarv0_A07_nlr14_g13.t2 529 624
westarv0_A07	miniprot	CDS	20012549	20013937	2432	-	0	Parent=MP000334;Rank=1;Identity=1.0000;Target=westarv0_A07_nlr14_g13.t2 625 1086
westarv0_A07	miniprot	stop_codon	20012549	20012551	0	-	0	Parent=MP000334;Rank=1
##PAF	westarv0_A07_nlr2_g4.t1	1053	0	1053	+	westarv0_A07	32489665	25422680	25426594	3159	3159	0	AS:i:5357	ms:i:5484	np:i:1053	fs:i:0	st:i:0	da:i:0	do:i:0	cg:Z:156M512V364M83N101M81N388M82N43M	cs:Z::156*tgW~gt509ag-g:364~gt83ag:101~gt81ag:388~gt82ag:43
westarv0_A07	miniprot	mRNA	25422681	25426597	5484	+	.	ID=MP000335;Rank=1;Identity=1.0000;Positive=1.0000;Target=westarv0_A07_nlr2_g4.t1 1 1053
westarv0_A07	miniprot	CDS	25422681	25423150	815	+	0	Parent=MP000335;Rank=1;Identity=1.0000;Target=westarv0_A07_nlr2_g4.t1 1 156
westarv0_A07	miniprot	CDS	25423660	25424752	1898	+	1	Parent=MP000335;Rank=1;Identity=1.0000;Target=westarv0_A07_nlr2_g4.t1 157 521
westarv0_A07	miniprot	CDS	25424836	25425138	543	+	0	Parent=MP000335;Rank=1;Identity=1.0000;Target=westarv0_A07_nlr2_g4.t1 522 622
westarv0_A07	miniprot	CDS	25425220	25426383	2009	+	0	Parent=MP000335;Rank=1;Identity=1.0000;Target=westarv0_A07_nlr2_g4.t1 623 1010
westarv0_A07	miniprot	CDS	25426466	25426597	219	+	0	Parent=MP000335;Rank=1;Identity=1.0000;Target=westarv0_A07_nlr2_g4.t1 1011 1053
westarv0_A07	miniprot	stop_codon	25426595	25426597	0	+	0	Parent=MP000335;Rank=1
##PAF	westarv0_A07_nlr8_g5.t1	1212	0	1212	-	westarv0_A07	32489665	27357773	27362436	3636	3636	0	AS:i:6127	ms:i:6281	np:i:1212	fs:i:0	st:i:0	da:i:0	do:i:0	cg:Z:157M109V370M94N102M106N136M642N424M79N22M	cs:Z::157*tgC~gt106ag-t:370~gt94ag:102~gt106ag:136~gt642ag:424~gt79ag:22
westarv0_A07	miniprot	mRNA	27357771	27362436	6281	-	.	ID=MP000336;Rank=1;Identity=1.0000;Positive=1.0000;Target=westarv0_A07_nlr8_g5.t1 1 1212
westarv0_A07	miniprot	CDS	27361964	27362436	824	-	0	Parent=MP000336;Rank=1;Identity=1.0000;Target=westarv0_A07_nlr8_g5.t1 1 157
westarv0_A07	miniprot	CDS	27360747	27361857	1880	-	1	Parent=MP000336;Rank=1;Identity=1.0000;Target=westarv0_A07_nlr8_g5.t1 158 528
westarv0_A07	miniprot	CDS	27360347	27360652	542	-	0	Parent=MP000336;Rank=1;Identity=1.0000;Target=westarv0_A07_nlr8_g5.t1 529 630
westarv0_A07	miniprot	CDS	27359833	27360240	700	-	0	Parent=MP000336;Rank=1;Identity=1.0000;Target=westarv0_A07_nlr8_g5.t1 631 766
westarv0_A07	miniprot	CDS	27357919	27359190	2225	-	0	Parent=MP000336;Rank=1;Identity=1.0000;Target=westarv0_A07_nlr8_g5.t1 767 1190
westarv0_A07	miniprot	CDS	27357771	27357839	110	-	0	Parent=MP000336;Rank=1;Identity=1.0000;Target=westarv0_A07_nlr8_g5.t1 1191 1212
westarv0_A07	miniprot	stop_codon	27357771	27357773	0	-	0	Parent=MP000336;Rank=1
##PAF	westarv0_A07_nlr9_g9.t1	1129	0	1129	-	westarv0_A07	32489665	26191102	26196178	3387	3387	0	AS:i:5487	ms:i:5811	np:i:1129	fs:i:0	st:i:0	da:i:0	do:i:0	cg:Z:157M95V368M101N102M175N298M65N36M78U24M96N41M747V30M173V42M174V26M	cs:Z::157*tgW~gt92ag-g:368~gt101ag:102~gt175ag:298~gt65ag:36*gE~gt75ag-aa:24~gt96ag:41*aaN~gt744ag-t:30*agS~gt170ag-c:42*agR~gt171ag-a:26
westarv0_A07	miniprot	mRNA	26191100	26196178	5811	-	.	ID=MP000337;Rank=1;Identity=1.0000;Positive=1.0000;Target=westarv0_A07_nlr9_g9.t1 1 1129
westarv0_A07	miniprot	CDS	26195706	26196178	834	-	0	Parent=MP000337;Rank=1;Identity=1.0000;Target=westarv0_A07_nlr9_g9.t1 1 157
westarv0_A07	miniprot	CDS	26194509	26195613	1906	-	1	Parent=MP000337;Rank=1;Identity=1.0000;Target=westarv0_A07_nlr9_g9.t1 158 526
westarv0_A07	miniprot	CDS	26194102	26194407	535	-	0	Parent=MP000337;Rank=1;Identity=1.0000;Target=westarv0_A07_nlr9_g9.t1 527 628
westarv0_A07	miniprot	CDS	26193033	26193926	1504	-	0	Parent=MP000337;Rank=1;Identity=1.0000;Target=westarv0_A07_nlr9_g9.t1 629 926
westarv0_A07	miniprot	CDS	26192859	26192967	188	-	0	Parent=MP000337;Rank=1;Identity=1.0000;Target=westarv0_A07_nlr9_g9.t1 927 962
westarv0_A07	miniprot	CDS	26192710	26192783	131	-	2	Parent=MP000337;Rank=1;Identity=1.0000;Target=westarv0_A07_nlr9_g9.t1 963 987
westarv0_A07	miniprot	CDS	26192489	26192613	205	-	0	Parent=MP000337;Rank=1;Identity=1.0000;Target=westarv0_A07_nlr9_g9.t1 988 1028
westarv0_A07	miniprot	CDS	26191652	26191744	155	-	1	Parent=MP000337;Rank=1;Identity=1.0000;Target=westarv0_A07_nlr9_g9.t1 1029 1059
westarv0_A07	miniprot	CDS	26191353	26191481	219	-	1	Parent=MP000337;Rank=1;Identity=1.0000;Target=westarv0_A07_nlr9_g9.t1 1060 1102
westarv0_A07	miniprot	CDS	26191100	26191181	134	-	1	Parent=MP000337;Rank=1;Identity=1.0000;Target=westarv0_A07_nlr9_g9.t1 1103 1129
westarv0_A07	miniprot	stop_codon	26191100	26191102	0	-	0	Parent=MP000337;Rank=1
##PAF	westarv0_A08_nlr1_g1.t1	1204	0	1204	+	westarv0_A08	27113445	19846087	19850476	3612	3612	0	AS:i:6081	ms:i:6236	np:i:1204	fs:i:0	st:i:0	da:i:0	do:i:0	cg:Z:11M280V193M278V375M102N92M123N531M	cs:Z::11*agS~gt277ag-t:193*tgW~gt275ag-g:375~gt102ag:92~gt123ag:531
westarv0_A08	miniprot	mRNA	19846088	19850479	6236	+	.	ID=MP000338;Rank=1;Identity=1.0000;Positive=1.0000;Target=westarv0_A08_nlr1_g1.t1 1 1204
westarv0_A08	miniprot	CDS	19846088	19846122	63	+	0	Parent=MP000338;Rank=1;Identity=1.0000;Target=westarv0_A08_nlr1_g1.t1 1 11
westarv0_A08	miniprot	CDS	19846400	19846981	1012	+	1	Parent=MP000338;Rank=1;Identity=1.0000;Target=westarv0_A08_nlr1_g1.t1 12 205
westarv0_A08	miniprot	CDS	19847257	19848382	1941	+	1	Parent=MP000338;Rank=1;Identity=1.0000;Target=westarv0_A08_nlr1_g1.t1 206 581
westarv0_A08	miniprot	CDS	19848485	19848760	479	+	0	Parent=MP000338;Rank=1;Identity=1.0000;Target=westarv0_A08_nlr1_g1.t1 582 673
westarv0_A08	miniprot	CDS	19848884	19850479	2741	+	0	Parent=MP000338;Rank=1;Identity=1.0000;Target=westarv0_A08_nlr1_g1.t1 674 1204
westarv0_A08	miniprot	stop_codon	19850477	19850479	0	+	0	Parent=MP000338;Rank=1
##PAF	westarv0_A08_nlr10_11_g12.t1	661	0	661	+	westarv0_A08	27113445	25911514	25913766	1983	1983	0	AS:i:3279	ms:i:3387	np:i:661	fs:i:0	st:i:0	da:i:0	do:i:0	cg:Z:577M97N50M86N23M89V10M	cs:Z::577~gt97ag:50~gt86ag:23*agR~gt86ag-g:10
westarv0_A08	miniprot	mRNA	25911515	25913769	3387	+	.	ID=MP000339;Rank=1;Identity=1.0000;Positive=1.0000;Target=westarv0_A08_nlr10_11_g12.t1 1 661
westarv0_A08	miniprot	CDS	25911515	25913245	2954	+	0	Parent=MP000339;Rank=1;Identity=1.0000;Target=westarv0_A08_nlr10_11_g12.t1 1 577
westarv0_A08	miniprot	CDS	25913343	25913492	261	+	0	Parent=MP000339;Rank=1;Identity=1.0000;Target=westarv0_A08_nlr10_11_g12.t1 578 627
westarv0_A08	miniprot	CDS	25913579	25913649	121	+	0	Parent=MP000339;Rank=1;Identity=1.0000;Target=westarv0_A08_nlr10_11_g12.t1 628 650
westarv0_A08	miniprot	CDS	25913736	25913769	51	+	1	Parent=MP000339;Rank=1;Identity=1.0000;Target=westarv0_A08_nlr10_11_g12.t1 651 661
westarv0_A08	miniprot	stop_codon	25913767	25913769	0	+	0	Parent=MP000339;Rank=1
##PAF	westarv0_A08_nlr10_11_g14.t1	865	0	865	+	westarv0_A08	27113445	25916424	25919019	2595	2595	0	AS:i:4437	ms:i:4437	np:i:865	fs:i:0	st:i:0	da:i:0	do:i:0	cg:Z:865M	cs:Z::865
westarv0_A08	miniprot	mRNA	25916425	25919022	4437	+	.	ID=MP000340;Rank=1;Identity=1.0000;Positive=1.0000;Target=westarv0_A08_nlr10_11_g14.t1 1 865
westarv0_A08	miniprot	CDS	25916425	25919022	4437	+	0	Parent=MP000340;Rank=1;Identity=1.0000;Target=westarv0_A08_nlr10_11_g14.t1 1 865
westarv0_A08	miniprot	stop_codon	25919020	25919022	0	+	0	Parent=MP000340;Rank=1
##PAF	westarv0_A08_nlr12_g18.t1	1355	0	1355	-	westarv0_A08	27113445	25109980	25115145	4065	4065	0	AS:i:6974	ms:i:7160	np:i:1355	fs:i:0	st:i:0	da:i:0	do:i:0	cg:Z:884M175V24M137V16M434V60M96U351M270N16M	cs:Z::884*agS~gt172ag-c:24*gaE~gt134ag-g:16*tgW~gt431ag-g:60*gE~gt93ag-aa:351~gt270ag:16
westarv0_A08	miniprot	mRNA	25109978	25115145	7160	-	.	ID=MP000341;Rank=1;Identity=1.0000;Positive=1.0000;Target=westarv0_A08_nlr12_g18.t1 1 1355
westarv0_A08	miniprot	CDS	25112492	25115145	4614	-	0	Parent=MP000341;Rank=1;Identity=1.0000;Target=westarv0_A08_nlr12_g18.t1 1 884
westarv0_A08	miniprot	CDS	25112245	25112319	130	-	1	Parent=MP000341;Rank=1;Identity=1.0000;Target=westarv0_A08_nlr12_g18.t1 885 909
westarv0_A08	miniprot	CDS	25112060	25112110	87	-	1	Parent=MP000341;Rank=1;Identity=1.0000;Target=westarv0_A08_nlr12_g18.t1 910 926
westarv0_A08	miniprot	CDS	25111447	25111628	315	-	1	Parent=MP000341;Rank=1;Identity=1.0000;Target=westarv0_A08_nlr12_g18.t1 927 987
westarv0_A08	miniprot	CDS	25110299	25111353	1928	-	2	Parent=MP000341;Rank=1;Identity=1.0000;Target=westarv0_A08_nlr12_g18.t1 988 1339
westarv0_A08	miniprot	CDS	25109978	25110028	86	-	0	Parent=MP000341;Rank=1;Identity=1.0000;Target=westarv0_A08_nlr12_g18.t1 1340 1355
westarv0_A08	miniprot	stop_codon	25109978	25109980	0	-	0	Parent=MP000341;Rank=1
##PAF	westarv0_A08_nlr15_g22.t1	1210	0	1210	-	westarv0_A08	27113445	16543080	16548268	3630	3630	0	AS:i:6084	ms:i:6232	np:i:1210	fs:i:0	st:i:0	da:i:0	do:i:0	cg:Z:213M425V370M93N103M103N358M943V164M	cs:Z::213*tgW~gt422ag-g:370~gt93ag:103~gt103ag:358*gaE~gt940ag-g:164
westarv0_A08	miniprot	mRNA	16543078	16548268	6232	-	.	ID=MP000342;Rank=1;Identity=1.0000;Positive=1.0000;Target=westarv0_A08_nlr15_g22.t1 1 1210
westarv0_A08	miniprot	CDS	16547628	16548268	1110	-	0	Parent=MP000342;Rank=1;Identity=1.0000;Target=westarv0_A08_nlr15_g22.t1 1 213
westarv0_A08	miniprot	CDS	16546095	16547205	1897	-	1	Parent=MP000342;Rank=1;Identity=1.0000;Target=westarv0_A08_nlr15_g22.t1 214 584
westarv0_A08	miniprot	CDS	16545693	16546001	534	-	0	Parent=MP000342;Rank=1;Identity=1.0000;Target=westarv0_A08_nlr15_g22.t1 585 687
westarv0_A08	miniprot	CDS	16544514	16545589	1824	-	0	Parent=MP000342;Rank=1;Identity=1.0000;Target=westarv0_A08_nlr15_g22.t1 688 1045
westarv0_A08	miniprot	CDS	16543078	16543573	867	-	1	Parent=MP000342;Rank=1;Identity=1.0000;Target=westarv0_A08_nlr15_g22.t1 1046 1210
westarv0_A08	miniprot	stop_codon	16543078	16543080	0	-	0	Parent=MP000342;Rank=1
##PAF	westarv0_A08_nlr3_4_g3.t1	1112	0	1112	+	westarv0_A08	27113445	20389681	20394425	3336	3336	0	AS:i:5591	ms:i:5730	np:i:1112	fs:i:0	st:i:0	da:i:0	do:i:0	cg:Z:201M1094V62M99U278M106N90M115N479M	cs:Z::201*tgW~gt1091ag-g:62*gA~gt96ag-ca:278~gt106ag:90~gt115ag:479
westarv0_A08	miniprot	mRNA	20389682	20394428	5730	+	.	ID=MP000343;Rank=1;Identity=1.0000;Positive=1.0000;Target=westarv0_A08_nlr3_4_g3.t1 1 1112
westarv0_A08	miniprot	CDS	20389682	20390286	1047	+	0	Parent=MP000343;Rank=1;Identity=1.0000;Target=westarv0_A08_nlr3_4_g3.t1 1 201
westarv0_A08	miniprot	CDS	20391378	20391565	312	+	1	Parent=MP000343;Rank=1;Identity=1.0000;Target=westarv0_A08_nlr3_4_g3.t1 202 264
westarv0_A08	miniprot	CDS	20391662	20392497	1437	+	2	Parent=MP000343;Rank=1;Identity=1.0000;Target=westarv0_A08_nlr3_4_g3.t1 265 543
westarv0_A08	miniprot	CDS	20392604	20392873	469	+	0	Parent=MP000343;Rank=1;Identity=1.0000;Target=westarv0_A08_nlr3_4_g3.t1 544 633
westarv0_A08	miniprot	CDS	20392989	20394428	2465	+	0	Parent=MP000343;Rank=1;Identity=1.0000;Target=westarv0_A08_nlr3_4_g3.t1 634 1112
westarv0_A08	miniprot	stop_codon	20394426	20394428	0	+	0	Parent=MP000343;Rank=1
##PAF	westarv0_A08_nlr3_4_g4.t1	1028	0	1028	+	westarv0_A08	27113445	20395439	20398975	3084	3084	0	AS:i:5222	ms:i:5323	np:i:1028	fs:i:0	st:i:0	da:i:0	do:i:0	cg:Z:159M228V372M102N92M125N404M	cs:Z::159*ggG~gt225ag-g:372~gt102ag:92~gt125ag:404
westarv0_A08	miniprot	mRNA	20395440	20398978	5323	+	.	ID=MP000344;Rank=1;Identity=1.0000;Positive=1.0000;Target=westarv0_A08_nlr3_4_g4.t1 1 1028
westarv0_A08	miniprot	CDS	20395440	20395918	831	+	0	Parent=MP000344;Rank=1;Identity=1.0000;Target=westarv0_A08_nlr3_4_g4.t1 1 159
westarv0_A08	miniprot	CDS	20396144	20397260	1901	+	1	Parent=MP000344;Rank=1;Identity=1.0000;Target=westarv0_A08_nlr3_4_g4.t1 160 532
westarv0_A08	miniprot	CDS	20397363	20397638	493	+	0	Parent=MP000344;Rank=1;Identity=1.0000;Target=westarv0_A08_nlr3_4_g4.t1 533 624
westarv0_A08	miniprot	CDS	20397764	20398978	2098	+	0	Parent=MP000344;Rank=1;Identity=1.0000;Target=westarv0_A08_nlr3_4_g4.t1 625 1028
westarv0_A08	miniprot	stop_codon	20398976	20398978	0	+	0	Parent=MP000344;Rank=1
##PAF	westarv0_A08_nlr5_g5.t1	695	0	695	+	westarv0_A08	27113445	20401585	20404019	2085	2085	0	AS:i:3448	ms:i:3549	np:i:695	fs:i:0	st:i:0	da:i:0	do:i:0	cg:Z:168M172U380M95N46M85N100M	cs:Z::168*gG~gt169ag-ga:380~gt95ag:46~gt85ag:100
westarv0_A08	miniprot	mRNA	20401586	20404022	3549	+	.	ID=MP000345;Rank=1;Identity=1.0000;Positive=1.0000;Target=westarv0_A08_nlr5_g5.t1 1 695
westarv0_A08	miniprot	CDS	20401586	20402090	876	+	0	Parent=MP000345;Rank=1;Identity=1.0000;Target=westarv0_A08_nlr5_g5.t1 1 168
westarv0_A08	miniprot	CDS	20402260	20403401	1966	+	2	Parent=MP000345;Rank=1;Identity=1.0000;Target=westarv0_A08_nlr5_g5.t1 169 549
westarv0_A08	miniprot	CDS	20403497	20403634	228	+	0	Parent=MP000345;Rank=1;Identity=1.0000;Target=westarv0_A08_nlr5_g5.t1 550 595
westarv0_A08	miniprot	CDS	20403720	20404022	479	+	0	Parent=MP000345;Rank=1;Identity=1.0000;Target=westarv0_A08_nlr5_g5.t1 596 695
westarv0_A08	miniprot	stop_codon	20404020	20404022	0	+	0	Parent=MP000345;Rank=1
##PAF	westarv0_A08_nlr6_g8.t2	969	0	969	+	westarv0_A08	27113445	20894611	20899348	2907	2907	0	AS:i:4879	ms:i:5053	np:i:969	fs:i:0	st:i:0	da:i:0	do:i:0	cg:Z:98M709V62M836V372M102N43M87U20M105N371M	cs:Z::98*aaK~gt706ag-a:62*tgW~gt833ag-g:372~gt102ag:43*aK~gt84ag-ag:20~gt105ag:371
westarv0_A08	miniprot	mRNA	20894612	20899351	5053	+	.	ID=MP000346;Rank=1;Identity=1.0000;Positive=1.0000;Target=westarv0_A08_nlr6_g8.t2 1 969
westarv0_A08	miniprot	CDS	20894612	20894907	501	+	0	Parent=MP000346;Rank=1;Identity=1.0000;Target=westarv0_A08_nlr6_g8.t2 1 98
westarv0_A08	miniprot	CDS	20895614	20895802	348	+	1	Parent=MP000346;Rank=1;Identity=1.0000;Target=westarv0_A08_nlr6_g8.t2 99 161
westarv0_A08	miniprot	CDS	20896636	20897752	1913	+	1	Parent=MP000346;Rank=1;Identity=1.0000;Target=westarv0_A08_nlr6_g8.t2 162 534
westarv0_A08	miniprot	CDS	20897855	20897984	232	+	0	Parent=MP000346;Rank=1;Identity=1.0000;Target=westarv0_A08_nlr6_g8.t2 535 577
westarv0_A08	miniprot	CDS	20898069	20898130	107	+	2	Parent=MP000346;Rank=1;Identity=1.0000;Target=westarv0_A08_nlr6_g8.t2 578 598
westarv0_A08	miniprot	CDS	20898236	20899351	1952	+	0	Parent=MP000346;Rank=1;Identity=1.0000;Target=westarv0_A08_nlr6_g8.t2 599 969
westarv0_A08	miniprot	stop_codon	20899349	20899351	0	+	0	Parent=MP000346;Rank=1
##PAF	westarv0_A08_nlr9_g11.t1	838	0	838	+	westarv0_A08	27113445	25902692	25905301	2514	2514	0	AS:i:4245	ms:i:4281	np:i:838	fs:i:0	st:i:0	da:i:0	do:i:0	cg:Z:230M98U607M	cs:Z::230*tY~gt95ag-at:607
westarv0_A08	miniprot	mRNA	25902693	25905304	4281	+	.	ID=MP000347;Rank=1;Identity=1.0000;Positive=1.0000;Target=westarv0_A08_nlr9_g11.t1 1 838
westarv0_A08	miniprot	CDS	25902693	25903383	1167	+	0	Parent=MP000347;Rank=1;Identity=1.0000;Target=westarv0_A08_nlr9_g11.t1 1 230
westarv0_A08	miniprot	CDS	25903479	25905304	3114	+	2	Parent=MP000347;Rank=1;Identity=1.0000;Target=westarv0_A08_nlr9_g11.t1 231 838
westarv0_A08	miniprot	stop_codon	25905302	25905304	0	+	0	Parent=MP000347;Rank=1
##PAF	westarv0_A09_nlr10_g11.t1	926	0	926	+	westarv0_A09	67849243	11468752	11471760	2778	2778	0	AS:i:4746	ms:i:4815	np:i:926	fs:i:0	st:i:0	da:i:0	do:i:0	cg:Z:283M93U46M143U595M	cs:Z::283*gG~gt90ag-gt:46*gE~gt140ag-aa:595
westarv0_A09	miniprot	mRNA	11468753	11471763	4815	+	.	ID=MP000348;Rank=1;Identity=1.0000;Positive=1.0000;Target=westarv0_A09_nlr10_g11.t1 1 926
westarv0_A09	miniprot	CDS	11468753	11469602	1453	+	0	Parent=MP000348;Rank=1;Identity=1.0000;Target=westarv0_A09_nlr10_g11.t1 1 283
westarv0_A09	miniprot	CDS	11469693	11469833	246	+	2	Parent=MP000348;Rank=1;Identity=1.0000;Target=westarv0_A09_nlr10_g11.t1 284 330
westarv0_A09	miniprot	CDS	11469974	11471763	3116	+	2	Parent=MP000348;Rank=1;Identity=1.0000;Target=westarv0_A09_nlr10_g11.t1 331 926
westarv0_A09	miniprot	stop_codon	11471761	11471763	0	+	0	Parent=MP000348;Rank=1
##PAF	westarv0_A09_nlr11_g14.t1	255	0	255	+	westarv0_A09	67849243	11706308	11707290	765	765	0	AS:i:1313	ms:i:1348	np:i:255	fs:i:0	st:i:0	da:i:0	do:i:0	cg:Z:149M220V105M	cs:Z::149*ggG~gt217ag-g:105
westarv0_A09	miniprot	mRNA	11706309	11707293	1348	+	.	ID=MP000349;Rank=1;Identity=1.0000;Positive=1.0000;Target=westarv0_A09_nlr11_g14.t1 1 255
westarv0_A09	miniprot	CDS	11706309	11706757	778	+	0	Parent=MP000349;Rank=1;Identity=1.0000;Target=westarv0_A09_nlr11_g14.t1 1 149
westarv0_A09	miniprot	CDS	11706975	11707293	570	+	1	Parent=MP000349;Rank=1;Identity=1.0000;Target=westarv0_A09_nlr11_g14.t1 150 255
westarv0_A09	miniprot	stop_codon	11707291	11707293	0	+	0	Parent=MP000349;Rank=1
##PAF	westarv0_A09_nlr12_g15.t1	1275	0	1275	+	westarv0_A09	67849243	13297047	13302531	3825	3825	0	AS:i:6399	ms:i:6643	np:i:1275	fs:i:0	st:i:0	da:i:0	do:i:0	cg:Z:87M79V11M98U24M1057U187M126V79M128V238M90N97M96N547M	cs:Z::87*cgR~gt76ag-t:11*gD~gt95ag-at:24*gG~gt1054ag-gg:187*tgW~gt123ag-g:79*aaK~gt125ag-g:238~gt90ag:97~gt96ag:547
westarv0_A09	miniprot	mRNA	13297048	13302534	6643	+	.	ID=MP000350;Rank=1;Identity=1.0000;Positive=1.0000;Target=westarv0_A09_nlr12_g15.t1 1 1275
westarv0_A09	miniprot	CDS	13297048	13297310	481	+	0	Parent=MP000350;Rank=1;Identity=1.0000;Target=westarv0_A09_nlr12_g15.t1 1 87
westarv0_A09	miniprot	CDS	13297387	13297421	67	+	1	Parent=MP000350;Rank=1;Identity=1.0000;Target=westarv0_A09_nlr12_g15.t1 88 99
westarv0_A09	miniprot	CDS	13297517	13297591	130	+	2	Parent=MP000350;Rank=1;Identity=1.0000;Target=westarv0_A09_nlr12_g15.t1 100 124
westarv0_A09	miniprot	CDS	13298646	13299210	981	+	2	Parent=MP000350;Rank=1;Identity=1.0000;Target=westarv0_A09_nlr12_g15.t1 125 312
westarv0_A09	miniprot	CDS	13299334	13299573	418	+	1	Parent=MP000350;Rank=1;Identity=1.0000;Target=westarv0_A09_nlr12_g15.t1 313 392
westarv0_A09	miniprot	CDS	13299699	13300413	1234	+	1	Parent=MP000350;Rank=1;Identity=1.0000;Target=westarv0_A09_nlr12_g15.t1 393 631
westarv0_A09	miniprot	CDS	13300504	13300794	507	+	0	Parent=MP000350;Rank=1;Identity=1.0000;Target=westarv0_A09_nlr12_g15.t1 632 728
westarv0_A09	miniprot	CDS	13300891	13302534	2825	+	0	Parent=MP000350;Rank=1;Identity=1.0000;Target=westarv0_A09_nlr12_g15.t1 729 1275
westarv0_A09	miniprot	stop_codon	13302532	13302534	0	+	0	Parent=MP000350;Rank=1
##PAF	westarv0_A09_nlr15_g17.t1	570	0	570	+	westarv0_A09	67849243	13907062	13909198	1710	1710	0	AS:i:2891	ms:i:2982	np:i:570	fs:i:0	st:i:0	da:i:0	do:i:0	cg:Z:333M119N62M255U144M55N30M	cs:Z::333~gt119ag:62*tS~gt252ag-ct:144~gt55ag:30
westarv0_A09	miniprot	mRNA	13907063	13909201	2982	+	.	ID=MP000351;Rank=1;Identity=1.0000;Positive=1.0000;Target=westarv0_A09_nlr15_g17.t1 1 570
westarv0_A09	miniprot	CDS	13907063	13908061	1734	+	0	Parent=MP000351;Rank=1;Identity=1.0000;Target=westarv0_A09_nlr15_g17.t1 1 333
westarv0_A09	miniprot	CDS	13908181	13908367	342	+	0	Parent=MP000351;Rank=1;Identity=1.0000;Target=westarv0_A09_nlr15_g17.t1 334 395
westarv0_A09	miniprot	CDS	13908620	13909053	744	+	2	Parent=MP000351;Rank=1;Identity=1.0000;Target=westarv0_A09_nlr15_g17.t1 396 540
westarv0_A09	miniprot	CDS	13909109	13909201	162	+	0	Parent=MP000351;Rank=1;Identity=1.0000;Target=westarv0_A09_nlr15_g17.t1 541 570
westarv0_A09	miniprot	stop_codon	13909199	13909201	0	+	0	Parent=MP000351;Rank=1
##PAF	westarv0_A09_nlr16_g19.t1	701	0	701	+	westarv0_A09	67849243	14325260	14328012	2103	2103	0	AS:i:3542	ms:i:3656	np:i:701	fs:i:0	st:i:0	da:i:0	do:i:0	cg:Z:570M318N83M85V6M252U40M	cs:Z::570~gt318ag:83*aaK~gt82ag-g:6*gG~gt249ag-ga:40
westarv0_A09	miniprot	mRNA	14325261	14328015	3656	+	.	ID=MP000352;Rank=1;Identity=1.0000;Positive=1.0000;Target=westarv0_A09_nlr16_g19.t1 1 701
westarv0_A09	miniprot	CDS	14325261	14326970	2972	+	0	Parent=MP000352;Rank=1;Identity=1.0000;Target=westarv0_A09_nlr16_g19.t1 1 570
westarv0_A09	miniprot	CDS	14327289	14327539	430	+	0	Parent=MP000352;Rank=1;Identity=1.0000;Target=westarv0_A09_nlr16_g19.t1 571 653
westarv0_A09	miniprot	CDS	14327622	14327641	40	+	1	Parent=MP000352;Rank=1;Identity=1.0000;Target=westarv0_A09_nlr16_g19.t1 654 660
westarv0_A09	miniprot	CDS	14327891	14328015	214	+	2	Parent=MP000352;Rank=1;Identity=1.0000;Target=westarv0_A09_nlr16_g19.t1 661 701
westarv0_A09	miniprot	stop_codon	14328013	14328015	0	+	0	Parent=MP000352;Rank=1
##PAF	westarv0_A09_nlr17_g21.t1	632	0	632	+	westarv0_A09	67849243	14463013	14465107	1890	1896	0	AS:i:3206	ms:i:3275	np:i:630	fs:i:0	st:i:0	da:i:0	do:i:81	cg:Z:158M90V372M111N101M	cs:Z::158*tgW~gt87ag-g:372~gt111ag:99*tatL*gctN
westarv0_A09	miniprot	mRNA	14463014	14465107	3275	+	.	ID=MP000353;Rank=1;Identity=0.9968;Positive=0.9968;Target=westarv0_A09_nlr17_g21.t1 1 632
westarv0_A09	miniprot	CDS	14463014	14463489	830	+	0	Parent=MP000353;Rank=1;Identity=1.0000;Target=westarv0_A09_nlr17_g21.t1 1 158
westarv0_A09	miniprot	CDS	14463577	14464693	1914	+	1	Parent=MP000353;Rank=1;Identity=1.0000;Target=westarv0_A09_nlr17_g21.t1 159 531
westarv0_A09	miniprot	CDS	14464805	14465107	531	+	0	Parent=MP000353;Rank=1;Identity=0.9802;Target=westarv0_A09_nlr17_g21.t1 532 632
##PAF	westarv0_A09_nlr18_g23.t1	1162	0	1162	+	westarv0_A09	67849243	14481468	14489985	3486	3486	0	AS:i:5867	ms:i:6029	np:i:1162	fs:i:0	st:i:0	da:i:0	do:i:0	cg:Z:152M3876V372M124N103M118N136M794N353M125U44M	cs:Z::152*tgW~gt3873ag-g:372~gt124ag:103~gt118ag:136~gt794ag:353*gD~gt122ag-at:44
westarv0_A09	miniprot	mRNA	14481469	14489988	6029	+	.	ID=MP000354;Rank=1;Identity=1.0000;Positive=1.0000;Target=westarv0_A09_nlr18_g23.t1 1 1162
westarv0_A09	miniprot	CDS	14481469	14481926	806	+	0	Parent=MP000354;Rank=1;Identity=1.0000;Target=westarv0_A09_nlr18_g23.t1 1 152
westarv0_A09	miniprot	CDS	14485800	14486916	1909	+	1	Parent=MP000354;Rank=1;Identity=1.0000;Target=westarv0_A09_nlr18_g23.t1 153 525
westarv0_A09	miniprot	CDS	14487041	14487349	552	+	0	Parent=MP000354;Rank=1;Identity=1.0000;Target=westarv0_A09_nlr18_g23.t1 526 628
westarv0_A09	miniprot	CDS	14487468	14487875	671	+	0	Parent=MP000354;Rank=1;Identity=1.0000;Target=westarv0_A09_nlr18_g23.t1 629 764
westarv0_A09	miniprot	CDS	14488670	14489729	1865	+	0	Parent=MP000354;Rank=1;Identity=1.0000;Target=westarv0_A09_nlr18_g23.t1 765 1117
westarv0_A09	miniprot	CDS	14489852	14489988	226	+	2	Parent=MP000354;Rank=1;Identity=1.0000;Target=westarv0_A09_nlr18_g23.t1 1118 1162
westarv0_A09	miniprot	stop_codon	14489986	14489988	0	+	0	Parent=MP000354;Rank=1
##PAF	westarv0_A09_nlr2_g2.t1	887	0	887	+	westarv0_A09	67849243	7339004	7341665	2661	2661	0	AS:i:4632	ms:i:4632	np:i:887	fs:i:0	st:i:0	da:i:0	do:i:0	cg:Z:887M	cs:Z::887
westarv0_A09	miniprot	mRNA	7339005	7341668	4632	+	.	ID=MP000355;Rank=1;Identity=1.0000;Positive=1.0000;Target=westarv0_A09_nlr2_g2.t1 1 887
westarv0_A09	miniprot	CDS	7339005	7341668	4632	+	0	Parent=MP000355;Rank=1;Identity=1.0000;Target=westarv0_A09_nlr2_g2.t1 1 887
westarv0_A09	miniprot	stop_codon	7341666	7341668	0	+	0	Parent=MP000355;Rank=1
##PAF	westarv0_A09_nlr21_g28.t1	479	0	479	+	westarv0_A09	67849243	17689673	17691655	1437	1437	0	AS:i:2432	ms:i:2465	np:i:479	fs:i:0	st:i:0	da:i:0	do:i:0	cg:Z:147M548V331M	cs:Z::147*agS~gt545ag-t:331
westarv0_A09	miniprot	mRNA	17689674	17691658	2465	+	.	ID=MP000356;Rank=1;Identity=1.0000;Positive=1.0000;Target=westarv0_A09_nlr21_g28.t1 1 479
westarv0_A09	miniprot	CDS	17689674	17690116	755	+	0	Parent=MP000356;Rank=1;Identity=1.0000;Target=westarv0_A09_nlr21_g28.t1 1 147
westarv0_A09	miniprot	CDS	17690662	17691658	1710	+	1	Parent=MP000356;Rank=1;Identity=1.0000;Target=westarv0_A09_nlr21_g28.t1 148 479
westarv0_A09	miniprot	stop_codon	17691656	17691658	0	+	0	Parent=MP000356;Rank=1
##PAF	westarv0_A09_nlr22_g31.t1	1186	0	1186	+	westarv0_A09	67849243	17720200	17724476	3558	3558	0	AS:i:6090	ms:i:6210	np:i:1186	fs:i:0	st:i:0	da:i:0	do:i:0	cg:Z:142M77V365M100N104M475N352M69N222M	cs:Z::142*agS~gt74ag-c:365~gt100ag:104~gt475ag:352~gt69ag:222
westarv0_A09	miniprot	mRNA	17720201	17724479	6210	+	.	ID=MP000357;Rank=1;Identity=1.0000;Positive=1.0000;Target=westarv0_A09_nlr22_g31.t1 1 1186
westarv0_A09	miniprot	CDS	17720201	17720628	728	+	0	Parent=MP000357;Rank=1;Identity=1.0000;Target=westarv0_A09_nlr22_g31.t1 1 142
westarv0_A09	miniprot	CDS	17720703	17721798	1865	+	1	Parent=MP000357;Rank=1;Identity=1.0000;Target=westarv0_A09_nlr22_g31.t1 143 508
westarv0_A09	miniprot	CDS	17721899	17722210	562	+	0	Parent=MP000357;Rank=1;Identity=1.0000;Target=westarv0_A09_nlr22_g31.t1 509 612
westarv0_A09	miniprot	CDS	17722686	17723741	1819	+	0	Parent=MP000357;Rank=1;Identity=1.0000;Target=westarv0_A09_nlr22_g31.t1 613 964
westarv0_A09	miniprot	CDS	17723811	17724479	1236	+	0	Parent=MP000357;Rank=1;Identity=1.0000;Target=westarv0_A09_nlr22_g31.t1 965 1186
westarv0_A09	miniprot	stop_codon	17724477	17724479	0	+	0	Parent=MP000357;Rank=1
##PAF	westarv0_A09_nlr25_g33.t1	826	0	826	+	westarv0_A09	67849243	54874350	54876998	2478	2478	0	AS:i:4158	ms:i:4241	np:i:826	fs:i:0	st:i:0	da:i:0	do:i:0	cg:Z:88M99V129M77U607M	cs:Z::88*agS~gt96ag-t:129*aT~gt74ag-ca:607
westarv0_A09	miniprot	mRNA	54874351	54877001	4241	+	.	ID=MP000358;Rank=1;Identity=1.0000;Positive=1.0000;Target=westarv0_A09_nlr25_g33.t1 1 826
westarv0_A09	miniprot	CDS	54874351	54874616	442	+	0	Parent=MP000358;Rank=1;Identity=1.0000;Target=westarv0_A09_nlr25_g33.t1 1 88
westarv0_A09	miniprot	CDS	54874713	54875101	679	+	1	Parent=MP000358;Rank=1;Identity=1.0000;Target=westarv0_A09_nlr25_g33.t1 89 218
westarv0_A09	miniprot	CDS	54875176	54877001	3120	+	2	Parent=MP000358;Rank=1;Identity=1.0000;Target=westarv0_A09_nlr25_g33.t1 219 826
westarv0_A09	miniprot	stop_codon	54876999	54877001	0	+	0	Parent=MP000358;Rank=1
##PAF	westarv0_A09_nlr3_4_g5.t1	1822	0	1822	+	westarv0_A09	67849243	7814141	7822880	5466	5466	0	AS:i:9200	ms:i:9488	np:i:1822	fs:i:0	st:i:0	da:i:0	do:i:0	cg:Z:158M73V366M112N100M101N397M782V167M80N169M88N100M1943N189M100N174M	cs:Z::158*tgW~gt70ag-g:366~gt112ag:100~gt101ag:397*aaK~gt779ag-g:167~gt80ag:169~gt88ag:100~gt1943ag:189~gt100ag:174
westarv0_A09	miniprot	mRNA	7814142	7822883	9488	+	.	ID=MP000359;Rank=1;Identity=1.0000;Positive=1.0000;Target=westarv0_A09_nlr3_4_g5.t1 1 1822
westarv0_A09	miniprot	CDS	7814142	7814617	837	+	0	Parent=MP000359;Rank=1;Identity=1.0000;Target=westarv0_A09_nlr3_4_g5.t1 1 158
westarv0_A09	miniprot	CDS	7814688	7815786	1901	+	1	Parent=MP000359;Rank=1;Identity=1.0000;Target=westarv0_A09_nlr3_4_g5.t1 159 525
westarv0_A09	miniprot	CDS	7815899	7816198	540	+	0	Parent=MP000359;Rank=1;Identity=1.0000;Target=westarv0_A09_nlr3_4_g5.t1 526 625
westarv0_A09	miniprot	CDS	7816300	7817492	2058	+	0	Parent=MP000359;Rank=1;Identity=1.0000;Target=westarv0_A09_nlr3_4_g5.t1 626 1022
westarv0_A09	miniprot	CDS	7818272	7818773	862	+	1	Parent=MP000359;Rank=1;Identity=1.0000;Target=westarv0_A09_nlr3_4_g5.t1 1023 1190
westarv0_A09	miniprot	CDS	7818854	7819360	866	+	0	Parent=MP000359;Rank=1;Identity=1.0000;Target=westarv0_A09_nlr3_4_g5.t1 1191 1359
westarv0_A09	miniprot	CDS	7819449	7819748	538	+	0	Parent=MP000359;Rank=1;Identity=1.0000;Target=westarv0_A09_nlr3_4_g5.t1 1360 1459
westarv0_A09	miniprot	CDS	7821692	7822258	972	+	0	Parent=MP000359;Rank=1;Identity=1.0000;Target=westarv0_A09_nlr3_4_g5.t1 1460 1648
westarv0_A09	miniprot	CDS	7822359	7822883	914	+	0	Parent=MP000359;Rank=1;Identity=1.0000;Target=westarv0_A09_nlr3_4_g5.t1 1649 1822
westarv0_A09	miniprot	stop_codon	7822881	7822883	0	+	0	Parent=MP000359;Rank=1
##PAF	westarv0_A09_nlr30_g37.t1	420	0	420	+	westarv0_A09	67849243	63521598	63522858	1260	1260	0	AS:i:2132	ms:i:2132	np:i:420	fs:i:0	st:i:0	da:i:0	do:i:0	cg:Z:420M	cs:Z::420
westarv0_A09	miniprot	mRNA	63521599	63522861	2132	+	.	ID=MP000360;Rank=1;Identity=1.0000;Positive=1.0000;Target=westarv0_A09_nlr30_g37.t1 1 420
westarv0_A09	miniprot	CDS	63521599	63522861	2132	+	0	Parent=MP000360;Rank=1;Identity=1.0000;Target=westarv0_A09_nlr30_g37.t1 1 420
westarv0_A09	miniprot	stop_codon	63522859	63522861	0	+	0	Parent=MP000360;Rank=1
##PAF	westarv0_A09_nlr30_g39.t1	291	0	291	-	westarv0_A09	67849243	63527451	63528719	873	873	0	AS:i:1469	ms:i:1518	np:i:291	fs:i:0	st:i:0	da:i:0	do:i:0	cg:Z:198M398U92M	cs:Z::198*aI~gt395ag-tc:92
westarv0_A09	miniprot	mRNA	63527449	63528719	1518	-	.	ID=MP000361;Rank=1;Identity=1.0000;Positive=1.0000;Target=westarv0_A09_nlr30_g39.t1 1 291
westarv0_A09	miniprot	CDS	63528125	63528719	1048	-	0	Parent=MP000361;Rank=1;Identity=1.0000;Target=westarv0_A09_nlr30_g39.t1 1 198
westarv0_A09	miniprot	CDS	63527449	63527729	470	-	2	Parent=MP000361;Rank=1;Identity=1.0000;Target=westarv0_A09_nlr30_g39.t1 199 291
westarv0_A09	miniprot	stop_codon	63527449	63527451	0	-	0	Parent=MP000361;Rank=1
##PAF	westarv0_A09_nlr31_g41.t1	1697	0	1697	+	westarv0_A09	67849243	63534165	63539909	5091	5091	0	AS:i:8820	ms:i:8896	np:i:1697	fs:i:0	st:i:0	da:i:0	do:i:0	cg:Z:154M589V23M70V1518M	cs:Z::154*ttF~gt586ag-t:23*agS~gt67ag-t:1518
westarv0_A09	miniprot	mRNA	63534166	63539912	8896	+	.	ID=MP000362;Rank=1;Identity=1.0000;Positive=1.0000;Target=westarv0_A09_nlr31_g41.t1 1 1697
westarv0_A09	miniprot	CDS	63534166	63534629	800	+	0	Parent=MP000362;Rank=1;Identity=1.0000;Target=westarv0_A09_nlr31_g41.t1 1 154
westarv0_A09	miniprot	CDS	63535216	63535287	133	+	1	Parent=MP000362;Rank=1;Identity=1.0000;Target=westarv0_A09_nlr31_g41.t1 155 178
westarv0_A09	miniprot	CDS	63535355	63539912	7963	+	1	Parent=MP000362;Rank=1;Identity=1.0000;Target=westarv0_A09_nlr31_g41.t1 179 1697
westarv0_A09	miniprot	stop_codon	63539910	63539912	0	+	0	Parent=MP000362;Rank=1
##PAF	westarv0_A09_nlr31_g42.t1	899	0	899	+	westarv0_A09	67849243	63540314	63543279	2697	2697	0	AS:i:4582	ms:i:4669	np:i:899	fs:i:0	st:i:0	da:i:0	do:i:0	cg:Z:338M102N102M87N402M79N57M	cs:Z::338~gt102ag:102~gt87ag:402~gt79ag:57
westarv0_A09	miniprot	mRNA	63540315	63543282	4669	+	.	ID=MP000363;Rank=1;Identity=1.0000;Positive=1.0000;Target=westarv0_A09_nlr31_g42.t1 1 899
westarv0_A09	miniprot	CDS	63540315	63541328	1735	+	0	Parent=MP000363;Rank=1;Identity=1.0000;Target=westarv0_A09_nlr31_g42.t1 1 338
westarv0_A09	miniprot	CDS	63541431	63541736	551	+	0	Parent=MP000363;Rank=1;Identity=1.0000;Target=westarv0_A09_nlr31_g42.t1 339 440
westarv0_A09	miniprot	CDS	63541824	63543029	2093	+	0	Parent=MP000363;Rank=1;Identity=1.0000;Target=westarv0_A09_nlr31_g42.t1 441 842
westarv0_A09	miniprot	CDS	63543109	63543282	290	+	0	Parent=MP000363;Rank=1;Identity=1.0000;Target=westarv0_A09_nlr31_g42.t1 843 899
westarv0_A09	miniprot	stop_codon	63543280	63543282	0	+	0	Parent=MP000363;Rank=1
##PAF	westarv0_A09_nlr32_33_34_g45.t1	886	0	886	+	westarv0_A09	67849243	65092282	65094940	2658	2658	0	AS:i:4602	ms:i:4602	np:i:886	fs:i:0	st:i:0	da:i:0	do:i:0	cg:Z:886M	cs:Z::886
westarv0_A09	miniprot	mRNA	65092283	65094943	4602	+	.	ID=MP000364;Rank=1;Identity=1.0000;Positive=1.0000;Target=westarv0_A09_nlr32_33_34_g45.t1 1 886
westarv0_A09	miniprot	CDS	65092283	65094943	4602	+	0	Parent=MP000364;Rank=1;Identity=1.0000;Target=westarv0_A09_nlr32_33_34_g45.t1 1 886
westarv0_A09	miniprot	stop_codon	65094941	65094943	0	+	0	Parent=MP000364;Rank=1
##PAF	westarv0_A09_nlr32_33_34_g46.t1	852	0	852	+	westarv0_A09	67849243	65096575	65099219	2556	2556	0	AS:i:4388	ms:i:4422	np:i:852	fs:i:0	st:i:0	da:i:0	do:i:0	cg:Z:345M91U506M	cs:Z::345*gE~gt88ag-ag:506
westarv0_A09	miniprot	mRNA	65096576	65099222	4422	+	.	ID=MP000365;Rank=1;Identity=1.0000;Positive=1.0000;Target=westarv0_A09_nlr32_33_34_g46.t1 1 852
westarv0_A09	miniprot	CDS	65096576	65097611	1798	+	0	Parent=MP000365;Rank=1;Identity=1.0000;Target=westarv0_A09_nlr32_33_34_g46.t1 1 345
westarv0_A09	miniprot	CDS	65097700	65099222	2624	+	2	Parent=MP000365;Rank=1;Identity=1.0000;Target=westarv0_A09_nlr32_33_34_g46.t1 346 852
westarv0_A09	miniprot	stop_codon	65099220	65099222	0	+	0	Parent=MP000365;Rank=1
##PAF	westarv0_A09_nlr32_33_34_g47.t1	890	0	890	+	westarv0_A09	67849243	65101742	65104412	2670	2670	0	AS:i:4649	ms:i:4649	np:i:890	fs:i:0	st:i:0	da:i:0	do:i:0	cg:Z:890M	cs:Z::890
westarv0_A09	miniprot	mRNA	65101743	65104415	4649	+	.	ID=MP000366;Rank=1;Identity=1.0000;Positive=1.0000;Target=westarv0_A09_nlr32_33_34_g47.t1 1 890
[truncated: 370,255 more chars]
