# Supplementary material for: Resistance gene enrichment sequencing refines the Brassica napus NLRome
Source: Plant Physiol. 2024 Nov 28;197(3):kiae631. doi: 10.1093/plphys/kiae631 (PMC11884775; doi:10.1093/plphys/kiae631)
Supplement: kiae631_Supplementary_Data [file kiae631_supplementary_data.zip › PP2024LTR02190R1_Table S1 and Table S2.xlsx]

## Sheet: Table S1
Chr	seqname	Domain architecture simplified
A01	BnaA01G0018600WE-westarv0_A01_nlr19	TIR
A01	BnaA01G0020200WE	NBARC-LRR		A01			A02			A03			A04			A05			A06			A07			A08			A09			A10			C01			C02			C03			C04			C05			C06
A01	BnaA01G0020300WE-westarv0_A01_nlr18	NBARC		A01	BnaA01G0018600WE-westarv0_A01_nlr19	TIR	A02	BnaA02G0043100WE-westarv0_A02_nlr35	TIR-LRR	A03	BnaA03G0063300WE-westarv0_A03_nlr28	TIR-NLR	A04	BnaA04G0104400WE-westarv0_A04_nlr8_9	TIR-NLR	A05	BnaA05G0080400WE-westarv0_A05_nlr11	TIR	A06	BnaA06G0015000WE	TIR	A07	BnaA07G0138100WE	RPW8-NLR	A08	BnaA08G0026300WE-westarv0_A08_nlr16	CC-NLR	A09	BnaA09G0087100WE-westarv0_A09_nlr1	CC-NLR	A10	westarv0_A10_nlr1_g1.t1	NBARC-LRR	C01	BnaC01G0234700WE-westarv0_C01_nlr7	CC-NLR	C02	BnaC02G0042600WE-westarv0_C02_nlr49	TIR-NLR	C03	BnaC03G0401700WE-westarv0_C03_nlr8	CC-NLR	C04	BnaC04G0154100WE-westarv0_C04_nlr5_6	TIR-NLR	C05	BnaC05G0072400WE	TIR	C06
A01	BnaA01G0023300WE-westarv0_A01_nlr1	TIR-NLR		A01	BnaA01G0020200WE	NBARC-LRR	A02	BnaA02G0070600WE-westarv0_A02_nlr34	TIR-NLR	A03	BnaA03G0093600WE-westarv0_A03_nlr3	TIR	A04	BnaA04G0118600WE-westarv0_A04_nlr1	TIR-NLR	A05	BnaA05G0082800WE-westarv0_A05_nlr22	TIR-NLR	A06	BnaA06G0021200WE-westarv0_A06_nlr1	NBARC-LRR	A07	BnaA07G0138200WE	RPW8-NLR	A08	BnaA08G0257600WE_westarv0_A08_nlr7	NBARC-LRR	A09	BnaA09G0088700WE	RPW8-NBARC	A10	westarv0_A10_nlr3_g2.t1	NBARC-LRR	C01	BnaC01G0234800WE-westarv0_C01_nlr8	CC-NLR	C02	BnaC02G0075300WE-westarv0_C02_nlr3	TIR-NLR	C03	BnaC03G0413300WE-westarv0_C03_nlr39	CC-NLR	C04	BnaC04G0241500WE-westarv0_C04_nlr24	NBARC	C05	BnaC05G0072600WE-westarv0_C05_nlr1	TIR	C06
A01	BnaA01G0049500WE	TIR-NBARC		A01	BnaA01G0020300WE-westarv0_A01_nlr18	NBARC	A02	BnaA02G0200800WE-westarv0_A02_nlr5	TIR-NBARC	A03	BnaA03G0270000WE-westarv0_A03_nlr25	TIR-NLR	A04	BnaA04G0137700WE	RPW8	A05	BnaA05G0082900WE-westarv0_A05_nlr21	TIR-NLR	A06	BnaA06G0057500WE-westarv0_A06_nlr4	TIR	A07	BnaA07G0253300WE-westarv0_A07_nlr11	TIR-NBARC	A08	BnaA08G0257700WE-westarv0_A08_nlr8	NBARC-LRR	A09	BnaA09G0151400WE	TIR	A10	BnaA10G0275600WE	RPW8-NLR	C01	BnaC01G0265000WE-westarv0_C01_nlr18	CC-NLR	C02	BnaC02G0077500WE-westarv0_C02_nlr45_46_47	TIR-NBARC	C03	BnaC03G0678400WE-westarv0_C03_nlr23	CC-NLR	C04	BnaC04G0246800WE-westarv0_C04_nlr8	TIR-NLR	C05	BnaC05G0124700WE-westarv0_C05_nlr17	NBARC	C06
A01	BnaA01G0076500WE-westarv0_A01_nlr2	NBARC-LRR		A01	BnaA01G0023300WE-westarv0_A01_nlr1	TIR-NLR	A02	BnaA02G0287200WE-westarv0_A02_nlr7	TIR	A03	BnaA03G0311900WE-westarv0_A03_nlr21	TIR-NLR	A04	BnaA04G0156900WE-westarv0_A04_nlr5	TIR-NLR	A05	BnaA05G0131400WE-westarv0_A05_nlr20	TIR-NLR	A06	BnaA06G0107300WE-westarv0_A06_nlr28	TIR	A07	BnaA07G0253500WE-westarv0_A07_nlr10	TIR-NBARC	A08	westarv0_A08_nlr10_11_g12.t1	NBARC-LRR	A09	BnaA09G0153500WE-westarv0_A09_nlr53	NBARC-LRR	A10	BnaA10G0198700WE	TIR	C01	BnaC01G0421100WE-westarv0_C01_nlr14	CC-NLR	C02	BnaC02G0077600WE-westarv0_C02_nlr44	TIR-NBARC	C03	BnaC03G0416900WE-westarv0_C03_nlr9	NBARC	C04	BnaC04G0247400WE-westarv0_C04_nlr22	TIR-NBARC	C05	BnaC05G0143700WE-westarv0_C05_nlr6	TIR-NBARC	C06
A01	BnaA01G0086000WE-westarv0_A01_nlr3	NBARC-LRR		A01	BnaA01G0049500WE	TIR-NBARC	A02	BnaA02G0288300WE	TIR	A03	BnaA03G0424600WE	RPW8	A04	BnaA04G0196100WE-westarv0_A04_nlr6	NBARC-LRR	A05	BnaA05G0144000WE-westarv0_A05_nlr14	TIR	A06	BnaA06G0118800WE-westarv0_A06_nlr8	TIR-NBARC	A07	BnaA07G0330500WE-westarv0_A07_nlr3	TIR-NBARC	A08	westarv0_A08_nlr10_11_g14.t1	NBARC-LRR	A09	BnaA09G0159600WE-westarv0_A09_nlr8	TIR-NLR	A10	westarv0_A10_nlr6_g8.t1	TIR-NBARC	C01	BnaC01G0435900WE-westarv0_C01_nlr17	CC-NLR	C02	BnaC02G0207400WE-westarv0_C02_nlr37	TIR-NLR	C03	BnaC03G0527400WE-westarv0_C03_nlr36	NBARC	C04	BnaC04G0247900WE	TIR	C05	BnaC05G0204600WE-westarv0_C05_nlr16	TIR-NLR	C06
A01	BnaA01G0110700WE	TIR		A01	BnaA01G0076500WE-westarv0_A01_nlr2	NBARC-LRR	A02	BnaA02G0288400WE-westarv0_A02_nlr28	TIR-NLR	A03	BnaA03G0460700WE-westarv0_A03_nlr15	TIR-NLR	A04	westarv0_A04_nlr10_g6.t1	TIR	A05	BnaA05G0356600WE-westarv0_A05_nlr19	CC-NLR	A06	BnaA06G0160300WE-westarv0_A06_nlr27	TIR-NLR	A07	BnaA07G0330600WE-westarv0_A07_nlr4	TIR-NBARC	A08	westarv0_A08_nlr9_g11.t1	NBARC-LRR	A09	BnaA09G0160700WE-westarv0_A09_nlr9	CC-NLR	A10	BnaA10G0118300WE	TIR-NBARC	C01	westarv0_C01_nlr22_g15.t1	CC-NLR	C02	BnaC02G0219700WE	NBARC	C03	BnaC03G0238400WE-westarv0_C03_nlr6	NBARC-LRR	C04	BnaC04G0373100WE-westarv0_C04_nlr19	NBARC	C05	BnaC05G0204700WE-westarv0_C05_nlr15	TIR-NLR	C06
A01	BnaA01G0181000WE	TIR		A01	BnaA01G0086000WE-westarv0_A01_nlr3	NBARC-LRR	A02	BnaA02G0288500WE-westarv0_A02_nlr8	TIR-NLR	A03	BnaA03G0460800WE-westarv0_A03_nlr8	TIR-NLR	A04	westarv0_A04_nlr10_g8.t1	NBARC-LRR	A05	BnaA05G0356700WE-westarv0_A05_nlr16	CC-NLR	A06	BnaA06G0302100WE-westarv0_A06_nlr25	NBARC-LRR	A07	BnaA07G0330700WE-westarv0_A07_nlr5	TIR-NBARC	A08	westarv0_A08_nlr12_g18.t1	NBARC-LRR	A09	BnaA09G0167600WE	TIR	A10	westarv0_A10_nlr5_g4.t2	TIR-NLR	C01	BnaC01G0031200WE	NBARC	C02	BnaC02G0259700WE-westarv0_C02_nlr35	TIR-NBARC	C03	westarv0_C03_nlr25_26_g20.t1	NBARC-LRR	C04	BnaC04G0385900WE-westarv0_C04_nlr18	TIR	C05	BnaC05G0231500WE	NBARC	C06
A01	BnaA01G0183100WE	CC-NBARC		A01	BnaA01G0110700WE	TIR	A02	BnaA02G0288600WE	TIR-NBARC	A03	BnaA03G0478100WE	TIR-NBARC	A04	westarv0_A04_nlr2_3_g1.t2	TIR-NLR	A05	westarv0_A05_nlr1_g2.t1	TIR	A06	BnaA06G0329700WE-westarv0_A06_nlr9	TIR	A07	BnaA07G0330800WE-westarv0_A07_nlr6	TIR-NBARC	A08	BnaA08G0124700WE	RPW8-NLR	A09	BnaA09G0188400WE	TIR	A10	westarv0_A10_nlr4_g3.t1	TIR-NLR	C01	BnaC01G0095100WE-westarv0_C01_nlr21	NBARC	C02	BnaC02G0259800WE	TIR-NBARC	C03	westarv0_C03_nlr31_g26.t1	NBARC-LRR	C04	BnaC04G0386100WE-westarv0_C04_nlr17	TIR-NBARC	C05	BnaC05G0432500WE-westarv0_C05_nlr14	CC-NLR	C06
A01	BnaA01G0185900WE-westarv0_A01_nlr15	CC-NLR		A01	BnaA01G0181000WE	TIR	A02	BnaA02G0288700WE-westarv0_A02_nlr27	TIR-NLR	A03	BnaA03G0478800WE	TIR	A04	westarv0_A04_nlr2_3_g2.t1	TIR-NLR	A05	westarv0_A05_nlr12_g23.t1	NBARC-LRR	A06	BnaA06G0331400WE-westarv0_A06_nlr11	TIR	A07	BnaA07G0330900WE-westarv0_A07_nlr7	TIR	A08	BnaA08G0016200WE	TIR	A09	BnaA09G0188800WE-westarv0_A09_nlr13_14	TIR	A10	westarv0_A10_nlr7_g10.t1	TIR-NLR	C01	BnaC01G0360200WE-westarv0_C01_nlr12	NBARC	C02	BnaC02G0260000WE-westarv0_C02_nlr8	TIR-NBARC	C03	BnaC03G0428400WE-westarv0_C03_nlr38	NBARC-LRR	C04	BnaC04G0389800WE-westarv0_C04_nlr9	TIR-NBARC	C05	BnaC05G0432600WE_westarv0_C05_nlr7	CC-NLR	C06
A01	BnaA01G0195300WE	TIR		A01	BnaA01G0183100WE	CC-NBARC	A02	BnaA02G0289000WE-westarv0_A02_nlr26	TIR-NBARC	A03	BnaA03G0502500WE-westarv0_A03_nlr9	NBARC-LRR	A04	westarv0_A04_nlr4_g2.t1	TIR-NLR	A05	westarv0_A05_nlr13_g31.t1	TIR-NLR	A06	BnaA06G0331500WE	TIR	A07	westarv0_A07_nlr1_g2.t1	NBARC-LRR	A08	BnaA08G0123500WE	TIR	A09	BnaA09G0189000WE-westarv0_A09_nlr49	TIR				C01	BnaC01G0095000WE	NBARC-LRR	C02	BnaC02G0297400WE	TIR	C03	BnaC03G0603400WE	NBARC-LRR	C04	BnaC04G0389900WE-westarv0_C04_nlr10	TIR-NLR	C05	BnaC05G0462700WE-westarv0_C05_nlr13	TIR-NLR	C06
A01	BnaA01G0313800WE-westarv0_A01_nlr14	TIR-NBARC		A01	BnaA01G0185900WE-westarv0_A01_nlr15	CC-NLR	A02	BnaA02G0305000WE-westarv0_A02_nlr17	NBARC-LRR	A03	westarv0_A03_45437875-45444056_g52.t1	NBARC	A04	westarv0_A04_nlr7_g3.t1	TIR-NLR	A05	westarv0_A05_nlr17_18_g33.t1	TIR-NLR	A06	BnaA06G0331600WE-westarv0_A06_nlr12	TIR	A07	westarv0_A07_nlr12_g10.t1	TIR-NBARC	A08	westarv0_A08_nlr5_g5.t1	TIR-NBARC	A09	BnaA09G0189800WE	TIR				C01	BnaC01G0159300WE-westarv0_C01_nlr4	NBARC-LRR	C02	BnaC02G0375400WE-westarv0_C02_nlr34	TIR-NLR	C03	westarv0_C03_nlr1_g1.t2	NBARC-LRR	C04	BnaC04G0403400WE-westarv0_C04_nlr11	NBARC-LRR	C05	BnaC05G0542600WE-westarv0_C05_nlr11	TIR	C06
A01	BnaA01G0314100WE-westarv0_A01_nlr12	TIR-NLR		A01	BnaA01G0195300WE	TIR	A02	BnaA02G0325300WE-westarv0_A02_nlr24	TIR	A03	westarv0_A03_nlr1_g2.t1	TIR-NLR				A05	westarv0_A05_nlr17_18_g34.t2	TIR-NLR	A06	BnaA06G0331700WE-westarv0_A06_nlr13	TIR	A07	westarv0_A07_nlr13_g11.t1	TIR-NLR	A08	BnaA08G0212000WE	TIR-NLR	A09	BnaA09G0230700WE-westarv0_A09_nlr19	TIR-NLR				C01	westarv0_C01_nlr19_g14.t2	NBARC-LRR	C02	BnaC02G0381600WE	TIR	C03	westarv0_C03_nlr25_26_g19.t1	NBARC-LRR	C04	BnaC04G0405600WE-westarv0_C04_nlr12	TIR-NLR	C05	westarv0_C05_15574084-15579435_g570.t2	TIR	C06
A01	BnaA01G0315500WE-westarv0_A01_nlr13	TIR-NBARC		A01	BnaA01G0313800WE-westarv0_A01_nlr14	TIR-NBARC	A02	BnaA02G0325400WE	TIR	A03	westarv0_A03_nlr10_g17.t1	NBARC-LRR				A05	westarv0_A05_nlr2_g3.t2	NBARC-LRR	A06	BnaA06G0331800WE-westarv0_A06_nlr14	TIR	A07	westarv0_A07_nlr14_g13.t2	TIR-NLR	A08	BnaA08G0238000WE-westarv0_A08_nlr13	TIR-NLR	A09	BnaA09G0231900WE-westarv0_A09_nlr20	NBARC-LRR				C01	westarv0_C01_nlr9_g7.t1	NBARC-LRR	C02	BnaC02G0381700WE-westarv0_C02_nlr33	TIR-NLR	C03	westarv0_C03_nlr32_33_34_g30.t1	NBARC-LRR	C04	BnaC04G0406100WE-westarv0_C04_nlr13	NBARC-LRR	C05	westarv0_C05_17712483-17717588_g591.t1	TIR	C06
A01	westarv0_A01_nlr10_g5.t1	NBARC		A01	BnaA01G0314100WE-westarv0_A01_nlr12	TIR-NLR	A02	BnaA02G0325500WE	TIR	A03	westarv0_A03_nlr11_g20.t1	TIR-NLR				A05	westarv0_A05_nlr3_g4.t1	CC-NBARC	A06	BnaA06G0332000WE-westarv0_A06_nlr15	TIR	A07	westarv0_A07_nlr2_g4.t1	TIR-NLR	A08	BnaA08G0164000WE-westarv0_A08_nlr2	TIR-NLR	A09	BnaA09G0232800WE-westarv0_A09_nlr44	TIR-NLR				C01	BnaC01G0040900WE	RPW8	C02	BnaC02G0381800WE-westarv0_C02_nlr9	TIR-NLR	C03	BnaC03G0428700WE-westarv0_C03_nlr10_11	NBARC-LRR	C04	westarv0_C04_nlr1_g2.t1	TIR	C05	westarv0_C05_nlr12_g19.t1	TIR	C06
A01	westarv0_A01_nlr11_g8.t1	TIR-NLR		A01	BnaA01G0315500WE-westarv0_A01_nlr13	TIR-NBARC	A02	BnaA02G0370500WE	RPW8-NBARC	A03	westarv0_A03_nlr12_g22.t1	TIR-NLR				A05	westarv0_A05_nlr4_g5.t2	NBARC-LRR	A06	BnaA06G0332100WE	TIR	A07	westarv0_A07_nlr8_g5.t1	TIR-NLR	A08	westarv0_A08_nlr15_g22.t1	TIR-NLR	A09	BnaA09G0232900WE-westarv0_A09_nlr43	TIR-NLR				C01	BnaC01G0031100WE	RPW8-NLR	C02	BnaC02G0381900WE-westarv0_C02_nlr32	TIR	C03	westarv0_C03_nlr21_g14.t1	NBARC-LRR	C04	westarv0_C04_nlr14_g18.t1	TIR-NLR	C05	westarv0_C05_nlr2_g6.t1	NBARC-LRR	C06
A01	westarv0_A01_nlr16_g5.t1	TIR-NLR		A01	westarv0_A01_nlr10_g5.t1	NBARC	A02	westarv0_A02_nlr1_g1.t1	TIR-NLR	A03	westarv0_A03_nlr13_14_g24.t1	TIR-NLR				A05	westarv0_A05_nlr5_6_g6.t1	NBARC-LRR	A06	BnaA06G0332500WE	TIR	A07	westarv0_A07_nlr9_g9.t1	TIR-NLR	A08	westarv0_A08_nlr1_g1.t1	TIR-NLR	A09	BnaA09G0417800WE	TIR				C01	BnaC01G0007100WE	TIR	C02	BnaC02G0382100WE-westarv0_C02_nlr31	TIR-NLR	C03	westarv0_C03_nlr45_46_g43.t1	NBARC-LRR	C04	westarv0_C04_nlr15_g19.t1	TIR-NBARC	C05	westarv0_C05_nlr3_g9.t1	NBARC-LRR	C06
A01	westarv0_A01_nlr17_g1.t1	TIR		A01	westarv0_A01_nlr11_g8.t1	TIR-NLR	A02	westarv0_A02_nlr11_g9.t1	NBARC	A03	westarv0_A03_nlr13_14_g25.t1	TIR-NLR				A05	westarv0_A05_nlr5_6_g6.t2	NBARC-LRR	A06	BnaA06G0333800WE	TIR-NBARC				A08	westarv0_A08_nlr3_4_g3.t1	TIR-NLR	A09	BnaA09G0417900WE-westarv0_A09_nlr23	TIR-NLR				C01	BnaC01G0258000WE	TIR	C02	BnaC02G0382500WE-westarv0_C02_nlr28_29	TIR-NLR	C03	BnaC03G0653400WE	RPW8-NLR	C04	westarv0_C04_nlr16_g22.t1	TIR-NBARC	C05	westarv0_C05_nlr4_g13.t1	NBARC-LRR	C06
A01	westarv0_A01_nlr4_5_6_g1.t1	TIR-NLR		A01	westarv0_A01_nlr16_g5.t1	TIR-NLR	A02	westarv0_A02_nlr12_g11.t2	TIR-NLR	A03	westarv0_A03_nlr16_17_g28.t1	TIR-NLR				A05	westarv0_A05_nlr5_6_g9.t2	CC-NLR	A06	BnaA06G0412900WE	RPW8-NLR				A08	westarv0_A08_nlr3_4_g4.t1	TIR-NLR	A09	BnaA09G0418000WE-westarv0_A09_nlr24	TIR-NLR				C01	BnaC01G0274700WE	TIR	C02	BnaC02G0385000WE-westarv0_C02_nlr12	NBARC	C03	BnaC03G0129300WE-westarv0_C03_nlr4	TIR	C04	westarv0_C04_nlr2_3_g4.t1	CC-NBARC	C05	westarv0_C05_nlr5_g17.t1	NBARC-LRR	C06
A01	westarv0_A01_nlr7_g1.t1	NBARC		A01	westarv0_A01_nlr17_g1.t1	TIR	A02	westarv0_A02_nlr13_g12.t1	TIR-NBARC	A03	westarv0_A03_nlr16_17_g29.t1	TIR-NLR				A05	westarv0_A05_nlr7_8_9_10_g12.t1	CC-NBARC	A06	BnaA06G0413000WE	RPW8-NBARC				A08	westarv0_A08_nlr6_g8.t2	TIR-NLR	A09	BnaA09G0440500WE	RPW8				C01	westarv0_C01_nlr23_g16.t1	TIR	C02	BnaC02G0391900WE-westarv0_C02_nlr15	TIR-NBARC	C03	BnaC03G0134100WE	TIR	C04	westarv0_C04_nlr2_3_g6.t1	CC-NLR	C05	westarv0_C05_nlr8_9_10_g3.t1	TIR-NLR	C06
A01	westarv0_A01_nlr8_g3.t1	TIR-LRR		A01	westarv0_A01_nlr4_5_6_g1.t1	TIR-NLR	A02	westarv0_A02_nlr14_g13.t1	NBARC-LRR	A03	westarv0_A03_nlr18_g31.t1	CC-NLR				A05	westarv0_A05_nlr7_8_9_10_g13.t1	NBARC-LRR	A06	BnaA06G0413200WE	RPW8-NBARC				A08	BnaA08G0163900WE-westarv0_A08_nlr14	TIR-NLR	A09	BnaA09G0440600WE	RPW8				C01	westarv0_C01_nlr16_g12.t1	TIR-NBARC	C02	BnaC02G0392200WE-westarv0_C02_nlr16	TIR-NLR	C03	BnaC03G0416800WE-westarv0_C03_nlr9	TIR	C04	westarv0_C04_nlr21_g26.t2	NBARC-LRR	C05	westarv0_C05_nlr8_9_10_g4.t1	TIR	C06
A01	westarv0_A01_nlr9_g4.t1	TIR-NLR		A01	westarv0_A01_nlr7_g1.t1	NBARC	A02	westarv0_A02_nlr15_g14.t1	TIR-NLR	A03	westarv0_A03_nlr19_g32.t1	TIR				A05	westarv0_A05_nlr7_8_9_10_g16.t1	CC-NLR	A06	BnaA06G0457200WE-westarv0_A06_nlr19	TIR							A09	BnaA09G0444300WE-westarv0_A09_nlr26	CC-NLR				C01	BnaC01G0098600WE-westarv0_C01_nlr1	TIR-NLR	C02	BnaC02G0392300WE-westarv0_C02_nlr17	TIR-NLR	C03	BnaC03G0428500WE-westarv0_C03_nlr37	TIR	C04	westarv0_C04_nlr23_g29.t1	NBARC-LRR	C05	westarv0_C05_nlr8_9_10_g5.t1	TIR-NLR	C06
A02	BnaA02G0043100WE-westarv0_A02_nlr35	TIR-LRR		A01	westarv0_A01_nlr8_g3.t1	TIR-LRR	A02	westarv0_A02_nlr16_g15.t1	TIR-NLR	A03	westarv0_A03_nlr2_g5.t1	TIR-NLR				A05	westarv0_A05_nlr7_8_9_10_g17.t2	CC-NBARC	A06	westarv0_A06_nlr10_g3.t1	TIR							A09	BnaA09G0449700WE	TIR				C01	westarv0_C01_nlr6_g5.t1	TIR-NLR	C02	BnaC02G0392500WE-westarv0_C02_nlr18	TIR-NLR	C03	BnaC03G0428600WE	TIR	C04	westarv0_C04_nlr25_g32.t1	TIR				C06
A02	BnaA02G0070600WE-westarv0_A02_nlr34	TIR-NLR		A01	westarv0_A01_nlr9_g4.t1	TIR-NLR	A02	westarv0_A02_nlr18_g18.t1	NBARC-LRR	A03	westarv0_A03_nlr20_g34.t1	TIR-NLR				A05	westarv0_A05_nlr7_8_9_10_g18.t1	NBARC-LRR	A06	westarv0_A06_nlr16_g4.t1	TIR							A09	BnaA09G0449800WE-westarv0_A09_nlr27	TIR-NBARC				C01	westarv0_C01_nlr2_3_g2.t3	TIR-NLR	C02	BnaC02G0395200WE-westarv0_C02_nlr27	TIR-NLR	C03	BnaC03G0619900WE-westarv0_C03_nlr20	TIR	C04	westarv0_C04_nlr26_g33.t1	NBARC				C06
A02	BnaA02G0200800WE-westarv0_A02_nlr5	TIR-NBARC					A02	westarv0_A02_nlr19_g20.t1	CC-NBARC	A03	westarv0_A03_nlr22_g36.t1	TIR-NLR				A05	westarv0_A05_nlr7_8_9_10_g19.t2	CC-NLR	A06	westarv0_A06_nlr17_g1.t1	RPW8-NLR							A09	BnaA09G0560400WE	RPW8				C01	BnaC01G0194700WE-westarv0_C01_nlr20	TIR-NLR	C02	BnaC02G0424300WE-westarv0_C02_nlr25	TIR	C03	BnaC03G0689500WE	TIR	C04	westarv0_C04_nlr27_g36.t1	CC-NLR				C06
A02	BnaA02G0287200WE-westarv0_A02_nlr7	TIR					A02	westarv0_A02_nlr19_g22.t1	NBARC-LRR	A03	westarv0_A03_nlr23_24_g38.t1	TIR-NLR							A06	westarv0_A06_nlr18_g5.t1	TIR							A09	BnaA09G0560500WE	RPW8				C01	BnaC01G0409000WE-westarv0_C01_nlr13	TIR-NLR	C02	BnaC02G0425000WE-westarv0_C02_nlr24	TIR	C03	westarv0_C03_nlr25_26_g17.t1	TIR	C04	westarv0_C04_nlr4_g12.t1	NBARC-LRR				C06
A02	BnaA02G0288300WE	TIR					A02	westarv0_A02_nlr2_g3.t1	TIR-NLR	A03	westarv0_A03_nlr26_g41.t1	TIR-NLR							A06	westarv0_A06_nlr2_g2.t1	NBARC-LRR							A09	BnaA09G0584300WE-westarv0_A09_nlr38	TIR				C01	westarv0_C01_nlr11_g11.t1	TIR-NLR	C02	BnaC02G0437800WE	TIR	C03	westarv0_C03_nlr25_26_g21.t1	TIR	C04	westarv0_C04_nlr4_g9.t1	CC-NBARC				C06
A02	BnaA02G0288400WE-westarv0_A02_nlr28	TIR-NLR					A02	westarv0_A02_nlr20_g23.t1	TIR-NBARC	A03	westarv0_A03_nlr27_g43.t1	TIR-NLR							A06	westarv0_A06_nlr20_g14.t1	TIR							A09	westarv0_A09_10496171-10501839_g435.t1	TIR				C01	westarv0_C01_nlr15_g1.t1	TIR-NLR	C02	BnaC02G0445900WE-westarv0_C02_nlr20	TIR-NBARC	C03	westarv0_C03_nlr2_g2.t1	TIR	C04	westarv0_C04_nlr7_g17.t1	NBARC-LRR				C06
A02	BnaA02G0288500WE-westarv0_A02_nlr8	TIR-NLR					A02	westarv0_A02_nlr21_g24.t1	CC-NLR	A03	westarv0_A03_nlr29_30_g48.t1	TIR-NLR							A06	westarv0_A06_nlr20_g15.t1	NBARC-LRR							A09	westarv0_A09_11464344-11469695_g438.t1	CC-NBARC							C02	BnaC02G0468900WE-westarv0_C02_nlr23	TIR-NLR	C03	BnaC03G0412200WE-westarv0_C03_nlr40	TIR							C06
A02	BnaA02G0288600WE	TIR-NBARC					A02	westarv0_A02_nlr22_g25.t1	CC-NLR	A03	westarv0_A03_nlr29_30_g49.t1	TIR-NLR							A06	westarv0_A06_nlr21_22_g16.t1	CC-NLR							A09	westarv0_A09_nlr10_g11.t1	CC-NLR							C02	BnaC02G0498700WE-westarv0_C02_nlr21	CC-NLR	C03	westarv0_C03_nlr32_33_34_g32.t1	TIR-LRR							C06
A02	BnaA02G0288700WE-westarv0_A02_nlr27	TIR-NLR					A02	westarv0_A02_nlr23_g26.t1	RPW8-NLR	A03	westarv0_A03_nlr31_32_g53.t1	TIR-NLR							A06	westarv0_A06_nlr21_22_g19.t1	CC-NBARC							A09	westarv0_A09_nlr11_g14.t1	TIR							C02	BnaC02G0536100WE	RPW8-NLR	C03	westarv0_C03_nlr14_g13.t1	TIR-NBARC							C06
A02	BnaA02G0289000WE-westarv0_A02_nlr26	TIR-NBARC					A02	westarv0_A02_nlr25_g27.t1	TIR-NLR	A03	westarv0_A03_nlr31_32_g54.t1	TIR-NLR							A06	westarv0_A06_nlr23_g23.t1	CC-NLR							A09	westarv0_A09_nlr12_g15.t1	TIR-NLR							C02	westarv0_C02_51363493-51369613_g400.t2	TIR-NBARC	C03	westarv0_C03_nlr22_g16.t1	TIR-NBARC							C06
A02	BnaA02G0305000WE-westarv0_A02_nlr17	NBARC-LRR					A02	westarv0_A02_nlr29_g29.t1	TIR-NLR	A03	westarv0_A03_nlr4_g8.t1	TIR-NLR							A06	westarv0_A06_nlr24_g33.t2	CC-NLR							A09	westarv0_A09_nlr15_g17.t1	NBARC							C02	westarv0_C02_56591710-56597442_g434.t1	TIR	C03	westarv0_C03_nlr3_g2.t3	TIR-NBARC							C06
A02	BnaA02G0325300WE-westarv0_A02_nlr24	TIR					A02	westarv0_A02_nlr3_g5.t1	TIR-NLR	A03	westarv0_A03_nlr5_g11.t1	TIR-NLR							A06	westarv0_A06_nlr29_g35.t1	NBARC							A09	westarv0_A09_nlr16_g19.t1	NBARC-LRR							C02	westarv0_C02_nlr1_g2.t1	TIR	C03	westarv0_C03_nlr3_g4.t1	TIR-NBARC							C06
A02	BnaA02G0325400WE	TIR					A02	westarv0_A02_nlr30_31_32_33_g34.t1	TIR-NBARC	A03	westarv0_A03_nlr6_g14.t1	TIR-NLR							A06	westarv0_A06_nlr3_g3.t1	NBARC-LRR							A09	westarv0_A09_nlr17_g21.t1	TIR-NBARC							C02	westarv0_C02_nlr10_g14.t1	TIR-NBARC	C03	westarv0_C03_nlr35_g34.t2	TIR-NBARC							C06
A02	BnaA02G0325500WE	TIR					A02	westarv0_A02_nlr30_31_32_33_g35.t1	TIR-NBARC	A03	westarv0_A03_nlr7_g15.t1	CC-NLR							A06	westarv0_A06_nlr30_g36.t1	NBARC-LRR							A09	westarv0_A09_nlr18_g23.t1	TIR-NLR							C02	westarv0_C02_nlr11_g16.t1	NBARC	C03	BnaC03G0617900WE-westarv0_C03_nlr17	TIR-NLR							C06
A02	BnaA02G0370500WE	RPW8-NBARC					A02	westarv0_A02_nlr30_31_32_33_g37.t2	TIR-NLR										A06	westarv0_A06_nlr31_g37.t1	NBARC							A09	westarv0_A09_nlr2_g2.t1	NBARC-LRR							C02	westarv0_C02_nlr13_g18.t1	NBARC	C03	westarv0_C03_nlr7_g10.t2	TIR-NLR							C06
A02	westarv0_A02_nlr1_g1.t1	TIR-NLR					A02	westarv0_A02_nlr6_g2.t1	TIR-NLR										A06	westarv0_A06_nlr5_g6.t1	NBARC-LRR							A09	westarv0_A09_nlr21_g28.t1	TIR-NBARC							C02	westarv0_C02_nlr14_g20.t1	NBARC	C03	BnaC03G0028900WE-westarv0_C03_nlr47	TIR-NLR							C06
A02	westarv0_A02_nlr11_g9.t1	NBARC					A02	westarv0_A02_nlr9_10_g4.t1	TIR										A06	westarv0_A06_nlr6_7_g12.t1	NBARC-LRR							A09	westarv0_A09_nlr22_g31.t1	TIR-NLR							C02	westarv0_C02_nlr19_g23.t2	TIR-NLR	C03	BnaC03G0618300WE-westarv0_C03_nlr18	TIR-NLR							C06
A02	westarv0_A02_nlr12_g11.t2	TIR-NLR					A02	westarv0_A02_nlr9_10_g7.t1	TIR-NLR										A06	westarv0_A06_nlr6_7_g9.t1	NBARC-LRR							A09	westarv0_A09_nlr25_g33.t1	NBARC-LRR							C02	westarv0_C02_nlr2_g4.t1	TIR-NLR	C03	BnaC03G0628500WE-westarv0_C03_nlr24	TIR-NLR							C06
A02	westarv0_A02_nlr13_g12.t1	TIR-NBARC																										A09	westarv0_A09_nlr3_4_g5.t1	TIR-NLR							C02	westarv0_C02_nlr22_g9.t1	RPW8-NLR	C03	westarv0_C03_nlr12_g11.t1	TIR-NLR							C06
A02	westarv0_A02_nlr14_g13.t1	NBARC-LRR																										A09	westarv0_A09_nlr30_g37.t1	TIR-NBARC							C02	westarv0_C02_nlr26_g25.t1	TIR-NBARC	C03	westarv0_C03_nlr13_g10.t1	TIR-NLR							C06
A02	westarv0_A02_nlr15_g14.t1	TIR-NLR																										A09	westarv0_A09_nlr30_g39.t1	NBARC							C02	westarv0_C02_nlr30_g27.t2	TIR-NLR	C03	BnaC03G0239800WE-westarv0_C03_nlr43	TIR-NLR							C06
A02	westarv0_A02_nlr16_g15.t1	TIR-NLR																										A09	westarv0_A09_nlr31_g41.t1	TIR							C02	westarv0_C02_nlr35_g11.t2	TIR-NLR	C03	BnaC03G0603700WE-westarv0_C03_nlr29	TIR-NLR							C06
A02	westarv0_A02_nlr18_g18.t1	NBARC-LRR																										A09	westarv0_A09_nlr31_g42.t1	NBARC-LRR							C02	westarv0_C02_nlr36_g29.t1	TIR-NLR	C03	westarv0_C03_nlr28_g14.t1	TIR-NLR							C06
A02	westarv0_A02_nlr19_g20.t1	CC-NBARC																										A09	westarv0_A09_nlr32_33_34_g45.t1	NBARC-LRR							C02	westarv0_C02_nlr38_g4.t1	TIR-NBARC	C03	westarv0_C03_nlr30_g25.t1	TIR-NLR							C06
A02	westarv0_A02_nlr19_g22.t1	NBARC-LRR																										A09	westarv0_A09_nlr32_33_34_g46.t1	NBARC-LRR							C02	westarv0_C02_nlr39_g32.t1	TIR-NLR	C03	westarv0_C03_nlr32_33_34_g31.t1	TIR-NLR							C06
A02	westarv0_A02_nlr2_g3.t1	TIR-NLR																										A09	westarv0_A09_nlr32_33_34_g47.t1	NBARC-LRR							C02	westarv0_C02_nlr4_48_g12.t1	TIR-NLR	C03	westarv0_C03_nlr41_g37.t1	TIR-NLR							C06
A02	westarv0_A02_nlr20_g23.t1	TIR-NBARC																										A09	westarv0_A09_nlr35_g50.t1	NBARC-LRR							C02	westarv0_C02_nlr4_48_g13.t1	NBARC-LRR	C03	westarv0_C03_nlr44_g41.t1	TIR-NLR
A02	westarv0_A02_nlr21_g24.t1	CC-NLR																										A09	westarv0_A09_nlr36_g51.t1	NBARC-LRR							C02	westarv0_C02_nlr40_g33.t1	TIR-NLR	C03	westarv0_C03_nlr45_46_g44.t1	TIR-NLR
A02	westarv0_A02_nlr22_g25.t1	CC-NLR																										A09	westarv0_A09_nlr37_g53.t1	NBARC-LRR							C02	westarv0_C02_nlr41_g34.t1	NBARC-LRR	C03	westarv0_C03_nlr4_5_g9.t1	TIR-NLR
A02	westarv0_A02_nlr23_g26.t1	RPW8-NLR																										A09	westarv0_A09_nlr39_g59.t1	TIR-NLR							C02	westarv0_C02_nlr42_43_g36.t1	TIR-NLR	C03	westarv0_C03_nlr42_g40.t1	TIR-NLR
A02	westarv0_A02_nlr25_g27.t1	TIR-NLR																										A09	westarv0_A09_nlr40_g64.t1	NBARC-LRR							C02	westarv0_C02_nlr42_43_g38.t1	TIR-NLR	C03	BnaC03G0618400WE-westarv0_C03_nlr19	TIR-NLR
A02	westarv0_A02_nlr29_g29.t1	TIR-NLR																										A09	westarv0_A09_nlr41_g68.t1	TIR-NLR							C02	westarv0_C02_nlr45_46_47_g44.t1	TIR-NLR	C03	westarv0_C03_nlr15_16_g12.t2	TIR-NLR
A02	westarv0_A02_nlr3_g5.t1	TIR-NLR																										A09	westarv0_A09_nlr42_g69.t1	NBARC-LRR							C02	westarv0_C02_nlr45_46_47_g45.t1	TIR-NBARC	C03	westarv0_C03_nlr4_5_g8.t1	TIR-NLR
A02	westarv0_A02_nlr30_31_32_33_g34.t1	TIR-NBARC																										A09	westarv0_A09_nlr45_46_47_g70.t1	TIR-NBARC							C02	westarv0_C02_nlr5_g7.t1	TIR-NLR
A02	westarv0_A02_nlr30_31_32_33_g35.t1	TIR-NBARC																										A09	westarv0_A09_nlr48_g72.t1	NBARC-LRR							C02	westarv0_C02_nlr6_g14.t2	TIR-NLR
A02	westarv0_A02_nlr30_31_32_33_g37.t2	TIR-NLR																										A09	westarv0_A09_nlr5_6_g8.t1	TIR-NLR							C02	westarv0_C02_nlr7_g12.t1	TIR-NBARC
A02	westarv0_A02_nlr6_g2.t1	TIR-NLR																										A09	westarv0_A09_nlr5_6_g9.t1	TIR-NLR
A02	westarv0_A02_nlr9_10_g4.t1	TIR																										A09	westarv0_A09_nlr50_g74.t1	TIR
A02	westarv0_A02_nlr9_10_g7.t1	TIR-NLR																										A09	westarv0_A09_nlr51_g75.t1	CC
A03	BnaA03G0063300WE-westarv0_A03_nlr28	TIR-NLR																										A09	westarv0_A09_nlr51_g76.t1	NBARC-LRR
A03	BnaA03G0093600WE-westarv0_A03_nlr3	TIR																										A09	westarv0_A09_nlr52_g78.t1	TIR
A03	BnaA03G0270000WE-westarv0_A03_nlr25	TIR-NLR																										A09	westarv0_A09_nlr54_g81.t1	NBARC-LRR
A03	BnaA03G0311900WE-westarv0_A03_nlr21	TIR-NLR																										A09	westarv0_A09_nlr55_g82.t1	TIR-NLR
A03	BnaA03G0424600WE	RPW8																										A09	westarv0_A09_nlr56_g84.t1	TIR-NLR
A03	BnaA03G0460700WE-westarv0_A03_nlr15	TIR-NLR																										A09	westarv0_A09_nlr57_g85.t1	TIR
A03	BnaA03G0460800WE-westarv0_A03_nlr8	TIR-NLR																										A09	westarv0_A09_nlr58_g87.t1	CC-NLR
A03	BnaA03G0478100WE	TIR-NBARC																										A09	westarv0_A09_nlr7_g10.t2	TIR
A03	BnaA03G0478800WE	TIR
A03	BnaA03G0502500WE-westarv0_A03_nlr9	NBARC-LRR
A03	westarv0_A03_45437875-45444056_g52.t1	NBARC
A03	westarv0_A03_nlr1_g2.t1	TIR-NLR
A03	westarv0_A03_nlr10_g17.t1	NBARC-LRR
A03	westarv0_A03_nlr11_g20.t1	TIR-NLR
A03	westarv0_A03_nlr12_g22.t1	TIR-NLR
A03	westarv0_A03_nlr13_14_g24.t1	TIR-NLR
A03	westarv0_A03_nlr13_14_g25.t1	TIR-NLR
A03	westarv0_A03_nlr16_17_g28.t1	TIR-NLR
A03	westarv0_A03_nlr16_17_g29.t1	TIR-NLR
A03	westarv0_A03_nlr18_g31.t1	CC-NLR
A03	westarv0_A03_nlr19_g32.t1	TIR
A03	westarv0_A03_nlr2_g5.t1	TIR-NLR
A03	westarv0_A03_nlr20_g34.t1	TIR-NLR
A03	westarv0_A03_nlr22_g36.t1	TIR-NLR
A03	westarv0_A03_nlr23_24_g38.t1	TIR-NLR
A03	westarv0_A03_nlr26_g41.t1	TIR-NLR
A03	westarv0_A03_nlr27_g43.t1	TIR-NLR
A03	westarv0_A03_nlr29_30_g48.t1	TIR-NLR
A03	westarv0_A03_nlr29_30_g49.t1	TIR-NLR
A03	westarv0_A03_nlr31_32_g53.t1	TIR-NLR
A03	westarv0_A03_nlr31_32_g54.t1	TIR-NLR
A03	westarv0_A03_nlr4_g8.t1	TIR-NLR
A03	westarv0_A03_nlr5_g11.t1	TIR-NLR
A03	westarv0_A03_nlr6_g14.t1	TIR-NLR
A03	westarv0_A03_nlr7_g15.t1	CC-NLR
A04	BnaA04G0104400WE-westarv0_A04_nlr8_9	TIR-NLR
A04	BnaA04G0118600WE-westarv0_A04_nlr1	TIR-NLR
A04	BnaA04G0137700WE	RPW8
A04	BnaA04G0156900WE-westarv0_A04_nlr5	TIR-NLR
A04	BnaA04G0196100WE-westarv0_A04_nlr6	NBARC-LRR
A04	westarv0_A04_nlr10_g6.t1	TIR
A04	westarv0_A04_nlr10_g8.t1	NBARC-LRR
A04	westarv0_A04_nlr2_3_g1.t2	TIR-NLR
A04	westarv0_A04_nlr2_3_g2.t1	TIR-NLR
A04	westarv0_A04_nlr4_g2.t1	TIR-NLR
A04	westarv0_A04_nlr7_g3.t1	TIR-NLR
A05	BnaA05G0080400WE-westarv0_A05_nlr11	TIR
A05	BnaA05G0082800WE-westarv0_A05_nlr22	TIR-NLR
A05	BnaA05G0082900WE-westarv0_A05_nlr21	TIR-NLR
A05	BnaA05G0131400WE-westarv0_A05_nlr20	TIR-NLR
A05	BnaA05G0144000WE-westarv0_A05_nlr14	TIR
A05	BnaA05G0356600WE-westarv0_A05_nlr19	CC-NLR
A05	BnaA05G0356700WE-westarv0_A05_nlr16	CC-NLR
A05	westarv0_A05_nlr1_g2.t1	TIR
A05	westarv0_A05_nlr12_g23.t1	NBARC-LRR
A05	westarv0_A05_nlr13_g31.t1	TIR-NLR
A05	westarv0_A05_nlr17_18_g33.t1	TIR-NLR
A05	westarv0_A05_nlr17_18_g34.t2	TIR-NLR
A05	westarv0_A05_nlr2_g3.t2	NBARC-LRR
A05	westarv0_A05_nlr3_g4.t1	CC-NBARC
A05	westarv0_A05_nlr4_g5.t2	NBARC-LRR
A05	westarv0_A05_nlr5_6_g6.t1	NBARC-LRR
A05	westarv0_A05_nlr5_6_g6.t2	NBARC-LRR
A05	westarv0_A05_nlr5_6_g9.t2	CC-NLR
A05	westarv0_A05_nlr7_8_9_10_g12.t1	CC-NBARC
A05	westarv0_A05_nlr7_8_9_10_g13.t1	NBARC-LRR
A05	westarv0_A05_nlr7_8_9_10_g16.t1	CC-NLR
A05	westarv0_A05_nlr7_8_9_10_g17.t2	CC-NBARC
A05	westarv0_A05_nlr7_8_9_10_g18.t1	NBARC-LRR
A05	westarv0_A05_nlr7_8_9_10_g19.t2	CC-NLR
A06	BnaA06G0015000WE	TIR
A06	BnaA06G0021200WE-westarv0_A06_nlr1	NBARC-LRR
A06	BnaA06G0057500WE-westarv0_A06_nlr4	TIR
A06	BnaA06G0107300WE-westarv0_A06_nlr28	TIR
A06	BnaA06G0118800WE-westarv0_A06_nlr8	TIR-NBARC
A06	BnaA06G0160300WE-westarv0_A06_nlr27	TIR-NLR
A06	BnaA06G0302100WE-westarv0_A06_nlr25	NBARC-LRR
A06	BnaA06G0329700WE-westarv0_A06_nlr9	TIR
A06	BnaA06G0331400WE-westarv0_A06_nlr11	TIR
A06	BnaA06G0331500WE	TIR
A06	BnaA06G0331600WE-westarv0_A06_nlr12	TIR
A06	BnaA06G0331700WE-westarv0_A06_nlr13	TIR
A06	BnaA06G0331800WE-westarv0_A06_nlr14	TIR
A06	BnaA06G0332000WE-westarv0_A06_nlr15	TIR
A06	BnaA06G0332100WE	TIR
A06	BnaA06G0332500WE	TIR
A06	BnaA06G0333800WE	TIR-NBARC
A06	BnaA06G0412900WE	RPW8-NLR
A06	BnaA06G0413000WE	RPW8-NBARC
A06	BnaA06G0413200WE	RPW8-NBARC
A06	BnaA06G0457200WE-westarv0_A06_nlr19	TIR
A06	westarv0_A06_nlr10_g3.t1	TIR
A06	westarv0_A06_nlr16_g4.t1	TIR
A06	westarv0_A06_nlr17_g1.t1	RPW8-NLR
A06	westarv0_A06_nlr18_g5.t1	TIR
A06	westarv0_A06_nlr2_g2.t1	NBARC-LRR
A06	westarv0_A06_nlr20_g14.t1	TIR
A06	westarv0_A06_nlr20_g15.t1	NBARC-LRR
A06	westarv0_A06_nlr21_22_g16.t1	CC-NLR
A06	westarv0_A06_nlr21_22_g19.t1	CC-NBARC
A06	westarv0_A06_nlr23_g23.t1	CC-NLR
A06	westarv0_A06_nlr24_g33.t2	CC-NLR
A06	westarv0_A06_nlr29_g35.t1	NBARC
A06	westarv0_A06_nlr3_g3.t1	NBARC-LRR
A06	westarv0_A06_nlr30_g36.t1	NBARC-LRR
A06	westarv0_A06_nlr31_g37.t1	NBARC
A06	westarv0_A06_nlr5_g6.t1	NBARC-LRR
A06	westarv0_A06_nlr6_7_g12.t1	NBARC-LRR
A06	westarv0_A06_nlr6_7_g9.t1	NBARC-LRR
A07	BnaA07G0138100WE	RPW8-NLR
A07	BnaA07G0138200WE	RPW8-NLR
A07	BnaA07G0253300WE-westarv0_A07_nlr11	TIR-NBARC
A07	BnaA07G0253500WE-westarv0_A07_nlr10	TIR-NBARC
A07	BnaA07G0330500WE-westarv0_A07_nlr3	TIR-NBARC
A07	BnaA07G0330600WE-westarv0_A07_nlr4	TIR-NBARC
A07	BnaA07G0330700WE-westarv0_A07_nlr5	TIR-NBARC
A07	BnaA07G0330800WE-westarv0_A07_nlr6	TIR-NBARC
A07	BnaA07G0330900WE-westarv0_A07_nlr7	TIR
A07	westarv0_A07_nlr1_g2.t1	NBARC-LRR
A07	westarv0_A07_nlr12_g10.t1	TIR-NBARC
A07	westarv0_A07_nlr13_g11.t1	TIR-NLR
A07	westarv0_A07_nlr14_g13.t2	TIR-NLR
A07	westarv0_A07_nlr2_g4.t1	TIR-NLR
A07	westarv0_A07_nlr8_g5.t1	TIR-NLR
A07	westarv0_A07_nlr9_g9.t1	TIR-NLR
A08	BnaA08G0016200WE	TIR
A08	BnaA08G0026300WE-westarv0_A08_nlr16	CC-NLR
A08	BnaA08G0123500WE	TIR
A08	BnaA08G0124700WE	RPW8-NLR
A08	BnaA08G0163900WE-westarv0_A08_nlr14	TIR-NLR
A08	BnaA08G0164000WE-westarv0_A08_nlr2	TIR-NLR
A08	BnaA08G0212000WE	TIR-NLR
A08	BnaA08G0238000WE-westarv0_A08_nlr13	TIR-NLR
A08	BnaA08G0257600WE_westarv0_A08_nlr7	NBARC-LRR
A08	BnaA08G0257700WE-westarv0_A08_nlr8	NBARC-LRR
A08	westarv0_A08_nlr1_g1.t1	TIR-NLR
A08	westarv0_A08_nlr10_11_g12.t1	NBARC-LRR
A08	westarv0_A08_nlr10_11_g14.t1	NBARC-LRR
A08	westarv0_A08_nlr12_g18.t1	NBARC-LRR
A08	westarv0_A08_nlr15_g22.t1	TIR-NLR
A08	westarv0_A08_nlr3_4_g3.t1	TIR-NLR
A08	westarv0_A08_nlr3_4_g4.t1	TIR-NLR
A08	westarv0_A08_nlr5_g5.t1	TIR-NBARC
A08	westarv0_A08_nlr6_g8.t2	TIR-NLR
A08	westarv0_A08_nlr9_g11.t1	NBARC-LRR
A09	BnaA09G0087100WE-westarv0_A09_nlr1	CC-NLR
A09	BnaA09G0088700WE	RPW8-NBARC
A09	BnaA09G0151400WE	TIR
A09	BnaA09G0153500WE-westarv0_A09_nlr53	NBARC-LRR
A09	BnaA09G0159600WE-westarv0_A09_nlr8	TIR-NLR
A09	BnaA09G0160700WE-westarv0_A09_nlr9	CC-NLR
A09	BnaA09G0167600WE	TIR
A09	BnaA09G0188400WE	TIR
A09	BnaA09G0188800WE-westarv0_A09_nlr13_14	TIR
A09	BnaA09G0189000WE-westarv0_A09_nlr49	TIR
A09	BnaA09G0189800WE	TIR
A09	BnaA09G0230700WE-westarv0_A09_nlr19	TIR-NLR
A09	BnaA09G0231900WE-westarv0_A09_nlr20	NBARC-LRR
A09	BnaA09G0232800WE-westarv0_A09_nlr44	TIR-NLR
A09	BnaA09G0232900WE-westarv0_A09_nlr43	TIR-NLR
A09	BnaA09G0417800WE	TIR
A09	BnaA09G0417900WE-westarv0_A09_nlr23	TIR-NLR
A09	BnaA09G0418000WE-westarv0_A09_nlr24	TIR-NLR
A09	BnaA09G0440500WE	RPW8
A09	BnaA09G0440600WE	RPW8
A09	BnaA09G0444300WE-westarv0_A09_nlr26	CC-NLR
A09	BnaA09G0449700WE	TIR
A09	BnaA09G0449800WE-westarv0_A09_nlr27	TIR-NBARC
A09	BnaA09G0560400WE	RPW8
A09	BnaA09G0560500WE	RPW8
A09	BnaA09G0584300WE-westarv0_A09_nlr38	TIR
A09	westarv0_A09_10496171-10501839_g435.t1	TIR
A09	westarv0_A09_11464344-11469695_g438.t1	CC-NBARC
A09	westarv0_A09_nlr10_g11.t1	CC-NLR
A09	westarv0_A09_nlr11_g14.t1	TIR
A09	westarv0_A09_nlr12_g15.t1	TIR-NLR
A09	westarv0_A09_nlr15_g17.t1	NBARC
A09	westarv0_A09_nlr16_g19.t1	NBARC-LRR
A09	westarv0_A09_nlr17_g21.t1	TIR-NBARC
A09	westarv0_A09_nlr18_g23.t1	TIR-NLR
A09	westarv0_A09_nlr2_g2.t1	NBARC-LRR
A09	westarv0_A09_nlr21_g28.t1	TIR-NBARC
A09	westarv0_A09_nlr22_g31.t1	TIR-NLR
A09	westarv0_A09_nlr25_g33.t1	NBARC-LRR
A09	westarv0_A09_nlr3_4_g5.t1	TIR-NLR
A09	westarv0_A09_nlr30_g37.t1	TIR-NBARC
A09	westarv0_A09_nlr30_g39.t1	NBARC
A09	westarv0_A09_nlr31_g41.t1	TIR
A09	westarv0_A09_nlr31_g42.t1	NBARC-LRR
A09	westarv0_A09_nlr32_33_34_g45.t1	NBARC-LRR
A09	westarv0_A09_nlr32_33_34_g46.t1	NBARC-LRR
A09	westarv0_A09_nlr32_33_34_g47.t1	NBARC-LRR
A09	westarv0_A09_nlr35_g50.t1	NBARC-LRR
A09	westarv0_A09_nlr36_g51.t1	NBARC-LRR
A09	westarv0_A09_nlr37_g53.t1	NBARC-LRR
A09	westarv0_A09_nlr39_g59.t1	TIR-NLR
A09	westarv0_A09_nlr40_g64.t1	NBARC-LRR
A09	westarv0_A09_nlr41_g68.t1	TIR-NLR
A09	westarv0_A09_nlr42_g69.t1	NBARC-LRR
A09	westarv0_A09_nlr45_46_47_g70.t1	TIR-NBARC
A09	westarv0_A09_nlr48_g72.t1	NBARC-LRR
A09	westarv0_A09_nlr5_6_g8.t1	TIR-NLR
A09	westarv0_A09_nlr5_6_g9.t1	TIR-NLR
A09	westarv0_A09_nlr50_g74.t1	TIR
A09	westarv0_A09_nlr51_g75.t1	CC
A09	westarv0_A09_nlr51_g76.t1	NBARC-LRR
A09	westarv0_A09_nlr52_g78.t1	TIR
A09	westarv0_A09_nlr54_g81.t1	NBARC-LRR
A09	westarv0_A09_nlr55_g82.t1	TIR-NLR
A09	westarv0_A09_nlr56_g84.t1	TIR-NLR
A09	westarv0_A09_nlr57_g85.t1	TIR
A09	westarv0_A09_nlr58_g87.t1	CC-NLR
A09	westarv0_A09_nlr7_g10.t2	TIR
A10	BnaA10G0118300WE	TIR-NBARC
A10	BnaA10G0198700WE	TIR
A10	BnaA10G0275600WE	RPW8-NLR
A10	westarv0_A10_nlr1_g1.t1	NBARC-LRR
A10	westarv0_A10_nlr3_g2.t1	NBARC-LRR
A10	westarv0_A10_nlr4_g3.t1	TIR-NLR
A10	westarv0_A10_nlr5_g4.t2	TIR-NLR
A10	westarv0_A10_nlr6_g8.t1	TIR-NBARC
A10	westarv0_A10_nlr7_g10.t1	TIR-NLR
C01	BnaC01G0007100WE	TIR
C01	BnaC01G0031100WE	RPW8-NLR
C01	BnaC01G0031200WE	NBARC
C01	BnaC01G0040900WE	RPW8
C01	BnaC01G0095000WE	NBARC-LRR
C01	BnaC01G0095100WE-westarv0_C01_nlr21	NBARC
C01	BnaC01G0098600WE-westarv0_C01_nlr1	TIR-NLR
C01	BnaC01G0159300WE-westarv0_C01_nlr4	NBARC-LRR
C01	BnaC01G0194700WE-westarv0_C01_nlr20	TIR-NLR
C01	BnaC01G0234700WE-westarv0_C01_nlr7	CC-NLR
C01	BnaC01G0234800WE-westarv0_C01_nlr8	CC-NLR
C01	BnaC01G0258000WE	TIR
C01	BnaC01G0265000WE-westarv0_C01_nlr18	CC-NLR
C01	BnaC01G0274700WE	TIR
C01	BnaC01G0360200WE-westarv0_C01_nlr12	NBARC
C01	BnaC01G0409000WE-westarv0_C01_nlr13	TIR-NLR
C01	BnaC01G0421100WE-westarv0_C01_nlr14	CC-NLR
C01	BnaC01G0435900WE-westarv0_C01_nlr17	CC-NLR
C01	westarv0_C01_nlr11_g11.t1	TIR-NLR
C01	westarv0_C01_nlr15_g1.t1	TIR-NLR
C01	westarv0_C01_nlr16_g12.t1	TIR-NBARC
C01	westarv0_C01_nlr19_g14.t2	NBARC-LRR
C01	westarv0_C01_nlr2_3_g2.t3	TIR-NLR
C01	westarv0_C01_nlr22_g15.t1	CC-NLR
C01	westarv0_C01_nlr23_g16.t1	TIR
C01	westarv0_C01_nlr6_g5.t1	TIR-NLR
C01	westarv0_C01_nlr9_g7.t1	NBARC-LRR
C02	BnaC02G0042600WE-westarv0_C02_nlr49	TIR-NLR
C02	BnaC02G0075300WE-westarv0_C02_nlr3	TIR-NLR
C02	BnaC02G0077500WE-westarv0_C02_nlr45_46_47	TIR-NBARC
C02	BnaC02G0077600WE-westarv0_C02_nlr44	TIR-NBARC
C02	BnaC02G0207400WE-westarv0_C02_nlr37	TIR-NLR
C02	BnaC02G0219700WE	NBARC
C02	BnaC02G0259700WE-westarv0_C02_nlr35	TIR-NBARC
C02	BnaC02G0259800WE	TIR-NBARC
C02	BnaC02G0260000WE-westarv0_C02_nlr8	TIR-NBARC
C02	BnaC02G0297400WE	TIR
C02	BnaC02G0375400WE-westarv0_C02_nlr34	TIR-NLR
C02	BnaC02G0381600WE	TIR
C02	BnaC02G0381700WE-westarv0_C02_nlr33	TIR-NLR
C02	BnaC02G0381800WE-westarv0_C02_nlr9	TIR-NLR
C02	BnaC02G0381900WE-westarv0_C02_nlr32	TIR
C02	BnaC02G0382100WE-westarv0_C02_nlr31	TIR-NLR
C02	BnaC02G0382500WE-westarv0_C02_nlr28_29	TIR-NLR
C02	BnaC02G0385000WE-westarv0_C02_nlr12	NBARC
C02	BnaC02G0391900WE-westarv0_C02_nlr15	TIR-NBARC
C02	BnaC02G0392200WE-westarv0_C02_nlr16	TIR-NLR
C02	BnaC02G0392300WE-westarv0_C02_nlr17	TIR-NLR
C02	BnaC02G0392500WE-westarv0_C02_nlr18	TIR-NLR
C02	BnaC02G0395200WE-westarv0_C02_nlr27	TIR-NLR
C02	BnaC02G0424300WE-westarv0_C02_nlr25	TIR
C02	BnaC02G0425000WE-westarv0_C02_nlr24	TIR
C02	BnaC02G0437800WE	TIR
C02	BnaC02G0445900WE-westarv0_C02_nlr20	TIR-NBARC
C02	BnaC02G0468900WE-westarv0_C02_nlr23	TIR-NLR
C02	BnaC02G0498700WE-westarv0_C02_nlr21	CC-NLR
C02	BnaC02G0536100WE	RPW8-NLR
C02	westarv0_C02_51363493-51369613_g400.t2	TIR-NBARC
C02	westarv0_C02_56591710-56597442_g434.t1	TIR
C02	westarv0_C02_nlr1_g2.t1	TIR
C02	westarv0_C02_nlr10_g14.t1	TIR-NBARC
C02	westarv0_C02_nlr11_g16.t1	NBARC
C02	westarv0_C02_nlr13_g18.t1	NBARC
C02	westarv0_C02_nlr14_g20.t1	NBARC
C02	westarv0_C02_nlr19_g23.t2	TIR-NLR
C02	westarv0_C02_nlr2_g4.t1	TIR-NLR
C02	westarv0_C02_nlr22_g9.t1	RPW8-NLR
C02	westarv0_C02_nlr26_g25.t1	TIR-NBARC
C02	westarv0_C02_nlr30_g27.t2	TIR-NLR
C02	westarv0_C02_nlr35_g11.t2	TIR-NLR
C02	westarv0_C02_nlr36_g29.t1	TIR-NLR
C02	westarv0_C02_nlr38_g4.t1	TIR-NBARC
C02	westarv0_C02_nlr39_g32.t1	TIR-NLR
C02	westarv0_C02_nlr4_48_g12.t1	TIR-NLR
C02	westarv0_C02_nlr4_48_g13.t1	NBARC-LRR
C02	westarv0_C02_nlr40_g33.t1	TIR-NLR
C02	westarv0_C02_nlr41_g34.t1	NBARC-LRR
C02	westarv0_C02_nlr42_43_g36.t1	TIR-NLR
C02	westarv0_C02_nlr42_43_g38.t1	TIR-NLR
C02	westarv0_C02_nlr45_46_47_g44.t1	TIR-NLR
C02	westarv0_C02_nlr45_46_47_g45.t1	TIR-NBARC
C02	westarv0_C02_nlr5_g7.t1	TIR-NLR
C02	westarv0_C02_nlr6_g14.t2	TIR-NLR
C02	westarv0_C02_nlr7_g12.t1	TIR-NBARC
C03	BnaC03G0028900WE-westarv0_C03_nlr47	TIR-NLR
C03	BnaC03G0129300WE-westarv0_C03_nlr4	TIR
C03	BnaC03G0134100WE	TIR
C03	BnaC03G0238400WE-westarv0_C03_nlr6	NBARC-LRR
C03	BnaC03G0239800WE-westarv0_C03_nlr43	TIR-NLR
C03	BnaC03G0401700WE-westarv0_C03_nlr8	CC-NLR
C03	BnaC03G0412200WE-westarv0_C03_nlr40	TIR
C03	BnaC03G0413300WE-westarv0_C03_nlr39	CC-NLR
C03	BnaC03G0416800WE-westarv0_C03_nlr9	TIR
C03	BnaC03G0416900WE-westarv0_C03_nlr9	NBARC
C03	BnaC03G0428400WE-westarv0_C03_nlr38	NBARC-LRR
C03	BnaC03G0428500WE-westarv0_C03_nlr37	TIR
C03	BnaC03G0428600WE	TIR
C03	BnaC03G0428700WE-westarv0_C03_nlr10_11	NBARC-LRR
C03	BnaC03G0527400WE-westarv0_C03_nlr36	NBARC
C03	BnaC03G0603400WE	NBARC-LRR
C03	BnaC03G0603700WE-westarv0_C03_nlr29	TIR-NLR
C03	BnaC03G0617900WE-westarv0_C03_nlr17	TIR-NLR
C03	BnaC03G0618300WE-westarv0_C03_nlr18	TIR-NLR
C03	BnaC03G0618400WE-westarv0_C03_nlr19	TIR-NLR
C03	BnaC03G0619900WE-westarv0_C03_nlr20	TIR
C03	BnaC03G0628500WE-westarv0_C03_nlr24	TIR-NLR
C03	BnaC03G0653400WE	RPW8-NLR
C03	BnaC03G0678400WE-westarv0_C03_nlr23	CC-NLR
C03	BnaC03G0689500WE	TIR
C03	westarv0_C03_nlr1_g1.t2	NBARC-LRR
C03	westarv0_C03_nlr12_g11.t1	TIR-NLR
C03	westarv0_C03_nlr13_g10.t1	TIR-NLR
C03	westarv0_C03_nlr14_g13.t1	TIR-NBARC
C03	westarv0_C03_nlr15_16_g12.t2	TIR-NLR
C03	westarv0_C03_nlr2_g2.t1	TIR
C03	westarv0_C03_nlr21_g14.t1	NBARC-LRR
C03	westarv0_C03_nlr22_g16.t1	TIR-NBARC
C03	westarv0_C03_nlr25_26_g17.t1	TIR
C03	westarv0_C03_nlr25_26_g19.t1	NBARC-LRR
C03	westarv0_C03_nlr25_26_g20.t1	NBARC-LRR
C03	westarv0_C03_nlr25_26_g21.t1	TIR
C03	westarv0_C03_nlr28_g14.t1	TIR-NLR
C03	westarv0_C03_nlr3_g2.t3	TIR-NBARC
C03	westarv0_C03_nlr3_g4.t1	TIR-NBARC
C03	westarv0_C03_nlr30_g25.t1	TIR-NLR
C03	westarv0_C03_nlr31_g26.t1	NBARC-LRR
C03	westarv0_C03_nlr32_33_34_g30.t1	NBARC-LRR
C03	westarv0_C03_nlr32_33_34_g31.t1	TIR-NLR
C03	westarv0_C03_nlr32_33_34_g32.t1	TIR-LRR
C03	westarv0_C03_nlr35_g34.t2	TIR-NBARC
C03	westarv0_C03_nlr4_5_g8.t1	TIR-NLR
C03	westarv0_C03_nlr4_5_g9.t1	TIR-NLR
C03	westarv0_C03_nlr41_g37.t1	TIR-NLR
C03	westarv0_C03_nlr42_g40.t1	TIR-NLR
C03	westarv0_C03_nlr44_g41.t1	TIR-NLR
C03	westarv0_C03_nlr45_46_g43.t1	NBARC-LRR
C03	westarv0_C03_nlr45_46_g44.t1	TIR-NLR
C03	westarv0_C03_nlr7_g10.t2	TIR-NLR
C04	BnaC04G0154100WE-westarv0_C04_nlr5_6	TIR-NLR
C04	BnaC04G0241500WE-westarv0_C04_nlr24	NBARC
C04	BnaC04G0246800WE-westarv0_C04_nlr8	TIR-NLR
C04	BnaC04G0247400WE-westarv0_C04_nlr22	TIR-NBARC
C04	BnaC04G0247900WE	TIR
C04	BnaC04G0373100WE-westarv0_C04_nlr19	NBARC
C04	BnaC04G0385900WE-westarv0_C04_nlr18	TIR
C04	BnaC04G0386100WE-westarv0_C04_nlr17	TIR-NBARC
C04	BnaC04G0389800WE-westarv0_C04_nlr9	TIR-NBARC
C04	BnaC04G0389900WE-westarv0_C04_nlr10	TIR-NLR
C04	BnaC04G0403400WE-westarv0_C04_nlr11	NBARC-LRR
C04	BnaC04G0405600WE-westarv0_C04_nlr12	TIR-NLR
C04	BnaC04G0406100WE-westarv0_C04_nlr13	NBARC-LRR
C04	westarv0_C04_nlr1_g2.t1	TIR
C04	westarv0_C04_nlr14_g18.t1	TIR-NLR
C04	westarv0_C04_nlr15_g19.t1	TIR-NBARC
C04	westarv0_C04_nlr16_g22.t1	TIR-NBARC
C04	westarv0_C04_nlr2_3_g4.t1	CC-NBARC
C04	westarv0_C04_nlr2_3_g6.t1	CC-NLR
C04	westarv0_C04_nlr21_g26.t2	NBARC-LRR
C04	westarv0_C04_nlr23_g29.t1	NBARC-LRR
C04	westarv0_C04_nlr25_g32.t1	TIR
C04	westarv0_C04_nlr26_g33.t1	NBARC
C04	westarv0_C04_nlr27_g36.t1	CC-NLR
C04	westarv0_C04_nlr4_g12.t1	NBARC-LRR
C04	westarv0_C04_nlr4_g9.t1	CC-NBARC
C04	westarv0_C04_nlr7_g17.t1	NBARC-LRR
C05	BnaC05G0072400WE	TIR
C05	BnaC05G0072600WE-westarv0_C05_nlr1	TIR
C05	BnaC05G0124700WE-westarv0_C05_nlr17	NBARC
C05	BnaC05G0143700WE-westarv0_C05_nlr6	TIR-NBARC
C05	BnaC05G0204600WE-westarv0_C05_nlr16	TIR-NLR
C05	BnaC05G0204700WE-westarv0_C05_nlr15	TIR-NLR
C05	BnaC05G0231500WE	NBARC
C05	BnaC05G0432500WE-westarv0_C05_nlr14	CC-NLR
C05	BnaC05G0432600WE_westarv0_C05_nlr7	CC-NLR
C05	BnaC05G0462700WE-westarv0_C05_nlr13	TIR-NLR
C05	BnaC05G0542600WE-westarv0_C05_nlr11	TIR
C05	westarv0_C05_15574084-15579435_g570.t2	TIR
C05	westarv0_C05_17712483-17717588_g591.t1	TIR
C05	westarv0_C05_nlr12_g19.t1	TIR
C05	westarv0_C05_nlr2_g6.t1	NBARC-LRR
C05	westarv0_C05_nlr3_g9.t1	NBARC-LRR
C05	westarv0_C05_nlr4_g13.t1	NBARC-LRR
C05	westarv0_C05_nlr5_g17.t1	NBARC-LRR
C05	westarv0_C05_nlr8_9_10_g3.t1	TIR-NLR
C05	westarv0_C05_nlr8_9_10_g4.t1	TIR
C05	westarv0_C05_nlr8_9_10_g5.t1	TIR-NLR
C06	BnaC06G0058500WE-westarv0_C06_nlr3	NBARC
C06	BnaC06G0062500WE	TIR
C06	BnaC06G0109200WE	TIR
C06	BnaC06G0113500WE	TIR
C06	BnaC06G0140600WE-westarv0_C06_nlr38	TIR
C06	BnaC06G0160900WE-westarv0_C06_nlr36_37	TIR-NLR
C06	BnaC06G0309200WE-westarv0_C06_nlr34	TIR-NBARC
C06	BnaC06G0309300WE-westarv0_C06_nlr33	TIR-NBARC
C06	BnaC06G0309400WE-westarv0_C06_nlr32	TIR-NBARC
C06	BnaC06G0309700WE-westarv0_C06_nlr30	TIR-NBARC
C06	BnaC06G0309800WE-westarv0_C06_nlr29	NBARC
C06	BnaC06G0310000WE-westarv0_C06_nlr28	TIR-NBARC
C06	BnaC06G0329600WE-westarv0_C06_nlr26	TIR-NLR
C06	BnaC06G0329700WE-westarv0_C06_nlr26	TIR
C06	BnaC06G0355100WE-westarv0_C06_nlr25	TIR-NLR
C06	BnaC06G0412400WE-westarv0_C06_nlr12	TIR-NBARC
C06	BnaC06G0412600WE-westarv0_C06_nlr13	TIR-NBARC
C06	BnaC06G0412800WE-westarv0_C06_nlr14	TIR-NBARC
C06	BnaC06G0412900WE-westarv0_C06_nlr15	TIR-NBARC
C06	BnaC06G0413000WE-westarv0_C06_nlr16	TIR-NBARC
C06	BnaC06G0413100WE-westarv0_C06_nlr17	TIR-NBARC
C06	BnaC06G0413200WE-westarv0_C06_nlr18	TIR
C06	BnaC06G0464200WE-westarv0_C06_nlr22	TIR-NLR
C06	BnaC06G0466300WE-westarv0_C06_nlr19	TIR-NLR
C06	BnaC06G0474600WE-westarv0_C06_nlr21	TIR-NLR
C06	BnaC06G0477000WE-westarv0_C06_nlr20	TIR-NLR
C06	westarv0_C06_nlr1_g2.t1	NBARC-LRR
C06	westarv0_C06_nlr10_g3.t1	TIR-NLR
C06	westarv0_C06_nlr11_g17.t1	TIR-NLR
C06	westarv0_C06_nlr2_g5.t1	NBARC-LRR
C06	westarv0_C06_nlr23_g18.t2	TIR-NLR
C06	westarv0_C06_nlr24_g20.t1	TIR-NLR
C06	westarv0_C06_nlr27_g22.t1	TIR-NBARC
C06	westarv0_C06_nlr35_g1.t1	TIR-NLR
C06	westarv0_C06_nlr39_g26.t1	NBARC
C06	westarv0_C06_nlr4_g7.t2	TIR
C06	westarv0_C06_nlr40_g27.t1	NBARC-LRR
C06	westarv0_C06_nlr41_g30.t1	NBARC-LRR
C06	westarv0_C06_nlr42_43_g32.t1	NBARC-LRR
C06	westarv0_C06_nlr42_43_g33.t1	NBARC-LRR
C06	westarv0_C06_nlr46_g44.t1	NBARC-LRR
C06	westarv0_C06_nlr5_g8.t1	TIR-NLR
C06	westarv0_C06_nlr6_g9.t1	NBARC-LRR
C06	westarv0_C06_nlr7_g8.t1	TIR
C06	westarv0_C06_nlr8_g11.t1	NBARC-LRR
C06	westarv0_C06_nlr9_g13.t1	TIR
C06	westarv0_C06_nlr9_g14.t1	NBARC-LRR
C07	BnaC07G0008400WE-westarv0_C07_nlr1	TIR
C07	BnaC07G0194800WE-westarv0_C07_nlr5	TIR
C07	BnaC07G0195300WE-westarv0_C07_nlr6_7	TIR
C07	BnaC07G0195400WE-westarv0_C07_nlr58	TIR
C07	BnaC07G0196800WE-westarv0_C07_nlr55	TIR-NLR
C07	BnaC07G0196900WE-westarv0_C07_nlr9	TIR
C07	BnaC07G0207100WE-westarv0_C07_nlr10	RPW8-NLR
C07	BnaC07G0210300WE	RPW8-NBARC
C07	BnaC07G0233800WE-westarv0_C07_nlr11	TIR
C07	BnaC07G0233900WE-westarv0_C07_nlr11	NBARC-LRR
C07	BnaC07G0234000WE-westarv0_C07_nlr53	TIR-NLR
C07	BnaC07G0234300WE-westarv0_C07_nlr51_52	TIR-NLR
C07	BnaC07G0234600WE-westarv0_C07_nlr12	NBARC
C07	BnaC07G0234700WE-westarv0_C07_nlr48	TIR-NBARC
C07	BnaC07G0234800WE-westarv0_C07_nlr13	NBARC
C07	BnaC07G0235100WE-westarv0_C07_nlr45	TIR-NBARC
C07	BnaC07G0235700WE	TIR
C07	BnaC07G0235800WE-westarv0_C07_nlr41	TIR
C07	BnaC07G0235900WE-westarv0_C07_nlr15	TIR-NBARC
C07	BnaC07G0240700WE-westarv0_C07_nlr16	TIR
C07	BnaC07G0245500WE-westarv0_C07_nlr17	TIR
C07	BnaC07G0277000WE-westarv0_C07_nlr40	TIR
C07	BnaC07G0277100WE	TIR
C07	BnaC07G0301000WE-westarv0_C07_nlr19_20	RPW8-NBARC
C07	BnaC07G0301300WE	RPW8-NLR
C07	BnaC07G0301400WE	RPW8-NLR
C07	BnaC07G0306300WE	RPW8
C07	BnaC07G0375400WE-westarv0_C07_nlr38	TIR-NLR
C07	BnaC07G0375500WE-westarv0_C07_nlr22	TIR-NLR
C07	BnaC07G0375800WE-westarv0_C07_nlr37	TIR-NLR
C07	BnaC07G0376100WE-westarv0_C07_nlr36	TIR-NLR
C07	BnaC07G0376200WE-westarv0_C07_nlr25	TIR-NBARC
C07	BnaC07G0384200WE-westarv0_C07_nlr35	TIR-NLR
C07	BnaC07G0393500WE	TIR-NBARC
C07	BnaC07G0394000WE-westarv0_C07_nlr33	TIR
C07	BnaC07G0394100WE-westarv0_C07_nlr32	TIR
C07	BnaC07G0394200WE-westarv0_C07_nlr31	TIR
C07	BnaC07G0418300WE-westarv0_C07_nlr26	NBARC-LRR
C07	BnaC07G0456100WE-westarv0_C07_nlr27	NBARC-LRR
C07	BnaC07G0471300WE-westarv0_C07_nlr29	TIR-NLR
C07	BnaC07G0471400WE-westarv0_C07_nlr28	TIR-NLR
C07	westarv0_C07_36811075-36816717_g247.t1	TIR-LRR
C07	westarv0_C07_40068688-40073835_g264.t1	TIR
C07	westarv0_C07_nlr14_g12.t1	NBARC
C07	westarv0_C07_nlr18_g16.t1	TIR
C07	westarv0_C07_nlr18_g19.t1	NBARC-LRR
C07	westarv0_C07_nlr18_g21.t2	TIR-LRR
C07	westarv0_C07_nlr18_g24.t2	TIR
C07	westarv0_C07_nlr2_g3.t1	TIR-NLR
C07	westarv0_C07_nlr21_g29.t1	CC-NLR
C07	westarv0_C07_nlr23_24_g35.t1	TIR-NLR
C07	westarv0_C07_nlr3_g1.t1	TIR-NLR
C07	westarv0_C07_nlr30_g36.t1	TIR-NLR
C07	westarv0_C07_nlr34_g38.t1	TIR-NLR
C07	westarv0_C07_nlr34_g39.t1	TIR
C07	westarv0_C07_nlr4_g3.t2	TIR-NLR
C07	westarv0_C07_nlr42_43_44_g41.t1	TIR-NLR
C07	westarv0_C07_nlr47_g43.t1	TIR
C07	westarv0_C07_nlr49_g44.t1	TIR
C07	westarv0_C07_nlr50_g46.t1	NBARC-LRR
C07	westarv0_C07_nlr54_g49.t1	TIR
C07	westarv0_C07_nlr54_g50.t1	NBARC-LRR
C07	westarv0_C07_nlr56_g5.t1	NBARC-LRR
C07	westarv0_C07_nlr57_g6.t1	TIR-NBARC
C07	westarv0_C07_nlr59_g8.t1	TIR-NLR
C07	westarv0_C07_nlr8_g11.t1	TIR-NBARC
C08	BnaC08G0143300WE-westarv0_C08_nlr1	NBARC-LRR
C08	BnaC08G0144000WE-westarv0_C08_nlr32	NBARC-LRR
C08	BnaC08G0144200WE-westarv0_C08_nlr31	NBARC-LRR
C08	BnaC08G0144200WE-westarv0_C08_nlr4	TIR-NLR
C08	BnaC08G0144300WE-westarv0_C08_nlr30	NBARC
C08	BnaC08G0173100WE	NBARC
C08	BnaC08G0181100WE	NBARC
C08	BnaC08G0233600WE-westarv0_C08_nlr28	TIR-NLR
C08	BnaC08G0244300WE-westarv0_C08_nlr5	TIR-NLR
C08	BnaC08G0254600WE-westarv0_C08_nlr6	NBARC-LRR
C08	BnaC08G0258500WE	RPW8
C08	BnaC08G0258600WE	RPW8
C08	BnaC08G0263400WE-westarv0_C08_nlr7	CC-NLR
C08	BnaC08G0268900WE_westarv0_C08_nlr26	TIR-NLR
C08	BnaC08G0269000WE-westarv0_C08_nlr8	TIR-NLR
C08	BnaC08G0322700WE_westarv0_C08_nlr25	TIR-NLR
C08	BnaC08G0393200WE	RPW8
C08	BnaC08G0393300WE	RPW8
C08	BnaC08G0421100WE-westarv0_C08_nlr20	TIR-NBARC
C08	BnaC08G0447100WE-westarv0_C08_nlr19	NBARC-LRR
C08	BnaC08G0462800WE-westarv0_C08_nlr15	TIR
C08	BnaC08G0482300WE	TIR
C08	westarv0_C08_44392831-44398847_g971.t1	TIR-NBARC
C08	westarv0_C08_nlr11_g13.t1	TIR-NBARC
C08	westarv0_C08_nlr11_g15.t1	NBARC-LRR
C08	westarv0_C08_nlr11_g18.t1	TIR-NLR
C08	westarv0_C08_nlr12_g20.t1	TIR-NLR
C08	westarv0_C08_nlr13_14_g23.t1	NBARC-LRR
C08	westarv0_C08_nlr13_14_g24.t1	NBARC-LRR
C08	westarv0_C08_nlr16_17_18_g26.t1	NBARC-LRR
C08	westarv0_C08_nlr16_17_18_g29.t1	NBARC-LRR
C08	westarv0_C08_nlr16_17_18_g30.t1	NBARC-LRR
C08	westarv0_C08_nlr2_g4.t1	NBARC-LRR
C08	westarv0_C08_nlr21_22_23_g36.t1	NBARC
C08	westarv0_C08_nlr21_22_23_g38.t1	TIR-NLR
C08	westarv0_C08_nlr21_22_23_g39.t1	NBARC
C08	westarv0_C08_nlr24_g40.t2	TIR
C08	westarv0_C08_nlr27_g41.t1	NBARC-LRR
C08	westarv0_C08_nlr29_g43.t1	NBARC-LRR
C08	westarv0_C08_nlr3_g7.t1	TIR-NLR
C08	westarv0_C08_nlr33_g46.t2	NBARC
C08	westarv0_C08_nlr34_g48.t1	TIR
C08	westarv0_C08_nlr34_g50.t1	NBARC-LRR
C08	westarv0_C08_nlr35_36_g52.t1	TIR-NLR
C08	westarv0_C08_nlr35_36_g53.t1	TIR-NBARC
C08	westarv0_C08_nlr37_g57.t2	TIR-NLR
C08	westarv0_C08_nlr38_g1.t1	TIR-NLR
C08	westarv0_C08_nlr9_10_g10.t2	TIR-NLR
C09	BnaC09G0104900WE-westarv0_C09_nlr4	RPW8-NBARC
C09	BnaC09G0105400WE-westarv0_C09_nlr5	RPW8-NLR
C09	BnaC09G0141500WE_westarv0_C09_nlr65	TIR
C09	BnaC09G0148400WE-westarv0_C09_nlr64	TIR
C09	BnaC09G0149500WE-westarv0_C09_nlr7	TIR-NLR
C09	BnaC09G0149900WE-westarv0_C09_nlr9	TIR-NLR
C09	BnaC09G0150600WE-westarv0_C09_nlr63	TIR-NBARC
C09	BnaC09G0150700WE-westarv0_C09_nlr63	TIR
C09	BnaC09G0163900WE-westarv0_C09_nlr10	TIR-NLR
C09	BnaC09G0164000WE-westarv0_C09_nlr11	TIR-NLR
C09	BnaC09G0164600WE-westarv0_C09_nlr13	TIR-NLR
C09	BnaC09G0164900WE-westarv0_C09_nlr60	TIR-NBARC
C09	BnaC09G0165700WE-westarv0_C09_nlr59	TIR-NLR
C09	BnaC09G0173800WE-westarv0_C09_nlr58	NBARC-LRR
C09	BnaC09G0173900WE-westarv0_C09_nlr16	NBARC
C09	BnaC09G0175900WE-westarv0_C09_nlr17	TIR
C09	BnaC09G0181600WE-westarv0_C09_nlr18	TIR
C09	BnaC09G0181800WE-westarv0_C09_nlr19	NBARC-LRR
C09	BnaC09G0184600WE	TIR
C09	BnaC09G0188000WE-westarv0_C09_nlr20	TIR-NLR
C09	BnaC09G0195900WE-westarv0_C09_nlr55	CC-NLR
C09	BnaC09G0196500WE	CC-LRR
C09	BnaC09G0203700WE-westarv0_C09_nlr23	NBARC-LRR
C09	BnaC09G0266300WE-westarv0_C09_nlr53	TIR-NLR
C09	BnaC09G0266400WE-westarv0_C09_nlr30	TIR-NLR
C09	BnaC09G0366900WE-westarv0_C09_nlr31	TIR-NBARC
C09	BnaC09G0418800WE-westarv0_C09_nlr52	NBARC-LRR
C09	BnaC09G0454700WE	NBARC-LRR
C09	BnaC09G0454900WE-westarv0_C09_nlr33	TIR-NLR
C09	BnaC09G0455100WE-westarv0_C09_nlr35	TIR-NLR
C09	BnaC09G0455400WE-westarv0_C09_nlr37	TIR-NLR
C09	BnaC09G0455800WE-westarv0_C09_nlr39	TIR-NLR
C09	BnaC09G0456400WE-westarv0_C09_nlr41	TIR-LRR
C09	BnaC09G0461400WE-westarv0_C09_nlr45	TIR-NBARC
C09	BnaC09G0463100WE-westarv0_C09_nlr50	TIR-NLR
C09	BnaC09G0473500WE-westarv0_C09_nlr46	TIR
C09	BnaC09G0570300WE	RPW8-NLR
C09	westarv0_C09_nlr1_g1.t1	NBARC-LRR
C09	westarv0_C09_nlr12_g13.t1	TIR
C09	westarv0_C09_nlr12_g16.t1	NBARC-LRR
C09	westarv0_C09_nlr14_g11.t1	TIR-NLR
C09	westarv0_C09_nlr15_g14.t2	NBARC-LRR
C09	westarv0_C09_nlr2_g4.t1	TIR-NLR
C09	westarv0_C09_nlr21_g21.t1	TIR-NLR
C09	westarv0_C09_nlr22_g15.t1	CC-NLR
C09	westarv0_C09_nlr24_g23.t1	TIR-NBARC
C09	westarv0_C09_nlr25_g26.t1	NBARC-LRR
C09	westarv0_C09_nlr26_g28.t1	TIR-NLR
C09	westarv0_C09_nlr27_g30.t1	TIR
C09	westarv0_C09_nlr28_g33.t1	NBARC-LRR
C09	westarv0_C09_nlr29_g35.t1	TIR-NLR
C09	westarv0_C09_nlr3_g6.t1	CC-NLR
C09	westarv0_C09_nlr32_g39.t1	NBARC
C09	westarv0_C09_nlr34_g42.t1	TIR
C09	westarv0_C09_nlr36_g45.t1	TIR-NBARC
C09	westarv0_C09_nlr38_g46.t1	TIR-NBARC
C09	westarv0_C09_nlr40_g48.t1	TIR-NBARC
C09	westarv0_C09_nlr42_g50.t2	NBARC-LRR
C09	westarv0_C09_nlr43_g51.t1	TIR
C09	westarv0_C09_nlr44_g52.t1	NBARC
C09	westarv0_C09_nlr44_g53.t1	TIR-NLR
C09	westarv0_C09_nlr47_g17.t1	TIR-NLR
C09	westarv0_C09_nlr48_g56.t2	TIR-NLR
C09	westarv0_C09_nlr49_g59.t1	TIR-NLR
C09	westarv0_C09_nlr51_g64.t1	TIR-NLR
C09	westarv0_C09_nlr54_g66.t1	TIR-NLR
C09	westarv0_C09_nlr56_g68.t1	NBARC-LRR
C09	westarv0_C09_nlr57_g73.t1	NBARC-LRR
C09	westarv0_C09_nlr6_g4.t1	NBARC-LRR
C09	westarv0_C09_nlr61_62_g77.t1	TIR
C09	westarv0_C09_nlr61_62_g79.t1	NBARC-LRR
C09	westarv0_C09_nlr63_g1.t1	TIR
C09	westarv0_C09_nlr63_g2.t2	TIR-NBARC
C09	westarv0_C09_nlr66_g82.t1	CC-NLR
C09	westarv0_C09_nlr8_g12.t1	TIR-NLR
scaffold	Bnascaffold1044G0000200WE-scaffold1044_nlr1	NBARC-LRR
scaffold	scaffold1220_nlr1_g3.t1	NBARC-LRR
scaffold	scaffold1888_nlr1_nlr2_g2.t1	TIR-NLR
scaffold	scaffold1888_nlr1_nlr2_g3.t1	TIR-NLR
scaffold	scaffold2113_nlr1_g4.t1	TIR-NLR
scaffold	scaffold2640_nlr1_g8.t2	NBARC
scaffold	scaffold286_nlr1_2_3_g10.t1	TIR-NLR
scaffold	scaffold286_nlr1_2_3_g11.t1	TIR-NLR
scaffold	scaffold3093_nlr1_g10.t1	TIR
	Well annotated NLRS
Chr	seqname	Domain architecture simplified
A01	BnaA01G0018600WE-westarv0_A01_nlr19	TIR
A01	BnaA01G0020200WE	NBARC-LRR
A01	BnaA01G0020300WE-westarv0_A01_nlr18	NBARC
A01	BnaA01G0023300WE-westarv0_A01_nlr1	TIR-NLR
A01	BnaA01G0049500WE	TIR-NBARC
A01	BnaA01G0076500WE-westarv0_A01_nlr2	NBARC-LRR
A01	BnaA01G0086000WE-westarv0_A01_nlr3	NBARC-LRR
A01	BnaA01G0110700WE	TIR
A01	BnaA01G0181000WE	TIR
A01	BnaA01G0183100WE	CC-NBARC
A01	BnaA01G0185900WE-westarv0_A01_nlr15	CC-NLR
A01	BnaA01G0195300WE	TIR
A01	BnaA01G0313800WE-westarv0_A01_nlr14	TIR-NBARC
A01	BnaA01G0314100WE-westarv0_A01_nlr12	TIR-NLR
A01	BnaA01G0315500WE-westarv0_A01_nlr13	TIR-NBARC
A02	BnaA02G0043100WE-westarv0_A02_nlr35	TIR-LRR
A02	BnaA02G0070600WE-westarv0_A02_nlr34	TIR-NLR
A02	BnaA02G0200800WE-westarv0_A02_nlr5	TIR-NBARC
A02	BnaA02G0287200WE-westarv0_A02_nlr7	TIR
A02	BnaA02G0288300WE	TIR
A02	BnaA02G0288400WE-westarv0_A02_nlr28	TIR-NLR
A02	BnaA02G0288500WE-westarv0_A02_nlr8	TIR-NLR
A02	BnaA02G0288600WE	TIR-NBARC
A02	BnaA02G0288700WE-westarv0_A02_nlr27	TIR-NLR
A02	BnaA02G0289000WE-westarv0_A02_nlr26	TIR-NBARC
A02	BnaA02G0305000WE-westarv0_A02_nlr17	NBARC-LRR
A02	BnaA02G0325300WE-westarv0_A02_nlr24	TIR
A02	BnaA02G0325400WE	TIR
A02	BnaA02G0325500WE	TIR
A02	BnaA02G0370500WE	RPW8-NBARC
A03	BnaA03G0063300WE-westarv0_A03_nlr28	TIR-NLR
A03	BnaA03G0093600WE-westarv0_A03_nlr3	TIR
A03	BnaA03G0270000WE-westarv0_A03_nlr25	TIR-NLR
A03	BnaA03G0311900WE-westarv0_A03_nlr21	TIR-NLR
A03	BnaA03G0424600WE	RPW8
A03	BnaA03G0460700WE-westarv0_A03_nlr15	TIR-NLR
A03	BnaA03G0460800WE-westarv0_A03_nlr8	TIR-NLR
A03	BnaA03G0478100WE	TIR-NBARC
A03	BnaA03G0478800WE	TIR
A03	BnaA03G0502500WE-westarv0_A03_nlr9	NBARC-LRR
A04	BnaA04G0104400WE-westarv0_A04_nlr8_9	TIR-NLR
A04	BnaA04G0118600WE-westarv0_A04_nlr1	TIR-NLR
A04	BnaA04G0137700WE	RPW8
A04	BnaA04G0156900WE-westarv0_A04_nlr5	TIR-NLR
A04	BnaA04G0196100WE-westarv0_A04_nlr6	NBARC-LRR
A05	BnaA05G0080400WE-westarv0_A05_nlr11	TIR
A05	BnaA05G0082800WE-westarv0_A05_nlr22	TIR-NLR
A05	BnaA05G0082900WE-westarv0_A05_nlr21	TIR-NLR
A05	BnaA05G0131400WE-westarv0_A05_nlr20	TIR-NLR
A05	BnaA05G0144000WE-westarv0_A05_nlr14	TIR
A05	BnaA05G0356600WE-westarv0_A05_nlr19	CC-NLR
A05	BnaA05G0356700WE-westarv0_A05_nlr16	CC-NLR
A06	BnaA06G0015000WE	TIR
A06	BnaA06G0021200WE-westarv0_A06_nlr1	NBARC-LRR
A06	BnaA06G0057500WE-westarv0_A06_nlr4	TIR
A06	BnaA06G0107300WE-westarv0_A06_nlr28	TIR
A06	BnaA06G0118800WE-westarv0_A06_nlr8	TIR-NBARC
A06	BnaA06G0160300WE-westarv0_A06_nlr27	TIR-NLR
A06	BnaA06G0302100WE-westarv0_A06_nlr25	NBARC-LRR
A06	BnaA06G0329700WE-westarv0_A06_nlr9	TIR
A06	BnaA06G0331400WE-westarv0_A06_nlr11	TIR
A06	BnaA06G0331500WE	TIR
A06	BnaA06G0331600WE-westarv0_A06_nlr12	TIR
A06	BnaA06G0331700WE-westarv0_A06_nlr13	TIR
A06	BnaA06G0331800WE-westarv0_A06_nlr14	TIR
A06	BnaA06G0332000WE-westarv0_A06_nlr15	TIR
A06	BnaA06G0332100WE	TIR
A06	BnaA06G0332500WE	TIR
A06	BnaA06G0333800WE	TIR-NBARC
A06	BnaA06G0412900WE	RPW8-NLR
A06	BnaA06G0413000WE	RPW8-NBARC
A06	BnaA06G0413200WE	RPW8-NBARC
A06	BnaA06G0457200WE-westarv0_A06_nlr19	TIR
A07	BnaA07G0138100WE	RPW8-NLR
A07	BnaA07G0138200WE	RPW8-NLR
A07	BnaA07G0253300WE-westarv0_A07_nlr11	TIR-NBARC
A07	BnaA07G0253500WE-westarv0_A07_nlr10	TIR-NBARC
A07	BnaA07G0330500WE-westarv0_A07_nlr3	TIR-NBARC
A07	BnaA07G0330600WE-westarv0_A07_nlr4	TIR-NBARC
A07	BnaA07G0330700WE-westarv0_A07_nlr5	TIR-NBARC
A07	BnaA07G0330800WE-westarv0_A07_nlr6	TIR-NBARC
A07	BnaA07G0330900WE-westarv0_A07_nlr7	TIR
A08	BnaA08G0016200WE	TIR
A08	BnaA08G0026300WE-westarv0_A08_nlr16	CC-NLR
A08	BnaA08G0123500WE	TIR
A08	BnaA08G0124700WE	RPW8-NLR
A08	BnaA08G0163900WE-westarv0_A08_nlr14	TIR-NLR
A08	BnaA08G0164000WE-westarv0_A08_nlr2	TIR-NLR
A08	BnaA08G0212000WE	TIR-NLR
A08	BnaA08G0238000WE-westarv0_A08_nlr13	TIR-NLR
A08	BnaA08G0257600WE_westarv0_A08_nlr7	NBARC-LRR
A08	BnaA08G0257700WE-westarv0_A08_nlr8	NBARC-LRR
A09	BnaA09G0087100WE-westarv0_A09_nlr1	CC-NLR
A09	BnaA09G0088700WE	RPW8-NBARC
A09	BnaA09G0151400WE	TIR
A09	BnaA09G0153500WE-westarv0_A09_nlr53	NBARC-LRR
A09	BnaA09G0159600WE-westarv0_A09_nlr8	TIR-NLR
A09	BnaA09G0160700WE-westarv0_A09_nlr9	CC-NLR
A09	BnaA09G0167600WE	TIR
A09	BnaA09G0188400WE	TIR
A09	BnaA09G0188800WE-westarv0_A09_nlr13_14	TIR
A09	BnaA09G0189000WE-westarv0_A09_nlr49	TIR
A09	BnaA09G0189800WE	TIR
A09	BnaA09G0230700WE-westarv0_A09_nlr19	TIR-NLR
A09	BnaA09G0231900WE-westarv0_A09_nlr20	NBARC-LRR
A09	BnaA09G0232800WE-westarv0_A09_nlr44	TIR-NLR
A09	BnaA09G0232900WE-westarv0_A09_nlr43	TIR-NLR
A09	BnaA09G0417800WE	TIR
A09	BnaA09G0417900WE-westarv0_A09_nlr23	TIR-NLR
A09	BnaA09G0418000WE-westarv0_A09_nlr24	TIR-NLR
A09	BnaA09G0440500WE	RPW8
A09	BnaA09G0440600WE	RPW8
A09	BnaA09G0444300WE-westarv0_A09_nlr26	CC-NLR
A09	BnaA09G0449700WE	TIR
A09	BnaA09G0449800WE-westarv0_A09_nlr27	TIR-NBARC
A09	BnaA09G0560400WE	RPW8
A09	BnaA09G0560500WE	RPW8
A09	BnaA09G0584300WE-westarv0_A09_nlr38	TIR
A10	BnaA10G0118300WE	TIR-NBARC
A10	BnaA10G0198700WE	TIR
A10	BnaA10G0275600WE	RPW8-NLR
C01	BnaC01G0007100WE	TIR
C01	BnaC01G0031100WE	RPW8-NLR
C01	BnaC01G0031200WE	NBARC
C01	BnaC01G0040900WE	RPW8
C01	BnaC01G0095000WE	NBARC-LRR
C01	BnaC01G0095100WE-westarv0_C01_nlr21	NBARC
C01	BnaC01G0098600WE-westarv0_C01_nlr1	TIR-NLR
C01	BnaC01G0159300WE-westarv0_C01_nlr4	NBARC-LRR
C01	BnaC01G0194700WE-westarv0_C01_nlr20	TIR-NLR
C01	BnaC01G0234700WE-westarv0_C01_nlr7	CC-NLR
C01	BnaC01G0234800WE-westarv0_C01_nlr8	CC-NLR
C01	BnaC01G0258000WE	TIR
C01	BnaC01G0265000WE-westarv0_C01_nlr18	CC-NLR
C01	BnaC01G0274700WE	TIR
C01	BnaC01G0360200WE-westarv0_C01_nlr12	NBARC
C01	BnaC01G0409000WE-westarv0_C01_nlr13	TIR-NLR
C01	BnaC01G0421100WE-westarv0_C01_nlr14	CC-NLR
C01	BnaC01G0435900WE-westarv0_C01_nlr17	CC-NLR
C02	BnaC02G0042600WE-westarv0_C02_nlr49	TIR-NLR
C02	BnaC02G0075300WE-westarv0_C02_nlr3	TIR-NLR
C02	BnaC02G0077500WE-westarv0_C02_nlr45_46_47	TIR-NBARC
C02	BnaC02G0077600WE-westarv0_C02_nlr44	TIR-NBARC
C02	BnaC02G0207400WE-westarv0_C02_nlr37	TIR-NLR
C02	BnaC02G0219700WE	NBARC
C02	BnaC02G0259700WE-westarv0_C02_nlr35	TIR-NBARC
C02	BnaC02G0259800WE	TIR-NBARC
C02	BnaC02G0260000WE-westarv0_C02_nlr8	TIR-NBARC
C02	BnaC02G0297400WE	TIR
C02	BnaC02G0375400WE-westarv0_C02_nlr34	TIR-NLR
C02	BnaC02G0381600WE	TIR
C02	BnaC02G0381700WE-westarv0_C02_nlr33	TIR-NLR
C02	BnaC02G0381800WE-westarv0_C02_nlr9	TIR-NLR
C02	BnaC02G0381900WE-westarv0_C02_nlr32	TIR
C02	BnaC02G0382100WE-westarv0_C02_nlr31	TIR-NLR
C02	BnaC02G0382500WE-westarv0_C02_nlr28_29	TIR-NLR
C02	BnaC02G0385000WE-westarv0_C02_nlr12	NBARC
C02	BnaC02G0391900WE-westarv0_C02_nlr15	TIR-NBARC
C02	BnaC02G0392200WE-westarv0_C02_nlr16	TIR-NLR
C02	BnaC02G0392300WE-westarv0_C02_nlr17	TIR-NLR
C02	BnaC02G0392500WE-westarv0_C02_nlr18	TIR-NLR
C02	BnaC02G0395200WE-westarv0_C02_nlr27	TIR-NLR
C02	BnaC02G0424300WE-westarv0_C02_nlr25	TIR
C02	BnaC02G0425000WE-westarv0_C02_nlr24	TIR
C02	BnaC02G0437800WE	TIR
C02	BnaC02G0445900WE-westarv0_C02_nlr20	TIR-NBARC
C02	BnaC02G0468900WE-westarv0_C02_nlr23	TIR-NLR
C02	BnaC02G0498700WE-westarv0_C02_nlr21	CC-NLR
C02	BnaC02G0536100WE	RPW8-NLR
C03	BnaC03G0028900WE-westarv0_C03_nlr47	TIR-NLR
C03	BnaC03G0129300WE-westarv0_C03_nlr4	TIR
C03	BnaC03G0134100WE	TIR
C03	BnaC03G0238400WE-westarv0_C03_nlr6	NBARC-LRR
C03	BnaC03G0239800WE-westarv0_C03_nlr43	TIR-NLR
C03	BnaC03G0401700WE-westarv0_C03_nlr8	CC-NLR
C03	BnaC03G0412200WE-westarv0_C03_nlr40	TIR
C03	BnaC03G0413300WE-westarv0_C03_nlr39	CC-NLR
C03	BnaC03G0416800WE-westarv0_C03_nlr9	TIR
C03	BnaC03G0416900WE-westarv0_C03_nlr9	NBARC
C03	BnaC03G0428400WE-westarv0_C03_nlr38	NBARC-LRR
C03	BnaC03G0428500WE-westarv0_C03_nlr37	TIR
C03	BnaC03G0428600WE	TIR
C03	BnaC03G0428700WE-westarv0_C03_nlr10_11	NBARC-LRR
C03	BnaC03G0527400WE-westarv0_C03_nlr36	NBARC
C03	BnaC03G0603400WE	NBARC-LRR
C03	BnaC03G0603700WE-westarv0_C03_nlr29	TIR-NLR
C03	BnaC03G0617900WE-westarv0_C03_nlr17	TIR-NLR
C03	BnaC03G0618300WE-westarv0_C03_nlr18	TIR-NLR
C03	BnaC03G0618400WE-westarv0_C03_nlr19	TIR-NLR
C03	BnaC03G0619900WE-westarv0_C03_nlr20	TIR
C03	BnaC03G0628500WE-westarv0_C03_nlr24	TIR-NLR
C03	BnaC03G0653400WE	RPW8-NLR
C03	BnaC03G0678400WE-westarv0_C03_nlr23	CC-NLR
C03	BnaC03G0689500WE	TIR
C04	BnaC04G0154100WE-westarv0_C04_nlr5_6	TIR-NLR
C04	BnaC04G0241500WE-westarv0_C04_nlr24	NBARC
C04	BnaC04G0246800WE-westarv0_C04_nlr8	TIR-NLR
C04	BnaC04G0247400WE-westarv0_C04_nlr22	TIR-NBARC
C04	BnaC04G0247900WE	TIR
C04	BnaC04G0373100WE-westarv0_C04_nlr19	NBARC
C04	BnaC04G0385900WE-westarv0_C04_nlr18	TIR
C04	BnaC04G0386100WE-westarv0_C04_nlr17	TIR-NBARC
C04	BnaC04G0389800WE-westarv0_C04_nlr9	TIR-NBARC
C04	BnaC04G0389900WE-westarv0_C04_nlr10	TIR-NLR
C04	BnaC04G0403400WE-westarv0_C04_nlr11	NBARC-LRR
C04	BnaC04G0405600WE-westarv0_C04_nlr12	TIR-NLR
C04	BnaC04G0406100WE-westarv0_C04_nlr13	NBARC-LRR
C05	BnaC05G0072400WE	TIR
C05	BnaC05G0072600WE-westarv0_C05_nlr1	TIR
C05	BnaC05G0124700WE-westarv0_C05_nlr17	NBARC
C05	BnaC05G0143700WE-westarv0_C05_nlr6	TIR-NBARC
C05	BnaC05G0204600WE-westarv0_C05_nlr16	TIR-NLR
C05	BnaC05G0204700WE-westarv0_C05_nlr15	TIR-NLR
C05	BnaC05G0231500WE	NBARC
C05	BnaC05G0432500WE-westarv0_C05_nlr14	CC-NLR
C05	BnaC05G0432600WE_westarv0_C05_nlr7	CC-NLR
C05	BnaC05G0462700WE-westarv0_C05_nlr13	TIR-NLR
C05	BnaC05G0542600WE-westarv0_C05_nlr11	TIR
C06	BnaC06G0058500WE-westarv0_C06_nlr3	NBARC
C06	BnaC06G0062500WE	TIR
C06	BnaC06G0109200WE	TIR
C06	BnaC06G0113500WE	TIR
C06	BnaC06G0140600WE-westarv0_C06_nlr38	TIR
C06	BnaC06G0160900WE-westarv0_C06_nlr36_37	TIR-NLR
C06	BnaC06G0309200WE-westarv0_C06_nlr34	TIR-NBARC
C06	BnaC06G0309300WE-westarv0_C06_nlr33	TIR-NBARC
C06	BnaC06G0309400WE-westarv0_C06_nlr32	TIR-NBARC
C06	BnaC06G0309700WE-westarv0_C06_nlr30	TIR-NBARC
C06	BnaC06G0309800WE-westarv0_C06_nlr29	NBARC
C06	BnaC06G0310000WE-westarv0_C06_nlr28	TIR-NBARC
C06	BnaC06G0329600WE-westarv0_C06_nlr26	TIR-NLR
C06	BnaC06G0329700WE-westarv0_C06_nlr26	TIR
C06	BnaC06G0355100WE-westarv0_C06_nlr25	TIR-NLR
C06	BnaC06G0412400WE-westarv0_C06_nlr12	TIR-NBARC
C06	BnaC06G0412600WE-westarv0_C06_nlr13	TIR-NBARC
C06	BnaC06G0412800WE-westarv0_C06_nlr14	TIR-NBARC
C06	BnaC06G0412900WE-westarv0_C06_nlr15	TIR-NBARC
C06	BnaC06G0413000WE-westarv0_C06_nlr16	TIR-NBARC
C06	BnaC06G0413100WE-westarv0_C06_nlr17	TIR-NBARC
C06	BnaC06G0413200WE-westarv0_C06_nlr18	TIR
C06	BnaC06G0464200WE-westarv0_C06_nlr22	TIR-NLR
C06	BnaC06G0466300WE-westarv0_C06_nlr19	TIR-NLR
C06	BnaC06G0474600WE-westarv0_C06_nlr21	TIR-NLR
C06	BnaC06G0477000WE-westarv0_C06_nlr20	TIR-NLR
C07	BnaC07G0008400WE-westarv0_C07_nlr1	TIR
C07	BnaC07G0194800WE-westarv0_C07_nlr5	TIR
C07	BnaC07G0195300WE-westarv0_C07_nlr6_7	TIR
C07	BnaC07G0195400WE-westarv0_C07_nlr58	TIR
C07	BnaC07G0196800WE-westarv0_C07_nlr55	TIR-NLR
C07	BnaC07G0196900WE-westarv0_C07_nlr9	TIR
C07	BnaC07G0207100WE-westarv0_C07_nlr10	RPW8-NLR
C07	BnaC07G0210300WE	RPW8-NBARC
C07	BnaC07G0233800WE-westarv0_C07_nlr11	TIR
C07	BnaC07G0233900WE-westarv0_C07_nlr11	NBARC-LRR
C07	BnaC07G0234000WE-westarv0_C07_nlr53	TIR-NLR
C07	BnaC07G0234300WE-westarv0_C07_nlr51_52	TIR-NLR
C07	BnaC07G0234600WE-westarv0_C07_nlr12	NBARC
C07	BnaC07G0234700WE-westarv0_C07_nlr48	TIR-NBARC
C07	BnaC07G0234800WE-westarv0_C07_nlr13	NBARC
C07	BnaC07G0235100WE-westarv0_C07_nlr45	TIR-NBARC
C07	BnaC07G0235700WE	TIR
C07	BnaC07G0235800WE-westarv0_C07_nlr41	TIR
C07	BnaC07G0235900WE-westarv0_C07_nlr15	TIR-NBARC
C07	BnaC07G0240700WE-westarv0_C07_nlr16	TIR
C07	BnaC07G0245500WE-westarv0_C07_nlr17	TIR
C07	BnaC07G0277000WE-westarv0_C07_nlr40	TIR
C07	BnaC07G0277100WE	TIR
C07	BnaC07G0301000WE-westarv0_C07_nlr19_20	RPW8-NBARC
C07	BnaC07G0301300WE	RPW8-NLR
C07	BnaC07G0301400WE	RPW8-NLR
C07	BnaC07G0306300WE	RPW8
C07	BnaC07G0375400WE-westarv0_C07_nlr38	TIR-NLR
C07	BnaC07G0375500WE-westarv0_C07_nlr22	TIR-NLR
C07	BnaC07G0375800WE-westarv0_C07_nlr37	TIR-NLR
C07	BnaC07G0376100WE-westarv0_C07_nlr36	TIR-NLR
C07	BnaC07G0376200WE-westarv0_C07_nlr25	TIR-NBARC
C07	BnaC07G0384200WE-westarv0_C07_nlr35	TIR-NLR
C07	BnaC07G0393500WE	TIR-NBARC
C07	BnaC07G0394000WE-westarv0_C07_nlr33	TIR
C07	BnaC07G0394100WE-westarv0_C07_nlr32	TIR
C07	BnaC07G0394200WE-westarv0_C07_nlr31	TIR
C07	BnaC07G0418300WE-westarv0_C07_nlr26	NBARC-LRR
C07	BnaC07G0456100WE-westarv0_C07_nlr27	NBARC-LRR
C07	BnaC07G0471300WE-westarv0_C07_nlr29	TIR-NLR
C07	BnaC07G0471400WE-westarv0_C07_nlr28	TIR-NLR
C08	BnaC08G0143300WE-westarv0_C08_nlr1	NBARC-LRR
C08	BnaC08G0144000WE-westarv0_C08_nlr32	NBARC-LRR
C08	BnaC08G0144200WE-westarv0_C08_nlr31	NBARC-LRR
C08	BnaC08G0144200WE-westarv0_C08_nlr4	TIR-NLR
C08	BnaC08G0144300WE-westarv0_C08_nlr30	NBARC
C08	BnaC08G0173100WE	NBARC
C08	BnaC08G0181100WE	NBARC
C08	BnaC08G0233600WE-westarv0_C08_nlr28	TIR-NLR
C08	BnaC08G0244300WE-westarv0_C08_nlr5	TIR-NLR
C08	BnaC08G0254600WE-westarv0_C08_nlr6	NBARC-LRR
C08	BnaC08G0258500WE	RPW8
C08	BnaC08G0258600WE	RPW8
C08	BnaC08G0263400WE-westarv0_C08_nlr7	CC-NLR
C08	BnaC08G0268900WE_westarv0_C08_nlr26	TIR-NLR
C08	BnaC08G0269000WE-westarv0_C08_nlr8	TIR-NLR
C08	BnaC08G0322700WE_westarv0_C08_nlr25	TIR-NLR
C08	BnaC08G0393200WE	RPW8
C08	BnaC08G0393300WE	RPW8
C08	BnaC08G0421100WE-westarv0_C08_nlr20	TIR-NBARC
C08	BnaC08G0447100WE-westarv0_C08_nlr19	NBARC-LRR
C08	BnaC08G0462800WE-westarv0_C08_nlr15	TIR
C08	BnaC08G0482300WE	TIR
C09	BnaC09G0104900WE-westarv0_C09_nlr4	RPW8-NBARC
C09	BnaC09G0105400WE-westarv0_C09_nlr5	RPW8-NLR
C09	BnaC09G0141500WE_westarv0_C09_nlr65	TIR
C09	BnaC09G0148400WE-westarv0_C09_nlr64	TIR
C09	BnaC09G0149500WE-westarv0_C09_nlr7	TIR-NLR
C09	BnaC09G0149900WE-westarv0_C09_nlr9	TIR-NLR
C09	BnaC09G0150600WE-westarv0_C09_nlr63	TIR-NBARC
C09	BnaC09G0150700WE-westarv0_C09_nlr63	TIR
C09	BnaC09G0163900WE-westarv0_C09_nlr10	TIR-NLR
C09	BnaC09G0164000WE-westarv0_C09_nlr11	TIR-NLR
C09	BnaC09G0164600WE-westarv0_C09_nlr13	TIR-NLR
C09	BnaC09G0164900WE-westarv0_C09_nlr60	TIR-NBARC
C09	BnaC09G0165700WE-westarv0_C09_nlr59	TIR-NLR
C09	BnaC09G0173800WE-westarv0_C09_nlr58	NBARC-LRR
C09	BnaC09G0173900WE-westarv0_C09_nlr16	NBARC
C09	BnaC09G0175900WE-westarv0_C09_nlr17	TIR
C09	BnaC09G0181600WE-westarv0_C09_nlr18	TIR
C09	BnaC09G0181800WE-westarv0_C09_nlr19	NBARC-LRR
C09	BnaC09G0184600WE	TIR
C09	BnaC09G0188000WE-westarv0_C09_nlr20	TIR-NLR
C09	BnaC09G0195900WE-westarv0_C09_nlr55	CC-NLR
C09	BnaC09G0196500WE	CC-LRR
C09	BnaC09G0203700WE-westarv0_C09_nlr23	NBARC-LRR
C09	BnaC09G0266300WE-westarv0_C09_nlr53	TIR-NLR
C09	BnaC09G0266400WE-westarv0_C09_nlr30	TIR-NLR
C09	BnaC09G0366900WE-westarv0_C09_nlr31	TIR-NBARC
C09	BnaC09G0418800WE-westarv0_C09_nlr52	NBARC-LRR
C09	BnaC09G0454700WE	NBARC-LRR
C09	BnaC09G0454900WE-westarv0_C09_nlr33	TIR-NLR
C09	BnaC09G0455100WE-westarv0_C09_nlr35	TIR-NLR
C09	BnaC09G0455400WE-westarv0_C09_nlr37	TIR-NLR
C09	BnaC09G0455800WE-westarv0_C09_nlr39	TIR-NLR
C09	BnaC09G0456400WE-westarv0_C09_nlr41	TIR-LRR
C09	BnaC09G0461400WE-westarv0_C09_nlr45	TIR-NBARC
C09	BnaC09G0463100WE-westarv0_C09_nlr50	TIR-NLR
C09	BnaC09G0473500WE-westarv0_C09_nlr46	TIR
C09	BnaC09G0570300WE	RPW8-NLR
scaffold	Bnascaffold1044G0000200WE-scaffold1044_nlr1	NBARC-LRR
	Full NLRs
seqname	Class
BnaA01G0185900WE-westarv0_A01_nlr15	CC-NLR
BnaA01G0314100WE-westarv0_A01_nlr12	TIR-NLR
westarv0_A01_nlr11_g8.t1	TIR-NLR
westarv0_A01_nlr16_g5.t1	TIR-NLR
westarv0_A01_nlr9_g4.t1	TIR-NLR
BnaA01G0023300WE-westarv0_A01_nlr1	TIR-NLR
westarv0_A01_nlr4_5_6_g1.t1	TIR-NLR
westarv0_A02_nlr21_g24.t1	CC-NLR
westarv0_A02_nlr22_g25.t1	CC-NLR
westarv0_A02_nlr23_g26.t1	RPW8-NLR
westarv0_A02_nlr9_10_g7.t1	TIR-NLR
BnaA02G0288400WE-westarv0_A02_nlr28	TIR-NLR
westarv0_A02_nlr25_g27.t1	TIR-NLR
BnaA02G0070600WE-westarv0_A02_nlr34	TIR-NLR
BnaA02G0288500WE-westarv0_A02_nlr8	TIR-NLR
BnaA02G0288700WE-westarv0_A02_nlr27	TIR-NLR
westarv0_A02_nlr12_g11.t2	TIR-NLR
westarv0_A02_nlr15_g14.t1	TIR-NLR
westarv0_A02_nlr16_g15.t1	TIR-NLR
westarv0_A02_nlr1_g1.t1	TIR-NLR
westarv0_A02_nlr29_g29.t1	TIR-NLR
westarv0_A02_nlr2_g3.t1	TIR-NLR
westarv0_A02_nlr3_g5.t1	TIR-NLR
westarv0_A02_nlr6_g2.t1	TIR-NLR
westarv0_A02_nlr30_31_32_33_g37.t2	TIR-NLR
westarv0_A03_nlr18_g31.t1	CC-NLR
westarv0_A03_nlr7_g15.t1	CC-NLR
BnaA03G0270000WE-westarv0_A03_nlr25	TIR-NLR
BnaA03G0460800WE-westarv0_A03_nlr8	TIR-NLR
BnaA03G0063300WE-westarv0_A03_nlr28	TIR-NLR
BnaA03G0460700WE-westarv0_A03_nlr15	TIR-NLR
westarv0_A03_nlr12_g22.t1	TIR-NLR
westarv0_A03_nlr6_g14.t1	TIR-NLR
BnaA03G0311900WE-westarv0_A03_nlr21	TIR-NLR
westarv0_A03_nlr11_g20.t1	TIR-NLR
westarv0_A03_nlr13_14_g24.t1	TIR-NLR
westarv0_A03_nlr13_14_g25.t1	TIR-NLR
westarv0_A03_nlr16_17_g28.t1	TIR-NLR
westarv0_A03_nlr16_17_g29.t1	TIR-NLR
westarv0_A03_nlr1_g2.t1	TIR-NLR
westarv0_A03_nlr20_g34.t1	TIR-NLR
westarv0_A03_nlr22_g36.t1	TIR-NLR
westarv0_A03_nlr27_g43.t1	TIR-NLR
westarv0_A03_nlr29_30_g48.t1	TIR-NLR
westarv0_A03_nlr29_30_g49.t1	TIR-NLR
westarv0_A03_nlr2_g5.t1	TIR-NLR
westarv0_A03_nlr31_32_g53.t1	TIR-NLR
westarv0_A03_nlr31_32_g54.t1	TIR-NLR
westarv0_A03_nlr4_g8.t1	TIR-NLR
westarv0_A03_nlr5_g11.t1	TIR-NLR
westarv0_A03_nlr26_g41.t1	TIR-NLR
westarv0_A03_nlr23_24_g38.t1	TIR-NLR
BnaA04G0156900WE-westarv0_A04_nlr5	TIR-NLR
westarv0_A04_nlr4_g2.t1	TIR-NLR
westarv0_A04_nlr7_g3.t1	TIR-NLR
BnaA04G0118600WE-westarv0_A04_nlr1	TIR-NLR
westarv0_A04_nlr2_3_g2.t1	TIR-NLR
westarv0_A04_nlr2_3_g1.t2	TIR-NLR
BnaA04G0104400WE-westarv0_A04_nlr8_9	TIR-NLR
BnaA05G0356600WE-westarv0_A05_nlr19	CC-NLR
BnaA05G0356700WE-westarv0_A05_nlr16	CC-NLR
westarv0_A05_nlr7_8_9_10_g16.t1	CC-NLR
westarv0_A05_nlr5_6_g9.t2	CC-NLR
westarv0_A05_nlr7_8_9_10_g19.t2	CC-NLR
BnaA05G0131400WE-westarv0_A05_nlr20	TIR-NLR
BnaA05G0082900WE-westarv0_A05_nlr21	TIR-NLR
BnaA05G0082800WE-westarv0_A05_nlr22	TIR-NLR
westarv0_A05_nlr13_g31.t1	TIR-NLR
westarv0_A05_nlr17_18_g33.t1	TIR-NLR
westarv0_A05_nlr17_18_g34.t2	TIR-NLR
westarv0_A06_nlr21_22_g16.t1	CC-NLR
westarv0_A06_nlr23_g23.t1	CC-NLR
westarv0_A06_nlr24_g33.t2	CC-NLR
BnaA06G0412900WE	RPW8-NLR
westarv0_A06_nlr17_g1.t1	RPW8-NLR
BnaA06G0160300WE-westarv0_A06_nlr27	TIR-NLR
BnaA07G0138100WE	RPW8-NLR
BnaA07G0138200WE	RPW8-NLR
westarv0_A07_nlr2_g4.t1	TIR-NLR
westarv0_A07_nlr9_g9.t1	TIR-NLR
westarv0_A07_nlr13_g11.t1	TIR-NLR
westarv0_A07_nlr14_g13.t2	TIR-NLR
westarv0_A07_nlr8_g5.t1	TIR-NLR
BnaA08G0026300WE-westarv0_A08_nlr16	CC-NLR
BnaA08G0124700WE	RPW8-NLR
BnaA08G0212000WE	TIR-NLR
BnaA08G0238000WE-westarv0_A08_nlr13	TIR-NLR
BnaA08G0164000WE-westarv0_A08_nlr2	TIR-NLR
westarv0_A08_nlr15_g22.t1	TIR-NLR
westarv0_A08_nlr1_g1.t1	TIR-NLR
westarv0_A08_nlr3_4_g3.t1	TIR-NLR
westarv0_A08_nlr3_4_g4.t1	TIR-NLR
westarv0_A08_nlr6_g8.t2	TIR-NLR
BnaA08G0163900WE-westarv0_A08_nlr14	TIR-NLR
BnaA09G0087100WE-westarv0_A09_nlr1	CC-NLR
BnaA09G0160700WE-westarv0_A09_nlr9	CC-NLR
westarv0_A09_nlr10_g11.t1	CC-NLR
westarv0_A09_nlr58_g87.t1	CC-NLR
BnaA09G0444300WE-westarv0_A09_nlr26	CC-NLR
BnaA09G0232800WE-westarv0_A09_nlr44	TIR-NLR
BnaA09G0232900WE-westarv0_A09_nlr43	TIR-NLR
BnaA09G0230700WE-westarv0_A09_nlr19	TIR-NLR
BnaA09G0418000WE-westarv0_A09_nlr24	TIR-NLR
BnaA09G0159600WE-westarv0_A09_nlr8	TIR-NLR
westarv0_A09_nlr12_g15.t1	TIR-NLR
westarv0_A09_nlr18_g23.t1	TIR-NLR
westarv0_A09_nlr22_g31.t1	TIR-NLR
westarv0_A09_nlr41_g68.t1	TIR-NLR
westarv0_A09_nlr55_g82.t1	TIR-NLR
westarv0_A09_nlr56_g84.t1	TIR-NLR
westarv0_A09_nlr5_6_g8.t1	TIR-NLR
westarv0_A09_nlr5_6_g9.t1	TIR-NLR
westarv0_A09_nlr3_4_g5.t1	TIR-NLR
westarv0_A09_nlr39_g59.t1	TIR-NLR
BnaA09G0417900WE-westarv0_A09_nlr23	TIR-NLR
BnaA10G0275600WE	RPW8-NLR
westarv0_A10_nlr5_g4.t2	TIR-NLR
westarv0_A10_nlr4_g3.t1	TIR-NLR
westarv0_A10_nlr7_g10.t1	TIR-NLR
BnaC01G0234700WE-westarv0_C01_nlr7	CC-NLR
BnaC01G0234800WE-westarv0_C01_nlr8	CC-NLR
BnaC01G0265000WE-westarv0_C01_nlr18	CC-NLR
BnaC01G0421100WE-westarv0_C01_nlr14	CC-NLR
BnaC01G0435900WE-westarv0_C01_nlr17	CC-NLR
westarv0_C01_nlr22_g15.t1	CC-NLR
BnaC01G0031100WE	RPW8-NLR
BnaC01G0098600WE-westarv0_C01_nlr1	TIR-NLR
westarv0_C01_nlr6_g5.t1	TIR-NLR
westarv0_C01_nlr2_3_g2.t3	TIR-NLR
BnaC01G0194700WE-westarv0_C01_nlr20	TIR-NLR
BnaC01G0409000WE-westarv0_C01_nlr13	TIR-NLR
westarv0_C01_nlr11_g11.t1	TIR-NLR
westarv0_C01_nlr15_g1.t1	TIR-NLR
BnaC02G0498700WE-westarv0_C02_nlr21	CC-NLR
BnaC02G0536100WE	RPW8-NLR
westarv0_C02_nlr22_g9.t1	RPW8-NLR
westarv0_C02_nlr30_g27.t2	TIR-NLR
BnaC02G0042600WE-westarv0_C02_nlr49	TIR-NLR
BnaC02G0381700WE-westarv0_C02_nlr33	TIR-NLR
BnaC02G0392300WE-westarv0_C02_nlr17	TIR-NLR
BnaC02G0395200WE-westarv0_C02_nlr27	TIR-NLR
westarv0_C02_nlr2_g4.t1	TIR-NLR
westarv0_C02_nlr35_g11.t2	TIR-NLR
westarv0_C02_nlr45_46_47_g44.t1	TIR-NLR
westarv0_C02_nlr6_g14.t2	TIR-NLR
BnaC02G0075300WE-westarv0_C02_nlr3	TIR-NLR
BnaC02G0207400WE-westarv0_C02_nlr37	TIR-NLR
BnaC02G0375400WE-westarv0_C02_nlr34	TIR-NLR
BnaC02G0381800WE-westarv0_C02_nlr9	TIR-NLR
BnaC02G0382100WE-westarv0_C02_nlr31	TIR-NLR
BnaC02G0392200WE-westarv0_C02_nlr16	TIR-NLR
BnaC02G0392500WE-westarv0_C02_nlr18	TIR-NLR
BnaC02G0468900WE-westarv0_C02_nlr23	TIR-NLR
westarv0_C02_nlr19_g23.t2	TIR-NLR
westarv0_C02_nlr42_43_g38.t1	TIR-NLR
westarv0_C02_nlr4_48_g12.t1	TIR-NLR
westarv0_C02_nlr42_43_g36.t1	TIR-NLR
BnaC02G0382500WE-westarv0_C02_nlr28_29	TIR-NLR
westarv0_C02_nlr39_g32.t1	TIR-NLR
westarv0_C02_nlr36_g29.t1	TIR-NLR
westarv0_C02_nlr40_g33.t1	TIR-NLR
westarv0_C02_nlr5_g7.t1	TIR-NLR
BnaC03G0401700WE-westarv0_C03_nlr8	CC-NLR
BnaC03G0413300WE-westarv0_C03_nlr39	CC-NLR
BnaC03G0678400WE-westarv0_C03_nlr23	CC-NLR
BnaC03G0653400WE	RPW8-NLR
BnaC03G0617900WE-westarv0_C03_nlr17	TIR-NLR
westarv0_C03_nlr7_g10.t2	TIR-NLR
BnaC03G0028900WE-westarv0_C03_nlr47	TIR-NLR
BnaC03G0618300WE-westarv0_C03_nlr18	TIR-NLR
BnaC03G0628500WE-westarv0_C03_nlr24	TIR-NLR
westarv0_C03_nlr12_g11.t1	TIR-NLR
westarv0_C03_nlr13_g10.t1	TIR-NLR
BnaC03G0239800WE-westarv0_C03_nlr43	TIR-NLR
BnaC03G0603700WE-westarv0_C03_nlr29	TIR-NLR
westarv0_C03_nlr28_g14.t1	TIR-NLR
westarv0_C03_nlr30_g25.t1	TIR-NLR
westarv0_C03_nlr32_33_34_g31.t1	TIR-NLR
westarv0_C03_nlr41_g37.t1	TIR-NLR
westarv0_C03_nlr44_g41.t1	TIR-NLR
westarv0_C03_nlr45_46_g44.t1	TIR-NLR
westarv0_C03_nlr4_5_g9.t1	TIR-NLR
westarv0_C03_nlr42_g40.t1	TIR-NLR
BnaC03G0618400WE-westarv0_C03_nlr19	TIR-NLR
westarv0_C03_nlr15_16_g12.t2	TIR-NLR
westarv0_C03_nlr4_5_g8.t1	TIR-NLR
westarv0_C04_nlr27_g36.t1	CC-NLR
westarv0_C04_nlr2_3_g6.t1	CC-NLR
BnaC04G0389900WE-westarv0_C04_nlr10	TIR-NLR
BnaC04G0246800WE-westarv0_C04_nlr8	TIR-NLR
BnaC04G0405600WE-westarv0_C04_nlr12	TIR-NLR
westarv0_C04_nlr14_g18.t1	TIR-NLR
BnaC04G0154100WE-westarv0_C04_nlr5_6	TIR-NLR
BnaC05G0432500WE-westarv0_C05_nlr14	CC-NLR
BnaC05G0432600WE_westarv0_C05_nlr7	CC-NLR
BnaC05G0204600WE-westarv0_C05_nlr16	TIR-NLR
BnaC05G0204700WE-westarv0_C05_nlr15	TIR-NLR
BnaC05G0462700WE-westarv0_C05_nlr13	TIR-NLR
westarv0_C05_nlr8_9_10_g3.t1	TIR-NLR
westarv0_C05_nlr8_9_10_g5.t1	TIR-NLR
BnaC06G0329600WE-westarv0_C06_nlr26	TIR-NLR
BnaC06G0355100WE-westarv0_C06_nlr25	TIR-NLR
BnaC06G0464200WE-westarv0_C06_nlr22	TIR-NLR
BnaC06G0466300WE-westarv0_C06_nlr19	TIR-NLR
BnaC06G0474600WE-westarv0_C06_nlr21	TIR-NLR
BnaC06G0477000WE-westarv0_C06_nlr20	TIR-NLR
westarv0_C06_nlr11_g17.t1	TIR-NLR
BnaC06G0160900WE-westarv0_C06_nlr36_37	TIR-NLR
westarv0_C06_nlr10_g3.t1	TIR-NLR
westarv0_C06_nlr23_g18.t2	TIR-NLR
westarv0_C06_nlr24_g20.t1	TIR-NLR
westarv0_C06_nlr35_g1.t1	TIR-NLR
westarv0_C06_nlr5_g8.t1	TIR-NLR
westarv0_C07_nlr21_g29.t1	CC-NLR
BnaC07G0207100WE-westarv0_C07_nlr10	RPW8-NLR
BnaC07G0301300WE	RPW8-NLR
BnaC07G0301400WE	RPW8-NLR
BnaC07G0375500WE-westarv0_C07_nlr22	TIR-NLR
BnaC07G0196800WE-westarv0_C07_nlr55	TIR-NLR
BnaC07G0375800WE-westarv0_C07_nlr37	TIR-NLR
westarv0_C07_nlr2_g3.t1	TIR-NLR
BnaC07G0234000WE-westarv0_C07_nlr53	TIR-NLR
BnaC07G0375400WE-westarv0_C07_nlr38	TIR-NLR
BnaC07G0376100WE-westarv0_C07_nlr36	TIR-NLR
BnaC07G0384200WE-westarv0_C07_nlr35	TIR-NLR
BnaC07G0471400WE-westarv0_C07_nlr28	TIR-NLR
westarv0_C07_nlr30_g36.t1	TIR-NLR
westarv0_C07_nlr34_g38.t1	TIR-NLR
westarv0_C07_nlr3_g1.t1	TIR-NLR
westarv0_C07_nlr4_g3.t2	TIR-NLR
BnaC07G0471300WE-westarv0_C07_nlr29	TIR-NLR
westarv0_C07_nlr59_g8.t1	TIR-NLR
westarv0_C07_nlr23_24_g35.t1	TIR-NLR
BnaC07G0234300WE-westarv0_C07_nlr51_52	TIR-NLR
westarv0_C07_nlr42_43_44_g41.t1	TIR-NLR
BnaC08G0263400WE-westarv0_C08_nlr7	CC-NLR
BnaC08G0144200WE-westarv0_C08_nlr4	TIR-NLR
BnaC08G0233600WE-westarv0_C08_nlr28	TIR-NLR
BnaC08G0244300WE-westarv0_C08_nlr5	TIR-NLR
BnaC08G0322700WE_westarv0_C08_nlr25	TIR-NLR
westarv0_C08_nlr11_g18.t1	TIR-NLR
westarv0_C08_nlr12_g20.t1	TIR-NLR
westarv0_C08_nlr21_22_23_g38.t1	TIR-NLR
westarv0_C08_nlr3_g7.t1	TIR-NLR
BnaC08G0269000WE-westarv0_C08_nlr8	TIR-NLR
westarv0_C08_nlr35_36_g52.t1	TIR-NLR
westarv0_C08_nlr37_g57.t2	TIR-NLR
BnaC08G0268900WE_westarv0_C08_nlr26	TIR-NLR
westarv0_C08_nlr38_g1.t1	TIR-NLR
westarv0_C08_nlr9_10_g10.t2	TIR-NLR
BnaC09G0195900WE-westarv0_C09_nlr55	CC-NLR
westarv0_C09_nlr22_g15.t1	CC-NLR
westarv0_C09_nlr3_g6.t1	CC-NLR
westarv0_C09_nlr66_g82.t1	CC-NLR
BnaC09G0105400WE-westarv0_C09_nlr5	RPW8-NLR
BnaC09G0570300WE	RPW8-NLR
BnaC09G0266300WE-westarv0_C09_nlr53	TIR-NLR
BnaC09G0455400WE-westarv0_C09_nlr37	TIR-NLR
westarv0_C09_nlr26_g28.t1	TIR-NLR
BnaC09G0149500WE-westarv0_C09_nlr7	TIR-NLR
BnaC09G0149900WE-westarv0_C09_nlr9	TIR-NLR
BnaC09G0163900WE-westarv0_C09_nlr10	TIR-NLR
BnaC09G0164000WE-westarv0_C09_nlr11	TIR-NLR
BnaC09G0164600WE-westarv0_C09_nlr13	TIR-NLR
BnaC09G0165700WE-westarv0_C09_nlr59	TIR-NLR
BnaC09G0188000WE-westarv0_C09_nlr20	TIR-NLR
BnaC09G0266400WE-westarv0_C09_nlr30	TIR-NLR
westarv0_C09_nlr14_g11.t1	TIR-NLR
westarv0_C09_nlr21_g21.t1	TIR-NLR
westarv0_C09_nlr29_g35.t1	TIR-NLR
westarv0_C09_nlr44_g53.t1	TIR-NLR
westarv0_C09_nlr47_g17.t1	TIR-NLR
westarv0_C09_nlr48_g56.t2	TIR-NLR
westarv0_C09_nlr49_g59.t1	TIR-NLR
westarv0_C09_nlr54_g66.t1	TIR-NLR
westarv0_C09_nlr8_g12.t1	TIR-NLR
BnaC09G0454900WE-westarv0_C09_nlr33	TIR-NLR
BnaC09G0455100WE-westarv0_C09_nlr35	TIR-NLR
westarv0_C09_nlr2_g4.t1	TIR-NLR
BnaC09G0455800WE-westarv0_C09_nlr39	TIR-NLR
BnaC09G0463100WE-westarv0_C09_nlr50	TIR-NLR
westarv0_C09_nlr51_g64.t1	TIR-NLR
scaffold1888_nlr1_nlr2_g2.t1	TIR-NLR
scaffold1888_nlr1_nlr2_g3.t1	TIR-NLR
scaffold286_nlr1_2_3_g10.t1	TIR-NLR
scaffold286_nlr1_2_3_g11.t1	TIR-NLR
scaffold2113_nlr1_g4.t1	TIR-NLR
[truncated: 14 more columns]

## Sheet: Table S2
Classification
	TIR	TIR-LRR	TIR-NBARC	TIR-NLR	CC	CC-LRR	CC-NBARC	CC-NLR	RPW8	RPW8-NBARC	RPW8-NLR	NBARC	NBARC-LRR	Total
Chr	Counts	Counts	Counts	Counts	Counts	Counts	Counts	Counts	Counts	Counts	Counts	Counts	Counts	Counts
A01	5	1	3	6	0	0	1	1	0	0	0	3	3	23
A02	6	1	7	15	0	0	1	2	0	1	1	1	4	39
A03	3	0	1	25	0	0	0	2	1	0	0	1	2	35
A04	1	0	0	7	0	0	0	0	1	0	0	0	2	11
A05	3	0	0	6	0	0	3	5	0	0	0	0	7	24
A06	17	0	2	1	0	0	1	3	0	2	2	2	9	39
A07	1	0	7	5	0	0	0	0	0	0	2	0	1	16
A08	2	0	1	9	0	0	0	1	0	0	1	0	6	20
A09	16	0	5	16	1	0	1	5	4	1	0	2	17	68
A10	1	0	2	3	0	0	0	0	0	0	1	0	2	9
C01	4	0	1	7	0	0	0	6	1	0	1	3	4	27
C02	8	0	13	26	0	0	0	1	0	0	2	5	2	57
C03	11	1	5	20	0	0	0	3	0	0	1	2	11	54
C04	4	0	5	5	0	0	2	2	0	0	0	3	6	27
C05	7	0	1	5	0	0	0	2	0	0	0	2	4	21
C06	9	0	12	13	0	0	0	0	0	0	0	3	10	47
C07	22	2	7	18	0	0	0	1	1	2	3	3	7	66
C08	4	0	4	14	0	0	0	1	4	0	0	6	15	48
C09	13	1	9	26	0	1	0	4	0	1	2	3	15	75
scaffolds	1	0	0	5	0	0	0	0	0	0	0	1	2	9
Total	138	6	85	232	1	1	9	39	12	7	16	40	129	715
Correctly annotated
	All covered		Reference_Annotator		Reference_Renseq		Reference_only
Chr	Counts		Counts		Counts		Counts
A01	9		0		1		5	15
A02	9		1		3		2	15
A03	7		0		0		3	10
A04	4		0		0		1	5
A05	7		0		0		0	7
A06	6		7		3		5	21
A07	7		0		2		0	9
A08	6		0		2		2	10
A09	15		1		3		7	26
A10	0		0		1		2	3
C01	11		0		4		3	18
C02	23		1		5		1	30
C03	20		0		3		2	25
C04	12		0		1		0	13
C05	7		2		1		1	11
C06	21		2		1		2	26
C07	26		8		4		3	41
C08	15		0		2		5	22
C09	31		2		3		1	37
scaffolds	1		0		0		0	1
Total	237		24		39		45	345
Non or wrongly annotated
	Renseq_Annotator		Annotator only		Renseq only
Chr	Counts		Counts		Counts
A01	7		1		0			8
A02	24		0		0			24
A03	24		0		1			25
A04	6		0		0			6
A05	17		0		0			17
A06	15		3		0			18
A07	7		0		0			7
A08	10		0		0			10
A09	40		0		2			42
A10	6		0		0			6
C01	9		0		0			9
C02	25		0		2			27
C03	29		0		0			29
C04	14		0		0			14
C05	8		0		2			10
C06	20		1		0			21
C07	23		0		2			25
C08	25		0		1			26
C09	38		0		0			38
scaffolds	7		1		0			8
Total	354		6		10			370
								715
