# Supplementary material for: Resistance gene enrichment sequencing refines the Brassica napus NLRome
Source: Plant Physiol. 2024 Nov 28;197(3):kiae631. doi: 10.1093/plphys/kiae631 (PMC11884775; doi:10.1093/plphys/kiae631)
Supplement: kiae631_Supplementary_Data [file kiae631_supplementary_data.zip › PP2024LTR02190R1_Table S4.tsv]

BnaA01G0023300WE-westarv0_A01_nlr1	Zinc finger C-x8-C-x5-C-x3-H type (and similar)
BnaA03G0270000WE-westarv0_A03_nlr25	Calmodulin binding protein-like N-terminal domain
BnaA03G0460800WE-westarv0_A03_nlr8	B3 DNA binding domain
BnaA03G0460800WE-westarv0_A03_nlr8	Zinc finger C-x8-C-x5-C-x3-H type (and similar)
BnaA05G0131400WE-westarv0_A05_nlr20	Calmodulin binding protein-like N-terminal domain
BnaA07G0330800WE-westarv0_A07_nlr6	Root hair defective 3 GTP-binding protein (RHD3) GTPase domain
BnaA08G0163900WE-westarv0_A08_nlr14	U-box domain
BnaA09G0189000WE-westarv0_A09_nlr49	Phloem protein 2
BnaA09G0232800WE-westarv0_A09_nlr44	Calmodulin binding protein-like N-terminal domain
BnaA09G0232800WE-westarv0_A09_nlr44	VQ motif
BnaA09G0232900WE-westarv0_A09_nlr43	Calmodulin binding protein-like N-terminal domain
BnaA09G0444300WE-westarv0_A09_nlr26	Domain associated at C-terminal with AAA
BnaC01G0098600WE-westarv0_C01_nlr1	B3 DNA binding domain
BnaC02G0077500WE-westarv0_C02_nlr45_46_47	C1 domain
BnaC02G0077500WE-westarv0_C02_nlr45_46_47	MA3 domain
BnaC02G0077500WE-westarv0_C02_nlr45_46_47	MIF4G domain
BnaC02G0219700WE	AIR synthase related protein
BnaC03G0412200WE-westarv0_C03_nlr40	EF-hand domain pair
BnaC03G0617900WE-westarv0_C03_nlr17	B3 DNA binding domain
BnaC06G0309200WE-westarv0_C06_nlr34	Root hair defective 3 GTP-binding protein (RHD3) GTPase domain
BnaC06G0309200WE-westarv0_C06_nlr34	Sey1 three-helix bundle domain
BnaC06G0413100WE-westarv0_C06_nlr17	Root hair defective 3 GTP-binding protein (RHD3) GTPase domain
BnaC06G0413200WE-westarv0_C06_nlr18	Root hair defective 3 GTP-binding protein (RHD3) GTPase domain
BnaC06G0413200WE-westarv0_C06_nlr18	Sey1 three-helix bundle domain
BnaC07G0008400WE-westarv0_C07_nlr1	Phloem protein 2
BnaC07G0195400WE-westarv0_C07_nlr58	Phloem protein 2
BnaC07G0210300WE	LIM domain
BnaC07G0210300WE	Protein DA1
BnaC07G0240700WE-westarv0_C07_nlr16	Tho1/MOS11 C-terminal domain
BnaC07G0245500WE-westarv0_C07_nlr17	DYW family of nucleic acid deaminases
BnaC07G0245500WE-westarv0_C07_nlr17	E motif
BnaC07G0245500WE-westarv0_C07_nlr17	PPR repeat
BnaC07G0245500WE-westarv0_C07_nlr17	PPR repeat family
BnaC07G0245500WE-westarv0_C07_nlr17	Ribosomal protein L32
BnaC07G0306300WE	LIM domain
BnaC07G0375500WE-westarv0_C07_nlr22	B3 DNA binding domain
BnaC07G0375500WE-westarv0_C07_nlr22	Zinc finger C-x8-C-x5-C-x3-H type (and similar)
BnaC08G0254600WE-westarv0_C08_nlr6	Protein kinase domain
BnaC08G0263400WE-westarv0_C08_nlr7	Domain associated at C-terminal with AAA
BnaC08G0268900WE_westarv0_C08_nlr26	Malectin-like domain
BnaC08G0268900WE_westarv0_C08_nlr26	Protein tyrosine and serine/threonine kinase
BnaC08G0462800WE-westarv0_C08_nlr15	Phloem protein 2
BnaC09G0175900WE-westarv0_C09_nlr17	EF-hand domain pair
BnaC09G0266300WE-westarv0_C09_nlr53	Calmodulin binding protein-like N-terminal domain
BnaC09G0266300WE-westarv0_C09_nlr53	VQ motif
westarv0_A01_nlr4_5_6_g1.t1	gag-polypeptide of LTR copia-type
westarv0_A01_nlr4_5_6_g1.t1	GAG-pre-integrase domain
westarv0_A01_nlr4_5_6_g1.t1	Reverse transcriptase (RNA-dependent DNA polymerase)
westarv0_A02_nlr30_31_32_33_g35.t1	zinc-binding in reverse transcriptase
westarv0_A02_nlr30_31_32_33_g37.t2	MA3 domain
westarv0_A02_nlr30_31_32_33_g37.t2	MIF4G domain
westarv0_A03_nlr19_g32.t1	EF-hand domain pair
westarv0_A03_nlr26_g41.t1	U-box domain
westarv0_A04_nlr2_3_g1.t2	FBD
westarv0_A05_nlr4_g5.t2	Galactose oxidase central domain
westarv0_A05_nlr4_g5.t2	Kelch motif
westarv0_A05_nlr5_6_g6.t1	Galactose oxidase central domain
westarv0_A05_nlr5_6_g6.t2	Galactose oxidase central domain
westarv0_A05_nlr5_6_g9.t2	Galactose oxidase central domain
westarv0_A05_nlr7_8_9_10_g17.t2	Galactose oxidase central domain
westarv0_A05_nlr7_8_9_10_g19.t2	Galactose oxidase central domain
westarv0_A06_nlr24_g33.t2	Protein tyrosine and serine/threonine kinase
westarv0_A07_nlr12_g10.t1	Root hair defective 3 GTP-binding protein (RHD3) GTPase domain
westarv0_A08_nlr12_g18.t1	NYN domain
westarv0_A09_nlr15_g17.t1	gag-polypeptide of LTR copia-type
westarv0_A09_nlr31_g41.t1	Aspartyl protease
westarv0_A09_nlr31_g41.t1	Chromo (CHRromatin Organisation MOdifier) domain
westarv0_A09_nlr31_g41.t1	Integrase zinc binding domain
westarv0_A09_nlr31_g41.t1	Retrotransposon gag protein
westarv0_A09_nlr31_g41.t1	Reverse transcriptase (RNA-dependent DNA polymerase)
westarv0_A09_nlr31_g41.t1	RNase H-like domain found in reverse transcriptase
westarv0_A09_nlr7_g10.t2	EF-hand domain pair
westarv0_C01_nlr2_3_g2.t3	Heavy-metal-associated domain
westarv0_C01_nlr2_3_g2.t3	NUBPL iron-transfer P-loop NTPase
westarv0_C01_nlr2_3_g2.t3	TCP family transcription factor
westarv0_C02_nlr22_g9.t1	GAG-pre-integrase domain
westarv0_C02_nlr22_g9.t1	Integrase core domain
westarv0_C02_nlr22_g9.t1	Reverse transcriptase (RNA-dependent DNA polymerase)
westarv0_C02_nlr39_g32.t1	Integrase core domain
westarv0_C02_nlr45_46_47_g45.t1	MA3 domain
westarv0_C02_nlr45_46_47_g45.t1	MIF4G domain
westarv0_C03_nlr42_g40.t1	Sugar (and other) transporter
westarv0_C03_nlr45_46_g43.t1	Sucrose synthase
westarv0_C03_nlr45_46_g43.t1	U-box domain
westarv0_C04_nlr2_3_g4.t1	Galactose oxidase central domain
westarv0_C04_nlr2_3_g4.t1	Kelch motif
westarv0_C04_nlr2_3_g6.t1	Galactose oxidase central domain
westarv0_C04_nlr25_g32.t1	gag-polypeptide of LTR copia-type
westarv0_C04_nlr25_g32.t1	Reverse transcriptase (RNA-dependent DNA polymerase)
westarv0_C05_nlr12_g19.t1	Glycosyl hydrolases family 17
westarv0_C05_nlr12_g19.t1	X8 domain
westarv0_C05_nlr4_g13.t1	Plant transposon protein
westarv0_C05_nlr8_9_10_g4.t1	U11-48K-like CHHC zinc finger
westarv0_C05_nlr8_9_10_g5.t1	U11-48K-like CHHC zinc finger
westarv0_C07_nlr56_g5.t1	Retrotransposon gag protein
westarv0_C07_nlr57_g6.t1	Integrase zinc binding domain
westarv0_C07_nlr59_g8.t1	Retrotransposon gag protein
westarv0_C07_nlr8_g11.t1	Domain of unknown function (DUF4283)
westarv0_C08_nlr16_17_18_g26.t1	Domain of unknown function (DUF4283)
westarv0_C08_nlr33_g46.t2	gag-polypeptide of LTR copia-type
